# Supplementary material for: The Wolfiporia cocos Genome and Transcriptome Shed Light on the Formation of Its Edible and Medicinal Sclerotium
Source: Genomics Proteomics Bioinformatics. 2020 Dec 24;18(4):455–67. doi: 10.1016/j.gpb.2019.01.007 (PMC8242266; doi:10.1016/j.gpb.2019.01.007)
Supplement: Supplementary data 8 [file mmc8.xlsx]

## Sheet: Sheet1
Table S1 Fungi used for comparative genomic analysis in this study
No.	ID	Species	Alternative name	Number of genes	Family	Order	Class	Phylum	Abbr.
1	F.pinicola	Fomitopsis pinicola		14724	Fomitopsidaceae	Polyporales	Agaricomycetes	Basidiomycota	Fompi
2	P.placenta	Postia placenta	Rhodonia placenta	8988	Fomitopsidaceae	Polyporales	Agaricomycetes	Basidiomycota	Pospl
3	G. lucidum	Ganoderma lucidum		15917	Ganodermataceae	Polyporales	Agaricomycetes	Basidiomycota	Ganlu
4	G.sinense	Ganoderma sinense		15688	Ganodermataceae	Polyporales	Agaricomycetes	Basidiomycota	Gansi
5	G.sp.	Ganoderma sp.		12910	Ganodermataceae	Polyporales	Agaricomycetes	Basidiomycota	Gansp
6	B.adusta	Bjerkandera adusta		15473	Meruliaceae	Polyporales	Agaricomycetes	Basidiomycota	Bjead
7	P.brevispora	Phlebia brevispora		16170	Meruliaceae	Polyporales	Agaricomycetes	Basidiomycota	Phlbr
8	C. subvermispora	Ceriporiopsis subvermispora	Gelatoporia subvermispora	12125	Phanerochaetaceae	Polyporales	Agaricomycetes	Basidiomycota	Cersu
9	D.squalens	Dichomitus squalens		12290	Phanerochaetaceae	Polyporales	Agaricomycetes	Basidiomycota	Dicsq
10	P.chrysosporium	Phanerochaete chrysosporium		9803	Phanerochaetaceae	Polyporales	Agaricomycetes	Basidiomycota	Phach
11	T.versicolor	Trametes versicolor		14296	Polyporaceae	Polyporales	Agaricomycetes	Basidiomycota	Trave
12	W. cocos (IMPLAD)	Wolfiporia cocos		10908	Polyporaceae	Polyporales	Agaricomycetes	Basidiomycota	Wolco(IMPLAD)
13	W. cocos (JGI)	Wolfiporia cocos		12746	Polyporaceae	Polyporales	Agaricomycetes	Basidiomycota	Wolco(JGI)
14	L. bicolor	Laccaria bicolor		22945	Hydnangiaceae	Agaricales	Agaricomycetes	Basidiomycota	Lacbi
15	S.sclerotiorum	Sclerotinia sclerotiorum		14503	Sclerotiniaceae	Helotiales	Leotiomycetes	Ascomycota	Sclsc
16	B.cinerea	Botrytis cinerea		16447	Sclerotiniaceae	Helotiales	Leotiomycetes	Ascomycota	Botci
17	T.melanosporum	Tuber melanosporum		7496	Tuberaceae	Pezizales	Pezizomycetes	Ascomycota	Tubme
18	A.nidulans	Aspergillus nidulans	Emericella nidulans	10676	Trichocomaceae	Eurotiales	Eurotiomycetes	Ascomycota	Emeni
19	N.crassa	Neurospora crassa		9907	Sordariaceae	Sordariales	Sordariomycetes	Ascomycota	Neucr
20	S.cerevisiae	Saccharomyces cerevisiae		6573	Saccharomycetaceae	Saccharomycetales	Saccharomycotina	Ascomycota	Sacce
21	P.graminis	Puccinia graminis		20533	Pucciniaceae	Pucciniales	Pucciniomycetes	Basidiomycota	Pucgr
22	S.commune	Schizophyllum commune		14576	Schizophyllaceae	Agaricales	Agaricomycetes	Basidiomycota	Schco
23	S.lacrymans	Serpula lacrymans		14077	Serpulaceae	Boletales	Agaricomycetes	Basidiomycota	Serla
24	U.maydis	Ustilago maydis		6522	Ustilaginaceae	Ustilaginales	Ustilaginomycetes	Basidiomycota	Ustma
25	C.cinerea	Coprinopsis cinerea		13393	Psathyrellaceae	Agaricales	Agaricomycetes	Basidiomycota	Copci
26	C.gattii	Cryptococcus gattii		6565	Tremellaceae	Tremellales	Tremellomycetes	Basidiomycota	Cryga
27	C.neoformans	Cryptococcus neoformans		6578	Tremellaceae	Tremellales	Tremellomycetes	Basidiomycota	Cryne
28	M.laricis	Melampsora laricis-populina		16343	Melampsoraceae	Uredinales	Urediniomycetes	Basidiomycota	Mella
