# Supplementary material for: The Wolfiporia cocos Genome and Transcriptome Shed Light on the Formation of Its Edible and Medicinal Sclerotium
Source: Genomics Proteomics Bioinformatics. 2020 Dec 24;18(4):455–67. doi: 10.1016/j.gpb.2019.01.007 (PMC8242266; doi:10.1016/j.gpb.2019.01.007)
Supplement: Supplementary data 16 [file mmc16.xlsx]

## Sheet: A-Gene families
Table S9 Gene family identification and enrichment analysis in W. cocos and related fungi
Species	Gene numbers	Genes in families	Unclustered genes	Family numbers	Unique families	Average genes per family
W. cocos(IMPLAD)	10908	9468	1440	5865	234	1.61
E. nidulans	10676	8100	2576	6578	261	1.23
C. cinerea	13393	10773	2620	7568	470	1.42
C. gattii	6565	6129	436	5861	11	1.05
C. neoformans	6578	6365	213	5942	15	1.07
L. bicolor	22945	18780	4165	8953	1593	2.1
M. laricis	16343	13499	2844	6265	901	2.15
N. crassa	9907	7163	2744	6245	175	1.15
P. chrysosporium	9803	8536	1267	6299	259	1.36
P. placenta	8988	7940	1048	3711	408	2.14
P. graminis	20533	16358	4175	6273	1163	2.61
S. cerevisiae	6573	4560	2013	3578	158	1.27
S. commune	14576	11942	2634	7673	557	1.56
S. lacrymans	14077	11082	2995	6942	404	1.6
U. maydis	6522	5225	1297	4784	77	1.09
Note: “Unclustered genes” means the number of the specific genes in a species. “Unique families” means the number of specific gene families in a species.

## Sheet: B-GO enrichement
Ontoloty	GO term	Number of Genes	Gene members
biological_process	biological regulation	7	WCO002640.1;WCO002844.1;WCO002913.1;WCO004932.1;WCO009437.1;WCO010526.1;WCO010739.1
biological_process	cellular component organization or biogenesis	7	WCO002640.1;WCO004932.1;WCO006455.1;WCO009863.3;WCO009993.2;WCO010739.1;WCO010839.1
biological_process	cellular process	25	WCO000563.1;WCO000634.1;WCO000666.1;WCO000955.1;WCO001303.1;WCO001581.1;WCO002599.1;WCO002640.1;WCO002832.1;WCO002844.1;WCO002901.1;WCO002913.1;WCO004932.1;WCO004959.1;WCO005758.1;WCO006455.1;WCO007499.1;WCO008010.1;WCO009437.1;WCO009863.3;WCO009993.2;WCO010518.1;WCO010526.1;WCO010739.1;WCO010839.1
biological_process	detoxification	2	WCO002844.1;WCO002913.1
biological_process	metabolic process	41	WCO000563.1;WCO000634.1;WCO000666.1;WCO000955.1;WCO001303.1;WCO001326.1;WCO001402.1;WCO001403.1;WCO001581.1;WCO001883.1;WCO002012.1;WCO002241.1;WCO002293.1;WCO002599.1;WCO002640.1;WCO002832.1;WCO002844.1;WCO002901.1;WCO002913.1;WCO003006.1;WCO004932.1;WCO004942.1;WCO004959.1;WCO005038.2;WCO005057.1;WCO005329.4;WCO005758.1;WCO006455.1;WCO007014.1;WCO007141.1;WCO007499.1;WCO008010.1;WCO008833.1;WCO…
biological_process	positive regulation of biological process	5	WCO002640.1;WCO004932.1;WCO009437.1;WCO010526.1;WCO010739.1
biological_process	regulation of biological process	7	WCO002640.1;WCO002844.1;WCO002913.1;WCO004932.1;WCO009437.1;WCO010526.1;WCO010739.1
biological_process	response to stimulus	2	WCO002844.1;WCO002913.1
biological_process	single-organism process	21	WCO000563.1;WCO000634.1;WCO001303.1;WCO001326.1;WCO001883.1;WCO002012.1;WCO002241.1;WCO002293.1;WCO002832.1;WCO002844.1;WCO002901.1;WCO002913.1;WCO003006.1;WCO004942.1;WCO005038.2;WCO005329.4;WCO007014.1;WCO007141.1;WCO007499.1;WCO008833.1;WCO009857.1
cellular_component	cell	18	WCO002271.1;WCO002640.1;WCO002844.1;WCO002913.1;WCO004932.1;WCO006455.1;WCO006784.2;WCO007630.1;WCO007952.1;WCO008886.1;WCO009437.1;WCO009863.3;WCO009993.2;WCO010361.1;WCO010526.1;WCO010598.1;WCO010739.1;WCO010839.1
cellular_component	cell part	18	WCO002271.1;WCO002640.1;WCO002844.1;WCO002913.1;WCO004932.1;WCO006455.1;WCO006784.2;WCO007630.1;WCO007952.1;WCO008886.1;WCO009437.1;WCO009863.3;WCO009993.2;WCO010361.1;WCO010526.1;WCO010598.1;WCO010739.1;WCO010839.1
cellular_component	macromolecular complex	9	WCO002640.1;WCO004932.1;WCO006455.1;WCO007952.1;WCO008886.1;WCO009863.3;WCO009993.2;WCO010739.1;WCO010839.1
cellular_component	membrane	11	WCO000274.1;WCO001259.1;WCO002293.1;WCO002855.1;WCO002924.1;WCO003514.1;WCO004942.1;WCO005329.4;WCO007435.1;WCO008063.1;WCO009732.1
cellular_component	membrane part	3	WCO000274.1;WCO002855.1;WCO002924.1
cellular_component	membrane-enclosed lumen	3	WCO002640.1;WCO004932.1;WCO010739.1
cellular_component	organelle	16	WCO002271.1;WCO002640.1;WCO002844.1;WCO002913.1;WCO004932.1;WCO006455.1;WCO006784.2;WCO007630.1;WCO007952.1;WCO008886.1;WCO009863.3;WCO009993.2;WCO010361.1;WCO010598.1;WCO010739.1;WCO010839.1
cellular_component	organelle part	9	WCO002640.1;WCO004932.1;WCO006455.1;WCO007952.1;WCO008886.1;WCO009863.3;WCO009993.2;WCO010739.1;WCO010839.1
molecular_function	antioxidant activity	2	WCO002844.1;WCO002913.1
molecular_function	binding	44	WCO000351.2;WCO000666.1;WCO000774.1;WCO001262.2;WCO001326.1;WCO001581.1;WCO001883.1;WCO002012.1;WCO002241.1;WCO002293.1;WCO002844.1;WCO002913.1;WCO003048.1;WCO004649.1;WCO004942.1;WCO004957.1;WCO004959.1;WCO004974.1;WCO005329.4;WCO005758.1;WCO006021.1;WCO006455.1;WCO007014.1;WCO007141.1;WCO007582.1;WCO007952.1;WCO008010.1;WCO008022.1;WCO008042.1;WCO008165.3;WCO008293.2;WCO008833.1;WCO008886.1;WCO…
molecular_function	catalytic activity	48	WCO000274.1;WCO000351.2;WCO001262.2;WCO001326.1;WCO001402.1;WCO001403.1;WCO001581.1;WCO001883.1;WCO002012.1;WCO002241.1;WCO002293.1;WCO002599.1;WCO002832.1;WCO002844.1;WCO002901.1;WCO002913.1;WCO003006.1;WCO003048.1;WCO004535.1;WCO004540.4;WCO004649.1;WCO004942.1;WCO004959.1;WCO005038.2;WCO005329.4;WCO005758.1;WCO006021.1;WCO006455.1;WCO007014.1;WCO007141.1;WCO007435.1;WCO007499.1;WCO007582.1;WCO…

## Sheet: C-KEGG enrichment 
Pathway_level1	Pathway_level2	Number_of_Genes	Genes
Cellular Processes	Cell growth and death	2	WCO002250.1;WCO010822.1
Cellular Processes	Transport and catabolism	8	WCO000232.4;WCO005615.1;WCO007747.1;WCO009934.1;WCO009964.1;WCO009967.1;WCO009970.1;WCO009973.1
Environmental Information Processing	Signal transduction	1	WCO006528.1
Genetic Information Processing	Folding, sorting and degradation	4	WCO002173.1;WCO002250.1;WCO008952.1;WCO010822.1
Genetic Information Processing	Replication and repair	2	WCO001581.1;WCO004959.1
Genetic Information Processing	Transcription	13	WCO001581.1;WCO002271.1;WCO004102.1;WCO004959.1;WCO006455.1;WCO006784.2;WCO007630.1;WCO007952.1;WCO008886.1;WCO009863.3;WCO009993.2;WCO010598.1;WCO010839.1
Genetic Information Processing	Translation	18	WCO000217.1;WCO001327.1;WCO001770.1;WCO001771.2;WCO002308.2;WCO002616.9;WCO003048.1;WCO004102.1;WCO004125.1;WCO004349.1;WCO008042.1;WCO009259.1;WCO009412.2;WCO009479.1;WCO009506.1;WCO009992.1;WCO010361.1;WCO010811.1
Metabolism	Amino acid metabolism	15	WCO001402.1;WCO001403.1;WCO001852.1;WCO002241.1;WCO004242.1;WCO005562.3;WCO006438.3;WCO006511.1;WCO008020.1;WCO008150.1;WCO008159.1;WCO008515.3;WCO008516.1;WCO008522.1;WCO010630.1
Metabolism	Biosynthesis of other secondary metabolites	15	WCO000351.2;WCO001262.2;WCO005329.4;WCO006934.1;WCO007582.1;WCO008020.1;WCO008022.1;WCO008150.1;WCO008165.3;WCO008293.2;WCO009464.2;WCO009465.1;WCO009472.1;WCO009819.1;WCO009982.1
Metabolism	Carbohydrate metabolism	9	WCO001402.1;WCO001403.1;WCO002241.1;WCO004242.1;WCO006014.1;WCO006021.1;WCO006438.3;WCO009718.2;WCO010630.1
Metabolism	Energy metabolism	2	WCO004535.1;WCO004540.4
Metabolism	Global and overview maps	45	WCO000232.4;WCO000351.2;WCO000563.1;WCO000634.1;WCO001262.2;WCO001303.1;WCO001402.1;WCO001403.1;WCO001580.1;WCO001852.1;WCO002241.1;WCO002293.1;WCO002832.1;WCO002901.1;WCO004242.1;WCO004535.1;WCO004540.4;WCO004646.2;WCO004649.1;WCO005329.4;WCO005562.3;WCO005615.1;WCO006438.3;WCO006934.1;WCO007014.1;WCO007499.1;WCO007582.1;WCO007747.1;WCO008020.1;WCO008022.1;WCO008150.1;WCO008159.1;WCO008165.3;WCO…
Metabolism	Lipid metabolism	9	WCO001580.1;WCO002241.1;WCO002293.1;WCO004242.1;WCO004646.2;WCO004649.1;WCO005615.1;WCO007014.1;WCO007747.1
Metabolism	Metabolism of other amino acids	4	WCO001402.1;WCO001403.1;WCO002844.1;WCO002913.1
Metabolism	Metabolism of terpenoids and polyketides	2	WCO000232.4;WCO009934.1
Metabolism	Nucleotide metabolism	6	WCO000563.1;WCO000634.1;WCO001303.1;WCO002832.1;WCO002901.1;WCO007499.1
