# Supplementary material for: The Wolfiporia cocos Genome and Transcriptome Shed Light on the Formation of Its Edible and Medicinal Sclerotium
Source: Genomics Proteomics Bioinformatics. 2020 Dec 24;18(4):455–67. doi: 10.1016/j.gpb.2019.01.007 (PMC8242266; doi:10.1016/j.gpb.2019.01.007)
Supplement: Supplementary data 22 [file mmc22.xlsx]

## Sheet: sheet1
Table S15 Differentially expressed genes (DEGs) in the transcriptome of W. cocos sclerotium
Gene ID	Gene length(bp)	Sclerotium-Expression	Mycelium-Expression	Sclerotium-RPKM	Mycelium-RPKM	Log2 Ratio (Sclerotium/Mycelium)	Up-Down-Regulation (Sclerotium/Mycelium)	P value	FDR	NR	Swissprot
WCO008591.1	330	1450	0	209.568	0	17.6771	Up	0	0	glycopeptide [Phanerochaete chrysosporium]	#N/A
WCO008073.1	339	1158	0	162.922	0	17.3138	Up	0	0	hypothetical protein SERLA73DRAFT_183815 [Serpula lacrymans var. lacrymans S7.3]	#N/A
WCO002990.1	177	69	0	18.5929	0	14.1825	Up	8.68442e-23	1.98276e-22	#N/A	#N/A
WCO002259.1	240	65	0	12.9173	0	13.657	Up	1.64659e-21	3.67784e-21	#N/A	Ribonuclease 3 OS=Lactobacillus salivarius (strain UCC118) GN=rnc PE=3 SV=1
WCO006432.1	171	43	0	11.9934	0	13.55	Up	1.75685e-14	3.43101e-14	#N/A	#N/A
WCO005326.1	603	116	0	9.1751	0	13.1635	Up	8.3958e-38	2.33922e-37	cytochrome P450 [Postia placenta]	O-methylsterigmatocystin oxidoreductase OS=Aspergillus parasiticus GN=ordA PE=3 SV=1
WCO008856.1	774	143	0	8.81181	0	13.1052	Up	1.98887e-46	6.12204e-46	hypothetical protein CC1G_02332 [Coprinopsis cinerea okayama7#130]	Uncharacterized transporter C11D3.18C OS=Schizosaccharomyces pombe (strain ATCC 38366 / 972) GN=SPAC11D3.18c PE=2 SV=1
WCO002603.1	297	50	0	8.02941	0	12.9711	Up	1.01978e-16	2.08642e-16	#N/A	#N/A
WCO007283.1	183	25	0	6.51567	0	12.6697	Up	9.88638e-09	1.6652e-08	#N/A	#N/A
WCO004618.1	759	23937	4	1504.17	0.2313	12.6669	Up	0	0	immunomodulatory protein [Poria cocos]	#N/A
WCO009678.1	327	38	0	5.5425	0	12.4363	Up	6.9509e-13	1.30528e-12	cytochrome P450 [Postia placenta]	#N/A
WCO001746.1	204	17	0	3.97456	0	11.9566	Up	3.55408e-06	5.48281e-06	#N/A	#N/A
WCO004466.1	417	307374	88	35156.1	9.262	11.8902	Up	0	0	hypothetical protein SERLA73DRAFT_177682 [Serpula lacrymans var. lacrymans S7.3]	#N/A
WCO000544.1	945	75	0	3.78529	0	11.8862	Up	1.0519e-24	2.47499e-24	hypothetical protein SERLA73DRAFT_79174 [Serpula lacrymans var. lacrymans S7.3]	4-hydroxybenzoate polyprenyltransferase, mitochondrial OS=Schizosaccharomyces pombe (strain ATCC 38366 / 972) GN=coq2 PE=1 SV=2
WCO002707.1	396	27	0	3.25191	0	11.6671	Up	2.27046e-09	3.89638e-09	hypothetical protein SERLA73DRAFT_58553 [Serpula lacrymans var. lacrymans S7.3]	#N/A
WCO003532.1	825	27974	10	1617.23	0.531991	11.5698	Up	0	0	interferon-inducible GTPase [Grosmannia clavigera kw1407]	Interferon-inducible GTPase 1 OS=Mus musculus GN=Iigp1 PE=1 SV=2
WCO009650.1	453	25	0	2.63216	0	11.362	Up	9.88638e-09	1.66553e-08	cytochrome P450 [Postia placenta]	Cytochrome P450 71B5 OS=Arabidopsis thaliana GN=CYP71B5 PE=2 SV=1
WCO003841.1	195	10	0	2.44588	0	11.2561	Up	0.000612288	0.000856602	#N/A	#N/A
WCO010203.1	690	2894	2	200.041	0.127215	10.6188	Up	0	0	hypothetical protein SERLA73DRAFT_85313 [Serpula lacrymans var. lacrymans S7.3]	#N/A
WCO001262.2	858	28	0	1.55647	0	10.6041	Up	1.08806e-09	1.8835e-09	cytochrome P450 [Postia placenta]	O-methylsterigmatocystin oxidoreductase OS=Aspergillus flavus (strain ATCC 200026 / FGSC A1120 / NRRL 3357 / JCM 12722 / SRRC 167) GN=ordA PE=2 SV=1
WCO009920.1	312	10	0	1.52868	0	10.5781	Up	0.000612288	0.000856742	#N/A	#N/A
WCO009215.1	255	2684	2	502.01	0.344229	10.5101	Up	0	0	#N/A	#N/A
WCO010816.2	447	13	0	1.38709	0	10.4379	Up	6.73864e-05	9.86503e-05	#N/A	#N/A
WCO010559.2	1791	50	0	1.33151	0	10.3788	Up	1.01978e-16	2.08692e-16	hypothetical protein [Tuber melanosporum Mel28]	#N/A
WCO003531.1	1020	17300	16	808.94	0.688459	10.1984	Up	0	0	interferon-inducible GTPase [Grosmannia clavigera kw1407]	Interferon-inducible GTPase 1 OS=Mus musculus GN=Iigp1 PE=1 SV=2
WCO005673.1	444	10	0	1.07421	0	10.0691	Up	0.000612288	0.000856462	hypothetical protein SERLADRAFT_433136 [Serpula lacrymans var. lacrymans S7.9]	Putative amidase C550.07 OS=Schizosaccharomyces pombe (strain ATCC 38366 / 972) GN=SPCC550.07 PE=2 SV=1
WCO006307.1	1818	7442	8	195.239	0.193132	9.98144	Up	0	0	interferon-inducible GTPase [Grosmannia clavigera kw1407]	Interferon-inducible GTPase 1 OS=Mus musculus GN=Iigp1 PE=1 SV=2
WCO010284.1	480	10	0	0.99364	0	9.95658	Up	0.000612288	0.000856322	hypothetical protein SERLA73DRAFT_188304 [Serpula lacrymans var. lacrymans S7.3]	#N/A
WCO008072.1	588	4257	5	345.3	0.373208	9.85365	Up	0	0	hypothetical protein SERLA73DRAFT_105819 [Serpula lacrymans var. lacrymans S7.3]	1-aminocyclopropane-1-carboxylate oxidase 2 OS=Malus domestica GN=ACO2 PE=2 SV=1
WCO006550.1	690	13	0	0.898596	0	9.81153	Up	6.73864e-05	9.86334e-05	#N/A	#N/A
WCO003811.2	558	18171	26	1553.15	2.04502	9.56887	Up	0	0	hypothetical protein SERLA73DRAFT_175325 [Serpula lacrymans var. lacrymans S7.3]	#N/A
WCO000791.1	546	10460	15	913.712	1.20575	9.56567	Up	0	0	hypothetical protein SERLA73DRAFT_70756 [Serpula lacrymans var. lacrymans S7.3]	#N/A
WCO008069.1	915	26855	42	1399.83	2.01459	9.44055	Up	0	0	hypothetical protein SERLA73DRAFT_105819 [Serpula lacrymans var. lacrymans S7.3]	UPF0676 protein C1494.01 OS=Schizosaccharomyces pombe (strain ATCC 38366 / 972) GN=SPCC1494.01 PE=3 SV=2
WCO006403.1	393	21422	34	2599.79	3.79703	9.4193	Up	0	0	#N/A	#N/A
WCO004795.1	984	14	0	0.678583	0	9.40638	Up	3.22932e-05	4.78327e-05	hypothetical protein SERLADRAFT_415233 [Serpula lacrymans var. lacrymans S7.9]	#N/A
WCO005279.1	1059	15	0	0.675562	0	9.39995	Up	1.54757e-05	2.32203e-05	#N/A	#N/A
WCO005805.1	717	126034	221	8383.76	13.5279	9.27551	Up	0	0	#N/A	#N/A
WCO005509.1	336	1706	3	242.164	0.391868	9.2714	Up	0	0	hypothetical protein SCHCODRAFT_104588 [Schizophyllum commune H4-8]	#N/A
WCO000065.1	2466	88877	158	1718.96	2.81204	9.2557	Up	0	0	hypothetical protein SERLA73DRAFT_115180 [Serpula lacrymans var. lacrymans S7.3]	Uncharacterized protein C32A11.02c OS=Schizosaccharomyces pombe (strain ATCC 38366 / 972) GN=SPAC32A11.02c PE=2 SV=1
WCO008962.1	189	16583	33	4184.77	7.6632	9.09298	Up	0	0	#N/A	#N/A
WCO008098.1	897	956	2	50.8318	0.0978578	9.02083	Up	4.70854e-301	4.28177e-300	hypothetical protein SERLA73DRAFT_187364 [Serpula lacrymans var. lacrymans S7.3]	Presilphiperfolan-8-beta-ol synthase OS=Botryotinia fuckeliana GN=BOT2 PE=1 SV=1
WCO008074.1	921	26114	55	1352.33	2.62096	9.01114	Up	0	0	hypothetical protein SERLA73DRAFT_105819 [Serpula lacrymans var. lacrymans S7.3]	1-aminocyclopropane-1-carboxylate oxidase OS=Actinidia deliciosa GN=ACO PE=2 SV=1
WCO008014.2	1443	2420	6	79.987	0.182492	8.77579	Up	0	0	cytochrome P450 [Postia placenta]	O-methylsterigmatocystin oxidoreductase OS=Aspergillus parasiticus GN=ordA PE=3 SV=1
WCO009904.1	654	13067	35	952.946	2.34881	8.66432	Up	0	0	hypothetical protein SCHCODRAFT_232891 [Schizophyllum commune H4-8]	Uncharacterized hemerythrin-like protein C869.06c OS=Schizosaccharomyces pombe (strain ATCC 38366 / 972) GN=SPAC869.06c PE=2 SV=1
WCO009066.1	483	8901	26	878.945	2.36257	8.53927	Up	0	0	hypothetical protein SCHCODRAFT_237570 [Schizophyllum commune H4-8]	#N/A
WCO002064.2	969	5157	16	253.83	0.724693	8.45228	Up	0	0	carbohydrate esterase family 16 protein [Serpula lacrymans var. lacrymans S7.3]	#N/A
WCO000739.1	1041	131692	439	6033.63	18.5085	8.34869	Up	0	0	hypothetical protein SCHCODRAFT_84866 [Schizophyllum commune H4-8]	2-deoxyglucose-6-phosphate phosphatase 1 OS=Saccharomyces cerevisiae (strain ATCC 204508 / S288c) GN=DOG1 PE=1 SV=1
WCO007817.1	1323	9843	33	354.844	1.09474	8.34045	Up	0	0	hypothetical protein SERLA73DRAFT_187096 [Serpula lacrymans var. lacrymans S7.3]	Zinc-type alcohol dehydrogenase-like protein C1198.01 OS=Schizosaccharomyces pombe (strain ATCC 38366 / 972) GN=SPBC1198.01 PE=2 SV=1
WCO006821.1	330	44524	156	6435.03	20.7476	8.27686	Up	0	0	mismatched base pair and cruciform DNA recognition protein [Coprinopsis cinerea okayama7#130]	#N/A
WCO008630.1	378	15149	54	1911.45	6.26989	8.25201	Up	0	0	hypothetical protein SCHCODRAFT_62292 [Schizophyllum commune H4-8]	#N/A
WCO004517.2	981	1053	4	51.1952	0.178957	8.16025	Up	0	0	hypothetical protein SERLA73DRAFT_190338 [Serpula lacrymans var. lacrymans S7.3]	Trans-cinnamate 4-monooxygenase OS=Glycine max GN=CYP73A11 PE=2 SV=1
WCO007609.1	3051	51361	211	802.9	3.03528	8.04725	Up	0	0	hypothetical protein FOXB_16945 [Fusarium oxysporum Fo5176]	L-2,4-diaminobutyrate decarboxylase OS=Acinetobacter baumannii GN=ddc PE=1 SV=1
WCO003583.1	294	235	1	38.1233	0.149283	7.99648	Up	1.00289e-73	3.8773e-73	#N/A	#N/A
WCO004865.2	1404	32507	151	1104.28	4.72028	7.87002	Up	0	0	hypothetical protein SERLA73DRAFT_82651 [Serpula lacrymans var. lacrymans S7.3]	#N/A
WCO004053.2	1992	149886	710	3588.74	15.6433	7.84179	Up	0	0	hypothetical protein CGB_H5230C [Cryptococcus gattii WM276]	#N/A
WCO007608.1	555	10114	48	869.161	3.79583	7.83907	Up	0	0	#N/A	#N/A
WCO003012.1	1638	102781	489	2992.74	13.1025	7.83549	Up	0	0	hypothetical protein SERLADRAFT_358187 [Serpula lacrymans var. lacrymans S7.9]	Sugar transporter STL1 OS=Saccharomyces cerevisiae (strain ATCC 204508 / S288c) GN=STL1 PE=1 SV=2
WCO009946.1	1275	44854	234	1677.88	8.05497	7.70255	Up	0	0	PREDICTED: phosphatidylserine decarboxylase proenzyme-like [Amphimedon queenslandica]	C2 domain-containing protein C31G5.15 OS=Schizosaccharomyces pombe (strain ATCC 38366 / 972) GN=SPAC31G5.15 PE=2 SV=1
WCO003526.1	849	3014	18	169.319	0.930514	7.5075	Up	0	0	predicted protein [Trichoderma reesei QM6a]	Interferon-inducible GTPase 1 OS=Mus musculus GN=Iigp1 PE=1 SV=2
WCO008071.1	1095	7020	43	305.769	1.7235	7.47095	Up	0	0	hypothetical protein SERLA73DRAFT_105819 [Serpula lacrymans var. lacrymans S7.3]	UPF0676 protein C1494.01 OS=Schizosaccharomyces pombe (strain ATCC 38366 / 972) GN=SPCC1494.01 PE=3 SV=2
WCO008991.1	3057	11	0	0.17162	0	7.42307	Up	0.000293424	0.000416573	hypothetical protein CC1G_07598 [Coprinopsis cinerea okayama7#130]	#N/A
WCO008015.1	2451	6177	40	120.2	0.716267	7.39072	Up	0	0	cytochrome P450 [Postia placenta]	O-methylsterigmatocystin oxidoreductase OS=Aspergillus parasiticus GN=ordA PE=3 SV=1
WCO006482.1	261	1232	8	225.134	1.34526	7.38675	Up	0	0	#N/A	#N/A
WCO009528.1	255	121517	843	22728.3	145.093	7.29137	Up	0	0	hypothetical protein CGB_G0520W [Cryptococcus gattii WM276]	White colony protein WHS11 OS=Candida albicans GN=WHS11 PE=2 SV=1
WCO006747.1	1116	9446	66	403.695	2.5956	7.28106	Up	0	0	hypothetical protein AOL_s00140g81 [Arthrobotrys oligospora ATCC 24927]	#N/A
WCO002783.1	645	419	3	30.9831	0.204136	7.24581	Up	2.38718e-128	1.26507e-127	hypothetical protein SERLA73DRAFT_189617 [Serpula lacrymans var. lacrymans S7.3]	#N/A
WCO002706.1	285	269	2	45.0171	0.307995	7.19142	Up	1.12007e-82	4.60307e-82	#N/A	#N/A
WCO001536.1	435	265	2	29.0554	0.20179	7.16981	Up	2.06178e-81	8.39642e-81	hypothetical protein SERLADRAFT_479380 [Serpula lacrymans var. lacrymans S7.9]	4-hydroxybenzoate polyprenyltransferase, mitochondrial OS=Arabidopsis thaliana GN=PPT1 PE=2 SV=1
WCO001535.1	318	389	3	58.3435	0.414049	7.13863	Up	7.3428e-119	3.70959e-118	hypothetical protein SERLA73DRAFT_79174 [Serpula lacrymans var. lacrymans S7.3]	#N/A
WCO000310.1	633	2119	17	159.66	1.1787	7.08167	Up	0	0	hypothetical protein SERLA73DRAFT_184027 [Serpula lacrymans var. lacrymans S7.3]	#N/A
WCO010308.4	3339	66073	539	943.795	7.08485	7.05759	Up	0	0	hypothetical protein MELLADRAFT_43430 [Melampsora larici-populina 98AG31]	Sodium/potassium-transporting ATPase subunit alpha-1 OS=Equus caballus GN=ATP1A1 PE=3 SV=1
WCO002173.1	636	120	1	8.999	0.0690082	7.02685	Up	2.8346e-37	7.86694e-37	hypothetical protein SERLADRAFT_414930 [Serpula lacrymans var. lacrymans S7.9]	#N/A
WCO004999.3	1101	938	8	40.6336	0.318905	6.99341	Up	1.80269e-283	1.5837e-282	hypothetical protein SERLA73DRAFT_172728 [Serpula lacrymans var. lacrymans S7.3]	3-dehydroshikimate dehydratase OS=Neurospora crassa GN=qa-4 PE=4 SV=1
WCO007709.1	246	1285	11	249.137	1.96253	6.98808	Up	0	0	hypothetical protein SERLA73DRAFT_105932 [Serpula lacrymans var. lacrymans S7.3]	UPF0654 protein C11D3.01c OS=Schizosaccharomyces pombe (strain ATCC 38366 / 972) GN=SPAC11D3.01c PE=2 SV=1
WCO005218.1	1506	11923	103	377.599	3.00172	6.97492	Up	0	0	hypothetical protein SERLA73DRAFT_189361 [Serpula lacrymans var. lacrymans S7.3]	Ent-kaurene oxidase OS=Gibberella intermedia GN=CYP503A1 PE=1 SV=1
WCO008593.1	975	5548	52	271.395	2.34076	6.85727	Up	0	0	hypothetical protein SCHCODRAFT_237361 [Schizophyllum commune H4-8]	#N/A
WCO001124.1	705	8243	78	557.656	4.85583	6.84351	Up	0	0	hypothetical protein SERLA73DRAFT_141978 [Serpula lacrymans var. lacrymans S7.3]	#N/A
WCO006682.1	1560	1581	15	48.3367	0.422012	6.83969	Up	0	0	hypothetical protein SERLA73DRAFT_185785 [Serpula lacrymans var. lacrymans S7.3]	Cytochrome b2, mitochondrial OS=Hansenula anomala GN=CYB2 PE=1 SV=2
WCO004645.1	228	3500	35	732.156	6.73738	6.76382	Up	0	0	hypothetical protein SERLA73DRAFT_182532 [Serpula lacrymans var. lacrymans S7.3]	#N/A
WCO004753.1	339	293	3	41.2229	0.3884	6.72976	Up	1.47625e-88	6.30948e-88	hypothetical protein SERLA73DRAFT_190338 [Serpula lacrymans var. lacrymans S7.3]	#N/A
WCO009556.2	1164	3834	41	157.098	1.54593	6.66704	Up	0	0	hypothetical protein SERLA73DRAFT_178211 [Serpula lacrymans var. lacrymans S7.3]	#N/A
WCO004575.1	1893	4626	50	116.553	1.15925	6.65166	Up	0	0	hypothetical protein SERLA73DRAFT_105229 [Serpula lacrymans var. lacrymans S7.3]	Low-affinity potassium transport protein OS=Saccharomyces cerevisiae (strain ATCC 204508 / S288c) GN=TRK2 PE=1 SV=1
WCO008150.1	942	1107	12	56.0489	0.559099	6.64744	Up	0	0	cytochrome P450 [Postia placenta]	O-methylsterigmatocystin oxidoreductase OS=Aspergillus flavus (strain ATCC 200026 / FGSC A1120 / NRRL 3357 / JCM 12722 / SRRC 167) GN=ordA PE=2 SV=1
WCO008019.1	372	3213	35	411.944	4.12936	6.64038	Up	0	0	cytochrome P450 [Postia placenta]	O-methylsterigmatocystin oxidoreductase OS=Aspergillus flavus (strain ATCC 200026 / FGSC A1120 / NRRL 3357 / JCM 12722 / SRRC 167) GN=ordA PE=2 SV=1
WCO003831.1	1464	11138	122	362.858	3.65744	6.63243	Up	0	0	hypothetical protein SERLA73DRAFT_171854 [Serpula lacrymans var. lacrymans S7.3]	Sulfite oxidase OS=Arabidopsis thaliana GN=SOX PE=1 SV=1
WCO006032.1	735	19767	221	1282.7	13.1966	6.60287	Up	0	0	hypothetical protein SERLA73DRAFT_129319 [Serpula lacrymans var. lacrymans S7.3]	#N/A
WCO008961.1	225	2921	33	619.183	6.43709	6.58781	Up	0	0	#N/A	#N/A
WCO000428.1	1326	940	11	33.8107	0.364089	6.53705	Up	5.18192e-279	4.4924e-278	hypothetical protein SCHCODRAFT_84270 [Schizophyllum commune H4-8]	#N/A
WCO004979.1	930	5470	67	280.527	3.16191	6.4712	Up	0	0	hypothetical protein SERLADRAFT_458476 [Serpula lacrymans var. lacrymans S7.9]	Putative reductase 1 OS=Saccharomyces cerevisiae (strain ATCC 204508 / S288c) GN=YPR1 PE=1 SV=1
WCO001550.1	1944	81	1	1.98728	0.0225768	6.45981	Up	5.56832e-25	1.31559e-24	hypothetical protein CC1G_07225 [Coprinopsis cinerea okayama7#130]	#N/A
WCO001655.1	825	314	4	18.1529	0.212796	6.41458	Up	1.47625e-93	6.51135e-93	hypothetical protein SERLA73DRAFT_73646 [Serpula lacrymans var. lacrymans S7.3]	#N/A
WCO009524.1	660	5144	69	371.73	4.58842	6.34011	Up	0	0	hypothetical protein CC1G_14250 [Coprinopsis cinerea okayama7#130]	Protein bli-3 OS=Neurospora crassa GN=bli-3 PE=2 SV=1
WCO001654.1	2247	74	1	1.57072	0.0195324	6.32942	Up	8.79278e-23	2.00696e-22	hypothetical protein AOL_s00006g503 [Arthrobotrys oligospora ATCC 24927]	#N/A
WCO004870.1	2835	1302	20	21.9042	0.309624	6.14455	Up	0	0	#N/A	#N/A
WCO001306.1	237	260	4	52.3233	0.740747	6.14233	Up	1.25101e-76	4.92794e-76	#N/A	#N/A
WCO008497.1	1623	2965	46	87.1317	1.24393	6.13022	Up	0	0	dimethylaniline monooxygenase (N-oxide-forming) [Rhodococcus jostii RHA1]	Putative flavin-containing monooxygenase YUCCA11 OS=Arabidopsis thaliana GN=YUC11 PE=3 SV=1
WCO007102.1	2082	10899	173	249.676	3.6469	6.09724	Up	0	0	hypothetical protein SCHCODRAFT_53767 [Schizophyllum commune H4-8]	1-aminocyclopropane-1-carboxylate oxidase OS=Dictyostelium mucoroides GN=aco PE=3 SV=1
WCO003503.1	363	942	15	123.77	1.81361	6.09265	Up	2.298e-273	1.97024e-272	#N/A	#N/A
WCO006072.1	1665	4556	74	130.509	1.95063	6.06406	Up	0	0	hypothetical protein SERLA73DRAFT_181877 [Serpula lacrymans var. lacrymans S7.3]	Putative flavoprotein C26F1.14C OS=Schizosaccharomyces pombe (strain ATCC 38366 / 972) GN=SPAC26F1.14c PE=2 SV=2
WCO000052.4	3162	1273	21	19.2016	0.291485	6.04166	Up	0	0	hypothetical protein SERLA73DRAFT_57288 [Serpula lacrymans var. lacrymans S7.3]	Sexual differentiation process protein isp4 OS=Schizosaccharomyces pombe (strain ATCC 38366 / 972) GN=isp4 PE=2 SV=2
WCO007547.1	435	2173	37	238.254	3.73311	5.99598	Up	0	0	#N/A	#N/A
WCO005211.1	939	2214	38	112.456	1.77614	5.98447	Up	0	0	hypothetical protein CC1G_12375 [Coprinopsis cinerea okayama7#130]	#N/A
WCO009593.1	891	1428	25	76.44	1.23146	5.95589	Up	0	0	hypothetical protein SCHCODRAFT_238722 [Schizophyllum commune H4-8]	Rhamnolipids biosynthesis 3-oxoacyl-[acyl-carrier-protein] reductase OS=Pseudomonas aeruginosa GN=rhlG PE=1 SV=1
WCO004515.1	939	333	6	16.9141	0.280442	5.91438	Up	1.66091e-96	7.42932e-96	hypothetical protein SERLA73DRAFT_79174 [Serpula lacrymans var. lacrymans S7.3]	4-hydroxybenzoate polyprenyltransferase, mitochondrial OS=Schizosaccharomyces pombe (strain ATCC 38366 / 972) GN=coq2 PE=1 SV=2
WCO006576.1	1269	3807	70	143.084	2.421	5.88512	Up	0	0	hypothetical protein SCHCODRAFT_77050 [Schizophyllum commune H4-8]	Lipase 2 OS=Moraxella sp. (strain TA144) GN=lip2 PE=1 SV=1
WCO006684.1	1989	9532	177	228.57	3.90568	5.87092	Up	0	0	hypothetical protein SERLA73DRAFT_183614 [Serpula lacrymans var. lacrymans S7.3]	#N/A
WCO004668.1	1491	4183	80	133.807	2.35489	5.82836	Up	0	0	hypothetical protein SCHCODRAFT_113608 [Schizophyllum commune H4-8]	#N/A
WCO007331.1	1104	313	6	13.5221	0.238528	5.82502	Up	2.82388e-90	1.22097e-89	hypothetical protein SCHCODRAFT_256314 [Schizophyllum commune H4-8]	Protein ECM3 OS=Saccharomyces cerevisiae (strain ATCC 204508 / S288c) GN=ECM3 PE=1 SV=1
WCO004982.1	654	3071	60	223.961	4.02654	5.79756	Up	0	0	hypothetical protein SERLA73DRAFT_144924 [Serpula lacrymans var. lacrymans S7.3]	Protein-S-isoprenylcysteine O-methyltransferase B OS=Arabidopsis thaliana GN=ICMTB PE=1 SV=1
WCO009944.1	387	593	12	73.0826	1.36091	5.74689	Up	6.467e-169	4.10088e-168	hypothetical protein SMAC_08720 [Sordaria macrospora k-hell]	#N/A
WCO000044.1	495	6616	134	637.471	11.8811	5.74562	Up	0	0	hypothetical protein SERLA73DRAFT_159863 [Serpula lacrymans var. lacrymans S7.3]	Conidiation-specific protein 6 OS=Neurospora crassa GN=con-6 PE=2 SV=1
WCO005278.1	2112	98	2	2.21311	0.0415618	5.73467	Up	6.59096e-29	1.64016e-28	hypothetical protein CC1G_06364 [Coprinopsis cinerea okayama7#130]	#N/A
WCO003476.3	552	2838	58	245.213	4.61155	5.73264	Up	0	0	Proteophosphoglycan 5 [Rhodotorula glutinis ATCC 204091]	#N/A
WCO003143.1	2856	98588	2021	1646.4	31.0575	5.72823	Up	0	0	hypothetical protein SERLADRAFT_458229 [Serpula lacrymans var. lacrymans S7.9]	#N/A
WCO000569.1	1182	341	7	13.7596	0.259919	5.72623	Up	1.38387e-97	6.22267e-97	glycoside hydrolase family 51 protein [Serpula lacrymans var. lacrymans S7.3]	Probable alpha-N-arabinofuranosidase A OS=Aspergillus oryzae (strain ATCC 42149 / RIB 40) GN=abfA PE=3 SV=2
WCO003142.1	2151	20979	435	465.173	8.87579	5.71175	Up	0	0	hypothetical protein SERLA73DRAFT_158384 [Serpula lacrymans var. lacrymans S7.3]	#N/A
WCO010510.2	2235	3442	72	73.452	1.41388	5.69907	Up	0	0	hypothetical protein SCHCODRAFT_255193 [Schizophyllum commune H4-8]	#N/A
WCO007465.1	2493	55182	1167	1055.71	20.545	5.68328	Up	0	0	hypothetical protein SERLA73DRAFT_115180 [Serpula lacrymans var. lacrymans S7.3]	Uncharacterized protein C32A11.02c OS=Schizosaccharomyces pombe (strain ATCC 38366 / 972) GN=SPAC32A11.02c PE=2 SV=1
WCO008920.1	1047	227	5	10.3407	0.209595	5.62458	Up	6.23348e-65	2.2645e-64	#N/A	#N/A
WCO008968.1	219	8954	198	1950.04	39.6807	5.61892	Up	0	0	#N/A	#N/A
WCO009732.1	570	86	2	7.19604	0.153997	5.54623	Up	3.4924e-25	8.26725e-25	#N/A	#N/A
WCO005274.1	1272	1418	33	53.1691	1.13864	5.54521	Up	0	0	hypothetical protein CC1G_10044 [Coprinopsis cinerea okayama7#130]	Uncharacterized protein YHR177W OS=Saccharomyces cerevisiae (strain ATCC 204508 / S288c) GN=YHR177W PE=1 SV=2
WCO008070.1	1068	1718	40	76.7224	1.64379	5.54455	Up	0	0	hypothetical protein SERLA73DRAFT_105819 [Serpula lacrymans var. lacrymans S7.3]	UPF0676 protein C1494.01 OS=Schizosaccharomyces pombe (strain ATCC 38366 / 972) GN=SPCC1494.01 PE=3 SV=2
WCO006895.1	438	1536	36	167.258	3.60733	5.535	Up	0	0	hypothetical protein SCHCODRAFT_237531 [Schizophyllum commune H4-8]	#N/A
WCO005154.1	1020	5028	118	235.107	5.07738	5.53309	Up	0	0	cytochrome P450 [Postia placenta]	Leukotriene-B(4) omega-hydroxylase 1 OS=Homo sapiens GN=CYP4F2 PE=1 SV=1
WCO008671.1	1002	29243	695	1391.95	30.4421	5.5149	Up	0	0	predicted protein [Trichoderma reesei QM6a]	Trichodiene synthase OS=Gibberella pulicaris GN=TRI5 PE=3 SV=1
WCO001284.1	297	288	7	46.2494	1.03443	5.48253	Up	3.70318e-81	1.50379e-80	#N/A	#N/A
WCO002200.1	2940	4723	115	76.6198	1.71676	5.47996	Up	0	0	#N/A	#N/A
WCO004061.2	1125	10027	248	425.098	9.67514	5.45737	Up	0	0	conserved hypothetical protein [Magnaporthe oryzae 70-15]	Oxalate decarboxylase oxdC OS=Bacillus subtilis GN=oxdC PE=1 SV=1
WCO008516.1	1137	2459	61	103.15	2.35466	5.45308	Up	0	0	hypothetical protein SERLADRAFT_353142 [Serpula lacrymans var. lacrymans S7.9]	L-aminoadipate-semialdehyde dehydrogenase large subunit OS=Candida glabrata (strain ATCC 2001 / CBS 138 / JCM 3761 / NBRC 0622 / NRRL Y-65) GN=LYS2 PE=3 SV=1
WCO001404.1	753	400	10	25.3358	0.582858	5.44189	Up	8.023e-112	3.94368e-111	hypothetical protein CC1G_13987 [Coprinopsis cinerea okayama7#130]	Uncharacterized protein C17D11.03c OS=Schizosaccharomyces pombe (strain ATCC 38366 / 972) GN=SPBC17D11.03c PE=2 SV=1
WCO006094.1	621	80	2	6.14425	0.14135	5.44189	Up	2.50944e-23	5.79279e-23	hypothetical protein CC1G_09289 [Coprinopsis cinerea okayama7#130]	#N/A
WCO001308.1	573	672	17	55.9351	1.30212	5.42482	Up	1.31801e-186	8.91328e-186	hypothetical protein SERLA73DRAFT_179380 [Serpula lacrymans var. lacrymans S7.3]	Uncharacterized protein yjlB OS=Bacillus subtilis GN=yjlB PE=4 SV=1
WCO002692.1	852	630	16	35.2672	0.824211	5.41917	Up	5.89188e-175	3.82995e-174	hypothetical protein CC1G_12375 [Coprinopsis cinerea okayama7#130]	#N/A
WCO004282.1	426	546	14	61.1298	1.44237	5.40536	Up	1.18357e-151	7.03557e-151	lectin 2a [Marchantia polymorpha]	Agaricus bisporus lectin OS=Agaricus bisporus PE=1 SV=3
WCO000546.1	2100	116	3	2.63456	0.0626989	5.39298	Up	3.40934e-33	8.96433e-33	#N/A	#N/A
WCO008106.1	942	3772	98	190.981	4.56597	5.38637	Up	0	0	hypothetical protein SERLA73DRAFT_191309 [Serpula lacrymans var. lacrymans S7.3]	#N/A
WCO003347.1	957	6512	170	324.543	7.79642	5.37946	Up	0	0	hypothetical protein SCHCODRAFT_256471 [Schizophyllum commune H4-8]	Phosphosulfolactate synthase OS=Methanobacterium thermoautotrophicum (strain Delta H) GN=comA PE=3 SV=1
WCO003907.1	1182	2704	71	109.109	2.63633	5.37109	Up	0	0	expressed protein [Schizophyllum commune H4-8]	#N/A
WCO007393.2	807	7480	197	442.077	10.714	5.36673	Up	0	0	short chain dehydrogenase [Vibrio harveyi HY01]	Uncharacterized oxidoreductase C663.09c OS=Schizosaccharomyces pombe (strain ATCC 38366 / 972) GN=SPCC663.09c PE=2 SV=1
WCO003352.1	2757	13387	354	231.588	5.6354	5.3609	Up	0	0	hypothetical protein AOL_s00076g658 [Arthrobotrys oligospora ATCC 24927]	Aspartyl-tRNA synthetase, cytoplasmic OS=Saccharomyces cerevisiae (strain ATCC 204508 / S288c) GN=DPS1 PE=1 SV=3
WCO000545.2	1305	561	15	20.5032	0.504474	5.34493	Up	5.56874e-155	3.35222e-154	hypothetical protein SERLA73DRAFT_190338 [Serpula lacrymans var. lacrymans S7.3]	O-methylsterigmatocystin oxidoreductase OS=Aspergillus flavus (strain ATCC 200026 / FGSC A1120 / NRRL 3357 / JCM 12722 / SRRC 167) GN=ordA PE=2 SV=1
WCO001293.1	1056	3147	86	142.136	3.57431	5.31346	Up	0	0	hypothetical protein SCHCODRAFT_53191 [Schizophyllum commune H4-8]	Aldo-keto reductase yakc [NADP+] OS=Schizosaccharomyces pombe (strain ATCC 38366 / 972) GN=yakc PE=1 SV=1
WCO004797.1	774	1169	32	72.035	1.81454	5.31102	Up	0	0	#N/A	#N/A
WCO004108.1	909	3141	88	164.806	4.2489	5.27754	Up	0	0	hypothetical protein SERLA73DRAFT_183468 [Serpula lacrymans var. lacrymans S7.3]	Rhamnolipids biosynthesis 3-oxoacyl-[acyl-carrier-protein] reductase OS=Pseudomonas aeruginosa GN=rhlG PE=1 SV=1
WCO010870.1	1401	35	1	1.19152	0.0313271	5.24924	Up	1.24723e-10	2.21603e-10	#N/A	#N/A
WCO009670.1	684	415	12	28.9376	0.769987	5.23197	Up	7.0144e-114	3.47186e-113	predicted protein [Trichoderma reesei QM6a]	Trichodiene synthase OS=Stachybotrys chartarum GN=TRI5 PE=3 SV=1
WCO001251.1	2151	68	2	1.50778	0.0408082	5.20742	Up	1.25385e-19	2.69769e-19	hypothetical protein SCHCODRAFT_103557 [Schizophyllum commune H4-8]	#N/A
WCO006394.1	1125	7799	231	330.641	9.01192	5.19729	Up	0	0	hypothetical protein AOR_1_44144 [Aspergillus oryzae RIB40]	#N/A
WCO001546.1	828	67	2	3.85935	0.106013	5.18605	Up	2.54368e-19	5.44265e-19	hypothetical protein CC1G_10905 [Coprinopsis cinerea okayama7#130]	#N/A
WCO003809.1	471	1901	57	192.5	5.31144	5.17961	Up	0	0	hypothetical protein SERLA73DRAFT_190992 [Serpula lacrymans var. lacrymans S7.3]	#N/A
WCO003140.1	2136	7303	219	163.069	4.49988	5.17945	Up	0	0	hypothetical protein SERLADRAFT_413192 [Serpula lacrymans var. lacrymans S7.9]	#N/A
WCO009659.1	453	100	3	10.5286	0.290657	5.17886	Up	2.8676e-28	7.07628e-28	hypothetical protein CC1G_04497 [Coprinopsis cinerea okayama7#130]	#N/A
WCO007229.1	642	399	12	29.642	0.82036	5.17524	Up	5.70994e-109	2.76536e-108	hypothetical protein SCHCODRAFT_232755 [Schizophyllum commune H4-8]	#N/A
WCO003781.1	213	3642	111	815.512	22.8719	5.15606	Up	0	0	#N/A	#N/A
WCO003094.1	1620	16458	503	484.543	13.6273	5.15205	Up	0	0	hypothetical protein SERLA73DRAFT_175384 [Serpula lacrymans var. lacrymans S7.3]	Lactose permease OS=Kluyveromyces lactis (strain ATCC 8585 / CBS 2359 / DSM 70799 / NBRC 1267 / NRRL Y-1140 / WM37) GN=LAC12 PE=3 SV=1
WCO000271.1	1014	32	1	1.50516	0.0432833	5.11996	Up	1.0436e-09	1.80801e-09	hypothetical protein SCHCODRAFT_54670 [Schizophyllum commune H4-8]	#N/A
WCO009255.1	1218	4341	137	169.986	4.93664	5.10574	Up	0	0	#N/A	#N/A
WCO004522.1	861	1039	33	57.5549	1.68217	5.09655	Up	3.79176e-279	3.29055e-278	hypothetical protein CC1G_05420 [Coprinopsis cinerea okayama7#130]	Uncharacterized oxidoreductase C736.13 OS=Schizosaccharomyces pombe (strain ATCC 38366 / 972) GN=SPCC736.13 PE=2 SV=1
WCO000772.1	1641	13141	418	381.935	11.1796	5.09439	Up	0	0	hypothetical protein SS1G_11591 [Sclerotinia sclerotiorum 1980]	Sugar transporter STL1 OS=Saccharomyces cerevisiae (strain ATCC 204508 / S288c) GN=STL1 PE=1 SV=2
WCO008588.1	912	2356	76	123.211	3.65744	5.07416	Up	0	0	hypothetical protein SCHCODRAFT_237361 [Schizophyllum commune H4-8]	#N/A
WCO009788.1	663	527	17	37.9112	1.12537	5.07416	Up	4.78348e-142	2.71328e-141	hypothetical protein SERLADRAFT_347889 [Serpula lacrymans var. lacrymans S7.9]	#N/A
WCO008499.2	1488	1269	42	40.6751	1.23881	5.03712	Up	0	0	dimethylaniline monooxygenase (N-oxide-forming) [Rhodococcus jostii RHA1]	Flavin-containing monooxygenase YUCCA4 OS=Arabidopsis thaliana GN=YUC4 PE=2 SV=1
WCO010845.1	1671	3872	129	110.517	3.38822	5.0276	Up	0	0	heat shock protein [Coprinopsis cinerea okayama7#130]	Heat shock protein 104 OS=Schizosaccharomyces pombe (strain ATCC 38366 / 972) GN=hsp104 PE=2 SV=1
WCO010597.1	387	30	1	3.69726	0.113409	5.02685	Up	4.28394e-09	7.28739e-09	cytochrome P450 [Postia placenta]	Cytochrome P450 71A3 (Fragment) OS=Solanum melongena GN=CYP71A3 PE=2 SV=1
WCO009227.1	1671	5129	179	146.395	4.70148	4.96061	Up	0	0	hypothetical protein SERLA73DRAFT_110686 [Serpula lacrymans var. lacrymans S7.3]	Drug resistance protein YOR378W OS=Saccharomyces cerevisiae (strain ATCC 204508 / S288c) GN=YOR378W PE=1 SV=1
WCO003478.1	4101	14259	498	165.832	5.32964	4.95954	Up	0	0	hypothetical protein CC1G_01329 [Coprinopsis cinerea okayama7#130]	Fanconi-associated nuclease 1 homolog OS=Arabidopsis thaliana GN=At1g48360 PE=2 SV=2
WCO010440.1	471	4108	144	415.987	13.4184	4.95426	Up	0	0	#N/A	#N/A
WCO004940.2	987	3734	132	180.438	5.86969	4.94207	Up	0	0	hypothetical protein SERLA73DRAFT_105819 [Serpula lacrymans var. lacrymans S7.3]	UPF0676 protein C1494.01 OS=Schizosaccharomyces pombe (strain ATCC 38366 / 972) GN=SPCC1494.01 PE=3 SV=2
WCO009819.1	1365	6194	221	216.426	7.10588	4.92871	Up	0	0	cytochrome P450 [Postia placenta]	O-methylsterigmatocystin oxidoreductase OS=Aspergillus flavus (strain ATCC 200026 / FGSC A1120 / NRRL 3357 / JCM 12722 / SRRC 167) GN=ordA PE=2 SV=1
WCO005811.1	750	387	14	24.6105	0.819266	4.9088	Up	6.56274e-103	3.06046e-102	hypothetical protein SERLA73DRAFT_184772 [Serpula lacrymans var. lacrymans S7.3]	#N/A
WCO000385.2	2958	25111	915	404.889	13.5763	4.89837	Up	0	0	#N/A	#N/A
WCO007138.1	1365	2270	83	79.3165	2.66872	4.8934	Up	0	0	hypothetical protein CNM01860 [Cryptococcus neoformans var. neoformans JEC21]	UNC93-like protein C922.05c OS=Schizosaccharomyces pombe (strain ATCC 38366 / 972) GN=SPAC922.05c PE=2 SV=1
WCO008604.1	1101	378	14	16.3747	0.558083	4.87485	Up	3.56956e-100	1.64046e-99	PREDICTED: cholesterol 7-alpha-monooxygenase-like [Danio rerio]	Cholesterol 7-alpha-monooxygenase OS=Oryctolagus cuniculus GN=CYP7A1 PE=1 SV=1
WCO005062.1	1866	3309	123	84.5776	2.89302	4.86963	Up	0	0	hypothetical protein SERLA73DRAFT_108199 [Serpula lacrymans var. lacrymans S7.3]	Inorganic phosphate transporter PHO84 OS=Saccharomyces cerevisiae (strain ATCC 204508 / S288c) GN=PHO84 PE=1 SV=2
WCO003276.1	567	15590	591	1311.39	45.747	4.84128	Up	0	0	hypothetical protein SERLA73DRAFT_160204 [Serpula lacrymans var. lacrymans S7.3]	#N/A
WCO001040.1	2322	103608	3982	2128.15	75.2657	4.82146	Up	0	0	exo-beta-1,3-glucanase [Lentinula edodes]	Glucan 1,3-beta-glucosidase OS=Cochliobolus carbonum GN=EXG1 PE=1 SV=1
WCO003148.1	294	78	3	12.6537	0.447849	4.8204	Up	1.49915e-21	3.35027e-21	hypothetical protein SCHCODRAFT_48590 [Schizophyllum commune H4-8]	#N/A
WCO009047.1	435	4774	184	523.436	18.5646	4.81738	Up	0	0	hypothetical protein SERLA73DRAFT_190723 [Serpula lacrymans var. lacrymans S7.3]	#N/A
WCO001203.1	945	1718	67	86.7085	3.11172	4.80039	Up	0	0	hypothetical protein SERLA73DRAFT_67888 [Serpula lacrymans var. lacrymans S7.3]	#N/A
WCO004660.1	663	282	11	20.2864	0.728177	4.80008	Up	1.82302e-74	7.08004e-74	hypothetical protein SERLA73DRAFT_118356 [Serpula lacrymans var. lacrymans S7.3]	Riboflavin transporter MCH5 OS=Saccharomyces cerevisiae (strain ATCC 204508 / S288c) GN=MCH5 PE=1 SV=1
WCO001802.1	417	12697	497	1452.23	52.3092	4.79506	Up	0	0	#N/A	#N/A
WCO009633.1	1941	9107	358	223.779	8.09498	4.78891	Up	0	0	glycoside hydrolase family 16 protein [Serpula lacrymans var. lacrymans S7.3]	Beta-glucan synthesis-associated protein KRE6 OS=Candida albicans GN=KRE6 PE=2 SV=1
WCO005262.1	330	76	3	10.9842	0.398993	4.78293	Up	6.0615e-21	1.34024e-20	hypothetical protein SERLA73DRAFT_73551 [Serpula lacrymans var. lacrymans S7.3]	#N/A
WCO004617.1	1917	303	12	7.5386	0.274737	4.77817	Up	1.05842e-79	4.2636e-79	hypothetical protein SCHCODRAFT_113151 [Schizophyllum commune H4-8]	#N/A
WCO009096.1	1302	779	31	28.5362	1.04498	4.77124	Up	2.32268e-202	1.66006e-201	hypothetical protein SERLADRAFT_414770 [Serpula lacrymans var. lacrymans S7.9]	Salicylate hydroxylase OS=Pseudomonas putida GN=nahG PE=4 SV=1
WCO002063.1	969	74	3	3.64232	0.13588	4.74445	Up	2.44624e-20	5.34384e-20	carbohydrate esterase family 16 protein [Serpula lacrymans var. lacrymans S7.3]	#N/A
WCO000679.1	1353	2170	91	76.4948	2.9519	4.69565	Up	0	0	YALI0B18348p [Yarrowia lipolytica]	Mannose-6-phosphate isomerase OS=Candida albicans GN=PMI1 PE=1 SV=2
WCO008296.1	183	379	16	98.7776	3.83731	4.68602	Up	3.1505e-98	1.42414e-97	#N/A	#N/A
WCO009660.1	357	71	3	9.4855	0.368817	4.68475	Up	1.97585e-19	4.23723e-19	hypothetical protein SERLA73DRAFT_160110 [Serpula lacrymans var. lacrymans S7.3]	#N/A
WCO004222.1	891	256	11	13.7035	0.541842	4.66053	Up	1.31211e-66	4.83028e-66	putative zinc-finger-containing protein [Serpula lacrymans var. lacrymans S7.9]	E3 ubiquitin-protein ligase complex SLX5-SLX8 subunit SLX8 OS=Saccharomyces cerevisiae (strain ATCC 204508 / S288c) GN=SLX8 PE=1 SV=1
WCO001727.1	1551	628	27	19.3116	0.764029	4.65969	Up	3.24164e-161	2.01085e-160	hypothetical protein SERLA73DRAFT_183109 [Serpula lacrymans var. lacrymans S7.3]	Probable iron/ascorbate oxidoreductase DDB_G0283291 OS=Dictyostelium discoideum GN=DDB_G0283291 PE=3 SV=1
WCO000272.1	666	5254	226	376.258	14.8933	4.65898	Up	0	0	hypothetical protein SERLA73DRAFT_188405 [Serpula lacrymans var. lacrymans S7.3]	#N/A
WCO008166.1	480	3110	134	309.022	12.2524	4.65657	Up	0	0	hypothetical protein SERLA73DRAFT_188304 [Serpula lacrymans var. lacrymans S7.3]	#N/A
WCO002637.1	561	138	6	11.7324	0.469404	4.64352	Up	1.89906e-36	5.21463e-36	alcohol dehydrogenase [Burkholderia ambifaria AMMD]	Alcohol dehydrogenase OS=Cupriavidus necator GN=adh PE=3 SV=1
WCO009695.1	879	135	6	7.32512	0.299585	4.61181	Up	1.52004e-35	4.13273e-35	hypothetical protein SERLA73DRAFT_175071 [Serpula lacrymans var. lacrymans S7.3]	#N/A
WCO007139.2	522	269	12	24.5783	1.00895	4.60646	Up	1.92263e-69	7.22084e-69	CVNH domain protein [Lactobacillus jensenii 208-1]	Cyanovirin-N OS=Nostoc ellipsosporum PE=1 SV=2
WCO007106.1	1671	2026	91	57.8273	2.39014	4.59659	Up	0	0	cytochrome P450 [Postia placenta]	Benzoate 4-monooxygenase OS=Aspergillus niger GN=bphA PE=1 SV=1
WCO010041.1	750	1953	88	124.197	5.14967	4.59201	Up	0	0	hypothetical protein SERLA73DRAFT_117101 [Serpula lacrymans var. lacrymans S7.3]	Putative sterigmatocystin biosynthesis peroxidase stcC OS=Emericella nidulans GN=stcC PE=3 SV=2
WCO003999.1	1728	6206	280	171.292	7.11168	4.59013	Up	0	0	dimethylaniline monooxygenase (N-oxide-forming) [Rhodococcus jostii RHA1]	Flavin-containing monooxygenase YUCCA9 OS=Arabidopsis thaliana GN=YUC9 PE=2 SV=1
WCO004114.1	1671	443	20	12.6444	0.525305	4.5892	Up	3.76182e-113	1.85444e-112	cytochrome P450 [Postia placenta]	Benzoate 4-monooxygenase OS=Aspergillus niger GN=bphA PE=1 SV=1
WCO003206.1	918	620	28	32.2121	1.33867	4.58873	Up	1.00522e-157	6.11574e-157	hypothetical protein SERLADRAFT_367152 [Serpula lacrymans var. lacrymans S7.9]	#N/A
WCO001451.1	2181	22	1	0.481102	0.0201234	4.57939	Up	1.1658e-06	1.82848e-06	hypothetical protein SERLADRAFT_374879 [Serpula lacrymans var. lacrymans S7.9]	O-methylsterigmatocystin oxidoreductase OS=Aspergillus flavus (strain ATCC 200026 / FGSC A1120 / NRRL 3357 / JCM 12722 / SRRC 167) GN=ordA PE=2 SV=1
WCO003534.1	774	352	16	21.6906	0.907271	4.57939	Up	4.2127e-90	1.81594e-89	interferon-inducible GTPase [Grosmannia clavigera kw1407]	Interferon-inducible GTPase 1 OS=Mus musculus GN=Iigp1 PE=1 SV=2
WCO008161.1	1521	1507	69	47.2557	1.99103	4.5689	Up	0	0	hypothetical protein SERLA73DRAFT_105990 [Serpula lacrymans var. lacrymans S7.3]	Purine-cytosine permease FCY21 OS=Saccharomyces cerevisiae (strain ATCC 204508 / S288c) GN=FCY21 PE=1 SV=2
WCO002779.1	1617	3354	154	98.9289	4.17993	4.56484	Up	0	0	carotenoid ester lipase [Coprinopsis cinerea okayama7#130]	Lipase 3 OS=Candida rugosa GN=LIP3 PE=1 SV=1
WCO010170.1	1167	1128	52	46.1008	1.95565	4.55907	Up	1.85934e-284	1.64021e-283	hypothetical protein SERLA73DRAFT_177414 [Serpula lacrymans var. lacrymans S7.3]	Uncharacterized oxidoreductase C26H5.09c OS=Schizosaccharomyces pombe (strain ATCC 38366 / 972) GN=SPAC26H5.09c PE=2 SV=3
WCO009684.1	1296	927	43	34.115	1.4562	4.55012	Up	8.61422e-234	6.71846e-233	hypothetical protein SCHCODRAFT_68168 [Schizophyllum commune H4-8]	Transcriptional activator Myb OS=Gallus gallus GN=MYB PE=2 SV=1
WCO001469.1	3879	7283	340	89.549	3.84696	4.54089	Up	0	0	hypothetical protein SERLADRAFT_358709 [Serpula lacrymans var. lacrymans S7.9]	#N/A
WCO010756.1	297	470	22	75.4765	3.25105	4.53705	Up	4.03122e-119	2.04019e-118	hypothetical protein SCHCODRAFT_255898 [Schizophyllum commune H4-8]	Allantoate permease OS=Saccharomyces cerevisiae (strain ATCC 204508 / S288c) GN=DAL5 PE=1 SV=1
WCO005210.1	600	2480	117	197.138	8.5584	4.52572	Up	0	0	hypothetical protein CC1G_12375 [Coprinopsis cinerea okayama7#130]	#N/A
WCO009388.1	1443	4076	195	134.722	5.93098	4.50557	Up	0	0	#N/A	#N/A
WCO008528.1	1197	42518	2045	1694.14	74.982	4.49786	Up	0	0	hypothetical protein SERLA73DRAFT_187952 [Serpula lacrymans var. lacrymans S7.3]	Phospho-2-dehydro-3-deoxyheptonate aldolase, tyrosine-inhibited OS=Candida albicans GN=ARO4 PE=3 SV=1
WCO003501.1	885	187	9	10.0779	0.446331	4.49693	Up	5.26536e-48	1.64264e-47	hypothetical protein SERLA73DRAFT_188392 [Serpula lacrymans var. lacrymans S7.3]	Diacetyl reductase [(S)-acetoin forming] OS=Klebsiella pneumoniae GN=budC PE=1 SV=2
WCO003895.1	1329	1722	84	61.7986	2.77404	4.47751	Up	0	0	hypothetical protein SERLA73DRAFT_179457 [Serpula lacrymans var. lacrymans S7.3]	Uncharacterized lactate 2-monooxygenase PB1A11.03 OS=Schizosaccharomyces pombe (strain ATCC 38366 / 972) GN=SPAPB1A11.03 PE=2 SV=1
WCO008165.3	1350	2204	108	77.866	3.51114	4.47098	Up	0	0	cytochrome P450 [Postia placenta]	O-methylsterigmatocystin oxidoreductase OS=Aspergillus flavus (strain ATCC 200026 / FGSC A1120 / NRRL 3357 / JCM 12722 / SRRC 167) GN=ordA PE=2 SV=1
WCO010539.1	1347	303	15	10.7287	0.488744	4.45625	Up	1.77749e-76	6.99217e-76	hypothetical protein SCHCODRAFT_68455 [Schizophyllum commune H4-8]	#N/A
WCO000223.2	573	1118	56	93.0588	4.28935	4.43931	Up	2.94186e-277	2.54267e-276	hypothetical protein SERLA73DRAFT_82221 [Serpula lacrymans var. lacrymans S7.3]	#N/A
WCO001265.2	1119	2853	144	121.602	5.64795	4.4283	Up	0	0	hypothetical protein SERLA73DRAFT_111705 [Serpula lacrymans var. lacrymans S7.3]	E3 ubiquitin-protein ligase CHIP OS=Homo sapiens GN=STUB1 PE=1 SV=2
WCO001389.1	1452	229	12	7.5221	0.362721	4.3742	Up	1.78241e-57	6.04605e-57	hypothetical protein SERLADRAFT_432855 [Serpula lacrymans var. lacrymans S7.9]	Galactose transporter OS=Saccharomyces cerevisiae (strain ATCC 204508 / S288c) GN=GAL2 PE=1 SV=3
WCO010846.1	840	3134	166	177.947	8.67335	4.35871	Up	0	0	#N/A	#N/A
WCO006658.1	906	1131	61	59.5394	2.95502	4.33261	Up	5.01698e-276	4.3231e-275	predicted protein [Trichoderma reesei QM6a]	Trichodiene synthase OS=Stachybotrys chartarum GN=TRI5 PE=3 SV=1
WCO001285.1	216	74	4	16.3399	0.812764	4.32942	Up	2.54758e-19	5.44963e-19	#N/A	#N/A
WCO006107.2	1677	535	29	15.2157	0.758967	4.32538	Up	2.63126e-131	1.41727e-130	hypothetical protein CHGG_01217 [Chaetomium globosum CBS 148.51]	Dimethylaniline monooxygenase [N-oxide-forming] 5 OS=Oryctolagus cuniculus GN=FMO5 PE=1 SV=2
WCO003192.1	972	4204	230	206.284	10.3853	4.31202	Up	0	0	carbohydrate esterase family 4 protein [Schizophyllum commune H4-8]	Chitin deacetylase 1 OS=Schizosaccharomyces pombe (strain ATCC 38366 / 972) GN=cda1 PE=1 SV=1
WCO001966.1	276	73	4	12.6149	0.636076	4.30979	Up	5.05024e-19	1.07467e-18	#N/A	#N/A
WCO010066.1	4674	75442	4164	769.83	39.1003	4.29929	Up	0	0	glycoside hydrolase family 13 protein [Schizophyllum commune H4-8]	1,4-alpha-glucan-branching enzyme OS=Aspergillus oryzae (strain ATCC 42149 / RIB 40) GN=gbeA PE=2 SV=1
WCO010781.1	330	8094	453	1169.82	60.248	4.27923	Up	0	0	#N/A	#N/A
WCO010157.1	1872	16645	935	424.08	21.9212	4.27394	Up	0	0	hypothetical protein SERLADRAFT_346907 [Serpula lacrymans var. lacrymans S7.9]	Sugar transporter STL1 OS=Saccharomyces cerevisiae (strain ATCC 204508 / S288c) GN=STL1 PE=1 SV=2
WCO003767.1	1899	5937	338	149.112	7.81178	4.2546	Up	0	0	hypothetical protein SCHCODRAFT_66948 [Schizophyllum commune H4-8]	#N/A
WCO003513.1	1521	2423	138	75.9791	3.98206	4.25402	Up	0	0	unknown protein [Grouper iridovirus]	Interferon-inducible GTPase 1 OS=Mus musculus GN=Iigp1 PE=1 SV=2
WCO006934.1	1335	69	4	2.46512	0.131503	4.22849	Up	7.74588e-18	1.61295e-17	cytochrome P450 [Postia placenta]	O-methylsterigmatocystin oxidoreductase OS=Aspergillus flavus (strain ATCC 200026 / FGSC A1120 / NRRL 3357 / JCM 12722 / SRRC 167) GN=ordA PE=2 SV=1
WCO002229.1	1461	937	55	30.5886	1.65223	4.21051	Up	1.42241e-224	1.0895e-223	PAH-inducible cytochrome P450 monooxygenase PC-PAH 4 [Phanerochaete chrysosporium]	Cytochrome P450 3A24 OS=Ovis aries GN=CYP3A24 PE=2 SV=1
WCO003351.1	459	17	1	1.76647	0.0956193	4.20742	Up	3.68698e-05	5.4517e-05	hypothetical protein SERLA73DRAFT_125910 [Serpula lacrymans var. lacrymans S7.3]	Uncharacterized oxidoreductase C162.03 OS=Schizosaccharomyces pombe (strain ATCC 38366 / 972) GN=SPCC162.03 PE=2 SV=1
WCO003582.2	423	4689	277	528.701	28.7407	4.20128	Up	0	0	#N/A	#N/A
WCO003113.1	1650	7790	463	225.177	12.3156	4.1925	Up	0	0	PPO1_AGABI RecName: Full=Polyphenol oxidase; Short=PPO; AltName: Full=Catechol oxidase	Polyphenol oxidase OS=Agaricus bisporus GN=ppo1 PE=2 SV=1
WCO001471.1	1662	1125	67	32.2843	1.7693	4.18958	Up	2.40076e-268	2.02984e-267	#N/A	#N/A
WCO009046.1	1860	2046	122	52.4642	2.87876	4.18781	Up	0	0	cytochrome P450 [Postia placenta]	Putative cytochrome P450 CYP13A1 OS=Caenorhabditis elegans GN=cyp-13A1 PE=2 SV=1
WCO003527.1	1017	2430	145	113.961	6.25756	4.18679	Up	0	0	interferon-inducible GTPase [Grosmannia clavigera kw1407]	Interferon-inducible GTPase 1 OS=Mus musculus GN=Iigp1 PE=1 SV=2
WCO002882.1	372	50	3	6.41058	0.353945	4.17886	Up	3.76892e-13	7.13549e-13	#N/A	#N/A
WCO007548.1	1308	616	37	22.4617	1.24152	4.17729	Up	2.09406e-147	1.21686e-146	salicylate hydroxylase [Coprinopsis cinerea okayama7#130]	Salicylate hydroxylase OS=Pseudomonas putida GN=nahG PE=4 SV=1
WCO007279.2	546	132	8	11.5306	0.643066	4.16436	Up	1.17667e-32	3.07121e-32	hypothetical protein SERLADRAFT_411059 [Serpula lacrymans var. lacrymans S7.9]	#N/A
WCO005142.1	810	346	21	20.3733	1.13787	4.16227	Up	2.78144e-83	1.14582e-82	hypothetical protein SERLA73DRAFT_105546 [Serpula lacrymans var. lacrymans S7.3]	Uncharacterized protein YDL144C OS=Saccharomyces cerevisiae (strain ATCC 204508 / S288c) GN=YDL144C PE=1 SV=2
WCO007592.1	1113	5829	355	249.787	13.9988	4.15732	Up	0	0	hypothetical protein SERLA73DRAFT_174536 [Serpula lacrymans var. lacrymans S7.3]	1-aminocyclopropane-1-carboxylate oxidase OS=Dictyostelium mucoroides GN=aco PE=3 SV=1
WCO005345.1	1272	1309	80	49.082	2.76033	4.15228	Up	0	0	hypothetical protein SERLA73DRAFT_115609 [Serpula lacrymans var. lacrymans S7.3]	Probable E3 ubiquitin-protein ligase ARI11 OS=Arabidopsis thaliana GN=ARI11 PE=2 SV=1
WCO000273.1	459	65	4	6.75415	0.382477	4.14233	Up	1.17403e-16	2.40028e-16	#N/A	#N/A
WCO003056.1	945	1262	78	63.6939	3.6226	4.13606	Up	4.35682e-298	3.94514e-297	hypothetical protein SERLADRAFT_443513 [Serpula lacrymans var. lacrymans S7.9]	#N/A
WCO008380.1	3258	6723	417	98.4197	5.6175	4.13095	Up	0	0	hypothetical protein SERLADRAFT_353142 [Serpula lacrymans var. lacrymans S7.9]	Linear gramicidin synthase subunit D OS=Brevibacillus parabrevis GN=lgrD PE=1 SV=1
WCO004717.1	234	1079	67	219.926	12.5666	4.12935	Up	7.9235e-255	6.48135e-254	hypothetical protein MYCGRDRAFT_108731 [Mycosphaerella graminicola IPO323]	#N/A
WCO003711.1	1305	4229	263	154.56	8.84511	4.12714	Up	0	0	hypothetical protein SERLA73DRAFT_190478 [Serpula lacrymans var. lacrymans S7.3]	Uracil permease OS=Schizosaccharomyces pombe (strain ATCC 38366 / 972) GN=fur4 PE=1 SV=2
WCO008799.1	717	64	4	4.25727	0.244849	4.11996	Up	2.31184e-16	4.70179e-16	hypothetical protein SERLA73DRAFT_176093 [Serpula lacrymans var. lacrymans S7.3]	#N/A
WCO007489.1	405	16	1	1.88424	0.108368	4.11996	Up	7.30744e-05	0.000106794	#N/A	#N/A
WCO004555.2	1662	3244	205	93.0936	5.41353	4.10404	Up	0	0	hypothetical protein SERLA73DRAFT_77046 [Serpula lacrymans var. lacrymans S7.3]	Flavin-containing monooxygenase FMO GS-OX-like 8 OS=Arabidopsis thaliana GN=At5g61290 PE=2 SV=1
WCO008075.1	273	63	4	11.0065	0.643066	4.09724	Up	4.54846e-16	9.19807e-16	hypothetical protein SERLA73DRAFT_105822 [Serpula lacrymans var. lacrymans S7.3]	#N/A
WCO005212.4	930	110	7	5.64131	0.330349	4.09397	Up	4.02592e-27	9.83245e-27	hypothetical protein CC1G_12375 [Coprinopsis cinerea okayama7#130]	#N/A
WCO000262.1	915	423	27	22.049	1.29509	4.08959	Up	3.20688e-100	1.47458e-99	alcohol dehydrogenase GroES-like domain-containing protein [Glomerella graminicola M1.001]	Alcohol dehydrogenase OS=Geobacillus stearothermophilus GN=adh PE=1 SV=1
WCO007569.1	2343	2927	188	59.5828	3.52163	4.08058	Up	0	0	hypothetical protein SERLA73DRAFT_102396 [Serpula lacrymans var. lacrymans S7.3]	Oligopeptide transporter 6 OS=Arabidopsis thaliana GN=OPT6 PE=2 SV=1
WCO003840.1	1248	1446	93	55.2617	3.27059	4.07865	Up	0	0	hypothetical protein SERLA73DRAFT_165519 [Serpula lacrymans var. lacrymans S7.3]	Putative NADPH dehydrogenase C23G7.10c OS=Schizosaccharomyces pombe (strain ATCC 38366 / 972) GN=SPBC23G7.10c PE=2 SV=1
WCO002638.1	1077	1018	66	45.0819	2.68959	4.06709	Up	6.63242e-238	5.24944e-237	hypothetical protein SCHCODRAFT_56708 [Schizophyllum commune H4-8]	Alpha-ketoglutarate-dependent taurine dioxygenase OS=Escherichia coli (strain K12) GN=tauD PE=1 SV=3
WCO006404.1	300	77	5	12.2416	0.731487	4.06482	Up	2.85062e-19	6.08569e-19	#N/A	#N/A
WCO005842.1	1512	1352	88	42.6476	2.5544	4.06141	Up	0	0	hypothetical protein SERLA73DRAFT_170292 [Serpula lacrymans var. lacrymans S7.3]	#N/A
WCO004864.1	1407	7404	482	250.982	15.0353	4.06116	Up	0	0	#N/A	#N/A
WCO009820.1	1065	91	6	4.07532	0.247263	4.04279	Up	1.81574e-22	4.12242e-22	cytoplasmic protein [Coprinopsis cinerea okayama7#130]	#N/A
WCO002968.2	1494	2499	165	79.7785	4.84721	4.04077	Up	0	0	predicted protein [Botryotinia fuckeliana B05.10]	#N/A
WCO009565.1	1323	801	53	28.8764	1.75822	4.0377	Up	1.4168e-186	9.57375e-186	hypothetical protein SERLADRAFT_437455 [Serpula lacrymans var. lacrymans S7.9]	#N/A
WCO007242.1	1719	6560	436	182.011	11.1319	4.03126	Up	0	0	predicted protein [Aspergillus terreus NIH2624]	Acyl-coenzyme A oxidase 2, peroxisomal OS=Arabidopsis thaliana GN=ACX2 PE=1 SV=2
WCO001283.1	501	30	2	2.85597	0.175207	4.02685	Up	3.78974e-08	6.25501e-08	hypothetical protein AN6447.2 [Aspergillus nidulans FGSC A4]	#N/A
WCO001331.1	453	15	1	1.57929	0.0968857	4.02685	Up	0.000144425	0.000208327	#N/A	#N/A
WCO008705.1	1011	282	19	13.3036	0.824823	4.01159	Up	2.09554e-66	7.70438e-66	hypothetical protein SERLA73DRAFT_190862 [Serpula lacrymans var. lacrymans S7.3]	AB hydrolase superfamily protein C1039.03 OS=Schizosaccharomyces pombe (strain ATCC 38366 / 972) GN=SPAC1039.03 PE=2 SV=1
WCO010079.1	774	3140	213	193.49	12.078	4.0018	Up	0	0	expressed protein [Schizophyllum commune H4-8]	#N/A
WCO003798.1	2328	15114	1036	309.647	19.5315	3.98675	Up	0	0	serine/threonine protein kinase, negative regulator of sexual conjugation and meiosis [Serpula lacrymans var. lacrymans S7.9]	Negative regulator of sexual conjugation and meiosis OS=Schizosaccharomyces pombe (strain ATCC 38366 / 972) GN=ran1 PE=1 SV=2
WCO010766.1	1260	452	31	17.1095	1.07981	3.98594	Up	5.22702e-105	2.47401e-104	hypothetical protein SERLA73DRAFT_165920 [Serpula lacrymans var. lacrymans S7.3]	Uncharacterized transporter PB10D8.01 OS=Schizosaccharomyces pombe (strain ATCC 38366 / 972) GN=SPBPB10D8.01 PE=2 SV=1
WCO001768.1	1878	2312	159	58.7168	3.71586	3.982	Up	0	0	hypothetical protein SERLA73DRAFT_178361 [Serpula lacrymans var. lacrymans S7.3]	Neutral ceramidase OS=Arabidopsis thaliana GN=At2g38010 PE=3 SV=1
WCO006007.1	1035	58	4	2.67275	0.16962	3.97794	Up	1.32266e-14	2.59194e-14	D-lactaldehyde dehydrogenase [Coprinopsis cinerea okayama7#130]	Putative uncharacterized oxidoreductase C513.07 OS=Schizosaccharomyces pombe (strain ATCC 38366 / 972) GN=SPAC513.07 PE=2 SV=1
WCO007951.5	2385	37042	2563	740.758	47.1648	3.97322	Up	0	0	hypothetical protein SERLA73DRAFT_107695 [Serpula lacrymans var. lacrymans S7.3]	Uncharacterized protein C32A11.02c OS=Schizosaccharomyces pombe (strain ATCC 38366 / 972) GN=SPAC32A11.02c PE=2 SV=1
WCO006822.1	309	7102	492	1096.21	69.8819	3.97146	Up	0	0	mismatched base pair and cruciform DNA recognition protein [Coprinopsis cinerea okayama7#130]	#N/A
WCO009957.1	645	173	12	12.7925	0.816544	3.96963	Up	5.48466e-41	1.59195e-40	hypothetical protein SERLA73DRAFT_179274 [Serpula lacrymans var. lacrymans S7.3]	#N/A
WCO001075.1	2022	1125	79	26.5364	1.71476	3.95189	Up	3.49118e-257	2.89173e-256	hypothetical protein SCHCODRAFT_113151 [Schizophyllum commune H4-8]	#N/A
WCO000237.1	1383	3135	221	108.115	7.01339	3.94631	Up	0	0	#N/A	Filamentous hemagglutinin OS=Bordetella pertussis GN=fhaB PE=1 SV=4
WCO005213.1	840	212	15	12.0372	0.783736	3.94099	Up	1.20919e-49	3.82536e-49	hypothetical protein CC1G_12375 [Coprinopsis cinerea okayama7#130]	#N/A
WCO009632.1	1023	276	20	12.8678	0.85805	3.90656	Up	9.07384e-64	3.24125e-63	#N/A	#N/A
WCO010795.3	1254	1047	76	39.8217	2.65995	3.90408	Up	2.86496e-237	2.2592e-236	hypothetical protein SCHCODRAFT_67860 [Schizophyllum commune H4-8]	Uncharacterized monooxygenase Mb0916 OS=Mycobacterium bovis GN=Mb0916 PE=3 SV=1
WCO004854.2	2508	9166	669	174.31	11.7073	3.89618	Up	0	0	#N/A	#N/A
WCO006513.1	1932	1621	119	40.0171	2.70332	3.88781	Up	0	0	hypothetical protein SERLA73DRAFT_184304 [Serpula lacrymans var. lacrymans S7.3]	NAD/NADP-dependent indole-3-acetaldehyde reductase OS=Schizosaccharomyces pombe (strain ATCC 38366 / 972) GN=SPAC19G12.09 PE=1 SV=1
WCO005663.1	948	830	62	41.758	2.87039	3.86273	Up	6.38628e-187	4.32567e-186	hypothetical protein SCHCODRAFT_82283 [Schizophyllum commune H4-8]	DnaJ homolog subfamily C member 21 OS=Danio rerio GN=dnajc21 PE=2 SV=1
WCO000808.1	1101	2051	154	88.8482	6.13891	3.85529	Up	0	0	alcohol dehydrogenase, zinc-containing [Neosartorya fischeri NRRL 181]	(R,R)-butanediol dehydrogenase OS=Bacillus subtilis GN=bdhA PE=3 SV=1
WCO007390.1	735	610	46	39.5834	2.74681	3.84907	Up	1.87981e-137	1.04478e-136	endo-1,4-beta-D-glucanase [Fomitopsis palustris]	Probable xyloglucan-specific endo-beta-1,4-glucanase A OS=Aspergillus niger (strain CBS 513.88 / FGSC A1513) GN=xgeA PE=3 SV=1
WCO008874.4	2022	106	8	2.50032	0.173647	3.84788	Up	4.51008e-25	1.06704e-24	hypothetical protein PGTG_02456 [Puccinia graminis f. sp. tritici CRL 75-36-700-3]	#N/A
WCO008496.2	954	489	37	24.4473	1.7022	3.8442	Up	2.08216e-110	1.01879e-109	#N/A	#N/A
WCO005015.1	1494	66	5	2.10699	0.146885	3.84243	Up	4.5311e-16	9.16513e-16	flavin-binding monooxygenase [Ajellomyces capsulatus H143]	Flavin-containing monooxygenase YUCCA8 OS=Arabidopsis thaliana GN=YUC8 PE=2 SV=1
WCO003768.1	1632	1463	111	42.7557	2.98511	3.84026	Up	0	0	hypothetical protein SERLADRAFT_445399 [Serpula lacrymans var. lacrymans S7.9]	#N/A
WCO008095.1	1107	1211	93	52.1755	3.68717	3.82279	Up	1.05731e-269	8.9573e-269	#N/A	#N/A
WCO001426.1	3879	143	11	1.75827	0.12446	3.8204	Up	3.52978e-33	9.27815e-33	polyprotein [Agaricus bisporus var. bisporus]	Retrovirus-related Pol polyprotein from transposon TNT 1-94 OS=Nicotiana tabacum PE=2 SV=1
WCO008022.1	678	26	2	1.829	0.129467	3.8204	Up	5.57056e-07	8.85242e-07	cytochrome P450 [Postia placenta]	O-methylsterigmatocystin oxidoreductase OS=Aspergillus flavus (strain ATCC 200026 / FGSC A1120 / NRRL 3357 / JCM 12722 / SRRC 167) GN=ordA PE=2 SV=1
WCO004541.1	1014	323	25	15.1927	1.08208	3.8115	Up	5.51114e-73	2.12587e-72	hypothetical protein MYCGRDRAFT_46265 [Mycosphaerella graminicola IPO323]	Probable glutamine amidotransferase DUG3 OS=Saccharomyces cerevisiae (strain ATCC 204508 / S288c) GN=DUG3 PE=1 SV=1
WCO000697.1	2043	488	38	11.3926	0.816344	3.80277	Up	2.92402e-109	1.42014e-108	predicted protein [Botryotinia fuckeliana B05.10]	#N/A
WCO004080.3	792	64	5	3.85412	0.277079	3.79803	Up	1.71033e-15	3.41267e-15	hypothetical protein CC1G_14090 [Coprinopsis cinerea okayama7#130]	#N/A
WCO004995.1	438	870	68	94.7361	6.81385	3.79737	Up	3.03274e-193	2.09401e-192	hypothetical protein SERLA73DRAFT_186863 [Serpula lacrymans var. lacrymans S7.3]	#N/A
WCO001399.1	846	204	16	11.5009	0.830057	3.79239	Up	1.81152e-46	5.58015e-46	#N/A	#N/A
WCO002006.1	1860	1730	138	44.3612	3.2563	3.76799	Up	0	0	hypothetical protein SERLA73DRAFT_108889 [Serpula lacrymans var. lacrymans S7.3]	Urea active transporter OS=Saccharomyces cerevisiae (strain ATCC 204508 / S288c) GN=DUR3 PE=1 SV=2
WCO001470.1	3192	5713	456	85.3634	6.26989	3.7671	Up	0	0	hypothetical protein SERLADRAFT_358709 [Serpula lacrymans var. lacrymans S7.9]	#N/A
WCO000489.1	702	23857	1907	1620.87	119.226	3.765	Up	0	0	hypothetical protein SCHCODRAFT_231700 [Schizophyllum commune H4-8]	#N/A
WCO003289.1	2487	1763	141	33.8101	2.48829	3.76423	Up	0	0	hypothetical protein CC1G_01892 [Coprinopsis cinerea okayama7#130]	Uncharacterized mscS family protein C1183.11 OS=Schizosaccharomyces pombe (strain ATCC 38366 / 972) GN=SPCC1183.11 PE=1 SV=1
WCO008159.1	1311	25	2	0.90951	0.0669554	3.76382	Up	1.08487e-06	1.70563e-06	hypothetical protein SERLA73DRAFT_172085 [Serpula lacrymans var. lacrymans S7.3]	L-aminoadipate-semialdehyde dehydrogenase large subunit OS=Candida glabrata (strain ATCC 2001 / CBS 138 / JCM 3761 / NBRC 0622 / NRRL Y-65) GN=LYS2 PE=3 SV=1
WCO000260.1	1224	787	63	30.6664	2.25901	3.7629	Up	1.03265e-173	6.67709e-173	hypothetical protein SERLA73DRAFT_90613 [Serpula lacrymans var. lacrymans S7.3]	#N/A
WCO004867.1	2274	5279	423	110.721	8.16409	3.7615	Up	0	0	#N/A	#N/A
WCO004077.1	1326	648	52	23.3078	1.72115	3.75937	Up	3.14742e-143	1.79841e-142	hypothetical protein CC1G_06037 [Coprinopsis cinerea okayama7#130]	#N/A
WCO000290.1	2898	22444	1898	369.379	28.7446	3.68374	Up	0	0	cytochrome P450 [Postia placenta]	O-methylsterigmatocystin oxidoreductase OS=Aspergillus flavus (strain ATCC 200026 / FGSC A1120 / NRRL 3357 / JCM 12722 / SRRC 167) GN=ordA PE=2 SV=1
WCO008057.1	1566	2855	242	86.953	6.78237	3.68037	Up	0	0	hypothetical protein SERLA73DRAFT_69362 [Serpula lacrymans var. lacrymans S7.3]	#N/A
WCO004731.1	267	224	19	40.0135	3.1232	3.67939	Up	1.08733e-49	3.44112e-49	#N/A	#N/A
WCO010446.1	834	1420	122	81.2068	6.42025	3.6609	Up	4e-305	3.68448e-304	hypothetical protein SERLA73DRAFT_125803 [Serpula lacrymans var. lacrymans S7.3]	(S)-2-haloacid dehalogenase 4A OS=Burkholderia cepacia GN=hdl IVa PE=1 SV=3
WCO005256.1	855	675	58	37.6537	2.97728	3.66072	Up	6.04122e-146	3.48921e-145	hypothetical protein SERLA73DRAFT_122837 [Serpula lacrymans var. lacrymans S7.3]	Putative UDP-glucose 4-epimerase OS=Methanocaldococcus jannaschii (strain ATCC 43067 / DSM 2661 / JAL-1 / JCM 10045 / NBRC 100440) GN=MJ0211 PE=3 SV=1
WCO005171.1	1686	919	79	25.9973	2.05649	3.6601	Up	4.85118e-198	3.41299e-197	cytochrome P450 [Postia placenta]	Cytochrome P450 4F12 OS=Homo sapiens GN=CYP4F12 PE=1 SV=2
WCO009191.1	1200	418	36	16.6137	1.31668	3.6574	Up	6.05396e-91	2.62954e-90	hypothetical protein SERLA73DRAFT_186666 [Serpula lacrymans var. lacrymans S7.3]	Thiamine pathway transporter THI73 OS=Saccharomyces cerevisiae (strain ATCC 204508 / S288c) GN=THI73 PE=1 SV=1
WCO006506.1	1188	574	50	23.0444	1.84719	3.64101	Up	8.23622e-124	4.2955e-123	hypothetical protein SERLA73DRAFT_50208 [Serpula lacrymans var. lacrymans S7.3]	Uncharacterized transporter C1002.16c OS=Schizosaccharomyces pombe (strain ATCC 38366 / 972) GN=SPAC1002.16c PE=2 SV=1
WCO001952.1	3258	16377	1430	239.747	19.2638	3.63755	Up	0	0	hypothetical protein SERLA73DRAFT_118095 [Serpula lacrymans var. lacrymans S7.3]	Plasma membrane ATPase 1 OS=Candida albicans GN=PMA1 PE=1 SV=1
WCO001472.1	1539	2794	244	86.588	6.9584	3.63734	Up	0	0	hypothetical protein SERLADRAFT_443513 [Serpula lacrymans var. lacrymans S7.9]	E3 ubiquitin-protein ligase RNF19B OS=Homo sapiens GN=RNF19B PE=1 SV=2
WCO006012.1	1029	2025	177	93.8598	7.54946	3.63606	Up	0	0	hypothetical protein SERLA73DRAFT_163217 [Serpula lacrymans var. lacrymans S7.3]	NADPH-dependent methylglyoxal reductase GRE2 OS=Saccharomyces cerevisiae (strain ATCC 204508 / S288c) GN=GRE2 PE=1 SV=1
WCO003231.1	633	500	44	37.6735	3.05075	3.62631	Up	1.05225e-107	5.05602e-107	hypothetical protein SCHCODRAFT_238368 [Schizophyllum commune H4-8]	#N/A
WCO001534.1	363	34	3	4.46727	0.362721	3.62246	Up	1.69682e-08	2.83677e-08	hypothetical protein SERLA73DRAFT_190338 [Serpula lacrymans var. lacrymans S7.3]	O-methylsterigmatocystin oxidoreductase OS=Aspergillus flavus (strain ATCC 200026 / FGSC A1120 / NRRL 3357 / JCM 12722 / SRRC 167) GN=ordA PE=2 SV=1
WCO004009.1	561	34	3	2.89059	0.234702	3.62246	Up	1.69682e-08	2.83622e-08	hypothetical protein MELLADRAFT_94935 [Melampsora larici-populina 98AG31]	Putative lysophospholipase C1450.09c OS=Schizosaccharomyces pombe (strain ATCC 38366 / 972) GN=SPCC1450.09c PE=2 SV=3
WCO008896.1	1374	283	25	9.82358	0.798567	3.62076	Up	1.41831e-61	4.981e-61	delta12-fatty acid desaturase [Ceriporiopsis subvermispora]	Delta(12) fatty acid desaturase OS=Mortierella isabellina PE=2 SV=1
WCO010264.1	546	8112	719	708.607	57.7955	3.61596	Up	0	0	hypothetical protein SERLA73DRAFT_85661 [Serpula lacrymans var. lacrymans S7.3]	#N/A
WCO000068.1	603	2368	211	187.299	15.3576	3.60832	Up	0	0	#N/A	#N/A
WCO007093.3	906	144	13	7.58062	0.629757	3.58945	Up	7.95108e-32	2.05583e-31	hypothetical protein SCHCODRAFT_61553 [Schizophyllum commune H4-8]	#N/A
WCO004089.1	1374	298	27	10.3443	0.862452	3.58424	Up	3.22232e-64	1.16025e-63	hypothetical protein CC1G_06037 [Coprinopsis cinerea okayama7#130]	#N/A
WCO009691.1	429	22	2	2.44588	0.204612	3.57939	Up	7.88986e-06	1.20004e-05	#N/A	#N/A
WCO003581.1	249	77	7	14.749	1.23383	3.57939	Up	1.34709e-17	2.79693e-17	#N/A	#N/A
WCO009585.1	948	384	35	19.3194	1.62038	3.57564	Up	3.94108e-82	1.61111e-81	hypothetical protein MELLADRAFT_95350 [Melampsora larici-populina 98AG31]	Aspartic protease pep1 OS=Aspergillus clavatus (strain ATCC 1007 / CBS 513.65 / DSM 816 / NCTC 3887 / NRRL 1) GN=pep1 PE=3 SV=1
WCO005958.1	1326	920	84	33.0913	2.78031	3.57313	Up	2.6635e-194	1.84952e-193	oxalate decarboxylase [Trametes versicolor]	Oxalate decarboxylase oxdC OS=Bacillus subtilis GN=oxdC PE=1 SV=1
WCO000256.1	1506	1546	142	48.9615	4.1383	3.56454	Up	0	0	hypothetical protein SERLA73DRAFT_90613 [Serpula lacrymans var. lacrymans S7.3]	#N/A
WCO009936.1	981	398	37	19.3501	1.65535	3.54713	Up	1.69875e-84	7.05928e-84	putative terpene cyclase [Serpula lacrymans var. lacrymans S7.9]	Presilphiperfolan-8-beta-ol synthase OS=Botryotinia fuckeliana GN=BOT2 PE=1 SV=1
WCO007716.1	2367	1580	147	31.8368	2.72569	3.546	Up	0	0	RNA-directed RNA polymerase 2 [Coprinopsis cinerea okayama7#130]	Probable RNA-dependent RNA polymerase 1 OS=Oryza sativa subsp. japonica GN=RDR1 PE=2 SV=2
WCO007336.1	318	320	30	47.9947	4.14049	3.535	Up	4.71908e-68	1.75844e-67	hypothetical protein SERLA73DRAFT_188392 [Serpula lacrymans var. lacrymans S7.3]	3-oxoacyl-[acyl-carrier-protein] reductase FabG OS=Staphylococcus aureus (strain MW2) GN=fabG PE=3 SV=1
WCO009237.1	312	32	3	4.89176	0.422012	3.535	Up	6.2823e-08	1.02738e-07	#N/A	#N/A
WCO010794.1	4125	372	35	4.3012	0.372394	3.52984	Up	9.34598e-79	3.73839e-78	hypothetical protein CC1G_07991 [Coprinopsis cinerea okayama7#130]	Ras-specific guanine nucleotide-releasing factor 1 OS=Mus musculus GN=Rasgrf1 PE=1 SV=2
WCO004814.1	2880	9629	908	159.463	13.8373	3.52658	Up	0	0	hypothetical protein SERLA73DRAFT_190617 [Serpula lacrymans var. lacrymans S7.3]	#N/A
WCO000981.3	1416	4837	457	162.923	14.1648	3.52381	Up	0	0	hypothetical protein SERLA73DRAFT_172135 [Serpula lacrymans var. lacrymans S7.3]	#N/A
WCO010208.1	894	1290	125	68.8212	6.13664	3.48733	Up	4.53536e-266	3.81202e-265	cytochrome P450 [Postia placenta]	O-methylsterigmatocystin oxidoreductase OS=Aspergillus flavus (strain ATCC 200026 / FGSC A1120 / NRRL 3357 / JCM 12722 / SRRC 167) GN=ordA PE=2 SV=1
WCO001931.1	1599	133	13	3.9671	0.356823	3.4748	Up	9.84508e-29	2.44213e-28	hypothetical protein SCHCODRAFT_86123 [Schizophyllum commune H4-8]	Uncharacterized transporter C5D6.04 OS=Schizosaccharomyces pombe (strain ATCC 38366 / 972) GN=SPAC5D6.04 PE=2 SV=1
WCO004473.1	231	51	5	10.53	0.949984	3.47046	Up	8.56736e-12	1.56818e-11	#N/A	#N/A
WCO001477.1	1650	1479	145	42.7518	3.85693	3.47046	Up	1.6e-303	1.46589e-302	hypothetical protein SERLA73DRAFT_180019 [Serpula lacrymans var. lacrymans S7.3]	Protein BMH2 OS=Saccharomyces cerevisiae (strain ATCC 204508 / S288c) GN=BMH2 PE=1 SV=3
WCO001646.1	495	61	6	5.87753	0.531991	3.46574	Up	7.45944e-14	1.43903e-13	#N/A	#N/A
WCO010174.1	2178	15832	1570	346.695	31.6373	3.45397	Up	0	0	hypothetical protein SCHCODRAFT_103341 [Schizophyllum commune H4-8]	Lysine-specific demethylase 3A OS=Rattus norvegicus GN=Kdm3a PE=2 SV=1
WCO010572.1	1065	6026	599	269.867	24.6851	3.45053	Up	0	0	hypothetical protein SERLA73DRAFT_107695 [Serpula lacrymans var. lacrymans S7.3]	Uncharacterized protein C32A11.02c OS=Schizosaccharomyces pombe (strain ATCC 38366 / 972) GN=SPAC32A11.02c PE=2 SV=1
WCO008869.1	1269	1276	127	47.9578	4.39238	3.44869	Up	1.22782e-260	1.02695e-259	cytochrome P450 [Postia placenta]	Probable sterigmatocystin biosynthesis P450 monooxygenase STCB OS=Emericella nidulans GN=stcB PE=3 SV=2
WCO000024.2	498	220	22	21.0699	1.93888	3.44189	Up	3.27114e-46	1.00473e-45	hypothetical protein CC1G_10245 [Coprinopsis cinerea okayama7#130]	#N/A
WCO004928.1	456	240	24	25.1025	2.30996	3.44189	Up	2.82308e-50	8.98759e-50	hypothetical protein SERLA73DRAFT_184304 [Serpula lacrymans var. lacrymans S7.3]	Probable reductase OS=Leishmania major GN=P100/11E PE=2 SV=2
WCO005175.1	894	190	19	10.1365	0.932769	3.44189	Up	4.11222e-40	1.17878e-39	twin-arginine translocation pathway signal [Coprinopsis cinerea okayama7#130]	AB hydrolase superfamily protein ydjP OS=Bacillus subtilis GN=ydjP PE=2 SV=1
WCO002569.1	1785	2198	220	58.7299	5.40932	3.44058	Up	0	0	hypothetical protein CC1G_03584 [Coprinopsis cinerea okayama7#130]	#N/A
WCO005217.1	1455	2507	252	82.1791	7.60144	3.43443	Up	0	0	hypothetical protein SERLA73DRAFT_181201 [Serpula lacrymans var. lacrymans S7.3]	#N/A
WCO000326.1	1323	646	65	23.2886	2.15631	3.43298	Up	2.6295e-132	1.42802e-131	hypothetical protein SERLA73DRAFT_176179 [Serpula lacrymans var. lacrymans S7.3]	#N/A
WCO000686.1	330	2367	239	342.101	31.7865	3.42794	Up	0	0	#N/A	#N/A
WCO002691.2	699	4455	452	303.977	28.3805	3.42099	Up	0	0	hypothetical protein CC1G_12375 [Coprinopsis cinerea okayama7#130]	#N/A
WCO006308.1	792	798	81	48.056	4.48867	3.42036	Up	1.70757e-162	1.06155e-161	interferon-inducible GTPase [Grosmannia clavigera kw1407]	Interferon-inducible GTPase 1 OS=Mus musculus GN=Iigp1 PE=1 SV=2
WCO004669.1	1578	8335	860	251.924	23.9194	3.39674	Up	0	0	hypothetical protein SCHCODRAFT_113608 [Schizophyllum commune H4-8]	#N/A
WCO004298.1	768	2472	257	153.517	14.6869	3.3858	Up	0	0	hypothetical protein SERLA73DRAFT_180879 [Serpula lacrymans var. lacrymans S7.3]	Transcriptional regulator MET31 OS=Saccharomyces cerevisiae (strain ATCC 204508 / S288c) GN=MET31 PE=1 SV=1
WCO000056.1	1902	1636	171	41.0245	3.94588	3.37807	Up	0	0	hypothetical protein SERLA73DRAFT_179580 [Serpula lacrymans var. lacrymans S7.3]	Putative amidohydrolase ytcJ OS=Bacillus subtilis GN=ytcJ PE=4 SV=1
WCO009662.1	225	76	8	16.1102	1.56051	3.36789	Up	1.44717e-16	2.95518e-16	hypothetical protein SERLADRAFT_388764 [Serpula lacrymans var. lacrymans S7.9]	#N/A
WCO010900.1	1593	19	2	0.568863	0.0551026	3.36789	Up	5.58038e-05	8.19466e-05	hypothetical protein CC1G_11650 [Coprinopsis cinerea okayama7#130]	#N/A
WCO005849.1	2934	1471	155	23.9124	2.31862	3.36642	Up	9.37998e-294	8.39582e-293	glycoside hydrolase family 31 protein [Serpula lacrymans var. lacrymans S7.9]	Alpha-glucosidase OS=Candida tsukubaensis PE=1 SV=1
WCO005141.1	624	1352	143	103.339	10.058	3.36097	Up	9.52484e-270	8.07722e-269	hypothetical protein SERLA73DRAFT_181321 [Serpula lacrymans var. lacrymans S7.3]	#N/A
WCO004948.1	1671	2668	283	76.1517	7.43307	3.35685	Up	0	0	hypothetical protein SERLA73DRAFT_83299 [Serpula lacrymans var. lacrymans S7.3]	Acetamidase OS=Aspergillus oryzae (strain ATCC 42149 / RIB 40) GN=amdS PE=3 SV=2
WCO005380.1	2241	3469	368	73.83	7.20716	3.3567	Up	0	0	hypothetical protein SCHCODRAFT_66245 [Schizophyllum commune H4-8]	Catalase-1 OS=Neurospora crassa GN=cat-1 PE=1 SV=2
WCO008368.1	855	2185	232	121.886	11.9091	3.3554	Up	0	0	hypothetical protein SERLA73DRAFT_182076 [Serpula lacrymans var. lacrymans S7.3]	#N/A
WCO003301.1	711	2105	224	141.206	13.8273	3.35221	Up	0	0	hypothetical protein SERLADRAFT_415003 [Serpula lacrymans var. lacrymans S7.9]	Homeobox protein YOX1 OS=Saccharomyces cerevisiae (strain ATCC 204508 / S288c) GN=YOX1 PE=1 SV=2
WCO008383.1	2919	122	13	1.99341	0.195464	3.35026	Up	1.12732e-25	2.69473e-25	hypothetical protein SERLA73DRAFT_172085 [Serpula lacrymans var. lacrymans S7.3]	L-aminoadipate-semialdehyde dehydrogenase large subunit OS=Candida glabrata (strain ATCC 2001 / CBS 138 / JCM 3761 / NBRC 0622 / NRRL Y-65) GN=LYS2 PE=3 SV=1
WCO004052.1	555	422	45	36.2652	3.55859	3.34921	Up	3.95068e-85	1.65136e-84	hypothetical protein SERLA73DRAFT_176622 [Serpula lacrymans var. lacrymans S7.3]	#N/A
WCO009190.1	1578	400	43	12.0899	1.19597	3.33755	Up	1.58987e-80	6.43476e-80	hypothetical protein SERLA73DRAFT_186666 [Serpula lacrymans var. lacrymans S7.3]	Uncharacterized transporter PB10D8.01 OS=Schizosaccharomyces pombe (strain ATCC 38366 / 972) GN=SPBPB10D8.01 PE=2 SV=1
WCO003628.1	882	130	14	7.02983	0.696655	3.33497	Up	3.6833e-27	9.00339e-27	hypothetical protein CC1G_10531 [Coprinopsis cinerea okayama7#130]	#N/A
WCO009795.1	345	65	7	8.98596	0.890506	3.33497	Up	3.07836e-14	5.97498e-14	#N/A	#N/A
WCO008182.1	984	7136	770	345.884	34.3442	3.33215	Up	0	0	hypothetical protein SERLA73DRAFT_120082 [Serpula lacrymans var. lacrymans S7.3]	cAMP-independent regulatory protein pac2 OS=Schizosaccharomyces pombe (strain ATCC 38366 / 972) GN=pac2 PE=2 SV=1
WCO005857.1	975	2666	288	130.414	12.9642	3.3305	Up	0	0	thymine dioxygenase [Coprinopsis cinerea okayama7#130]	UPF0676 protein C1494.01 OS=Schizosaccharomyces pombe (strain ATCC 38366 / 972) GN=SPCC1494.01 PE=3 SV=2
WCO004684.1	1137	2496	271	104.702	10.4608	3.32321	Up	0	0	ricin B-like lectin [Macrolepiota procera]	#N/A
WCO010757.1	822	810	88	46.9984	4.6986	3.32231	Up	1.19941e-160	7.39725e-160	hypothetical protein SCHCODRAFT_255898 [Schizophyllum commune H4-8]	Uncharacterized transporter PB10D8.01 OS=Schizosaccharomyces pombe (strain ATCC 38366 / 972) GN=SPBPB10D8.01 PE=2 SV=1
WCO003716.1	723	496	54	32.72	3.27803	3.31927	Up	5.83504e-99	2.65591e-98	hypothetical protein SERLA73DRAFT_175561 [Serpula lacrymans var. lacrymans S7.3]	#N/A
WCO001257.1	1212	869	95	34.1969	3.44016	3.31332	Up	8.6091e-172	5.52897e-171	hypothetical protein SERLA73DRAFT_191008 [Serpula lacrymans var. lacrymans S7.3]	High-affinity glucose transporter OS=Kluyveromyces lactis (strain ATCC 8585 / CBS 2359 / DSM 70799 / NBRC 1267 / NRRL Y-1140 / WM37) GN=HGT1 PE=3 SV=1
WCO003262.1	3327	28669	3141	410.989	41.4356	3.31016	Up	0	0	hypothetical protein SERLA73DRAFT_89152 [Serpula lacrymans var. lacrymans S7.3]	Uncharacterized protein YMR196W OS=Saccharomyces cerevisiae (strain ATCC 204508 / S288c) GN=YMR196W PE=1 SV=1
WCO006151.1	420	1048	115	119.01	12.0173	3.30789	Up	1.71969e-206	1.24575e-205	#N/A	#N/A
WCO009546.1	546	246	27	21.4888	2.17035	3.30759	Up	9.91706e-50	3.14083e-49	hypothetical protein MELLADRAFT_90288 [Melampsora larici-populina 98AG31]	Glutathione S-transferase 1 OS=Schizosaccharomyces pombe (strain ATCC 38366 / 972) GN=gst1 PE=2 SV=1
WCO009733.2	849	630	70	35.3918	3.61867	3.28989	Up	3.2118e-124	1.68123e-123	Interferon-inducible GTPase 1 [Cricetulus griseus]	Interferon-inducible GTPase 1 OS=Mus musculus GN=Iigp1 PE=1 SV=2
WCO008146.1	1446	18	2	0.59371	0.0607043	3.28989	Up	0.000106321	0.000154196	conserved Plasmodium protein [Plasmodium falciparum 3D7]	#N/A
WCO007720.1	2802	3473	388	59.1162	6.07745	3.28202	Up	0	0	hypothetical protein SERLADRAFT_416627 [Serpula lacrymans var. lacrymans S7.9]	#N/A
WCO005402.1	2268	9593	1075	201.735	20.8029	3.27761	Up	0	0	hypothetical protein CC1G_04411 [Coprinopsis cinerea okayama7#130]	#N/A
WCO007828.1	3342	3451	389	49.2503	5.10859	3.26913	Up	0	0	#N/A	#N/A
WCO009048.1	558	204	23	17.4368	1.80905	3.26883	Up	4.59896e-41	1.33623e-40	hypothetical protein SERLA73DRAFT_190723 [Serpula lacrymans var. lacrymans S7.3]	#N/A
WCO006685.1	1575	727	82	22.0153	2.28503	3.26822	Up	3.32038e-142	1.88464e-141	cytochrome P450 [Postia placenta]	Cytochrome P450 3A24 OS=Ovis aries GN=CYP3A24 PE=2 SV=1
WCO010850.1	1191	617	70	24.7083	2.57955	3.25981	Up	1.15185e-120	5.90289e-120	hypothetical protein CC1G_01903 [Coprinopsis cinerea okayama7#130]	#N/A
WCO006433.3	321	229	26	34.0252	3.55489	3.25873	Up	8.7719e-46	2.68177e-45	#N/A	#N/A
WCO008900.1	696	518	59	35.4969	3.7205	3.25413	Up	2.04746e-101	9.47574e-101	hypothetical protein SERLA73DRAFT_55949 [Serpula lacrymans var. lacrymans S7.3]	NAD/NADP-dependent indole-3-acetaldehyde reductase OS=Schizosaccharomyces pombe (strain ATCC 38366 / 972) GN=SPAC19G12.09 PE=1 SV=1
WCO004690.1	648	5302	604	390.243	40.9091	3.25388	Up	0	0	#N/A	#N/A
WCO009893.1	294	26	3	4.2179	0.447849	3.23544	Up	3.00216e-06	4.64227e-06	#N/A	#N/A
WCO003760.1	1512	1317	152	41.5436	4.41215	3.23507	Up	1.07606e-253	8.79362e-253	hypothetical protein CC1G_11445 [Coprinopsis cinerea okayama7#130]	#N/A
WCO007137.2	1533	5500	635	171.116	18.1798	3.23456	Up	0	0	hypothetical protein CNM01860 [Cryptococcus neoformans var. neoformans JEC21]	UNC93-like protein C922.05c OS=Schizosaccharomyces pombe (strain ATCC 38366 / 972) GN=SPAC922.05c PE=2 SV=1
WCO002627.1	1074	1583	183	70.2986	7.47833	3.23271	Up	2e-304	1.83631e-303	hypothetical protein SCHCODRAFT_56708 [Schizophyllum commune H4-8]	Alpha-ketoglutarate-dependent taurine dioxygenase OS=Escherichia coli (strain K12) GN=tauD PE=1 SV=3
WCO005653.1	267	2799	324	499.991	53.2589	3.23081	Up	0	0	hypothetical protein CNBG1670 [Cryptococcus neoformans var. neoformans B-3501A]	Plasma membrane proteolipid 3 OS=Neosartorya fumigata (strain ATCC MYA-4609 / Af293 / CBS 101355 / FGSC A1100) GN=pmp3 PE=3 SV=1
WCO008061.2	603	3578	415	283.004	30.2057	3.22793	Up	0	0	#N/A	#N/A
WCO001899.1	1446	402	47	13.2595	1.42655	3.21642	Up	3.1397e-78	1.2512e-77	hypothetical protein SPAPADRAFT_140835 [Spathaspora passalidarum NRRL Y-27907]	Metacaspase-1 OS=Ustilago maydis GN=MCA1 PE=3 SV=1
WCO006008.1	822	667	78	38.7012	4.16467	3.2161	Up	1.13854e-128	6.04114e-128	Hypothetical Protein RTG_02414 [Rhodotorula glutinis ATCC 204091]	#N/A
WCO005770.1	414	680	80	78.3391	8.48101	3.20742	Up	8.23868e-131	4.4292e-130	hypothetical protein SERLA73DRAFT_103054 [Serpula lacrymans var. lacrymans S7.3]	#N/A
WCO004868.1	3738	3689	434	47.0695	5.09575	3.20742	Up	0	0	#N/A	#N/A
WCO006993.2	960	1403	166	69.7038	7.58918	3.19922	Up	2.67536e-267	2.2531e-266	hypothetical protein SCHCODRAFT_257897 [Schizophyllum commune H4-8]	#N/A
WCO005254.1	1011	244	29	11.5109	1.25894	3.19272	Up	8.84462e-48	2.75123e-47	hypothetical protein SCHCODRAFT_15679 [Schizophyllum commune H4-8]	Presilphiperfolan-8-beta-ol synthase OS=Botryotinia fuckeliana GN=BOT2 PE=1 SV=1
WCO010556.1	1458	2762	329	90.3517	9.90368	3.18952	Up	0	0	hypothetical protein SCHCODRAFT_69870 [Schizophyllum commune H4-8]	Salicylaldehyde dehydrogenase OS=Pseudomonas sp. (strain C18) GN=doxF PE=3 SV=1
WCO005355.1	597	419	50	33.4742	3.67582	3.18691	Up	9.07534e-81	3.68008e-80	hypothetical protein SERLADRAFT_443513 [Serpula lacrymans var. lacrymans S7.9]	#N/A
WCO000456.1	723	9001	1080	593.776	65.5607	3.17902	Up	0	0	hypothetical protein SERLA73DRAFT_179555 [Serpula lacrymans var. lacrymans S7.3]	#N/A
WCO001406.1	3399	14003	1682	196.49	21.7187	3.17745	Up	0	0	hypothetical protein SCHCODRAFT_258876 [Schizophyllum commune H4-8]	#N/A
WCO004518.1	2625	8976	1079	163.089	18.0406	3.17634	Up	0	0	DUF323 domain-containing protein [Coprinopsis cinerea okayama7#130]	Meiotically up-regulated gene 158 protein OS=Schizosaccharomyces pombe (strain ATCC 38366 / 972) GN=mug158 PE=1 SV=4
WCO009693.1	2259	58	7	1.22457	0.136	3.17059	Up	2.5655e-12	4.75909e-12	#N/A	#N/A
WCO008160.1	1854	168094	20333	4324.27	481.338	3.16733	Up	0	0	photo-regulated tyrosinase [Polyporus arcularius]	Tyrosinase OS=Pholiota nameko GN=tyr1 PE=1 SV=1
WCO010207.1	732	165	20	10.7509	1.19916	3.16436	Up	1.57743e-32	4.10593e-32	hypothetical protein SERLA73DRAFT_177048 [Serpula lacrymans var. lacrymans S7.3]	Uncharacterized oxidoreductase TM_0325 OS=Thermotoga maritima GN=TM_0325 PE=3 SV=1
WCO002002.1	1017	436	53	20.4473	2.28725	3.16023	Up	2.58276e-83	1.06449e-82	hypothetical protein CC1G_11877 [Coprinopsis cinerea okayama7#130]	#N/A
WCO007062.1	822	2401	292	139.313	15.5908	3.15956	Up	0	0	hypothetical protein SERLA73DRAFT_181935 [Serpula lacrymans var. lacrymans S7.3]	Protein sfk1 OS=Schizosaccharomyces pombe (strain ATCC 38366 / 972) GN=sfk1 PE=2 SV=1
WCO009677.1	399	74	9	8.84563	0.989983	3.15949	Up	2.5506e-15	5.06682e-15	cytochrome P450 [Postia placenta]	O-methylsterigmatocystin oxidoreductase OS=Aspergillus flavus (strain ATCC 200026 / FGSC A1120 / NRRL 3357 / JCM 12722 / SRRC 167) GN=ordA PE=2 SV=1
WCO004155.1	1479	115	14	3.70851	0.415449	3.1581	Up	4.6395e-23	1.06523e-22	#N/A	#N/A
WCO010190.1	336	82	10	11.6398	1.30623	3.15559	Up	8.11558e-17	1.6628e-16	hypothetical protein SERLA73DRAFT_48715 [Serpula lacrymans var. lacrymans S7.3]	#N/A
WCO004047.1	1767	3859	471	104.162	11.6988	3.15439	Up	0	0	ferric reductase-like transmembrane component/FAD binding protein [Coprinopsis cinerea okayama7#130]	Ferric reductase transmembrane component 3 OS=Saccharomyces cerevisiae (strain ATCC 204508 / S288c) GN=FRE3 PE=1 SV=1
WCO007452.1	1974	8235	1014	198.97	22.5449	3.14167	Up	0	0	hypothetical protein CC1G_12253 [Coprinopsis cinerea okayama7#130]	Transcriptional regulator NRG1 OS=Saccharomyces cerevisiae (strain ATCC 204508 / S288c) GN=NRG1 PE=1 SV=1
WCO006544.7	3225	1030	127	15.2327	1.72835	3.13971	Up	3.15462e-193	2.17641e-192	expressed protein [Schizophyllum commune H4-8]	#N/A
WCO005130.1	1290	477	59	17.6359	2.00734	3.13516	Up	2.64592e-90	1.1446e-89	hypothetical protein SERLA73DRAFT_171272 [Serpula lacrymans var. lacrymans S7.3]	Sphingomyelin phosphodiesterase OS=Mus musculus GN=Smpd1 PE=2 SV=2
WCO001677.2	1035	20047	2481	923.803	105.207	3.13435	Up	0	0	hypothetical protein SERLA73DRAFT_191035 [Serpula lacrymans var. lacrymans S7.3]	Sorbitol dehydrogenase OS=Bacillus subtilis GN=gutB PE=1 SV=3
WCO000773.1	1593	750	93	22.4551	2.56227	3.13155	Up	7.70318e-141	4.34632e-140	hypothetical protein SS1G_11591 [Sclerotinia sclerotiorum 1980]	Sugar transporter STL1 OS=Saccharomyces cerevisiae (strain ATCC 204508 / S288c) GN=STL1 PE=1 SV=2
WCO006529.1	1296	1634	203	60.1336	6.87463	3.12882	Up	2e-304	1.83433e-303	hypothetical protein SERLA73DRAFT_175111 [Serpula lacrymans var. lacrymans S7.3]	#N/A
WCO004329.2	543	4906	611	430.921	49.3855	3.12526	Up	0	0	hypothetical protein SERLA73DRAFT_136371 [Serpula lacrymans var. lacrymans S7.3]	#N/A
WCO008668.1	624	32	4	2.44588	0.281341	3.11996	Up	3.11458e-07	4.98846e-07	predicted protein [Trichoderma reesei QM6a]	#N/A
WCO005196.2	669	1811	228	129.111	14.9578	3.10964	Up	0	0	hypothetical protein CC1G_11641 [Coprinopsis cinerea okayama7#130]	Swarming motility protein ybiA OS=Shigella boydii serotype 4 (strain Sb227) GN=ybiA PE=3 SV=1
WCO009685.1	651	716	91	52.4568	6.13506	3.09598	Up	4.6946e-133	2.55602e-132	hypothetical protein SERLA73DRAFT_190868 [Serpula lacrymans var. lacrymans S7.3]	#N/A
WCO004001.1	2568	5663	720	105.177	12.3054	3.09546	Up	0	0	hypothetical protein SERLA73DRAFT_86778 [Serpula lacrymans var. lacrymans S7.3]	FAD-linked oxidoreductase DDB_G0289697 OS=Dictyostelium discoideum GN=DDB_G0289697 PE=2 SV=1
WCO008227.1	1335	1490	190	53.2323	6.24641	3.0912	Up	1.77983e-274	1.53058e-273	Ftr1 protein [Phanerochaete chrysosporium]	Plasma membrane iron permease OS=Saccharomyces cerevisiae (strain ATCC 204508 / S288c) GN=FTR1 PE=1 SV=1
WCO001551.1	159	368	47	110.388	12.9735	3.08893	Up	4.654e-69	1.74408e-68	#N/A	#N/A
WCO010692.1	1500	2175	278	69.1573	8.13414	3.08782	Up	0	0	hypothetical protein SERLA73DRAFT_72584 [Serpula lacrymans var. lacrymans S7.3]	#N/A
WCO007689.1	1278	1235	158	46.09	5.42606	3.08648	Up	1.73423e-227	1.33311e-226	hypothetical protein SCHCODRAFT_73694 [Schizophyllum commune H4-8]	Cytochrome b2, mitochondrial OS=Hansenula anomala GN=CYB2 PE=1 SV=2
WCO008289.1	735	2605	335	169.04	20.0039	3.07901	Up	0	0	hypothetical protein CC1G_01596 [Coprinopsis cinerea okayama7#130]	#N/A
WCO008865.2	372	365	47	46.7972	5.54515	3.07713	Up	2.95172e-68	1.10084e-67	hypothetical protein SERLADRAFT_414008 [Serpula lacrymans var. lacrymans S7.9]	#N/A
WCO005802.1	180	23	3	6.09432	0.731487	3.05856	Up	1.98919e-05	2.97318e-05	#N/A	#N/A
WCO009555.1	984	950	124	46.0467	5.53076	3.05755	Up	8.39642e-174	5.43732e-173	hypothetical protein SERLA73DRAFT_183239 [Serpula lacrymans var. lacrymans S7.3]	Uncharacterized oxidoreductase C736.13 OS=Schizosaccharomyces pombe (strain ATCC 38366 / 972) GN=SPCC736.13 PE=2 SV=1
WCO003576.2	1320	30083	3927	1086.97	130.57	3.05741	Up	0	0	hypothetical protein SERLADRAFT_457923 [Serpula lacrymans var. lacrymans S7.9]	#N/A
WCO003940.1	633	3262	426	245.782	29.5368	3.05679	Up	0	0	hypothetical protein SERLA73DRAFT_183982 [Serpula lacrymans var. lacrymans S7.3]	Lactam utilization protein lamB OS=Emericella nidulans GN=lamB PE=2 SV=2
WCO008423.1	537	175	23	15.543	1.8798	3.04761	Up	3.16702e-33	8.32975e-33	#N/A	#N/A
WCO006066.1	753	2318	306	146.821	17.8355	3.04124	Up	0	0	hypothetical protein SCHCODRAFT_65174 [Schizophyllum commune H4-8]	DNA damage-inducible protein 3 OS=Saccharomyces cerevisiae (strain ATCC 204508 / S288c) GN=DDI3 PE=2 SV=1
WCO006803.1	1356	454	60	15.9686	1.942	3.03962	Up	1.7206e-83	7.09832e-83	hypothetical protein [Plasmodium yoelii yoelii str. 17XNL]	#N/A
WCO005214.1	1299	642	85	23.572	2.87189	3.037	Up	2.97158e-117	1.49418e-116	hypothetical protein SERLA73DRAFT_90841 [Serpula lacrymans var. lacrymans S7.3]	Protein RAI1 OS=Ustilago maydis GN=RAI1 PE=3 SV=3
WCO008261.1	1176	151	20	6.12406	0.746416	3.03644	Up	9.04928e-29	2.24668e-28	#N/A	#N/A
WCO001356.1	660	15	2	1.08397	0.132998	3.02685	Up	0.000715234	0.00099671	hypothetical protein SERLA73DRAFT_69366 [Serpula lacrymans var. lacrymans S7.3]	Ribonuclease H OS=Schizosaccharomyces pombe (strain ATCC 38366 / 972) GN=rnh1 PE=1 SV=1
WCO000372.2	447	30	4	3.20099	0.392745	3.02685	Up	1.08282e-06	1.70272e-06	hypothetical protein CC1G_10800 [Coprinopsis cinerea okayama7#130]	#N/A
WCO000915.1	951	30	4	1.50456	0.184602	3.02685	Up	1.08282e-06	1.70303e-06	hypothetical protein SERLA73DRAFT_150570 [Serpula lacrymans var. lacrymans S7.3]	#N/A
WCO005266.1	930	494	66	25.3346	3.11472	3.02393	Up	3.0881e-90	1.33453e-89	hypothetical protein SERLA73DRAFT_108745 [Serpula lacrymans var. lacrymans S7.3]	Aquaporin-1 OS=Saccharomyces cerevisiae (strain ATCC 204508 / S288c) GN=AQY1 PE=1 SV=1
WCO003228.2	1653	506	68	14.5998	1.80549	3.01549	Up	3.9281e-92	1.71751e-91	hypothetical protein SERLA73DRAFT_109200 [Serpula lacrymans var. lacrymans S7.3]	Lipase 4 OS=Candida rugosa GN=LIP4 PE=3 SV=1
WCO008619.1	252	59	8	11.1666	1.39331	3.0026	Up	6.16724e-12	1.13152e-11	#N/A	#N/A
WCO001315.1	1380	4792	657	165.618	20.8951	2.98662	Up	0	0	hypothetical protein SCHCODRAFT_14760 [Schizophyllum commune H4-8]	#N/A
WCO004615.2	1005	415	57	19.6948	2.48924	2.98404	Up	4.4084e-75	1.72069e-74	hypothetical protein SERLADRAFT_352299 [Serpula lacrymans var. lacrymans S7.9]	Uncharacterized oxidoreductase C736.13 OS=Schizosaccharomyces pombe (strain ATCC 38366 / 972) GN=SPCC736.13 PE=2 SV=1
WCO003987.1	954	3772	519	188.579	23.8769	2.98148	Up	0	0	hypothetical protein SERLA73DRAFT_71572 [Serpula lacrymans var. lacrymans S7.3]	#N/A
WCO009896.1	2265	934	129	19.6675	2.49965	2.97601	Up	2.37616e-166	1.49239e-165	hypothetical protein CC1G_11192 [Coprinopsis cinerea okayama7#130]	#N/A
WCO007053.1	1308	224	31	8.1679	1.04019	2.97312	Up	4.12018e-41	1.19875e-40	oxalate decarboxylase [Trametes versicolor]	Oxalate decarboxylase oxdC OS=Bacillus subtilis GN=oxdC PE=1 SV=1
WCO004019.2	1086	554	77	24.3304	3.11185	2.96692	Up	4.33918e-99	1.97715e-98	hypothetical protein SERLA73DRAFT_173302 [Serpula lacrymans var. lacrymans S7.3]	Pathogenesis-related protein 5 OS=Arabidopsis thaliana GN=At1g75040 PE=1 SV=1
WCO007181.1	1863	6152	859	157.497	20.2366	2.96029	Up	0	0	hypothetical protein SERLA73DRAFT_86408 [Serpula lacrymans var. lacrymans S7.3]	#N/A
WCO010710.2	993	1176	165	56.4844	7.29277	2.95331	Up	2.3874e-207	1.74125e-206	hypothetical protein SS1G_12111 [Sclerotinia sclerotiorum 1980]	Alcohol dehydrogenase OS=Geobacillus stearothermophilus GN=adh PE=1 SV=1
WCO002744.1	1662	228	32	6.54296	0.84504	2.95285	Up	1.54181e-41	4.51658e-41	hypothetical protein SERLA73DRAFT_72407 [Serpula lacrymans var. lacrymans S7.3]	Pentachlorophenol 4-monooxygenase OS=Sphingobium chlorophenolicum GN=pcpB PE=1 SV=4
WCO009953.1	3990	6549	920	78.2839	10.1198	2.95153	Up	0	0	hypothetical protein SERLADRAFT_437891 [Serpula lacrymans var. lacrymans S7.9]	#N/A
WCO007228.2	705	441	62	29.8346	3.85976	2.9504	Up	8.788e-79	3.51685e-78	hypothetical protein SCHCODRAFT_232755 [Schizophyllum commune H4-8]	#N/A
WCO004646.2	1467	312	44	10.1437	1.31638	2.94593	Up	3.92796e-56	1.31568e-55	cytochrome P450 [Postia placenta]	Cytochrome P450 3A24 OS=Ovis aries GN=CYP3A24 PE=2 SV=1
WCO000187.1	1353	9546	1348	336.507	43.727	2.94404	Up	0	0	hypothetical protein SERLA73DRAFT_187631 [Serpula lacrymans var. lacrymans S7.3]	Probable prephenate dehydrogenase [NADP+] OS=Schizosaccharomyces pombe (strain ATCC 38366 / 972) GN=SPCC1494.04c PE=2 SV=1
WCO009350.2	1488	1033	146	33.1106	4.30634	2.94276	Up	1.06557e-181	7.06634e-181	cytochrome P450 [Postia placenta]	Cytochrome P450 3A13 OS=Mus musculus GN=Cyp3a13 PE=2 SV=1
WCO003565.1	1149	218	31	9.04913	1.18413	2.93395	Up	1.56124e-39	4.43373e-39	hypothetical protein SCHCODRAFT_255843 [Schizophyllum commune H4-8]	#N/A
WCO002135.1	717	147	21	9.77841	1.28546	2.92732	Up	4.41186e-27	1.07719e-26	#N/A	#N/A
WCO006950.1	2775	245	35	4.21088	0.553558	2.92732	Up	3.86784e-44	1.16376e-43	RNA helicase [Coprinopsis cinerea okayama7#130]	Putative helicase mov-10-B.1 OS=Danio rerio GN=mov10b.1 PE=2 SV=2
WCO008861.1	1368	1463	209	51.0068	6.7053	2.92732	Up	3.68516e-255	3.01731e-254	hypothetical protein [Tuber melanosporum Mel28]	#N/A
WCO001264.1	213	28	4	6.26973	0.824211	2.92732	Up	3.71456e-06	5.72625e-06	#N/A	#N/A
WCO002775.1	1479	626	90	20.1872	2.67074	2.91813	Up	7.07694e-110	3.45481e-109	hypothetical protein CC1G_02332 [Coprinopsis cinerea okayama7#130]	Uncharacterized transporter C1002.16c OS=Schizosaccharomyces pombe (strain ATCC 38366 / 972) GN=SPAC1002.16c PE=2 SV=1
WCO002323.1	429	173	25	19.2335	2.55765	2.91073	Up	1.94588e-31	5.00252e-31	#N/A	#N/A
WCO001618.1	2556	1244	180	23.2129	3.09079	2.90888	Up	7.6641e-216	5.74169e-215	hypothetical protein SERLA73DRAFT_177463 [Serpula lacrymans var. lacrymans S7.3]	Protein argonaute-1 OS=Homo sapiens GN=EIF2C1 PE=1 SV=3
WCO004619.1	735	698	101	45.2937	6.03104	2.90883	Up	6.52776e-122	3.3736e-121	hypothetical protein SERLA73DRAFT_175866 [Serpula lacrymans var. lacrymans S7.3]	C-factor OS=Myxococcus xanthus GN=csgA PE=1 SV=1
WCO007286.1	783	145	21	8.83235	1.17711	2.90755	Up	1.475e-26	3.57175e-26	hypothetical protein FOXB_11722 [Fusarium oxysporum Fo5176]	Uncharacterized MFS-type transporter C1399.02 OS=Schizosaccharomyces pombe (strain ATCC 38366 / 972) GN=SPAC1399.02 PE=2 SV=1
WCO005209.1	807	69	10	4.07799	0.543857	2.90656	Up	2.40466e-13	4.57185e-13	hypothetical protein CC1G_12375 [Coprinopsis cinerea okayama7#130]	#N/A
WCO003224.1	753	690	100	43.7043	5.82858	2.90656	Up	1.94262e-120	9.93151e-120	hypothetical protein SERLADRAFT_448085 [Serpula lacrymans var. lacrymans S7.9]	Serine/threonine-protein kinase HT1 OS=Arabidopsis thaliana GN=HT1 PE=1 SV=1
WCO004090.3	1341	1481	215	52.674	7.03668	2.90412	Up	3.66608e-256	3.02195e-255	hypothetical protein SERLA73DRAFT_116909 [Serpula lacrymans var. lacrymans S7.3]	#N/A
WCO000008.1	1773	11496	1670	309.249	41.3396	2.90317	Up	0	0	hypothetical protein SERLA73DRAFT_180554 [Serpula lacrymans var. lacrymans S7.3]	Dihydroxy-acid dehydratase OS=Rhodopirellula baltica GN=ilvD PE=3 SV=2
WCO004572.1	1014	321	47	15.0986	2.03431	2.8918	Up	1.22313e-56	4.11952e-56	#N/A	#N/A
WCO005778.3	2607	1272	187	23.2711	3.14817	2.88595	Up	7.45206e-219	5.6173e-218	hypothetical protein SERLADRAFT_491423 [Serpula lacrymans var. lacrymans S7.9]	Alcohol oxidase OS=Pichia angusta GN=MOX PE=3 SV=1
WCO000675.2	2115	1139	168	25.6852	3.48624	2.8812	Up	7.81636e-196	5.45868e-195	hypothetical protein SERLA73DRAFT_107695 [Serpula lacrymans var. lacrymans S7.3]	#N/A
WCO000483.1	915	2499	370	130.261	17.7476	2.87572	Up	0	0	hypothetical protein SERLADRAFT_455949 [Serpula lacrymans var. lacrymans S7.9]	Uncharacterized protein At3g61080, chloroplastic OS=Arabidopsis thaliana GN=At3g61080 PE=1 SV=2
WCO008672.1	1272	249	37	9.33646	1.27665	2.87051	Up	5.8103e-44	1.74452e-43	hypothetical protein SCHCODRAFT_62284 [Schizophyllum commune H4-8]	Probable NAD-dependent malic enzyme 3 OS=Bacillus subtilis GN=malS PE=3 SV=1
WCO009627.1	795	289	43	17.3381	2.37388	2.86862	Up	9.75318e-51	3.11548e-50	hypothetical protein SERLADRAFT_406684 [Serpula lacrymans var. lacrymans S7.9]	#N/A
WCO006979.1	1200	509	76	20.2305	2.77965	2.86356	Up	6.0334e-88	2.5684e-87	hypothetical protein SERLA73DRAFT_178940 [Serpula lacrymans var. lacrymans S7.3]	Uncharacterized aminotransferase C660.12c OS=Schizosaccharomyces pombe (strain ATCC 38366 / 972) GN=SPBC660.12c PE=2 SV=1
WCO006668.1	1803	1813	271	47.9592	6.59677	2.86198	Up	0	1.85222e-307	hypothetical protein SERLA73DRAFT_109025 [Serpula lacrymans var. lacrymans S7.3]	Benzoylformate decarboxylase OS=Pseudomonas putida GN=mdlC PE=1 SV=2
WCO004079.1	1158	80	12	3.29497	0.454811	2.85693	Up	5.082e-15	1.00349e-14	hypothetical protein CC1G_11149 [Coprinopsis cinerea okayama7#130]	#N/A
WCO005737.1	1119	371	56	15.813	2.19642	2.84788	Up	3.40616e-64	1.2249e-63	hypothetical protein MGG_06489 [Magnaporthe oryzae 70-15]	NADP-dependent alcohol dehydrogenase 6 OS=Saccharomyces cerevisiae (strain ATCC 204508 / S288c) GN=ADH6 PE=1 SV=1
WCO000478.1	2544	9858	1498	184.817	25.8436	2.83822	Up	0	0	hypothetical protein SERLA73DRAFT_80157 [Serpula lacrymans var. lacrymans S7.3]	Nitrogen assimilation transcription factor nirA OS=Emericella nidulans GN=nirA PE=4 SV=1
WCO000801.1	1602	631	96	18.7861	2.63007	2.8365	Up	1.53334e-107	7.3552e-107	hypothetical protein SERLA73DRAFT_159718 [Serpula lacrymans var. lacrymans S7.3]	Uncharacterized transporter C1683.12 OS=Schizosaccharomyces pombe (strain ATCC 38366 / 972) GN=SPBC1683.12 PE=2 SV=1
WCO008183.1	2283	1128	172	23.5653	3.30659	2.83325	Up	1.39569e-190	9.54427e-190	DUF1212 domain membrane protein [Coprinopsis cinerea okayama7#130]	Pheromone-regulated membrane protein 10 OS=Ashbya gossypii (strain ATCC 10895 / CBS 109.51 / FGSC 9923 / NRRL Y-1056) GN=AFR075C PE=3 SV=1
WCO000420.1	1680	622	95	17.6584	2.48183	2.83088	Up	8.20222e-106	3.91253e-105	hypothetical protein SERLA73DRAFT_172335 [Serpula lacrymans var. lacrymans S7.3]	Uncharacterized transporter YIL166C OS=Saccharomyces cerevisiae (strain ATCC 204508 / S288c) GN=YIL166C PE=1 SV=1
WCO009218.1	1266	635	97	23.9227	3.36276	2.83066	Up	5.59522e-108	2.6915e-107	hypothetical protein SCHCODRAFT_234076 [Schizophyllum commune H4-8]	Pantothenate transporter liz1 OS=Schizosaccharomyces pombe (strain ATCC 38366 / 972) GN=liz1 PE=2 SV=2
WCO004909.1	894	170	26	9.06946	1.27642	2.82891	Up	4.69436e-30	1.18475e-29	hypothetical protein SERLA73DRAFT_127433 [Serpula lacrymans var. lacrymans S7.3]	#N/A
WCO007392.2	1038	3082	473	141.614	19.9996	2.82392	Up	0	0	hypothetical protein SERLA73DRAFT_191909 [Serpula lacrymans var. lacrymans S7.3]	#N/A
WCO007488.1	348	78	12	10.6902	1.51342	2.8204	Up	1.68227e-14	3.28762e-14	#N/A	#N/A
WCO008659.1	2163	895	138	19.735	2.80015	2.81718	Up	1.0777e-150	6.35761e-150	hypothetical protein SERLA73DRAFT_104762 [Serpula lacrymans var. lacrymans S7.3]	Lysophospholipase 1 OS=Neosartorya fumigata (strain ATCC MYA-4609 / Af293 / CBS 101355 / FGSC A1100) GN=plb1 PE=2 SV=1
WCO007749.1	3381	1602	248	22.5989	3.21932	2.81142	Up	1.1809e-267	9.96482e-267	#N/A	#N/A
WCO003712.1	384	239	37	29.685	4.22891	2.81138	Up	2.2484e-41	6.56622e-41	hypothetical protein SERLA73DRAFT_190478 [Serpula lacrymans var. lacrymans S7.3]	Uracil permease OS=Schizosaccharomyces pombe (strain ATCC 38366 / 972) GN=fur4 PE=1 SV=2
WCO006009.1	402	187	29	22.1863	3.16614	2.80888	Up	1.12452e-32	2.93598e-32	#N/A	#N/A
WCO008501.1	1722	103	16	2.85282	0.407798	2.80646	Up	1.25969e-18	2.66004e-18	dimethylaniline monooxygenase (N-oxide-forming) [Rhodococcus jostii RHA1]	Putative flavin-containing monooxygenase YUCCA11 OS=Arabidopsis thaliana GN=YUC11 PE=3 SV=1
WCO010463.1	1239	7103	1104	273.427	39.1071	2.80565	Up	0	0	hypothetical protein SERLA73DRAFT_188091 [Serpula lacrymans var. lacrymans S7.3]	Stabilin-1 OS=Mus musculus GN=Stab1 PE=1 SV=1
WCO002102.1	1677	301	47	8.56059	1.23005	2.79899	Up	1.83558e-51	5.90979e-51	cytochrome P450 [Postia placenta]	Benzoate 4-monooxygenase OS=Aspergillus niger GN=bphA PE=1 SV=1
WCO007692.1	639	995	156	74.2664	10.7147	2.79311	Up	8.27534e-166	5.18985e-165	hypothetical protein SCHCODRAFT_49939 [Schizophyllum commune H4-8]	Uncharacterized J domain-containing protein C63.13 OS=Schizosaccharomyces pombe (strain ATCC 38366 / 972) GN=SPCC63.13 PE=2 SV=1
WCO006093.2	2742	23254	3646	404.483	58.3589	2.79305	Up	0	0	hypothetical protein SCHCODRAFT_269956 [Schizophyllum commune H4-8]	#N/A
WCO010817.1	690	19	3	1.31333	0.190823	2.78293	Up	0.000233336	0.00033287	#N/A	#N/A
WCO002770.1	159	19	3	5.69937	0.828099	2.78293	Up	0.000233336	0.000332814	#N/A	#N/A
WCO001627.1	1437	114	18	3.78371	0.549761	2.78293	Up	2.68396e-20	5.85716e-20	hypothetical protein SERLADRAFT_409797 [Serpula lacrymans var. lacrymans S7.9]	#N/A
WCO002687.1	2064	2517	398	58.1626	8.46314	2.78083	Up	0	0	hypothetical protein SERLA73DRAFT_108889 [Serpula lacrymans var. lacrymans S7.3]	Urea active transporter OS=Saccharomyces cerevisiae (strain ATCC 204508 / S288c) GN=DUR3 PE=1 SV=2
WCO003599.1	492	316	50	30.6332	4.46029	2.77989	Up	1.45408e-53	4.77139e-53	hypothetical protein SERLA73DRAFT_181109 [Serpula lacrymans var. lacrymans S7.3]	3-oxoacyl-[acyl-carrier-protein] reductase FabG OS=Bacillus subtilis GN=fabG PE=3 SV=3
WCO000700.3	3063	5476	868	85.2681	12.4374	2.77732	Up	0	0	hypothetical protein SERLA73DRAFT_117408 [Serpula lacrymans var. lacrymans S7.3]	Uncharacterized protein C24H6.11c OS=Schizosaccharomyces pombe (strain ATCC 38366 / 972) GN=SPAC24H6.11c PE=2 SV=1
WCO002697.1	222	164	26	35.2339	5.14018	2.77707	Up	1.64775e-28	4.07551e-28	#N/A	#N/A
WCO008974.1	1374	63	10	2.18688	0.319427	2.77531	Up	8.77814e-12	1.60573e-11	hypothetical protein CC1G_07758 [Coprinopsis cinerea okayama7#130]	#N/A
WCO001403.1	1071	490	78	21.8211	3.19642	2.7712	Up	7.13676e-82	2.90916e-81	hypothetical protein SERLA73DRAFT_186795 [Serpula lacrymans var. lacrymans S7.3]	3-hydroxyisobutyryl-CoA hydrolase, mitochondrial OS=Xenopus tropicalis GN=hibch PE=2 SV=1
WCO005079.1	1428	2078	332	69.4045	10.2039	2.7659	Up	0	0	hypothetical protein SERLA73DRAFT_181260 [Serpula lacrymans var. lacrymans S7.3]	#N/A
WCO001103.2	1593	1164	186	34.8504	5.12454	2.76568	Up	1.28515e-191	8.81657e-191	hypothetical protein SERLA73DRAFT_75950 [Serpula lacrymans var. lacrymans S7.3]	Uncharacterized protein C17H9.06c OS=Schizosaccharomyces pombe (strain ATCC 38366 / 972) GN=SPAC17H9.06c PE=1 SV=1
WCO000072.1	900	838	134	44.4091	6.53462	2.76468	Up	2.03138e-138	1.13196e-137	hypothetical protein SERLA73DRAFT_106602 [Serpula lacrymans var. lacrymans S7.3]	#N/A
WCO003491.1	1362	430	69	15.0578	2.22346	2.75963	Up	9.7468e-72	3.73613e-71	#N/A	#N/A
WCO007324.1	519	2408	387	221.289	32.7267	2.75739	Up	0	0	hypothetical protein SCHCODRAFT_64569 [Schizophyllum commune H4-8]	Uncharacterized protein Mb1315 OS=Mycobacterium bovis GN=Mb1315 PE=4 SV=1
WCO004369.1	804	3384	544	200.745	29.6962	2.75701	Up	0	0	hypothetical protein SCHCODRAFT_63660 [Schizophyllum commune H4-8]	Probable quercetin 2,3-dioxygenase yhhW OS=Escherichia coli O157:H7 GN=yhhW PE=3 SV=1
WCO000857.3	963	143	23	7.08239	1.04824	2.75627	Up	7.4098e-25	1.7468e-24	#N/A	#N/A
WCO002285.1	1206	31	5	1.22598	0.181962	2.75223	Up	2.3109e-06	3.58569e-06	hypothetical protein CC1G_10141 [Coprinopsis cinerea okayama7#130]	#N/A
WCO009564.1	630	291	47	22.0304	3.27428	2.75025	Up	6.6644e-49	2.09516e-48	hypothetical protein SERLADRAFT_437455 [Serpula lacrymans var. lacrymans S7.9]	#N/A
WCO002973.1	738	2769	449	178.952	26.7023	2.74454	Up	0	0	hypothetical protein SCHCODRAFT_61795 [Schizophyllum commune H4-8]	#N/A
WCO005252.1	1011	234	38	11.0391	1.64965	2.7424	Up	1.62887e-39	4.62423e-39	hypothetical protein SERLA73DRAFT_108414 [Serpula lacrymans var. lacrymans S7.3]	Presilphiperfolan-8-beta-ol synthase OS=Botryotinia fuckeliana GN=BOT2 PE=1 SV=1
WCO008559.1	1314	1570	255	56.9868	8.51732	2.74216	Up	2.05834e-255	1.69017e-254	hypothetical protein [Leptosphaeria maculans]	UPF0261 protein CTC_01794 OS=Clostridium tetani GN=CTC_01794 PE=3 SV=2
WCO010823.1	1071	6321	1027	281.492	42.0861	2.74168	Up	0	0	hypothetical protein SERLA73DRAFT_174536 [Serpula lacrymans var. lacrymans S7.3]	UPF0676 protein C1494.01 OS=Schizosaccharomyces pombe (strain ATCC 38366 / 972) GN=SPCC1494.01 PE=3 SV=2
WCO006755.1	1149	43	7	1.78492	0.267384	2.73887	Up	2.45564e-08	4.07747e-08	hypothetical protein SERLA73DRAFT_78979 [Serpula lacrymans var. lacrymans S7.3]	Homeobox-leucine zipper protein ROC3 OS=Oryza sativa subsp. japonica GN=ROC3 PE=2 SV=1
WCO007388.1	1134	67	11	2.81794	0.425733	2.72662	Up	3.0512e-12	5.65027e-12	hypothetical protein SERLA73DRAFT_158828 [Serpula lacrymans var. lacrymans S7.3]	#N/A
WCO008644.1	2970	31191	5125	500.891	75.7348	2.72547	Up	0	0	hypothetical protein SERLA73DRAFT_83108 [Serpula lacrymans var. lacrymans S7.3]	Protein phosphatase 1 regulatory subunit 3C OS=Rattus norvegicus GN=Ppp1r3c PE=2 SV=1
WCO006870.2	903	692	114	36.5501	5.54083	2.7217	Up	1.04823e-112	5.16146e-112	putative sugar:hydrogen symporter protein [Chaetomium thermophilum var. thermophilum DSM 1495]	Uncharacterized MFS-type transporter PB1E7.08c OS=Schizosaccharomyces pombe (strain ATCC 38366 / 972) GN=SPAPB1E7.08c PE=1 SV=1
WCO005606.4	861	2067	341	114.501	17.3824	2.71966	Up	0	0	calcium activated cation channel [Coprinopsis cinerea okayama7#130]	Calcium channel YVC1 OS=Saccharomyces cerevisiae (strain ATCC 204508 / S288c) GN=YVC1 PE=1 SV=2
WCO001319.1	1530	1594	265	49.6898	7.60173	2.70855	Up	7.90434e-256	6.50301e-255	hypothetical protein SERLADRAFT_447357 [Serpula lacrymans var. lacrymans S7.9]	Uncharacterized protein ybiU OS=Escherichia coli (strain K12) GN=ybiU PE=1 SV=1
WCO007163.1	2085	22007	3674	503.414	77.3377	2.7025	Up	0	0	hypothetical protein SERLA73DRAFT_177463 [Serpula lacrymans var. lacrymans S7.3]	Protein argonaute-1 OS=Homo sapiens GN=EIF2C1 PE=1 SV=3
WCO008188.1	1170	281	47	11.4549	1.76307	2.6998	Up	2.30872e-46	7.10401e-46	hypothetical protein SERLA73DRAFT_158717 [Serpula lacrymans var. lacrymans S7.3]	#N/A
WCO009018.1	690	973	163	67.2564	10.368	2.69753	Up	3.2894e-156	1.98994e-155	hypothetical protein SERLADRAFT_447730 [Serpula lacrymans var. lacrymans S7.9]	Uncharacterized transporter C1683.12 OS=Schizosaccharomyces pombe (strain ATCC 38366 / 972) GN=SPBC1683.12 PE=2 SV=1
WCO000732.1	3087	53520	9009	826.894	128.085	2.6906	Up	0	0	hypothetical protein SCHCODRAFT_107293 [Schizophyllum commune H4-8]	YTH domain-containing protein 2 OS=Pongo abelii GN=YTHDC2 PE=2 SV=1
WCO008664.1	813	3023	509	177.345	27.478	2.69021	Up	0	0	hypothetical protein SERLA73DRAFT_174646 [Serpula lacrymans var. lacrymans S7.3]	2-keto-3-deoxy-L-rhamnonate aldolase OS=Klebsiella pneumoniae subsp. pneumoniae (strain ATCC 700721 / MGH 78578) GN=rhmA PE=3 SV=1
WCO009696.1	1479	2094	353	67.5272	10.4753	2.68848	Up	0	0	hypothetical protein SERLADRAFT_478478 [Serpula lacrymans var. lacrymans S7.9]	Aldehyde dehydrogenase, dimeric NADP-preferring OS=Canis familiaris GN=ALDH3A1 PE=2 SV=1
WCO000236.2	1068	2591	438	115.709	17.9995	2.68447	Up	0	0	hypothetical protein SERLA73DRAFT_174536 [Serpula lacrymans var. lacrymans S7.3]	1-aminocyclopropane-1-carboxylate oxidase OS=Dictyostelium mucoroides GN=aco PE=3 SV=1
WCO003090.1	930	7025	1190	360.275	56.1594	2.6815	Up	0	0	#N/A	#N/A
WCO000733.1	1023	4893	830	228.123	35.6091	2.6795	Up	0	0	hypothetical protein SERLA73DRAFT_110132 [Serpula lacrymans var. lacrymans S7.3]	#N/A
WCO008587.2	1050	47	8	2.13491	0.334394	2.67455	Up	8.3449e-09	1.40778e-08	delta-sterol C-methyltransferase [Coprinopsis cinerea okayama7#130]	Sterol 24-C-methyltransferase OS=Schizosaccharomyces pombe (strain ATCC 38366 / 972) GN=SPBC16E9.05 PE=2 SV=1
WCO004195.1	1284	1778	303	66.0445	10.357	2.67283	Up	5.36438e-281	4.68383e-280	#N/A	#N/A
WCO005787.2	1758	1808	309	49.0512	7.71432	2.66868	Up	3.255e-285	2.87435e-284	hypothetical protein SERLADRAFT_491423 [Serpula lacrymans var. lacrymans S7.9]	Alcohol oxidase OS=Pichia angusta GN=MOX PE=3 SV=1
WCO008553.1	1632	11129	1903	325.242	51.1772	2.66794	Up	0	0	hypothetical protein SERLA73DRAFT_165793 [Serpula lacrymans var. lacrymans S7.3]	Uncharacterized amino-acid permease C11D3.08c OS=Schizosaccharomyces pombe (strain ATCC 38366 / 972) GN=SPAC11D3.08c PE=2 SV=1
WCO002343.1	1338	7208	1233	256.938	40.445	2.66739	Up	0	0	hypothetical protein SCHCODRAFT_84920 [Schizophyllum commune H4-8]	#N/A
WCO001653.2	360	146	25	19.3429	3.04786	2.66593	Up	1.70021e-24	3.99379e-24	hypothetical protein SERLA73DRAFT_181152 [Serpula lacrymans var. lacrymans S7.3]	#N/A
WCO007575.2	1026	654	112	30.4019	4.79103	2.66575	Up	3.09516e-104	1.4561e-103	hypothetical protein SERLA73DRAFT_183239 [Serpula lacrymans var. lacrymans S7.3]	Uncharacterized oxidoreductase C736.13 OS=Schizosaccharomyces pombe (strain ATCC 38366 / 972) GN=SPCC736.13 PE=2 SV=1
WCO003398.1	1875	15265	2619	388.298	61.3045	2.6631	Up	0	0	hypothetical protein SERLA73DRAFT_187864 [Serpula lacrymans var. lacrymans S7.3]	Probable polyol transporter 6 OS=Arabidopsis thaliana GN=PLT6 PE=2 SV=2
WCO001733.1	1515	814	140	25.6261	4.05577	2.65956	Up	5.74852e-129	3.05207e-128	hypothetical protein PTT_18701 [Pyrenophora teres f. teres 0-1]	Isoflavone reductase homolog IRL OS=Zea mays GN=IRL PE=2 SV=1
WCO009794.1	624	858	148	65.5802	10.4096	2.65534	Up	1.33271e-135	7.32605e-135	hypothetical protein SERLA73DRAFT_182241 [Serpula lacrymans var. lacrymans S7.3]	#N/A
WCO000818.1	330	226	39	32.6636	5.18691	2.65474	Up	6.23188e-37	1.72451e-36	#N/A	#N/A
WCO003010.1	1758	405	70	10.9877	1.74758	2.65246	Up	7.49432e-65	2.71792e-64	hypothetical protein SERLADRAFT_358187 [Serpula lacrymans var. lacrymans S7.9]	Sugar transporter STL1 OS=Saccharomyces cerevisiae (strain ATCC 204508 / S288c) GN=STL1 PE=1 SV=2
WCO007868.1	1473	2010	348	65.0824	10.3689	2.65	Up	0	0	hypothetical protein SERLADRAFT_359045 [Serpula lacrymans var. lacrymans S7.9]	Uncharacterized transporter C1683.12 OS=Schizosaccharomyces pombe (strain ATCC 38366 / 972) GN=SPBC1683.12 PE=2 SV=1
WCO010201.1	555	24527	4256	2107.76	336.563	2.64676	Up	0	0	iron sulfur cluster assembly protein 1 [Coprinopsis cinerea okayama7#130]	Iron sulfur cluster assembly protein 1, mitochondrial OS=Yarrowia lipolytica (strain CLIB 122 / E 150) GN=ISU1 PE=3 SV=1
WCO001024.1	1029	351	61	16.269	2.60179	2.64455	Up	3.03986e-56	1.01981e-55	dihydrodipicolinate synthetase [Coprinopsis cinerea okayama7#130]	Probable 4-hydroxy-2-oxoglutarate aldolase, mitochondrial OS=Emericella nidulans GN=AN1503 PE=1 SV=1
WCO007353.1	1860	23	4	0.589773	0.0943855	2.64352	Up	7.54618e-05	0.00011017	predicted protein [Ajellomyces capsulatus NAm1]	Probable RNA-directed DNA polymerase from transposon X-element OS=Drosophila melanogaster GN=ORF2 PE=3 SV=1
WCO004531.2	930	23	4	1.17955	0.188771	2.64352	Up	7.54618e-05	0.000110152	hypothetical protein SERLA73DRAFT_91348 [Serpula lacrymans var. lacrymans S7.3]	UPF0406 protein C16orf57 homolog OS=Mus musculus PE=2 SV=1
WCO000628.1	2964	919	161	14.7879	2.384	2.63297	Up	9.28084e-144	5.32077e-143	glycoside hydrolase family 51 protein [Serpula lacrymans var. lacrymans S7.9]	Probable alpha-N-arabinofuranosidase A OS=Aspergillus terreus (strain NIH 2624 / FGSC A1156) GN=abfA PE=3 SV=1
WCO008228.1	2067	3159	554	72.8919	11.7633	2.63147	Up	0	0	Fet3 protein [Phanerochaete chrysosporium]	Iron transport multicopper oxidase fio1 OS=Schizosaccharomyces pombe (strain ATCC 38366 / 972) GN=fio1 PE=2 SV=1
WCO009717.2	378	74	13	9.33706	1.50942	2.62898	Up	6.46244e-13	1.21489e-12	#N/A	#N/A
WCO010294.1	2694	1235	217	21.8645	3.53525	2.62871	Up	3.38438e-192	2.32928e-191	leucyl aminopeptidase [Coprinopsis cinerea okayama7#130]	Aminopeptidase 2, mitochondrial OS=Saccharomyces cerevisiae (strain ATCC 204508 / S288c) GN=APE2 PE=1 SV=3
WCO000392.1	231	34	6	7.02	1.13998	2.62246	Up	1.38829e-06	2.17346e-06	hypothetical protein CC1G_02501 [Coprinopsis cinerea okayama7#130]	#N/A
WCO001294.1	1542	5112	905	158.116	25.7586	2.61786	Up	0	0	predicted protein [Trichoderma reesei QM6a]	#N/A
WCO001684.1	1482	186	33	5.98597	0.977291	2.61473	Up	3.55358e-30	8.98167e-30	hypothetical protein SERLADRAFT_417910 [Serpula lacrymans var. lacrymans S7.9]	#N/A
WCO004842.1	312	28	5	4.28029	0.703353	2.60539	Up	1.36063e-05	2.04621e-05	#N/A	#N/A
WCO005648.1	201	39	7	9.2542	1.52848	2.59801	Up	2.56846e-07	4.12304e-07	#N/A	#N/A
WCO009017.1	426	623	112	69.7507	11.539	2.5957	Up	1.68445e-96	7.53071e-96	hypothetical protein SERLA73DRAFT_50208 [Serpula lacrymans var. lacrymans S7.3]	#N/A
WCO002417.1	783	50	9	3.04564	0.504474	2.59389	Up	5.03034e-09	8.54009e-09	#N/A	#N/A
WCO001518.1	483	177	32	17.4782	2.90778	2.58757	Up	1.80621e-28	4.46485e-28	hypothetical protein SERLA73DRAFT_177969 [Serpula lacrymans var. lacrymans S7.3]	Dual specificity protein phosphatase 12 OS=Mus musculus GN=Dusp12 PE=2 SV=1
WCO000807.1	2727	1123	204	19.6411	3.28324	2.58068	Up	2.32166e-171	1.48879e-170	hypothetical protein SCHCODRAFT_78566 [Schizophyllum commune H4-8]	Putative helicase mov-10-B.1 OS=Danio rerio GN=mov10b.1 PE=2 SV=2
WCO003118.1	2844	22	4	0.368946	0.0617289	2.57939	Up	0.00013585	0.00019619	putative polyketide synthase [Serpula lacrymans var. lacrymans S7.9]	Phthiocerol synthesis polyketide synthase type I PpsD OS=Mycobacterium tuberculosis GN=ppsD PE=3 SV=1
WCO000705.1	852	241	44	13.4911	2.26658	2.57342	Up	5.53098e-38	1.54455e-37	hypothetical protein SCHCODRAFT_51167 [Schizophyllum commune H4-8]	Sterigmatocystin 8-O-methyltransferase OS=Aspergillus flavus GN=omtA PE=4 SV=1
WCO002690.1	828	1045	191	60.1944	10.1242	2.57182	Up	5.68812e-159	3.48046e-158	hypothetical protein CC1G_12375 [Coprinopsis cinerea okayama7#130]	#N/A
WCO006001.1	687	71	13	4.92915	0.83051	2.56927	Up	3.64006e-12	6.72471e-12	#N/A	SET and MYND domain-containing protein DDB_G0277331 OS=Dictyostelium discoideum GN=DDB_G0277331 PE=3 SV=1
WCO006105.3	1398	60	11	2.04698	0.345337	2.56742	Up	1.79121e-10	3.16741e-10	#N/A	#N/A
WCO004389.1	1839	1975	363	51.2219	8.66329	2.56377	Up	1.17002e-297	1.05722e-296	calcineurin-like phosphoesterase [Coprinopsis cinerea okayama7#130]	#N/A
WCO001202.1	1026	2987	550	138.854	23.5274	2.56116	Up	0	0	hypothetical protein SERLA73DRAFT_67888 [Serpula lacrymans var. lacrymans S7.3]	#N/A
WCO003368.1	435	255	47	27.959	4.74206	2.55973	Up	7.259e-40	2.06971e-39	hypothetical protein CC1G_09276 [Coprinopsis cinerea okayama7#130]	#N/A
WCO009686.1	3183	1939	359	29.0544	4.95012	2.55322	Up	6.74116e-291	5.98996e-290	hypothetical protein SERLA73DRAFT_99065 [Serpula lacrymans var. lacrymans S7.3]	RNA-dependent RNA polymerase 6 OS=Arabidopsis thaliana GN=RDR6 PE=1 SV=1
WCO004160.1	1008	27	5	1.27754	0.217705	2.55292	Up	2.43556e-05	3.62703e-05	hypothetical protein SERLA73DRAFT_77679 [Serpula lacrymans var. lacrymans S7.3]	#N/A
WCO008857.2	744	81	15	5.19257	0.884864	2.55292	Up	1.32521e-13	2.53648e-13	hypothetical protein SERLA73DRAFT_175071 [Serpula lacrymans var. lacrymans S7.3]	#N/A
WCO002070.1	288	27	5	4.47138	0.761966	2.55292	Up	2.43556e-05	3.6264e-05	#N/A	#N/A
WCO009146.1	399	286	53	34.1872	5.8299	2.55191	Up	2.27664e-44	6.86687e-44	#N/A	#N/A
WCO003659.1	3651	3247	602	42.4171	7.23674	2.55123	Up	0	0	hypothetical protein SERLADRAFT_442812 [Serpula lacrymans var. lacrymans S7.9]	TPR and ankyrin repeat-containing protein 1 OS=Mus musculus GN=Trank1 PE=2 SV=3
WCO010681.1	504	167	31	15.8036	2.69954	2.54947	Up	1.60594e-26	3.88333e-26	hypothetical protein SERLA73DRAFT_186466 [Serpula lacrymans var. lacrymans S7.3]	Protein N-terminal glutamine amidohydrolase OS=Bos taurus GN=WDYHV1 PE=2 SV=2
WCO004987.1	2694	129	24	2.28382	0.390995	2.54623	Up	8.64062e-21	1.90459e-20	hypothetical protein CC1G_03584 [Coprinopsis cinerea okayama7#130]	#N/A
WCO009342.1	2013	5497	1030	130.242	22.457	2.53596	Up	0	0	hypothetical protein SERLA73DRAFT_77007 [Serpula lacrymans var. lacrymans S7.3]	#N/A
WCO001455.1	1779	23751	4465	636.76	110.155	2.53122	Up	0	0	hypothetical protein SERLA73DRAFT_177401 [Serpula lacrymans var. lacrymans S7.3]	Serine/threonine-protein kinase srk1 OS=Schizosaccharomyces pombe (strain ATCC 38366 / 972) GN=srk1 PE=1 SV=1
WCO003832.1	1227	1324	250	51.4652	8.94239	2.52486	Up	9.8941e-197	6.92668e-196	carbohydrate esterase family 15 protein [Schizophyllum commune H4-8]	#N/A
WCO000015.1	984	259	49	12.5538	2.18554	2.52206	Up	8.2403e-40	2.34715e-39	hypothetical protein SERLA73DRAFT_107208 [Serpula lacrymans var. lacrymans S7.3]	Salicylate hydroxylase OS=Pseudomonas putida GN=nahG PE=4 SV=1
WCO001130.1	525	121	23	10.9925	1.92277	2.51526	Up	2.4516e-19	5.24694e-19	hypothetical protein CC1G_11623 [Coprinopsis cinerea okayama7#130]	#N/A
WCO008310.1	1224	2508	477	97.7274	17.1039	2.51444	Up	0	0	hypothetical protein SERLA73DRAFT_111801 [Serpula lacrymans var. lacrymans S7.3]	#N/A
WCO005159.1	1818	2136	408	56.0373	9.84973	2.50823	Up	0	0	GMC oxidoreductase [Coprinopsis cinerea okayama7#130]	Alcohol dehydrogenase [acceptor] OS=Pseudomonas putida GN=alkJ PE=3 SV=1
WCO004649.1	1344	334	64	11.8527	2.08996	2.50367	Up	1.85502e-50	5.91226e-50	cytochrome P450 [Postia placenta]	Cytochrome P450 3A24 OS=Ovis aries GN=CYP3A24 PE=2 SV=1
WCO000864.1	1074	344	66	15.2765	2.6971	2.50183	Up	7.0698e-52	2.28479e-51	Hypothetical Protein RTG_00804 [Rhodotorula glutinis ATCC 204091]	Acid phosphatase OS=Neosartorya fumigata (strain ATCC MYA-4609 / Af293 / CBS 101355 / FGSC A1100) GN=phoA PE=1 SV=1
WCO001533.2	450	99	19	10.4928	1.8531	2.50139	Up	5.54366e-16	1.11921e-15	cytochrome P450 [Postia placenta]	Cytochrome P450 83A1 OS=Arabidopsis thaliana GN=CYP83A1 PE=1 SV=2
WCO001405.1	1047	671	129	30.5665	5.40756	2.4989	Up	1.94977e-99	8.90313e-99	expressed protein [Schizophyllum commune H4-8]	#N/A
WCO008858.1	1179	5481	1054	221.726	39.236	2.49853	Up	0	0	hypothetical protein SERLA73DRAFT_183526 [Serpula lacrymans var. lacrymans S7.3]	Uncharacterized oxidoreductase ORF334 OS=Rhizobium meliloti PE=3 SV=1
WCO004516.1	747	26	5	1.66006	0.29377	2.49847	Up	4.33878e-05	6.39446e-05	hypothetical protein SERLA73DRAFT_79174 [Serpula lacrymans var. lacrymans S7.3]	4-hydroxybenzoate polyprenyltransferase, mitochondrial OS=Schizosaccharomyces pombe (strain ATCC 38366 / 972) GN=coq2 PE=1 SV=2
WCO000846.1	1218	130	25	5.09057	0.900847	2.49847	Up	1.60297e-20	3.51339e-20	glycoside hydrolase family 28 protein [Serpula lacrymans var. lacrymans S7.9]	Putative galacturan 1,4-alpha-galacturonidase A OS=Aspergillus niger GN=rgxA PE=2 SV=1
WCO006185.1	258	26	5	4.80644	0.850567	2.49847	Up	4.33878e-05	6.39336e-05	#N/A	#N/A
WCO010701.1	1299	273	53	10.0236	1.79071	2.4848	Up	3.45764e-41	1.00805e-40	hypothetical protein SERLADRAFT_464144 [Serpula lacrymans var. lacrymans S7.9]	Peroxisomal membrane protein LPX1 OS=Saccharomyces cerevisiae (strain ATCC 204508 / S288c) GN=LPX1 PE=1 SV=1
WCO000012.1	1266	674	131	25.392	4.54146	2.48314	Up	3.75844e-99	1.71436e-98	hypothetical protein SERLA73DRAFT_180644 [Serpula lacrymans var. lacrymans S7.3]	Uncharacterized acyltransferase C1718.04 OS=Schizosaccharomyces pombe (strain ATCC 38366 / 972) GN=SPBC1718.04 PE=1 SV=1
WCO000526.1	1116	1137	223	48.5922	8.76998	2.47008	Up	5.4686e-165	3.42459e-164	hypothetical protein SERLADRAFT_413459 [Serpula lacrymans var. lacrymans S7.9]	O-methylsterigmatocystin oxidoreductase OS=Aspergillus flavus (strain ATCC 200026 / FGSC A1120 / NRRL 3357 / JCM 12722 / SRRC 167) GN=ordA PE=2 SV=1
WCO002082.1	573	66	13	5.49363	0.995742	2.46392	Up	6.229e-11	1.11837e-10	hypothetical protein SCHCODRAFT_109245 [Schizophyllum commune H4-8]	#N/A
WCO003949.1	516	132	26	12.201	2.21147	2.46392	Up	1.66509e-20	3.64767e-20	hypothetical protein SERLA73DRAFT_183263 [Serpula lacrymans var. lacrymans S7.3]	#N/A
WCO001411.1	1215	8945	1765	351.135	63.7568	2.46137	Up	0	0	family A1 protease [Phanerochaete chrysosporium]	Polyporopepsin OS=Irpex lacteus PE=1 SV=1
WCO003806.1	492	900	178	87.2464	15.8786	2.45801	Up	3.02092e-130	1.61797e-129	#N/A	#N/A
WCO007978.1	873	121	24	6.61061	1.20658	2.45386	Up	7.83644e-19	1.66094e-18	hypothetical protein SERLA73DRAFT_126268 [Serpula lacrymans var. lacrymans S7.3]	#N/A
WCO008800.1	1974	868	173	20.9721	3.84642	2.44688	Up	5.08738e-125	2.67447e-124	hypothetical protein SERLADRAFT_362067 [Serpula lacrymans var. lacrymans S7.9]	#N/A
WCO000559.1	1194	145	29	5.79207	1.06599	2.44189	Up	3.65654e-22	8.24699e-22	hypothetical protein PGTG_14475 [Puccinia graminis f. sp. tritici CRL 75-36-700-3]	#N/A
WCO006807.1	933	20	4	1.02239	0.188164	2.44189	Up	0.000432728	0.000610087	hypothetical protein SERLA73DRAFT_172094 [Serpula lacrymans var. lacrymans S7.3]	#N/A
WCO003350.1	372	20	4	2.56423	0.471927	2.44189	Up	0.000432728	0.000610188	hypothetical protein SERLA73DRAFT_191351 [Serpula lacrymans var. lacrymans S7.3]	#N/A
WCO010631.1	204	14095	2833	3295.38	609.501	2.43474	Up	0	0	hypothetical protein SERLA73DRAFT_162419 [Serpula lacrymans var. lacrymans S7.3]	#N/A
WCO007972.1	1023	1552	312	72.3579	13.3856	2.43447	Up	1.01239e-220	7.69239e-220	hypothetical protein SERLA73DRAFT_183575 [Serpula lacrymans var. lacrymans S7.3]	#N/A
WCO008076.1	1977	3086	621	74.4491	13.7862	2.43303	Up	0	0	hypothetical protein SERLA73DRAFT_121542 [Serpula lacrymans var. lacrymans S7.3]	GPI-anchored wall transfer protein 1 OS=Neurospora crassa GN=gwt-1 PE=3 SV=1
WCO000467.1	1158	2681	540	110.423	20.4665	2.4317	Up	0	0	hypothetical protein SERLA73DRAFT_174395 [Serpula lacrymans var. lacrymans S7.3]	#N/A
WCO000468.1	924	228	46	11.7688	2.18496	2.42929	Up	8.58768e-34	2.28186e-33	lipase [Coprinopsis cinerea okayama7#130]	Lipase OS=Staphylococcus hyicus GN=lip PE=1 SV=1
WCO000179.1	432	1331	269	146.948	27.3292	2.42679	Up	7.24724e-189	4.92835e-188	#N/A	#N/A
WCO010503.1	780	1217	247	74.416	13.8983	2.42071	Up	2.40738e-172	1.54957e-171	hypothetical protein SCHCODRAFT_232987 [Schizophyllum commune H4-8]	Protein rds1 OS=Schizosaccharomyces pombe (strain ATCC 38366 / 972) GN=rds1 PE=2 SV=2
WCO005224.1	1857	137	28	3.51867	0.661766	2.41064	Up	1.00004e-20	2.2009e-20	hypothetical protein SCHCODRAFT_107207 [Schizophyllum commune H4-8]	#N/A
WCO006365.3	1020	6295	1291	294.351	55.55	2.40568	Up	0	0	cytochrome P450 [Postia placenta]	O-methylsterigmatocystin oxidoreductase OS=Aspergillus flavus (strain ATCC 200026 / FGSC A1120 / NRRL 3357 / JCM 12722 / SRRC 167) GN=ordA PE=2 SV=1
WCO003290.1	1503	540	111	17.1358	3.24132	2.40236	Up	8.4812e-77	3.35015e-76	MFS transporter [Aspergillus oryzae RIB40]	Uncharacterized transporter C1002.16c OS=Schizosaccharomyces pombe (strain ATCC 38366 / 972) GN=SPAC1002.16c PE=2 SV=1
WCO010356.1	1368	2398	493	83.6052	15.8168	2.40213	Up	0	0	AF246262_1 alpha-galactosidase [Phanerochaete chrysosporium]	Probable alpha-galactosidase OS=Schizosaccharomyces pombe (strain ATCC 38366 / 972) GN=SPAC869.07c PE=2 SV=1
WCO003702.1	5334	9769	2017	87.3509	16.5963	2.39596	Up	0	0	hypothetical protein SERLA73DRAFT_45805 [Serpula lacrymans var. lacrymans S7.3]	Uncharacterized helicase C694.02 OS=Schizosaccharomyces pombe (strain ATCC 38366 / 972) GN=SPAC694.02 PE=2 SV=1
WCO006577.2	351	58	12	7.88118	1.50049	2.39298	Up	1.76284e-09	3.03377e-09	#N/A	#N/A
WCO000344.1	1722	2424	502	67.1382	12.7947	2.39159	Up	0	0	hypothetical protein SERLA73DRAFT_184045 [Serpula lacrymans var. lacrymans S7.3]	#N/A
WCO003902.1	639	741	154	55.3079	10.5774	2.3865	Up	6.52616e-104	3.06178e-103	hypothetical protein SERLA73DRAFT_179182 [Serpula lacrymans var. lacrymans S7.3]	Putative sterigmatocystin biosynthesis peroxidase stcC OS=Emericella nidulans GN=stcC PE=3 SV=2
WCO003687.1	2178	1112	233	24.351	4.69522	2.37472	Up	4.197e-154	2.51232e-153	hypothetical protein MYCGRDRAFT_38717 [Mycosphaerella graminicola IPO323]	#N/A
WCO000018.1	888	940	197	50.4876	9.73669	2.37443	Up	1.54112e-130	8.26962e-130	hypothetical protein [Tuber melanosporum Mel28]	#N/A
WCO005618.1	945	119	25	6.006	1.16109	2.37092	Up	7.27888e-18	1.51756e-17	hypothetical protein CC1G_02902 [Coprinopsis cinerea okayama7#130]	#N/A
WCO004521.1	657	138	29	10.0181	1.93727	2.37051	Up	1.74819e-20	3.82873e-20	#N/A	#N/A
WCO002061.1	804	428	90	25.3897	4.91297	2.36958	Up	2.97772e-60	1.03596e-59	#N/A	#N/A
WCO010678.1	546	233	49	20.3532	3.93878	2.36944	Up	1.55127e-33	4.10661e-33	hypothetical protein CC1G_03903 [Coprinopsis cinerea okayama7#130]	#N/A
WCO003132.1	198	38	8	9.15353	1.7733	2.36789	Up	1.43937e-06	2.25219e-06	#N/A	#N/A
WCO010682.1	417	20240	4274	2314.97	449.838	2.36351	Up	0	0	hypothetical protein CC1G_03900 [Coprinopsis cinerea okayama7#130]	#N/A
WCO005526.3	1617	1334	282	39.3474	7.65415	2.36195	Up	2.64898e-183	1.77318e-182	hypothetical protein SERLADRAFT_366203 [Serpula lacrymans var. lacrymans S7.9]	Ammonium transporter MEP3 OS=Saccharomyces cerevisiae (strain ATCC 204508 / S288c) GN=MEP3 PE=1 SV=1
WCO004112.1	1689	345	73	9.74226	1.89693	2.36059	Up	1.12475e-48	3.52561e-48	cytochrome P450 [Postia placenta]	Benzoate 4-monooxygenase OS=Aspergillus niger GN=bphA PE=1 SV=1
WCO008369.3	1386	1734	367	59.67	11.6215	2.36021	Up	1.80928e-237	1.42805e-236	hypothetical protein SERLADRAFT_443553 [Serpula lacrymans var. lacrymans S7.9]	Protein ZINC INDUCED FACILITATOR 1 OS=Arabidopsis thaliana GN=ZIF1 PE=1 SV=2
WCO001393.1	1248	2423	514	92.5996	18.0762	2.35692	Up	0	0	cytochrome P450 [Postia placenta]	Ent-kaurene oxidase OS=Gibberella fujikuroi GN=CYP503A1 PE=1 SV=1
WCO004947.2	1185	377	80	15.1738	2.96299	2.35645	Up	6.28094e-53	2.05313e-52	hypothetical protein SERLADRAFT_406107 [Serpula lacrymans var. lacrymans S7.9]	O-methylsterigmatocystin oxidoreductase OS=Aspergillus parasiticus GN=ordA PE=3 SV=1
WCO001287.1	1599	263	56	7.84472	1.53708	2.35153	Up	2.52942e-37	7.02452e-37	hypothetical protein SERLA73DRAFT_72407 [Serpula lacrymans var. lacrymans S7.3]	Pentachlorophenol 4-monooxygenase OS=Sphingobium chlorophenolicum GN=pcpB PE=1 SV=4
WCO004691.1	1590	2981	637	89.4201	17.5833	2.34639	Up	0	0	hypothetical protein SERLADRAFT_349939 [Serpula lacrymans var. lacrymans S7.9]	#N/A
WCO001697.1	252	28	6	5.29941	1.04498	2.34235	Up	4.27972e-05	6.31069e-05	#N/A	#N/A
WCO007897.3	2346	168	36	3.41548	0.673492	2.34235	Up	2.74318e-24	6.42782e-24	hypothetical protein SERLADRAFT_432703 [Serpula lacrymans var. lacrymans S7.9]	Uncharacterized protein C557.05 OS=Schizosaccharomyces pombe (strain ATCC 38366 / 972) GN=SPBC557.05 PE=2 SV=1
WCO007366.3	1209	1437	308	56.6892	11.181	2.34202	Up	2.60816e-195	1.81848e-194	hypothetical protein SERLADRAFT_451953 [Serpula lacrymans var. lacrymans S7.9]	#N/A
WCO002391.1	255	74	16	13.8408	2.75383	2.32942	Up	2.06696e-11	3.74568e-11	hypothetical protein SERLA73DRAFT_184654 [Serpula lacrymans var. lacrymans S7.3]	#N/A
WCO005077.1	1320	2650	574	95.7507	19.0852	2.32683	Up	0	0	sulfite oxidase [Coprinopsis cinerea okayama7#130]	Sulfite oxidase OS=Arabidopsis thaliana GN=SOX PE=1 SV=1
WCO000010.1	1563	2741	594	83.6412	16.6796	2.32613	Up	0	0	hypothetical protein SCHCODRAFT_69715 [Schizophyllum commune H4-8]	Protein PNS1 OS=Cryptococcus neoformans GN=PNS1 PE=3 SV=1
WCO006417.1	597	19460	4222	1554.67	310.386	2.32447	Up	0	0	#N/A	#N/A
WCO003834.1	1152	1644	357	68.0643	13.6011	2.32318	Up	5.38154e-221	4.09265e-220	hypothetical protein SCHCODRAFT_111229 [Schizophyllum commune H4-8]	#N/A
WCO000095.1	1035	7082	1538	326.352	65.219	2.32306	Up	0	0	hypothetical protein SERLA73DRAFT_179672 [Serpula lacrymans var. lacrymans S7.3]	#N/A
WCO003633.3	2610	69	15	1.26089	0.252237	2.3216	Up	1.08487e-10	1.93278e-10	PREDICTED: copia protein-like [Xenopus (Silurana) tropicalis]	Retrovirus-related Pol polyprotein from transposon TNT 1-94 OS=Nicotiana tabacum PE=2 SV=1
WCO002955.1	234	23	5	4.68794	0.937804	2.3216	Up	0.000237522	0.000338615	#N/A	#N/A
WCO007578.7	2346	2412	526	49.0365	9.84047	2.31706	Up	0	0	hypothetical protein SERLA73DRAFT_75638 [Serpula lacrymans var. lacrymans S7.3]	Calcium channel YVC1 OS=Saccharomyces cerevisiae (strain ATCC 204508 / S288c) GN=YVC1 PE=1 SV=2
WCO003803.1	237	32	7	6.43979	1.29631	2.31261	Up	1.35995e-05	2.04554e-05	#N/A	#N/A
WCO003837.3	762	64	14	4.00585	0.806364	2.31261	Up	5.7057e-10	9.96167e-10	#N/A	#N/A
WCO009558.1	870	64	14	3.50858	0.706264	2.31261	Up	5.7057e-10	9.95963e-10	#N/A	#N/A
WCO002970.1	1881	160	35	4.05697	0.816653	2.31261	Up	7.19892e-23	1.64624e-22	hypothetical protein SERLADRAFT_354375 [Serpula lacrymans var. lacrymans S7.9]	Uncharacterized protein PYUK71.03c OS=Schizosaccharomyces pombe (strain ATCC 38366 / 972) GN=SPAPYUK71.03c PE=1 SV=1
WCO005666.1	1668	2363	517	67.5675	13.6036	2.31235	Up	0	0	hypothetical protein SERLA73DRAFT_83299 [Serpula lacrymans var. lacrymans S7.3]	Acetamidase OS=Aspergillus oryzae (strain ATCC 42149 / RIB 40) GN=amdS PE=3 SV=2
WCO008688.1	1191	5775	1267	231.265	46.6899	2.30837	Up	0	0	hypothetical protein SERLA73DRAFT_189540 [Serpula lacrymans var. lacrymans S7.3]	Putative dioxygenase C576.01c OS=Schizosaccharomyces pombe (strain ATCC 38366 / 972) GN=SPCC576.01c PE=2 SV=2
WCO007994.1	582	50	11	4.09748	0.829522	2.30439	Up	4.88904e-08	8.02757e-08	#N/A	#N/A
WCO004546.1	4746	13210	2909	132.753	26.9013	2.303	Up	0	0	phytochrome-like protein [Schizophyllum commune H4-8]	Cyanobacterial phytochrome B OS=Nostoc sp. (strain PCC 7120 / UTEX 2576) GN=bphB PE=3 SV=1
WCO001444.1	2367	4095	902	82.5136	16.725	2.30263	Up	0	0	hypothetical protein SERLA73DRAFT_157851 [Serpula lacrymans var. lacrymans S7.3]	#N/A
WCO008494.1	1875	294	65	7.47853	1.52149	2.29727	Up	2.03674e-40	5.86592e-40	hypothetical protein SCHCODRAFT_114785 [Schizophyllum commune H4-8]	#N/A
WCO005109.4	4284	1207	267	13.4378	2.73539	2.29648	Up	1.65905e-160	1.02247e-159	hypothetical protein SCHCODRAFT_55054 [Schizophyllum commune H4-8]	Oligomycin resistance ATP-dependent permease YOR1 OS=Saccharomyces cerevisiae (strain ATCC 204508 / S288c) GN=YOR1 PE=1 SV=1
WCO002253.1	471	27	6	2.73409	0.559099	2.28989	Up	7.45194e-05	0.000108869	#N/A	#N/A
WCO010381.1	837	881	198	50.202	10.3824	2.2736	Up	3.04972e-116	1.52629e-115	hypothetical protein CC1G_01155 [Coprinopsis cinerea okayama7#130]	cAMP-independent regulatory protein pac2 OS=Schizosaccharomyces pombe (strain ATCC 38366 / 972) GN=pac2 PE=2 SV=1
WCO000188.1	1398	1018	229	34.7305	7.1893	2.27228	Up	6.19746e-134	3.38721e-133	hypothetical protein MYCGRDRAFT_101603 [Mycosphaerella graminicola IPO323]	N amino acid transport system protein OS=Neurospora crassa GN=mtr PE=3 SV=2
WCO009473.1	2169	13934	3135	306.398	63.436	2.27203	Up	0	0	glycoside hydrolase family 5 protein [Serpula lacrymans var. lacrymans S7.3]	Probable glucan 1,3-beta-glucosidase D OS=Aspergillus terreus (strain NIH 2624 / FGSC A1156) GN=exgD PE=3 SV=1
WCO006031.1	1143	391	88	16.3155	3.37905	2.27155	Up	1.6699e-52	5.42748e-52	cytochrome P450 [Postia placenta]	Ent-kaurene oxidase OS=Gibberella fujikuroi GN=CYP503A1 PE=1 SV=1
WCO003575.1	2181	213	48	4.65794	0.965926	2.26971	Up	2.66054e-29	6.65758e-29	hypothetical protein CC1G_11293 [Coprinopsis cinerea okayama7#130]	Meiotic recombination protein rec8 OS=Schizosaccharomyces pombe (strain ATCC 38366 / 972) GN=rec8 PE=1 SV=2
WCO003277.1	2001	8968	2021	213.756	44.3279	2.26968	Up	0	0	#N/A	#N/A
WCO002007.1	390	31	7	3.79112	0.787756	2.2668	Up	2.3564e-05	3.51098e-05	hypothetical protein SERLA73DRAFT_182923 [Serpula lacrymans var. lacrymans S7.3]	Allergen Asp f 7 OS=Neosartorya fumigata (strain ATCC MYA-4609 / Af293 / CBS 101355 / FGSC A1100) GN=AFUA_4G06670 PE=1 SV=2
WCO007101.1	1173	549	124	22.3226	4.63961	2.26643	Up	7.82644e-73	3.01625e-72	hypothetical protein SCHCODRAFT_53767 [Schizophyllum commune H4-8]	UPF0676 protein C1494.01 OS=Schizosaccharomyces pombe (strain ATCC 38366 / 972) GN=SPCC1494.01 PE=3 SV=2
WCO003270.1	687	885	200	61.4408	12.7771	2.26564	Up	2.9016e-116	1.45301e-115	hypothetical protein SERLA73DRAFT_160150 [Serpula lacrymans var. lacrymans S7.3]	#N/A
WCO000694.1	750	3430	776	218.124	45.4107	2.26404	Up	0	0	hypothetical protein SCHCODRAFT_16049 [Schizophyllum commune H4-8]	#N/A
WCO008101.1	549	53	12	4.60441	0.959328	2.26292	Up	2.73482e-08	4.53311e-08	hypothetical protein SERLADRAFT_416040 [Serpula lacrymans var. lacrymans S7.9]	4-coumarate--CoA ligase-like 4 OS=Arabidopsis thaliana GN=4CLL4 PE=2 SV=1
WCO006687.1	1659	97	22	2.78866	0.582015	2.26044	Up	4.5524e-14	8.81203e-14	cytochrome P450 [Postia placenta]	Putative cytochrome P450 CYP13A3 OS=Caenorhabditis elegans GN=cyp-13A3 PE=2 SV=1
WCO004497.1	1749	194	44	5.29032	1.10413	2.26044	Up	1.06993e-26	2.59971e-26	HET domain protein [Metarhizium acridum CQMa 102]	#N/A
WCO009093.1	2715	14852	3374	260.907	54.5423	2.25809	Up	0	0	hypothetical protein SERLA73DRAFT_183859 [Serpula lacrymans var. lacrymans S7.3]	Protein MAM3 OS=Saccharomyces cerevisiae (strain ATCC 204508 / S288c) GN=MAM3 PE=1 SV=1
WCO005940.1	1695	1755	399	49.383	10.3314	2.25697	Up	1.327e-227	1.02099e-226	hypothetical protein SERLA73DRAFT_148829 [Serpula lacrymans var. lacrymans S7.3]	SAM domain and HD domain-containing protein 1 OS=Bos taurus GN=SAMHD1 PE=2 SV=1
WCO001278.1	1317	312	71	11.299	2.36609	2.25562	Up	7.084e-42	2.08161e-41	#N/A	#N/A
WCO008906.1	1089	1533	349	67.1405	14.0655	2.25502	Up	7.504e-199	5.30117e-198	hypothetical protein CC1G_03000 [Coprinopsis cinerea okayama7#130]	DDB1- and CUL4-associated factor 5 OS=Mus musculus GN=Dcaf5 PE=1 SV=2
WCO006745.1	906	35	8	1.84251	0.387543	2.24924	Up	7.49754e-06	1.14098e-05	hypothetical protein FOXB_14756 [Fusarium oxysporum Fo5176]	#N/A
WCO002414.6	1428	4525	1036	151.133	31.8412	2.24686	Up	0	0	hypothetical protein SERLA73DRAFT_174256 [Serpula lacrymans var. lacrymans S7.3]	MAP kinase kinase kinase mkh1 OS=Schizosaccharomyces pombe (strain ATCC 38366 / 972) GN=mkh1 PE=2 SV=1
WCO002746.1	1293	3761	864	138.731	29.3274	2.24197	Up	0	0	hypothetical protein SERLA73DRAFT_178693 [Serpula lacrymans var. lacrymans S7.3]	#N/A
WCO009213.1	1221	152	35	5.93742	1.25809	2.23861	Up	5.26188e-21	1.16495e-20	#N/A	#N/A
WCO002044.1	501	282	65	26.8461	5.69421	2.23715	Up	1.23409e-37	3.43391e-37	hypothetical protein SCHCODRAFT_55306 [Schizophyllum commune H4-8]	Aldo-keto reductase yakc [NADP+] OS=Schizosaccharomyces pombe (strain ATCC 38366 / 972) GN=yakc PE=1 SV=1
WCO003454.1	1344	4082	942	144.858	30.7617	2.23544	Up	0	0	hypothetical protein SMAC_01589 [Sordaria macrospora k-hell]	Protein kinase dsk1 OS=Schizosaccharomyces pombe (strain ATCC 38366 / 972) GN=dsk1 PE=2 SV=2
WCO008836.1	1344	26	6	0.922665	0.195934	2.23544	Up	0.000129033	0.000186502	hypothetical protein CC1G_12651 [Coprinopsis cinerea okayama7#130]	#N/A
WCO008119.1	1827	195	45	5.09057	1.08102	2.23544	Up	1.75903e-26	4.25111e-26	hypothetical protein SCHCODRAFT_238448 [Schizophyllum commune H4-8]	#N/A
WCO003681.1	1119	23319	5387	993.917	211.288	2.23391	Up	0	0	mitogen activated protein kinase [Ganoderma lucidum]	Mitogen-activated protein kinase HOG1 OS=Cryptococcus neoformans var. grubii GN=HOG1 PE=1 SV=1
WCO006567.1	273	956	221	167.019	35.5294	2.23293	Up	3.157e-123	1.6385e-122	expressed protein [Schizophyllum commune H4-8]	#N/A
WCO005873.1	1212	4250	986	167.246	35.7053	2.22776	Up	0	0	hypothetical protein SERLA73DRAFT_168911 [Serpula lacrymans var. lacrymans S7.3]	Alpha-ketoglutarate-dependent sulfonate dioxygenase OS=Saccharomyces cerevisiae (strain ATCC 204508 / S288c) GN=JLP1 PE=2 SV=1
WCO010206.1	978	1235	287	60.228	12.8796	2.22535	Up	5.64996e-158	3.44724e-157	cytochrome P450 [Postia placenta]	O-methylsterigmatocystin oxidoreductase OS=Aspergillus flavus (strain ATCC 200026 / FGSC A1120 / NRRL 3357 / JCM 12722 / SRRC 167) GN=ordA PE=2 SV=1
WCO000966.1	771	185	43	11.4443	2.44778	2.22508	Up	4.59024e-25	1.0857e-24	uracil permease [Arthroderma gypseum CBS 118893]	Uncharacterized permease C29B12.14c OS=Schizosaccharomyces pombe (strain ATCC 38366 / 972) GN=SPAC29B12.14c PE=2 SV=1
WCO005497.1	1980	1762	411	42.4435	9.11034	2.21997	Up	7.06032e-224	5.39818e-223	glycoside hydrolase family 16 protein [Schizophyllum commune H4-8]	Probable glycosidase C21B10.07 OS=Schizosaccharomyces pombe (strain ATCC 38366 / 972) GN=SPBC21B10.07 PE=2 SV=1
WCO003752.1	1407	304	71	10.305	2.21474	2.21814	Up	4.91294e-40	1.40548e-39	hypothetical protein CC1G_02548 [Coprinopsis cinerea okayama7#130]	Polyadenylate-binding protein, cytoplasmic and nuclear OS=Aspergillus oryzae (strain ATCC 42149 / RIB 40) GN=pab1 PE=3 SV=1
WCO003153.1	2049	274	64	6.37792	1.37087	2.21799	Up	3.06774e-36	8.40213e-36	glycosyltransferase 2 [Coprinopsis cinerea okayama7#130]	#N/A
WCO003939.1	3816	4448	1041	55.5938	11.9729	2.21515	Up	0	0	hypothetical protein SERLA73DRAFT_169686 [Serpula lacrymans var. lacrymans S7.3]	Putative urea carboxylase OS=Emericella nidulans GN=lamA PE=2 SV=2
WCO008855.2	594	94	22	7.54765	1.62553	2.21512	Up	2.25766e-13	4.2981e-13	hypothetical protein SS1G_11591 [Sclerotinia sclerotiorum 1980]	Sugar transporter STL1 OS=Saccharomyces cerevisiae (strain ATCC 204508 / S288c) GN=STL1 PE=1 SV=2
WCO008252.1	429	427	100	47.4723	10.2306	2.2142	Up	1.90569e-55	6.35826e-55	hypothetical protein SERLA73DRAFT_182923 [Serpula lacrymans var. lacrymans S7.3]	#N/A
WCO002946.1	2169	9814	2300	215.803	46.54	2.21317	Up	0	0	hypothetical protein SERLA73DRAFT_160423 [Serpula lacrymans var. lacrymans S7.3]	Dual specificity protein phosphatase PPS1 OS=Saccharomyces cerevisiae (strain ATCC 204508 / S288c) GN=PPS1 PE=1 SV=1
WCO007326.1	573	64	15	5.32716	1.14893	2.21307	Up	1.61176e-09	2.77489e-09	#N/A	#N/A
WCO004434.1	2007	949	223	22.5522	4.87658	2.20933	Up	9.56908e-121	4.90975e-120	A Chain A, Crystal Structure Of Intracellular Family 1 Beta- Glucosidase Bgl1a From The Basidiomycete Phanerochaete Chrysosporium In Substrate-Free Form	Beta-glucosidase 1A OS=Phanerochaete chrysosporium GN=BGL1A PE=1 SV=1
WCO009539.1	1095	936	220	40.7692	8.81793	2.20897	Up	4.2997e-119	2.17478e-118	cytochrome P450 [Postia placenta]	Cytochrome P450 3A13 OS=Mus musculus GN=Cyp3a13 PE=2 SV=1
WCO009921.1	1326	2208	519	79.4192	17.1784	2.2089	Up	2.6967e-278	2.3355e-277	hypothetical protein SERLA73DRAFT_175702 [Serpula lacrymans var. lacrymans S7.3]	Protein sds23 OS=Aspergillus clavatus (strain ATCC 1007 / CBS 513.65 / DSM 816 / NCTC 3887 / NRRL 1) GN=sds23 PE=3 SV=1
WCO006269.1	1110	4248	999	182.529	39.5003	2.20819	Up	0	0	nmrA-family protein [Coprinopsis cinerea okayama7#130]	NmrA-like family domain-containing protein 1 OS=Gallus gallus GN=NMRAL1 PE=2 SV=1
WCO007682.1	3096	1509	356	23.2465	5.0467	2.20361	Up	2.94438e-190	2.01188e-189	pre-mRNA-splicing factor ATP-dependent RNA helicase prp22 [Coprinopsis cinerea okayama7#130]	Putative ATP-dependent RNA helicase DHX57 OS=Homo sapiens GN=DHX57 PE=1 SV=2
WCO000947.1	240	178	42	35.3736	7.68062	2.20338	Up	6.73796e-24	1.57152e-23	#N/A	#N/A
WCO008984.2	1353	643	152	22.6664	4.93065	2.20071	Up	5.30416e-82	2.16627e-81	hypothetical protein SERLA73DRAFT_84078 [Serpula lacrymans var. lacrymans S7.3]	#N/A
WCO009300.1	2097	1620	383	36.8457	8.01601	2.20054	Up	9.39204e-204	6.73516e-203	hypothetical protein CC1G_13859 [Coprinopsis cinerea okayama7#130]	Uncharacterized membrane protein C14C4.07 OS=Schizosaccharomyces pombe (strain ATCC 38366 / 972) GN=SPAC14C4.07 PE=1 SV=1
WCO007164.1	348	4020	951	550.956	119.939	2.19964	Up	0	0	hypothetical protein SERLA73DRAFT_177463 [Serpula lacrymans var. lacrymans S7.3]	Protein argonaute 14 OS=Oryza sativa subsp. japonica GN=AGO14 PE=2 SV=1
WCO010541.2	903	600	142	31.6908	6.90174	2.19903	Up	1.45194e-76	5.71417e-76	hypothetical protein SERLA73DRAFT_187806 [Serpula lacrymans var. lacrymans S7.3]	#N/A
WCO003150.1	4890	28040	6641	273.489	59.605	2.19798	Up	0	0	glycoside hydrolase family 13 protein [Schizophyllum commune H4-8]	Glycogen debranching enzyme OS=Saccharomyces cerevisiae (strain ATCC 204508 / S288c) GN=GDB1 PE=1 SV=1
WCO002123.1	282	1667	395	281.94	61.4761	2.19729	Up	3.19882e-209	2.3491e-208	#N/A	#N/A
WCO009219.1	1419	7725	1831	259.649	56.6323	2.19686	Up	0	0	hypothetical protein SERLA73DRAFT_57794 [Serpula lacrymans var. lacrymans S7.3]	#N/A
WCO007834.1	1569	25577	6065	777.494	169.655	2.19623	Up	0	0	hypothetical protein CC1G_06757 [Coprinopsis cinerea okayama7#130]	Sphingolipid long chain base-responsive protein LSP1 OS=Saccharomyces cerevisiae (strain ATCC 204508 / S288c) GN=LSP1 PE=1 SV=1
WCO010847.1	420	21	5	2.38474	0.522491	2.19035	Up	0.000715508	0.000996929	#N/A	#N/A
WCO004815.1	675	679	162	47.9773	10.5334	2.18738	Up	7.57608e-86	3.1792e-85	hypothetical protein SERLA73DRAFT_190621 [Serpula lacrymans var. lacrymans S7.3]	#N/A
WCO002675.1	285	46	11	7.69809	1.69397	2.18409	Up	4.23234e-07	6.75846e-07	#N/A	#N/A
WCO006753.1	3732	31271	7486	399.641	88.0372	2.18252	Up	0	0	hypothetical protein SERLA73DRAFT_189997 [Serpula lacrymans var. lacrymans S7.3]	Probable NAD(P)H-dependent D-xylose reductase xyl1 OS=Arthroderma otae (strain CBS 113480) GN=xyl1 PE=3 SV=1
WCO004528.1	1284	1549	371	57.5382	12.6814	2.18181	Up	7.73218e-193	5.32592e-192	hypothetical protein SERLA73DRAFT_160997 [Serpula lacrymans var. lacrymans S7.3]	Probable 4-coumarate--CoA ligase 1 OS=Dictyostelium discoideum GN=4cl1 PE=3 SV=1
WCO009806.1	1908	384	92	9.59893	2.11625	2.18136	Up	3.93486e-49	1.23978e-48	hypothetical protein SS1G_00271 [Sclerotinia sclerotiorum 1980]	Glutamyl-tRNA(Gln) amidotransferase subunit A OS=Deinococcus deserti (strain VCD115 / DSM 17065 / LMG 22923) GN=gatA PE=3 SV=1
WCO000799.1	897	3009	723	159.993	35.3756	2.17718	Up	0	0	hypothetical protein SERLA73DRAFT_151742 [Serpula lacrymans var. lacrymans S7.3]	Wiskott-Aldrich syndrome protein homolog 1 OS=Schizosaccharomyces pombe (strain ATCC 38366 / 972) GN=wsp1 PE=1 SV=3
WCO003732.1	2961	283	68	4.55846	1.00793	2.17716	Up	1.49295e-36	4.11137e-36	hypothetical protein SERLADRAFT_413077 [Serpula lacrymans var. lacrymans S7.9]	Probable serine/threonine-protein kinase DDB_G0277165 OS=Dictyostelium discoideum GN=DDB_G0277165 PE=3 SV=1
WCO010317.1	1317	9664	2324	349.978	77.4477	2.17597	Up	0	0	hypothetical protein SERLA73DRAFT_94367 [Serpula lacrymans var. lacrymans S7.3]	Eukaryotic peptide chain release factor subunit 1 OS=Podospora anserina GN=SU2 PE=3 SV=1
WCO003847.4	3189	1213	293	18.1416	4.03247	2.16957	Up	2.28994e-150	1.34717e-149	hypothetical protein SERLA73DRAFT_69228 [Serpula lacrymans var. lacrymans S7.3]	Sporulation-specific protein 5 OS=Schizosaccharomyces pombe (strain ATCC 38366 / 972) GN=spo5 PE=1 SV=1
WCO008018.1	729	165	40	10.7951	2.40819	2.16436	Up	8.42754e-22	1.89177e-21	hypothetical protein SERLA73DRAFT_144924 [Serpula lacrymans var. lacrymans S7.3]	#N/A
WCO000152.1	732	33	8	2.15017	0.479664	2.16436	Up	2.20272e-05	3.28544e-05	#N/A	#N/A
WCO010511.1	318	33	8	4.94945	1.10413	2.16436	Up	2.20272e-05	3.28487e-05	hypothetical protein CC1G_02805 [Coprinopsis cinerea okayama7#130]	#N/A
WCO005935.1	489	386	94	37.6486	8.43679	2.15783	Up	9.96674e-49	3.12645e-48	hypothetical protein SERLA73DRAFT_124200 [Serpula lacrymans var. lacrymans S7.3]	3-oxoacyl-[acyl-carrier-protein] reductase FabG OS=Bacillus subtilis GN=fabG PE=3 SV=3
WCO005028.1	960	6047	1474	300.427	67.3883	2.15644	Up	0	0	A Chain A, Crystal Structure Of The Glutathione-S-Transferase Xi From Phanerochaete Chrysosporium	Glutathione S-transferase omega-like 2 OS=Schizosaccharomyces pombe (strain ATCC 38366 / 972) GN=gto2 PE=2 SV=1
WCO001537.1	276	286	70	49.4228	11.1313	2.15055	Up	2.23524e-36	6.13185e-36	hypothetical protein SERLA73DRAFT_74422 [Serpula lacrymans var. lacrymans S7.3]	Zinc-type alcohol dehydrogenase-like protein PB24D3.08c OS=Schizosaccharomyces pombe (strain ATCC 38366 / 972) GN=SPAPB24D3.08c PE=2 SV=1
WCO010536.1	1833	2737	671	71.2168	16.0664	2.14817	Up	0	0	hypothetical protein SERLA73DRAFT_111855 [Serpula lacrymans var. lacrymans S7.3]	Probable mitochondrial chaperone BCS1-B OS=Dictyostelium discoideum GN=bcsl1b PE=3 SV=1
WCO005945.1	378	163	40	20.5668	4.64436	2.14676	Up	2.3881e-21	5.31601e-21	#N/A	#N/A
WCO002989.1	315	69	17	10.4474	2.36863	2.14102	Up	8.3539e-10	1.45141e-09	#N/A	#N/A
WCO007964.1	1353	1297	320	45.7206	10.3803	2.139	Up	8.41062e-158	5.12796e-157	hypothetical protein MELLADRAFT_45441 [Melampsora larici-populina 98AG31]	Citrate synthase, mitochondrial OS=Aspergillus niger GN=cit-1 PE=2 SV=1
WCO009889.1	2970	3132	774	50.2962	11.4378	2.13664	Up	0	0	hypothetical protein SERLA73DRAFT_165377 [Serpula lacrymans var. lacrymans S7.3]	#N/A
WCO006494.1	1164	990	245	40.5651	9.23786	2.13461	Up	1.38177e-120	7.0769e-120	hypothetical protein [Tuber melanosporum Mel28]	#N/A
WCO008319.1	2790	7293	1811	124.673	28.4887	2.12969	Up	0	0	hypothetical protein SERLA73DRAFT_162675 [Serpula lacrymans var. lacrymans S7.3]	#N/A
WCO007731.1	951	995	248	49.9014	11.4454	2.12432	Up	1.89562e-120	9.69703e-120	hypothetical protein SERLA73DRAFT_179565 [Serpula lacrymans var. lacrymans S7.3]	#N/A
WCO009340.1	1413	1286	321	43.4079	9.97059	2.12221	Up	6.3157e-155	3.79653e-154	hypothetical protein SERLA73DRAFT_50012 [Serpula lacrymans var. lacrymans S7.3]	Autophagy-related protein 22 OS=Pichia angusta GN=ATG22 PE=3 SV=1
WCO009072.1	1491	24	6	0.767722	0.176617	2.11996	Up	0.0003799	0.000537291	hypothetical protein SERLA73DRAFT_70655 [Serpula lacrymans var. lacrymans S7.3]	Kinesin-like protein unc-104 OS=Drosophila melanogaster GN=unc-104 PE=1 SV=1
WCO009854.1	612	48	12	3.74076	0.860573	2.11996	Up	3.92116e-07	6.26389e-07	#N/A	#N/A
WCO008292.1	681	72	18	5.04261	1.16007	2.11996	Up	4.59314e-10	8.05378e-10	cytochrome P450 [Postia placenta]	O-methylsterigmatocystin oxidoreductase OS=Aspergillus flavus (strain ATCC 200026 / FGSC A1120 / NRRL 3357 / JCM 12722 / SRRC 167) GN=ordA PE=2 SV=1
WCO008835.1	756	643	161	40.5657	9.34678	2.11772	Up	3.56228e-78	1.41828e-77	hypothetical protein SERLADRAFT_469369 [Serpula lacrymans var. lacrymans S7.9]	Protein GCY OS=Saccharomyces cerevisiae (strain ATCC 204508 / S288c) GN=GCY1 PE=1 SV=1
WCO003709.1	789	2272	569	137.341	31.6514	2.11742	Up	2.06758e-271	1.75857e-270	hypothetical protein SERLA73DRAFT_175860 [Serpula lacrymans var. lacrymans S7.3]	Uncharacterized phosphatase C823.14 OS=Schizosaccharomyces pombe (strain ATCC 38366 / 972) GN=SPAC823.14 PE=2 SV=1
WCO010056.1	2466	3916	985	75.739	17.5308	2.11115	Up	0	0	hypothetical protein SERLA73DRAFT_180361 [Serpula lacrymans var. lacrymans S7.3]	#N/A
WCO000430.1	789	5731	1443	346.436	80.2689	2.10968	Up	0	0	expressed protein [Schizophyllum commune H4-8]	pH-response transcription factor pacC/RIM101 OS=Cryptococcus neoformans GN=RIM101 PE=3 SV=1
WCO009580.1	1431	99	25	3.29963	0.766758	2.10546	Up	3.13162e-13	5.94077e-13	hypothetical protein SERLA73DRAFT_177988 [Serpula lacrymans var. lacrymans S7.3]	Negative regulator of sexual conjugation and meiosis OS=Schizosaccharomyces pombe (strain ATCC 38366 / 972) GN=ran1 PE=1 SV=2
WCO002458.1	1104	344	87	14.8614	3.45866	2.10328	Up	2.96488e-42	8.74225e-42	hypothetical protein SCHCODRAFT_256583 [Schizophyllum commune H4-8]	#N/A
WCO002402.1	201	83	21	19.6948	4.58544	2.10268	Up	2.69852e-11	4.8788e-11	#N/A	#N/A
WCO003951.1	450	472	120	50.0264	11.7038	2.09571	Up	4.25776e-57	1.43969e-56	#N/A	#N/A
WCO009256.1	339	1851	471	260.422	60.9789	2.09447	Up	1.98971e-218	1.49587e-217	#N/A	#N/A
WCO008756.1	543	811	207	71.2346	16.7313	2.09003	Up	1.64846e-96	7.37751e-96	#N/A	#N/A
WCO002405.1	3582	66320	16937	883.058	207.524	2.08923	Up	0	0	hypothetical protein SCHCODRAFT_75872 [Schizophyllum commune H4-8]	Pyruvate carboxylase OS=Aspergillus terreus GN=pyc PE=2 SV=1
WCO006250.1	1332	6715	1720	240.443	56.6738	2.08494	Up	0	0	hypothetical protein SERLA73DRAFT_180095 [Serpula lacrymans var. lacrymans S7.3]	Carbamoyl-phosphate synthase arginine-specific small chain OS=Yarrowia lipolytica (strain CLIB 122 / E 150) GN=CPA1 PE=3 SV=1
WCO006565.1	162	39	10	11.4821	2.70921	2.08344	Up	6.41398e-06	9.78873e-06	#N/A	#N/A
WCO003851.1	1008	3667	942	173.508	41.0155	2.08076	Up	0	0	hypothetical protein SERLADRAFT_456573 [Serpula lacrymans var. lacrymans S7.9]	Uncharacterized transporter C323.07c OS=Schizosaccharomyces pombe (strain ATCC 38366 / 972) GN=SPAC323.07c PE=1 SV=1
WCO006622.1	3642	15553	3996	203.678	48.1552	2.08053	Up	0	0	hypothetical protein CC1G_03397 [Coprinopsis cinerea okayama7#130]	#N/A
WCO010613.1	432	552	142	60.9432	14.4266	2.07874	Up	8.34556e-66	3.05515e-65	#N/A	#N/A
WCO010180.1	2325	1352	348	27.7347	6.56923	2.0779	Up	1.87809e-158	1.14753e-157	#N/A	#N/A
WCO000951.1	1623	101	26	2.96806	0.703093	2.07773	Up	2.88072e-13	5.46844e-13	hypothetical protein SERLA73DRAFT_93915 [Serpula lacrymans var. lacrymans S7.3]	#N/A
WCO009687.1	1521	660	170	20.6959	4.90544	2.07689	Up	3.01076e-78	1.20037e-77	hypothetical protein SERLA73DRAFT_99065 [Serpula lacrymans var. lacrymans S7.3]	Regulator of nonsense transcripts 1 homolog OS=Drosophila melanogaster GN=Upf1 PE=1 SV=2
WCO010357.1	402	441	114	52.3218	12.4462	2.07171	Up	1.0814e-52	3.52684e-52	hypothetical protein CC1G_00155 [Coprinopsis cinerea okayama7#130]	Uncharacterized N-acetyltransferase C550.08 OS=Schizosaccharomyces pombe (strain ATCC 38366 / 972) GN=SPCC550.08 PE=2 SV=1
WCO000034.1	1974	1192	309	28.8004	6.8702	2.06767	Up	4.80434e-139	2.6824e-138	hypothetical protein SERLADRAFT_437108 [Serpula lacrymans var. lacrymans S7.9]	#N/A
WCO010848.1	1521	4580	1190	143.617	34.3381	2.06435	Up	0	0	polyubiquitin [Leishmania braziliensis MHOM/BR/75/M2904]	Polyubiquitin-C OS=Mus musculus GN=Ubc PE=1 SV=1
WCO009358.1	5670	16479	4286	138.617	33.1762	2.06289	Up	0	0	hypothetical protein SERLADRAFT_435499 [Serpula lacrymans var. lacrymans S7.9]	Lysine-specific demethylase 5A OS=Mus musculus GN=Kdm5a PE=1 SV=2
WCO001166.1	2004	26140	6806	622.126	149.057	2.06134	Up	0	0	hypothetical protein SERLA73DRAFT_172163 [Serpula lacrymans var. lacrymans S7.3]	Polyadenylate-binding protein, cytoplasmic and nuclear OS=Cryptococcus neoformans GN=PAB1 PE=3 SV=1
WCO000069.1	849	3161	824	177.577	42.5969	2.05963	Up	0	0	hypothetical protein SERLA73DRAFT_109855 [Serpula lacrymans var. lacrymans S7.3]	Uncharacterized protein in dcmA 3'region (Fragment) OS=Methylophilus sp. (strain DM11) PE=4 SV=1
WCO001670.1	582	46	12	3.76968	0.904933	2.05856	Up	1.10939e-06	1.7429e-06	hypothetical protein SERLA73DRAFT_160816 [Serpula lacrymans var. lacrymans S7.3]	#N/A
WCO004094.1	330	23	6	3.32418	0.797986	2.05856	Up	0.000645444	0.000901512	#N/A	#N/A
WCO003116.1	453	398	104	41.904	10.0761	2.05615	Up	2.86606e-47	8.87648e-47	hypothetical protein SCHCODRAFT_69418 [Schizophyllum commune H4-8]	Lactoylglutathione lyase OS=Brassica juncea GN=GLY I PE=2 SV=1
WCO003998.1	1110	645	169	27.7145	6.68224	2.05224	Up	2.34264e-75	9.16052e-75	acyl-CoA:6-aminopenicillanic-acid-acyltransferase, putative [Aspergillus clavatus NRRL 1]	Acyl-coenzyme A:6-aminopenicillanic-acid-acyltransferase 40 kDa form OS=Emericella nidulans GN=penDE PE=1 SV=1
WCO009955.4	6966	4160	1090	28.4826	6.86754	2.05222	Up	0	0	hypothetical protein SERLA73DRAFT_165136 [Serpula lacrymans var. lacrymans S7.3]	NFX1-type zinc finger-containing protein 1 OS=Mus musculus GN=Znfx1 PE=2 SV=2
WCO006263.2	1251	2694	706	102.709	24.7688	2.05197	Up	0	0	hypothetical protein SCHCODRAFT_82502 [Schizophyllum commune H4-8]	UPF0673 membrane protein C1F5.03c OS=Schizosaccharomyces pombe (strain ATCC 38366 / 972) GN=SPAC1F5.03c PE=2 SV=1
WCO001744.1	756	1223	321	77.1569	18.6355	2.04974	Up	5.07058e-141	2.86473e-140	hypothetical protein SERLA73DRAFT_183279 [Serpula lacrymans var. lacrymans S7.3]	mRNA turnover protein 4 homolog OS=Mus musculus GN=Mrto4 PE=2 SV=1
WCO004140.1	2277	2455	645	51.4231	12.4324	2.04831	Up	7.7756e-281	6.78223e-280	hypothetical protein SERLA73DRAFT_169135 [Serpula lacrymans var. lacrymans S7.3]	Uncharacterized transcriptional regulatory protein C1F7.11c OS=Schizosaccharomyces pombe (strain ATCC 38366 / 972) GN=SPAC1F7.11c PE=2 SV=1
WCO009254.1	1086	255	67	11.199	2.70772	2.04823	Up	1.0154e-30	2.5894e-30	hypothetical protein SERLA73DRAFT_186807 [Serpula lacrymans var. lacrymans S7.3]	#N/A
WCO000022.1	897	452	119	24.0335	5.82254	2.04532	Up	4.23988e-53	1.38701e-52	#N/A	#N/A
WCO008679.1	1404	1693	446	57.5122	13.942	2.04443	Up	8.12658e-194	5.62478e-193	hypothetical protein CC1G_13761 [Coprinopsis cinerea okayama7#130]	Zinc finger protein MSN2 OS=Saccharomyces cerevisiae (strain ATCC 204508 / S288c) GN=MSN2 PE=1 SV=1
WCO007487.1	1887	4209	1115	106.384	25.9335	2.0364	Up	0	0	hypothetical protein SERLADRAFT_437430 [Serpula lacrymans var. lacrymans S7.9]	Flavin-containing monooxygenase YUCCA8 OS=Arabidopsis thaliana GN=YUC8 PE=2 SV=1
WCO009898.1	654	128	34	9.33474	2.2817	2.0325	Up	5.12558e-16	1.03529e-15	hypothetical protein CC1G_11192 [Coprinopsis cinerea okayama7#130]	#N/A
WCO001486.1	1044	2698	718	123.257	30.1844	2.0298	Up	8e-305	7.36103e-304	hypothetical protein SERLADRAFT_367152 [Serpula lacrymans var. lacrymans S7.9]	#N/A
WCO004856.1	1140	2021	538	84.5535	20.7126	2.02935	Up	9.13908e-229	7.04426e-228	#N/A	#N/A
WCO005906.1	1950	5949	1585	145.506	35.6741	2.02813	Up	0	0	hypothetical protein SERLA73DRAFT_165123 [Serpula lacrymans var. lacrymans S7.3]	#N/A
WCO008917.1	2886	6004	1600	99.2235	24.3322	2.02781	Up	0	0	hypothetical protein SCHCODRAFT_77432 [Schizophyllum commune H4-8]	Cysteine proteinase 1, mitochondrial OS=Saccharomyces cerevisiae (strain ATCC 204508 / S288c) GN=LAP3 PE=1 SV=3
WCO001382.1	624	469	125	35.8475	8.79192	2.02762	Up	1.98584e-54	6.56924e-54	#N/A	#N/A
WCO002468.5	3441	5719	1529	79.2694	19.5021	2.02314	Up	0	0	hypothetical protein CC1G_09934 [Coprinopsis cinerea okayama7#130]	#N/A
WCO006824.1	933	1487	398	76.015	18.7223	2.02153	Up	5.364e-168	3.39641e-167	hypothetical protein SERLA73DRAFT_57941 [Serpula lacrymans var. lacrymans S7.3]	#N/A
WCO003196.1	1098	963	258	41.8306	10.3128	2.02013	Up	2.2804e-109	1.10818e-108	hypothetical protein SERLA73DRAFT_187372 [Serpula lacrymans var. lacrymans S7.3]	#N/A
WCO001728.1	1428	458	123	15.297	3.78038	2.01665	Up	7.9538e-53	2.59599e-52	hypothetical protein SERLA73DRAFT_185320 [Serpula lacrymans var. lacrymans S7.3]	Uncharacterized amino-acid permease C15C4.04c OS=Schizosaccharomyces pombe (strain ATCC 38366 / 972) GN=SPBC15C4.04c PE=2 SV=1
WCO006067.1	183	26	7	6.7763	1.67882	2.01305	Up	0.000339298	0.000480822	#N/A	#N/A
WCO002509.1	1023	869	234	40.5149	10.0392	2.01281	Up	2.0728e-98	9.38469e-98	hypothetical protein NEUTE1DRAFT_76618 [Neurospora tetrasperma FGSC 2508]	Putative oxidoreductase bli-4, mitochondrial OS=Neurospora crassa GN=bli-4 PE=1 SV=1
WCO008733.1	1938	3808	1026	93.7159	23.2355	2.01196	Up	0	0	hypothetical protein CC1G_08862 [Coprinopsis cinerea okayama7#130]	#N/A
WCO003187.1	279	37	10	6.3251	1.57309	2.00749	Up	1.80278e-05	2.7007e-05	#N/A	#N/A
WCO002161.9	4191	27854	7534	316.986	78.898	2.00636	Up	0	0	hypothetical protein SERLADRAFT_451630 [Serpula lacrymans var. lacrymans S7.9]	#N/A
WCO009488.1	1797	144	39	3.82195	0.952521	2.00448	Up	1.52169e-17	3.15638e-17	Gag [Phanerochaete chrysosporium RP-78]	#N/A
WCO005371.1	1422	2557	693	85.7633	21.3891	2.00349	Up	4.41066e-284	3.87884e-283	hypothetical protein SCHCODRAFT_80908 [Schizophyllum commune H4-8]	Chitin deacetylase OS=Amylomyces rouxii PE=1 SV=1
WCO010554.1	690	166	45	11.4744	2.86234	2.00315	Up	5.52306e-20	1.19825e-19	hypothetical protein CC1G_02805 [Coprinopsis cinerea okayama7#130]	#N/A
WCO004492.1	1227	232	63	9.01807	2.25348	2.00066	Up	2.7595e-27	6.75493e-27	hypothetical protein SERLA73DRAFT_158149 [Serpula lacrymans var. lacrymans S7.3]	#N/A
WCO010796.1	2652	1820	497	32.7317	8.2251	1.99258	Up	2.43986e-201	1.73799e-200	hypothetical protein SERLA73DRAFT_169952 [Serpula lacrymans var. lacrymans S7.3]	Protein argonaute 1 OS=Arabidopsis thaliana GN=AGO1 PE=1 SV=1
WCO001917.1	1548	2603	711	80.1998	20.1584	1.99222	Up	5.1285e-287	4.53345e-286	glycoside hydrolase family 5 protein [Serpula lacrymans var. lacrymans S7.9]	Glucan 1,3-beta-glucosidase 3 OS=Schizosaccharomyces pombe (strain ATCC 38366 / 972) GN=exg3 PE=2 SV=1
WCO001104.1	1188	1222	334	49.0597	12.3392	1.99129	Up	1.04114e-135	5.72692e-135	predicted protein [Hordeum vulgare subsp. vulgare]	Beta-1,4-mannosyl-glycoprotein 4-beta-N-acetylglucosaminyltransferase OS=Rattus norvegicus GN=Mgat3 PE=1 SV=2
WCO009073.1	579	84	23	6.91944	1.74344	1.98872	Up	1.02303e-10	1.82413e-10	#N/A	#N/A
WCO010791.1	1428	1972	540	65.8641	16.5968	1.98859	Up	2.05938e-217	1.54553e-216	hypothetical protein SERLA73DRAFT_61542 [Serpula lacrymans var. lacrymans S7.3]	Carboxypeptidase S OS=Saccharomyces cerevisiae (strain ATCC 204508 / S288c) GN=CPS1 PE=1 SV=2
WCO005261.1	1488	241	66	7.72475	1.9467	1.98846	Up	4.5465e-28	1.11999e-27	hypothetical protein SERLA73DRAFT_73551 [Serpula lacrymans var. lacrymans S7.3]	#N/A
WCO009006.1	1692	690	189	19.45	4.90252	1.98817	Up	2.84968e-77	1.12826e-76	hypothetical protein SERLA73DRAFT_72393 [Serpula lacrymans var. lacrymans S7.3]	Pentachlorophenol 4-monooxygenase OS=Sphingobium chlorophenolicum GN=pcpB PE=1 SV=4
WCO008632.1	1482	2252	617	72.4754	18.2724	1.98783	Up	7.18908e-248	5.81934e-247	hypothetical protein SERLA73DRAFT_101193 [Serpula lacrymans var. lacrymans S7.3]	2,3-dimethylmalate lyase OS=Eubacterium barkeri GN=Dml PE=1 SV=1
WCO000984.1	477	2960	811	295.967	74.6209	1.98779	Up	0	0	predicted protein [Trichoderma reesei QM6a]	#N/A
WCO000488.1	3168	11821	3247	177.967	44.9837	1.98413	Up	0	0	glycogenin glucosyltransferase [Coprinopsis cinerea okayama7#130]	Glycogenin-2 OS=Homo sapiens GN=GYG2 PE=1 SV=2
WCO010358.1	369	229	63	29.5992	7.49329	1.98189	Up	1.22472e-26	2.97242e-26	#N/A	#N/A
WCO007777.1	1890	933	257	23.5445	5.96801	1.98007	Up	2.70738e-103	1.26463e-102	beta-glucan synthesis-associated protein [Coprinopsis cinerea okayama7#130]	Uncharacterized beta-glucan synthesis-associated protein C23H3.11c OS=Schizosaccharomyces pombe (strain ATCC 38366 / 972) GN=SPAC23H3.11c PE=2 SV=1
WCO007255.1	315	29	8	4.39094	1.11465	1.97794	Up	0.00017858	0.000256254	#N/A	#N/A
WCO010746.2	1098	489	135	21.2411	5.39622	1.97684	Up	7.26546e-55	2.41466e-54	hypothetical protein SERLA73DRAFT_187884 [Serpula lacrymans var. lacrymans S7.3]	Counting factor 60 OS=Dictyostelium discoideum GN=cf60 PE=1 SV=1
WCO003839.1	681	699	193	48.9554	12.4385	1.97665	Up	1.14361e-77	4.54467e-77	hypothetical protein SERLA73DRAFT_55573 [Serpula lacrymans var. lacrymans S7.3]	Superoxide dismutase [Cu-Zn] OS=Candida glabrata (strain ATCC 2001 / CBS 138 / JCM 3761 / NBRC 0622 / NRRL Y-65) GN=SOD1 PE=3 SV=3
WCO004686.1	726	47	13	3.08767	0.785896	1.97411	Up	1.65297e-06	2.57792e-06	#N/A	#N/A
WCO008986.1	2268	1673	463	35.1822	8.95975	1.97332	Up	6.95378e-183	4.6402e-182	hypothetical protein SCHCODRAFT_63681 [Schizophyllum commune H4-8]	Oligopeptide transporter 3 OS=Arabidopsis thaliana GN=OPT3 PE=2 SV=3
WCO003310.1	636	7306	2023	547.889	139.604	1.97255	Up	0	0	#N/A	#N/A
WCO000887.1	3405	1451	402	20.3245	5.18164	1.97174	Up	1.04028e-158	6.36075e-158	predicted protein [Trichoderma reesei QM6a]	Meiotically up-regulated gene 190 protein OS=Schizosaccharomyces pombe (strain ATCC 38366 / 972) GN=mug190 PE=1 SV=1
WCO005139.1	741	267	74	17.1855	4.383	1.9712	Up	1.36732e-30	3.47956e-30	#N/A	#N/A
WCO007350.1	435	137	38	15.0211	3.834	1.97007	Up	2.04334e-16	4.16066e-16	#N/A	#N/A
WCO010362.1	1038	144	40	6.61661	1.6913	1.96796	Up	3.69544e-17	7.60988e-17	hypothetical protein CC1G_07003 [Coprinopsis cinerea okayama7#130]	#N/A
WCO002778.1	1566	4263	1186	129.836	33.2392	1.96573	Up	0	0	hypothetical protein SERLA73DRAFT_110983 [Serpula lacrymans var. lacrymans S7.3]	Probable quinate permease OS=Neosartorya fumigata (strain ATCC MYA-4609 / Af293 / CBS 101355 / FGSC A1100) GN=qutD PE=3 SV=1
WCO005110.2	2073	1186	330	27.287	6.98671	1.96553	Up	1.55096e-129	8.28085e-129	ATP-dependent RNA helicase [Coprinopsis cinerea okayama7#130]	ATP-dependent RNA helicase dbp6 OS=Schizosaccharomyces pombe (strain ATCC 38366 / 972) GN=dbp6 PE=2 SV=1
WCO004236.1	1074	6169	1717	273.956	70.1656	1.96511	Up	0	0	hypothetical protein SERLA73DRAFT_174662 [Serpula lacrymans var. lacrymans S7.3]	#N/A
WCO006645.2	567	122	34	10.2624	2.63181	1.96324	Up	1.02946e-14	2.02155e-14	#N/A	#N/A
WCO004198.1	1266	870	243	32.776	8.42424	1.96002	Up	3.61552e-95	1.60298e-94	hypothetical protein SERLA73DRAFT_182683 [Serpula lacrymans var. lacrymans S7.3]	#N/A
WCO005821.1	1683	3873	1082	109.757	28.2164	1.95971	Up	0	0	hypothetical protein CC1G_02973 [Coprinopsis cinerea okayama7#130]	#N/A
WCO009178.1	462	940	263	97.0412	24.9846	1.95756	Up	1.6529e-102	7.67882e-102	#N/A	#N/A
WCO009200.1	387	25	7	3.08105	0.793862	1.95646	Up	0.000567794	0.000795656	hypothetical protein FOXB_11722 [Fusarium oxysporum Fo5176]	Vacuolar basic amino acid transporter 1 OS=Saccharomyces cerevisiae (strain ATCC 204508 / S288c) GN=VBA1 PE=1 SV=1
WCO004552.1	831	645	181	37.0194	9.55951	1.95327	Up	1.05747e-70	4.01209e-70	hypothetical protein SCHCODRAFT_28806 [Schizophyllum commune H4-8]	#N/A
WCO004946.1	1344	1431	402	50.7821	13.1276	1.95172	Up	1.87569e-154	1.12436e-153	fatty-acid amide hydrolase [Paracoccidioides brasiliensis Pb01]	Fatty-acid amide hydrolase 1 OS=Sus scrofa GN=FAAH PE=1 SV=1
WCO007351.1	990	1616	454	77.8532	20.127	1.95162	Up	3.70468e-174	2.4027e-173	hypothetical protein CC1G_12438 [Coprinopsis cinerea okayama7#130]	#N/A
WCO000848.1	1578	1407	396	42.5263	11.014	1.94901	Up	1.28746e-151	7.64779e-151	hypothetical protein SERLA73DRAFT_167429 [Serpula lacrymans var. lacrymans S7.3]	Myo-inositol transporter 1 OS=Schizosaccharomyces pombe (strain ATCC 38366 / 972) GN=itr1 PE=2 SV=1
WCO006549.1	1854	1268	357	32.6197	8.45116	1.94852	Up	8.7855e-137	4.86704e-136	hypothetical protein UM03078.1 [Ustilago maydis 521]	Putative diacyglycerol O-acyltransferase Rv0221/MT0231 OS=Mycobacterium tuberculosis GN=Rv0221 PE=2 SV=2
WCO005718.1	1077	2932	826	129.843	33.6606	1.94763	Up	0	0	hypothetical protein SERLA73DRAFT_180122 [Serpula lacrymans var. lacrymans S7.3]	Formate dehydrogenase OS=Pichia angusta GN=FMDH PE=3 SV=2
WCO005711.1	2913	2423	683	39.6719	10.2905	1.9468	Up	2.85118e-259	2.38007e-258	hypothetical protein SCHCODRAFT_257992 [Schizophyllum commune H4-8]	ATP-dependent RNA helicase DBP10 OS=Ustilago maydis GN=DBP10 PE=3 SV=1
WCO001916.1	1566	3134	884	95.4503	24.7753	1.94585	Up	0	0	hypothetical protein SERLA73DRAFT_160900 [Serpula lacrymans var. lacrymans S7.3]	#N/A
WCO006495.1	288	643	182	106.485	27.7356	1.94084	Up	6.65812e-70	2.51053e-69	hypothetical protein [Tuber melanosporum Mel28]	#N/A
WCO010529.1	1416	431	122	14.5172	3.78142	1.94077	Up	2.0226e-47	6.27329e-47	hypothetical protein SERLA73DRAFT_69239 [Serpula lacrymans var. lacrymans S7.3]	Lipase 1 OS=Geotrichum fermentans GN=LIP1 PE=1 SV=1
WCO007614.1	2115	777	220	17.5219	4.56531	1.94037	Up	4.51328e-84	1.86916e-83	hypothetical protein SERLADRAFT_435474 [Serpula lacrymans var. lacrymans S7.9]	#N/A
WCO003517.1	1893	2423	687	61.0482	15.9281	1.93837	Up	8.89714e-258	7.39094e-257	predicted protein [Trichoderma reesei QM6a]	Interferon-inducible GTPase 5 OS=Rattus norvegicus GN=Irgc PE=2 SV=1
WCO009373.1	948	74	21	3.723	0.97223	1.9371	Up	2.565e-09	4.39303e-09	predicted protein [Trichoderma reesei QM6a]	#N/A
WCO007045.1	612	337	96	26.2633	6.88459	1.9316	Up	3.26832e-37	9.06476e-37	hypothetical protein SERLA73DRAFT_72527 [Serpula lacrymans var. lacrymans S7.3]	#N/A
WCO003154.1	2334	221	63	4.51608	1.18467	1.93058	Up	6.25408e-25	1.47679e-24	hypothetical protein SERLA73DRAFT_92984 [Serpula lacrymans var. lacrymans S7.3]	Serine/threonine-protein kinase GIN4 OS=Saccharomyces cerevisiae (strain ATCC 204508 / S288c) GN=GIN4 PE=1 SV=1
WCO008589.1	708	4128	1177	278.084	72.9628	1.93029	Up	0	0	hypothetical protein SERLADRAFT_411122 [Serpula lacrymans var. lacrymans S7.9]	#N/A
WCO004185.1	975	7018	2002	343.304	90.1192	1.92958	Up	0	0	hypothetical protein SERLA73DRAFT_183120 [Serpula lacrymans var. lacrymans S7.3]	Thiazole biosynthetic enzyme, mitochondrial OS=Fusarium oxysporum GN=STI35 PE=2 SV=2
WCO002425.1	714	2208	630	147.493	38.7258	1.92928	Up	1.29553e-233	1.00858e-232	general amidase [Coprinopsis cinerea okayama7#130]	Acetamidase OS=Emericella nidulans GN=amdS PE=2 SV=1
WCO008611.1	264	70	20	12.6463	3.32494	1.92732	Up	7.81024e-09	1.31941e-08	hypothetical protein SERLADRAFT_418117 [Serpula lacrymans var. lacrymans S7.9]	#N/A
WCO004161.1	1485	297	85	9.53894	2.51218	1.92489	Up	7.69318e-33	2.01166e-32	hypothetical protein CC1G_03365 [Coprinopsis cinerea okayama7#130]	Uncharacterized protein YEL023C OS=Saccharomyces cerevisiae (strain ATCC 204508 / S288c) GN=YEL023C PE=2 SV=1
WCO000771.1	1278	3337	956	124.536	32.8311	1.92343	Up	0	0	hypothetical protein [Tuber melanosporum Mel28]	#N/A
WCO008952.1	534	101	29	9.02091	2.3835	1.92019	Up	4.22058e-12	7.7703e-12	hypothetical protein SERLA73DRAFT_106440 [Serpula lacrymans var. lacrymans S7.3]	#N/A
WCO005955.1	1455	797	229	26.1256	6.90765	1.91919	Up	5.9491e-85	2.48184e-84	hypothetical protein SERLA73DRAFT_70617 [Serpula lacrymans var. lacrymans S7.3]	Carboxypeptidase cpdS OS=Aspergillus saitoi GN=cpdS PE=2 SV=1
WCO008866.1	267	334	96	59.663	15.7804	1.9187	Up	1.40438e-36	3.86872e-36	oxaloacetate carrier [Coprinopsis cinerea okayama7#130]	Mitochondrial oxaloacetate transport protein OS=Saccharomyces cerevisiae (strain ATCC 204508 / S288c) GN=OAC1 PE=1 SV=1
WCO003349.1	651	149	43	10.9163	2.89898	1.91287	Up	4.22636e-17	8.6969e-17	hypothetical protein SERLA73DRAFT_125910 [Serpula lacrymans var. lacrymans S7.3]	Uncharacterized oxidoreductase C162.03 OS=Schizosaccharomyces pombe (strain ATCC 38366 / 972) GN=SPCC162.03 PE=2 SV=1
WCO008618.3	2442	1149	332	22.4411	5.96692	1.91109	Up	5.68022e-121	2.91794e-120	hypothetical protein SERLA73DRAFT_163465 [Serpula lacrymans var. lacrymans S7.3]	Probable RNA-dependent RNA polymerase 2 OS=Oryza sativa subsp. japonica GN=RDR2 PE=2 SV=1
WCO009525.1	273	128	37	22.3624	5.94836	1.91051	Up	7.1716e-15	1.41218e-14	#N/A	#N/A
WCO008738.1	1989	2292	663	54.9604	14.6297	1.90949	Up	4.24194e-239	3.36365e-238	hypothetical protein CC1G_14713 [Coprinopsis cinerea okayama7#130]	#N/A
WCO009464.2	1188	280	81	11.2412	2.99245	1.90939	Up	9.85144e-31	2.51373e-30	cytochrome P450 [Postia placenta]	Ent-kaurene oxidase OS=Gibberella intermedia GN=CYP503A1 PE=1 SV=1
WCO001569.1	153	76	22	23.6915	6.31087	1.90846	Up	2.25822e-09	3.87616e-09	#N/A	#N/A
WCO002129.1	2355	5102	1477	103.328	27.5263	1.90835	Up	0	0	hypothetical protein SERLA73DRAFT_99356 [Serpula lacrymans var. lacrymans S7.3]	Cutinase transcription factor 1 alpha OS=Fusarium solani subsp. pisi GN=CTF1-ALPHA PE=2 SV=1
WCO007000.1	159	31	9	9.29897	2.4843	1.90423	Up	0.000155677	0.000224103	#N/A	#N/A
WCO010502.1	891	31	9	1.65941	0.443326	1.90423	Up	0.000155677	0.000224065	hypothetical protein SCHCODRAFT_232987 [Schizophyllum commune H4-8]	Protein rds1 OS=Schizosaccharomyces pombe (strain ATCC 38366 / 972) GN=rds1 PE=2 SV=2
WCO004435.1	663	117	34	8.41671	2.25073	1.90286	Up	1.19704e-13	2.29424e-13	#N/A	#N/A
WCO005063.1	2016	3097	900	73.2691	19.5934	1.90284	Up	0	0	hypothetical protein SERLADRAFT_468047 [Serpula lacrymans var. lacrymans S7.9]	Uncharacterized RNA-binding protein C1827.05c OS=Schizosaccharomyces pombe (strain ATCC 38366 / 972) GN=SPCC1827.05c PE=2 SV=1
WCO005810.2	900	1300	378	68.8923	18.4335	1.90202	Up	9.36748e-136	5.15603e-135	hypothetical protein SERLA73DRAFT_183610 [Serpula lacrymans var. lacrymans S7.3]	Sterol-4-alpha-carboxylate 3-dehydrogenase, decarboxylating OS=Dictyostelium discoideum GN=nsdhl PE=3 SV=1
WCO007349.1	1257	165	48	6.26064	1.67596	1.90132	Up	1.22271e-18	2.58322e-18	#N/A	#N/A
WCO009704.7	1530	309	90	9.63246	2.58172	1.89957	Up	1.5814e-33	4.18508e-33	hypothetical protein SERLA73DRAFT_154414 [Serpula lacrymans var. lacrymans S7.3]	Cyclin-dependent kinase-like 2 OS=Macaca fascicularis GN=CDKL2 PE=2 SV=1
WCO007363.1	2040	2221	647	51.9264	13.9198	1.89933	Up	4.2258e-230	3.26307e-229	hypothetical protein SERLA73DRAFT_186151 [Serpula lacrymans var. lacrymans S7.3]	ATP-dependent RNA helicase suv3, mitochondrial OS=Schizosaccharomyces pombe (strain ATCC 38366 / 972) GN=suv3 PE=2 SV=1
WCO005066.1	1020	4606	1342	215.374	57.7445	1.89909	Up	0	0	hypothetical protein SERLA73DRAFT_160551 [Serpula lacrymans var. lacrymans S7.3]	Uncharacterized protein C31G5.12c OS=Schizosaccharomyces pombe (strain ATCC 38366 / 972) GN=SPAC31G5.12c PE=2 SV=5
WCO010070.1	2637	1537	448	27.7993	7.45634	1.89851	Up	9.34302e-160	5.74976e-159	hypothetical protein CC1G_00308 [Coprinopsis cinerea okayama7#130]	ATPase family AAA domain-containing protein 5 OS=Mus musculus GN=Atad5 PE=1 SV=1
WCO005695.1	1368	606	177	21.1279	5.67865	1.89553	Up	5.74772e-64	2.0583e-63	cytochrome P450 [Postia placenta]	Isotrichodermin C-15 hydroxylase OS=Fusarium sporotrichioides GN=TRI11 PE=3 SV=1
WCO002628.1	2181	4188	1225	91.5843	24.6512	1.89344	Up	0	0	hypothetical protein SERLA73DRAFT_114279 [Serpula lacrymans var. lacrymans S7.3]	Probable metal-nicotianamine transporter YSL18 OS=Oryza sativa subsp. japonica GN=YSL18 PE=2 SV=1
WCO003651.1	1653	1463	428	42.2126	11.3639	1.89321	Up	1.37274e-151	8.14311e-151	cytochrome P450 [Postia placenta]	O-methylsterigmatocystin oxidoreductase OS=Aspergillus flavus (strain ATCC 200026 / FGSC A1120 / NRRL 3357 / JCM 12722 / SRRC 167) GN=ordA PE=2 SV=1
WCO002109.1	1695	417	122	11.7337	3.15899	1.89313	Up	1.78046e-44	5.37786e-44	cytochrome P450 [Postia placenta]	Benzoate 4-monooxygenase OS=Aspergillus niger GN=bphA PE=1 SV=1
WCO004620.1	699	232	68	15.83	4.26963	1.89048	Up	2.07278e-25	4.93129e-25	hypothetical protein SERLADRAFT_413262 [Serpula lacrymans var. lacrymans S7.9]	Uncharacterized oxidoreductase C663.09c OS=Schizosaccharomyces pombe (strain ATCC 38366 / 972) GN=SPCC663.09c PE=2 SV=1
WCO007243.1	1611	100617	29512	2978.83	804.009	1.88946	Up	0	0	hypothetical protein SS1G_12017 [Sclerotinia sclerotiorum 1980]	1,3-beta-glucanosyltransferase gas1 OS=Schizosaccharomyces pombe (strain ATCC 38366 / 972) GN=gas1 PE=1 SV=1
WCO000812.1	651	8594	2521	629.629	169.961	1.8893	Up	0	0	hypothetical protein SCHCODRAFT_86141 [Schizophyllum commune H4-8]	Glutathione S-transferase PM239X14 OS=Arabidopsis thaliana PE=2 SV=1
WCO000845.1	993	6046	1775	290.395	78.4526	1.88812	Up	0	0	hypothetical protein SERLA73DRAFT_134452 [Serpula lacrymans var. lacrymans S7.3]	Protein CCC1 OS=Saccharomyces cerevisiae (strain ATCC 204508 / S288c) GN=CCC1 PE=1 SV=1
WCO005828.1	3213	15887	4670	235.831	63.7917	1.88631	Up	0	0	#N/A	#N/A
WCO007050.1	294	51	15	8.27357	2.23925	1.8855	Up	1.272e-06	1.99323e-06	hypothetical protein SERLA73DRAFT_159988 [Serpula lacrymans var. lacrymans S7.3]	#N/A
WCO005121.1	1692	1193	351	33.6287	9.10468	1.88501	Up	3.00602e-123	1.56108e-122	hypothetical protein CC1G_10064 [Coprinopsis cinerea okayama7#130]	#N/A
WCO007782.1	1911	421	124	10.5073	2.84786	1.88344	Up	1.37995e-44	4.16962e-44	hypothetical protein SCHCODRAFT_107207 [Schizophyllum commune H4-8]	#N/A
WCO004048.1	669	1115	329	79.4912	21.5838	1.88085	Up	5.67642e-115	2.82762e-114	copper transporter [Coprinopsis cinerea okayama7#130]	#N/A
WCO006270.1	1695	23791	7028	669.442	181.979	1.87919	Up	0	0	hypothetical protein SERLA73DRAFT_185041 [Serpula lacrymans var. lacrymans S7.3]	Phosphoglucomutase OS=Emericella nidulans GN=pgmB PE=3 SV=2
WCO003751.1	6981	3578	1057	24.4452	6.64531	1.87914	Up	0	0	hypothetical protein SERLADRAFT_433545 [Serpula lacrymans var. lacrymans S7.9]	Protein unc-80 homolog OS=Drosophila melanogaster GN=CG18437 PE=2 SV=4
WCO003596.1	996	5127	1516	245.513	66.8033	1.87781	Up	0	0	hypothetical protein SERLA73DRAFT_190862 [Serpula lacrymans var. lacrymans S7.3]	AB hydrolase superfamily protein C1039.03 OS=Schizosaccharomyces pombe (strain ATCC 38366 / 972) GN=SPAC1039.03 PE=2 SV=1
WCO006000.1	534	541	160	48.3199	13.1503	1.87752	Up	1.41466e-56	4.76083e-56	hypothetical protein SERLA73DRAFT_54842 [Serpula lacrymans var. lacrymans S7.3]	Uncharacterized protein ypgQ OS=Bacillus subtilis GN=ypgQ PE=4 SV=1
WCO006080.2	1509	4992	1484	157.781	43.1621	1.87009	Up	0	0	hypothetical protein SERLA73DRAFT_90679 [Serpula lacrymans var. lacrymans S7.3]	Ornithine decarboxylase OS=Schizosaccharomyces pombe (strain ATCC 38366 / 972) GN=spe1 PE=2 SV=1
WCO006206.1	540	259	77	22.8758	6.25828	1.86998	Up	8.54462e-28	2.10064e-27	hypothetical protein SCHCODRAFT_107916 [Schizophyllum commune H4-8]	Putative amidase PB8B6.03 OS=Schizosaccharomyces pombe (strain ATCC 38366 / 972) GN=SPBPB8B6.03 PE=3 SV=1
WCO002053.2	1179	134	40	5.42077	1.48903	1.86412	Up	4.83586e-15	9.55325e-15	Reverse transcriptase-RNase H-integrase [Rhodotorula glutinis ATCC 204091]	Retrotransposable element Tf2 155 kDa protein type 3 OS=Schizosaccharomyces pombe (strain ATCC 38366 / 972) GN=Tf2-11 PE=4 SV=1
WCO003002.1	1539	2931	875	90.8338	24.9533	1.864	Up	2.15338e-295	1.93963e-294	polyprotein [Phanerochaete chrysosporium RP-78]	Transposon Ty3-I Gag-Pol polyprotein OS=Saccharomyces cerevisiae (strain ATCC 204508 / S288c) GN=TY3B-I PE=3 SV=2
WCO005878.1	1797	958	286	25.4266	6.98515	1.86397	Up	7.397e-98	3.33489e-97	hypothetical protein SERLA73DRAFT_90479 [Serpula lacrymans var. lacrymans S7.3]	Actin-related protein 10 OS=Homo sapiens GN=ACTR10 PE=1 SV=1
WCO003272.1	1314	1686	504	61.1973	16.8342	1.86207	Up	1.5379e-170	9.80311e-170	hypothetical protein SERLA73DRAFT_180598 [Serpula lacrymans var. lacrymans S7.3]	S-adenosylmethionine decarboxylase proenzyme OS=Schizosaccharomyces pombe (strain ATCC 38366 / 972) GN=spe2 PE=2 SV=1
WCO004871.1	321	10979	3286	1631.28	449.284	1.8603	Up	0	0	hypothetical protein SCHCODRAFT_235308 [Schizophyllum commune H4-8]	#N/A
WCO002127.1	738	1358	407	87.7634	24.2045	1.85834	Up	2.2806e-137	1.2667e-136	hypothetical protein SERLA73DRAFT_185358 [Serpula lacrymans var. lacrymans S7.3]	Uncharacterized protein YJR111C OS=Saccharomyces cerevisiae (strain ATCC 204508 / S288c) GN=YJR111C PE=1 SV=1
WCO007583.1	1206	2055	616	81.2708	22.4177	1.8581	Up	7.9098e-207	5.7494e-206	hypothetical protein SCHCODRAFT_53993 [Schizophyllum commune H4-8]	Brix domain-containing protein C4F8.04 OS=Schizosaccharomyces pombe (strain ATCC 38366 / 972) GN=SPAC4F8.04 PE=2 SV=1
WCO005086.3	1188	160	48	6.42353	1.7733	1.85693	Up	1.35473e-17	2.81209e-17	predicted protein [Aspergillus terreus NIH2624]	High-affinity glucose transporter OS=Kluyveromyces lactis (strain ATCC 8585 / CBS 2359 / DSM 70799 / NBRC 1267 / NRRL Y-1140 / WM37) GN=HGT1 PE=3 SV=1
WCO004661.1	2730	4144	1245	72.3981	20.0154	1.85484	Up	0	0	hypothetical protein SERLA73DRAFT_169952 [Serpula lacrymans var. lacrymans S7.3]	Protein argonaute 1 OS=Arabidopsis thaliana GN=AGO1 PE=1 SV=1
WCO007359.5	1284	2312	695	85.8802	23.7562	1.85402	Up	9.52252e-232	7.37305e-231	hypothetical protein SERLADRAFT_474920 [Serpula lacrymans var. lacrymans S7.9]	Cell division control protein 73 OS=Schizosaccharomyces pombe (strain ATCC 38366 / 972) GN=cdc73 PE=2 SV=1
WCO002046.1	2088	2893	870	66.0827	18.2872	1.85344	Up	2.408e-289	2.13081e-288	hypothetical protein SERLA73DRAFT_89553 [Serpula lacrymans var. lacrymans S7.3]	Iron-sulfur clusters transporter ATM1, mitochondrial OS=Cryptococcus neoformans GN=ATM1 PE=3 SV=1
WCO003753.1	570	382	115	31.9638	8.85485	1.8519	Up	1.0083e-39	2.86821e-39	hypothetical protein SERLA73DRAFT_83806 [Serpula lacrymans var. lacrymans S7.3]	#N/A
WCO008899.1	1158	3341	1006	137.606	38.1283	1.85161	Up	0	0	hypothetical protein SERLA73DRAFT_183611 [Serpula lacrymans var. lacrymans S7.3]	#N/A
WCO003606.1	1032	4350	1310	201.039	55.7121	1.85141	Up	0	0	hypothetical protein SERLA73DRAFT_190285 [Serpula lacrymans var. lacrymans S7.3]	Probable glutamine amidotransferase DUG3 OS=Saccharomyces cerevisiae (strain ATCC 204508 / S288c) GN=DUG3 PE=1 SV=1
WCO001341.1	1245	146	44	5.59311	1.55111	1.85035	Up	4.12e-16	8.33951e-16	hypothetical protein SERLA73DRAFT_116192 [Serpula lacrymans var. lacrymans S7.3]	Acyl-CoA desaturase OS=Ajellomyces capsulata GN=OLE1 PE=3 SV=1
WCO005608.1	1524	1672	504	52.3265	14.5146	1.85004	Up	1.16403e-167	7.35955e-167	hypothetical protein SCHCODRAFT_46084 [Schizophyllum commune H4-8]	20S-pre-rRNA D-site endonuclease nob1 OS=Schizosaccharomyces pombe (strain ATCC 38366 / 972) GN=nob1 PE=2 SV=1
WCO001547.1	504	63	19	5.96184	1.65455	1.84931	Up	1.02775e-07	1.67146e-07	#N/A	#N/A
WCO000058.1	2394	295	89	5.87717	1.63164	1.8488	Up	5.60814e-31	1.43528e-30	hypothetical protein CC1G_07381 [Coprinopsis cinerea okayama7#130]	Flap endonuclease GEN homolog 1 OS=Mus musculus GN=Gen1 PE=2 SV=2
WCO003827.1	873	135	41	7.37547	2.06124	1.83923	Up	6.78592e-15	1.33716e-14	#N/A	#N/A
WCO003190.1	2328	12736	3869	260.928	72.9414	1.83884	Up	0	0	hypothetical protein SERLA73DRAFT_180234 [Serpula lacrymans var. lacrymans S7.3]	Protein SEY1 OS=Laccaria bicolor (strain S238N-H82) GN=SEY1 PE=3 SV=1
WCO007066.1	2340	2581	785	52.6068	14.7235	1.83713	Up	2.88554e-255	2.36487e-254	hypothetical protein SERLA73DRAFT_89895 [Serpula lacrymans var. lacrymans S7.3]	Mitochondrial protein cyt-4 OS=Neurospora crassa GN=cyt-4 PE=3 SV=1
WCO003824.1	1104	6726	2046	290.575	81.3382	1.8369	Up	0	0	hypothetical protein SERLA73DRAFT_163336 [Serpula lacrymans var. lacrymans S7.3]	#N/A
WCO000975.1	1422	69	21	2.3143	0.648153	1.83617	Up	2.932e-08	4.85336e-08	hypothetical protein SERLA73DRAFT_162702 [Serpula lacrymans var. lacrymans S7.3]	Pentachlorophenol 4-monooxygenase OS=Sphingobium chlorophenolicum GN=pcpB PE=1 SV=4
WCO000969.1	747	598	182	38.1813	10.6932	1.83617	Up	1.55931e-60	5.43817e-60	hypothetical protein CC1G_08065 [Coprinopsis cinerea okayama7#130]	Ribonuclease P protein subunit p29 OS=Rattus norvegicus GN=Pop4 PE=2 SV=1
WCO001342.1	441	174	53	18.8183	5.27467	1.83498	Up	1.00826e-18	2.13543e-18	hypothetical protein SCHCODRAFT_110903 [Schizophyllum commune H4-8]	#N/A
WCO005665.1	834	2388	728	136.565	38.311	1.83375	Up	9.72108e-236	7.63748e-235	hypothetical protein SCHCODRAFT_47464 [Schizophyllum commune H4-8]	Glutathione S-transferase omega-1 OS=Homo sapiens GN=GSTO1 PE=1 SV=2
WCO010212.1	798	2485	758	148.523	41.6893	1.83294	Up	4.4105e-245	3.55e-244	hypothetical protein SCHCODRAFT_83951 [Schizophyllum commune H4-8]	#N/A
WCO005140.1	897	675	206	35.8907	10.0794	1.8322	Up	6.63384e-68	2.4687e-67	hypothetical protein SERLA73DRAFT_181316 [Serpula lacrymans var. lacrymans S7.3]	#N/A
WCO006546.1	639	131	40	9.77779	2.74737	1.83146	Up	2.0232e-14	3.94667e-14	#N/A	#N/A
WCO010202.1	1401	3629	1109	123.543	34.7417	1.83027	Up	0	0	hypothetical protein SERLA73DRAFT_176932 [Serpula lacrymans var. lacrymans S7.3]	Uncharacterized membrane protein C776.05 OS=Schizosaccharomyces pombe (strain ATCC 38366 / 972) GN=SPBC776.05 PE=2 SV=1
WCO005408.1	663	991	303	71.2903	20.058	1.82953	Up	1.18605e-98	5.37842e-98	hypothetical protein SERLA73DRAFT_191646 [Serpula lacrymans var. lacrymans S7.3]	FK506-binding protein 5 OS=Rhizopus oryzae GN=FKBP5 PE=3 SV=1
WCO002136.1	1674	6180	1891	176.077	49.5786	1.82842	Up	0	0	hypothetical protein SERLA73DRAFT_144955 [Serpula lacrymans var. lacrymans S7.3]	D-lactate dehydrogenase [cytochrome], mitochondrial OS=Kluyveromyces lactis (strain ATCC 8585 / CBS 2359 / DSM 70799 / NBRC 1267 / NRRL Y-1140 / WM37) GN=DLD1 PE=3 SV=2
WCO007823.1	1002	98880	30258	4706.64	1325.35	1.82832	Up	0	0	hypothetical protein SERLA73DRAFT_159370 [Serpula lacrymans var. lacrymans S7.3]	Allergen Asp f 7 OS=Neosartorya fumigata (strain ATCC MYA-4609 / Af293 / CBS 101355 / FGSC A1100) GN=AFUA_4G06670 PE=1 SV=2
WCO010075.1	1470	3215	984	104.312	29.3789	1.82805	Up	0	0	hypothetical protein SERLADRAFT_446757 [Serpula lacrymans var. lacrymans S7.9]	Endopolyphosphatase OS=Cryptococcus neoformans GN=PPN1 PE=3 SV=1
WCO001805.1	468	558	171	56.8668	16.0365	1.82623	Up	3.42396e-56	1.14777e-55	#N/A	#N/A
WCO003579.1	432	1277	392	140.986	39.8254	1.82379	Up	4.83636e-126	2.55035e-125	#N/A	#N/A
WCO003451.1	1713	888	273	24.7244	6.99461	1.82162	Up	4.50446e-88	1.92136e-87	hypothetical protein CC1G_01086 [Coprinopsis cinerea okayama7#130]	Transcriptional activator protein acu-15 OS=Neurospora crassa GN=acu-15 PE=1 SV=2
WCO005393.1	2424	19229	5917	378.35	107.134	1.82031	Up	0	0	hypothetical protein CC1G_04402 [Coprinopsis cinerea okayama7#130]	Zinc finger protein zfs1 OS=Schizosaccharomyces pombe (strain ATCC 38366 / 972) GN=zfs1 PE=1 SV=1
WCO005200.1	252	123	38	23.2796	6.61822	1.81455	Up	1.79618e-13	3.42718e-13	#N/A	#N/A
WCO002685.1	1401	301	93	10.247	2.91342	1.81442	Up	8.21972e-31	2.09926e-30	hypothetical protein SERLA73DRAFT_108889 [Serpula lacrymans var. lacrymans S7.3]	Urea active transporter OS=Saccharomyces cerevisiae (strain ATCC 204508 / S288c) GN=DUR3 PE=1 SV=2
WCO004138.1	3009	2099	649	33.2706	9.46631	1.81337	Up	2.63682e-204	1.89408e-203	hypothetical protein SERLADRAFT_439300 [Serpula lacrymans var. lacrymans S7.9]	Meiotically up-regulated gene 56 protein OS=Schizosaccharomyces pombe (strain ATCC 38366 / 972) GN=mug56 PE=1 SV=1
WCO003233.1	543	2480	767	217.832	61.9946	1.813	Up	5.92556e-241	4.7338e-240	hypothetical protein SERLA73DRAFT_192164 [Serpula lacrymans var. lacrymans S7.3]	Putative peroxiredoxin pmp20 OS=Schizosaccharomyces pombe (strain ATCC 38366 / 972) GN=pmp20 PE=2 SV=2
WCO004567.1	2238	607	188	12.936	3.68685	1.81093	Up	2.73822e-60	9.53802e-60	hypothetical protein SERLA73DRAFT_105229 [Serpula lacrymans var. lacrymans S7.3]	Low-affinity potassium transport protein OS=Saccharomyces cerevisiae (strain ATCC 204508 / S288c) GN=TRK2 PE=1 SV=1
WCO007974.1	1734	4963	1538	136.51	38.9283	1.81012	Up	0	0	hypothetical protein SCHCODRAFT_67036 [Schizophyllum commune H4-8]	Probable aspartic-type endopeptidase CTSD OS=Arthroderma benhamiae (strain CBS 112371) GN=CTSD PE=3 SV=1
WCO006083.1	717	3128	973	208.074	59.5596	1.80469	Up	1.8629e-301	1.69766e-300	glutaredoxin [Taiwanofungus camphoratus]	Monothiol glutaredoxin-5 OS=Schizosaccharomyces pombe (strain ATCC 38366 / 972) GN=grx5 PE=2 SV=1
WCO009222.1	1497	183	57	5.83041	1.67113	1.80277	Up	3.53344e-19	7.53401e-19	hypothetical protein SERLA73DRAFT_131752 [Serpula lacrymans var. lacrymans S7.3]	Cyclopropane-fatty-acyl-phospholipid synthase OS=Escherichia coli (strain K12) GN=cfa PE=1 SV=2
WCO009081.2	873	199	62	10.872	3.11699	1.80239	Up	1.01884e-20	2.2417e-20	hypothetical protein SERLA73DRAFT_175349 [Serpula lacrymans var. lacrymans S7.3]	Putative nicotinamide N-methyltransferase OS=Schizosaccharomyces pombe (strain ATCC 38366 / 972) GN=nnt1 PE=2 SV=1
WCO010871.1	999	154	48	7.35234	2.10879	1.80179	Up	2.31918e-16	4.71559e-16	hypothetical protein SCHCODRAFT_104590 [Schizophyllum commune H4-8]	#N/A
WCO001688.1	1158	80	25	3.29497	0.947522	1.79803	Up	3.85634e-09	6.56915e-09	hypothetical protein SERLA73DRAFT_110601 [Serpula lacrymans var. lacrymans S7.3]	#N/A
WCO005231.1	2478	5264	1649	101.318	29.2064	1.79453	Up	0	0	hypothetical protein SERLADRAFT_415528 [Serpula lacrymans var. lacrymans S7.9]	Vacuolar transporter chaperone 4 OS=Schizosaccharomyces pombe (strain ATCC 38366 / 972) GN=vtc4 PE=1 SV=2
WCO003595.1	1308	3096	970	112.892	32.5478	1.79431	Up	5.00584e-296	4.5137e-295	hypothetical protein SCHCODRAFT_57407 [Schizophyllum commune H4-8]	D-serine dehydratase OS=Schizosaccharomyces pombe (strain ATCC 38366 / 972) GN=SPAC1039.06 PE=2 SV=1
WCO005510.2	2121	3712	1163	83.4714	24.0656	1.79431	Up	0	0	hypothetical protein SCHCODRAFT_111192 [Schizophyllum commune H4-8]	#N/A
WCO007168.1	846	312	98	17.5895	5.0841	1.79065	Up	2.48338e-31	6.37475e-31	hypothetical protein SERLA73DRAFT_190621 [Serpula lacrymans var. lacrymans S7.3]	#N/A
WCO009520.1	2559	1375	432	25.6273	7.4092	1.79029	Up	3.56762e-132	1.9338e-131	hypothetical protein CC1G_01939 [Coprinopsis cinerea okayama7#130]	#N/A
WCO000358.1	3144	1679	528	25.4705	7.37071	1.78895	Up	8.39854e-161	5.19094e-160	glycoside hydrolase family 35 protein [Serpula lacrymans var. lacrymans S7.3]	Probable beta-galactosidase C OS=Aspergillus niger (strain CBS 513.88 / FGSC A1513) GN=lacC PE=3 SV=1
WCO006323.1	273	904	285	157.934	45.8184	1.78532	Up	3.29674e-87	1.39715e-86	#N/A	#N/A
WCO003402.1	495	5361	1691	516.548	149.933	1.78459	Up	0	0	hypothetical protein SERLA73DRAFT_167830 [Serpula lacrymans var. lacrymans S7.3]	#N/A
WCO010873.4	618	38	12	2.93268	0.852218	1.78293	Up	5.98326e-05	8.77271e-05	putative polyketide synthase [Serpula lacrymans var. lacrymans S7.9]	Phthiocerol synthesis polyketide synthase type I PpsD OS=Mycobacterium tuberculosis GN=ppsD PE=3 SV=1
WCO007582.1	2040	1842	582	43.0655	12.5213	1.78214	Up	2.686e-175	1.74866e-174	cytochrome P450 [Postia placenta]	O-methylsterigmatocystin oxidoreductase OS=Aspergillus flavus (strain ATCC 200026 / FGSC A1120 / NRRL 3357 / JCM 12722 / SRRC 167) GN=ordA PE=2 SV=1
WCO005151.1	1002	408	129	19.4206	5.65041	1.78116	Up	3.48224e-40	9.99536e-40	hypothetical protein SERLA73DRAFT_137496 [Serpula lacrymans var. lacrymans S7.3]	Probable NADP-dependent oxidoreductase P2 OS=Arabidopsis thaliana GN=P2 PE=2 SV=2
WCO003763.1	2757	6948	2199	120.197	35.0063	1.77971	Up	0	0	hypothetical protein SERLA73DRAFT_175378 [Serpula lacrymans var. lacrymans S7.3]	Uncharacterized protein YNL144C OS=Saccharomyces cerevisiae (strain ATCC 204508 / S288c) GN=YNL144C PE=1 SV=1
WCO009829.1	597	306	97	24.4465	7.13108	1.77744	Up	1.8437e-30	4.6807e-30	#N/A	#N/A
WCO000949.1	2346	1644	522	33.4229	9.76564	1.77505	Up	8.3145e-156	5.01923e-155	hypothetical protein SERLA73DRAFT_170446 [Serpula lacrymans var. lacrymans S7.3]	Probable sulfate permease C3H7.02 OS=Schizosaccharomyces pombe (strain ATCC 38366 / 972) GN=SPBC3H7.02 PE=2 SV=1
WCO000180.1	930	544	173	27.8988	8.16434	1.7728	Up	1.10965e-52	3.61756e-52	carbohydrate esterase family 16 protein [Serpula lacrymans var. lacrymans S7.3]	GDSL esterase/lipase At5g55050 OS=Arabidopsis thaliana GN=At5g55050 PE=2 SV=1
WCO005617.1	2265	415	132	8.73876	2.55778	1.77254	Up	1.39699e-40	4.0302e-40	#N/A	#N/A
WCO005003.1	2085	286	91	6.54229	1.91555	1.77204	Up	1.84859e-28	4.56831e-28	hypothetical protein SERLA73DRAFT_117156 [Serpula lacrymans var. lacrymans S7.3]	Kelch repeat-containing protein 3 OS=Saccharomyces cerevisiae (strain ATCC 204508 / S288c) GN=KEL3 PE=1 SV=1
WCO008250.3	2274	4298	1369	90.1459	26.4223	1.7705	Up	0	0	hypothetical protein CC1G_03465 [Coprinopsis cinerea okayama7#130]	#N/A
WCO004536.1	1317	2238	716	81.0484	23.8608	1.76414	Up	1.38851e-209	1.02143e-208	#N/A	#N/A
WCO009608.1	1746	1965	629	53.677	15.8112	1.76336	Up	3.77174e-184	2.52869e-183	hypothetical protein SERLA73DRAFT_190229 [Serpula lacrymans var. lacrymans S7.3]	#N/A
WCO005126.1	2028	1805	578	42.4502	12.5089	1.76282	Up	3.02772e-169	1.92138e-168	hypothetical protein SCHCODRAFT_50954 [Schizophyllum commune H4-8]	Protein FAM116B OS=Mus musculus GN=Fam116b PE=2 SV=2
WCO001831.1	249	268	86	51.3341	15.1585	1.75979	Up	1.59121e-26	3.8488e-26	#N/A	#N/A
WCO004303.1	372	355	114	45.5151	13.4499	1.75875	Up	1.3688e-34	3.67824e-34	#N/A	#N/A
WCO005808.1	1932	1844	593	45.5223	13.4712	1.7567	Up	5.00258e-172	3.21519e-171	hypothetical protein SERLA73DRAFT_171723 [Serpula lacrymans var. lacrymans S7.3]	Nucleolar protein 12 OS=Neosartorya fumigata (strain ATCC MYA-4609 / Af293 / CBS 101355 / FGSC A1100) GN=nop12 PE=3 SV=1
WCO009690.3	663	267	86	19.2074	5.69302	1.75439	Up	2.51982e-26	6.07771e-26	#N/A	#N/A
WCO002523.1	2313	1856	598	38.2712	11.3471	1.75394	Up	9.32234e-173	6.00961e-172	hypothetical protein SERLADRAFT_413658 [Serpula lacrymans var. lacrymans S7.9]	#N/A
WCO010775.1	2190	5803	1871	126.38	37.4962	1.75295	Up	0	0	hypothetical protein SCHCODRAFT_73165 [Schizophyllum commune H4-8]	Heat shock protein 104 OS=Schizosaccharomyces pombe (strain ATCC 38366 / 972) GN=hsp104 PE=2 SV=1
WCO005708.1	3009	4678	1509	74.1495	22.0103	1.75226	Up	0	0	hypothetical protein SERLADRAFT_437067 [Serpula lacrymans var. lacrymans S7.9]	Activator of stress genes 1 OS=Saccharomyces cerevisiae (strain ATCC 204508 / S288c) GN=ASG1 PE=1 SV=1
WCO006826.1	1005	3762	1215	178.535	53.0601	1.75051	Up	0	0	hypothetical protein SERLA73DRAFT_185043 [Serpula lacrymans var. lacrymans S7.3]	Carbohydrate kinase domain-containing protein OS=Homo sapiens GN=CARKD PE=1 SV=1
WCO010477.1	1476	393	127	12.6992	3.77638	1.74966	Up	7.4601e-38	2.07987e-37	hypothetical protein SERLA73DRAFT_160874 [Serpula lacrymans var. lacrymans S7.3]	#N/A
WCO005099.1	1089	427	138	18.7012	5.56172	1.74953	Up	5.5636e-41	1.61376e-40	hypothetical protein SERLADRAFT_389296 [Serpula lacrymans var. lacrymans S7.9]	#N/A
WCO004158.1	762	266	86	16.6493	4.95338	1.74898	Up	3.98682e-26	9.58092e-26	hypothetical protein SERLADRAFT_470927 [Serpula lacrymans var. lacrymans S7.9]	#N/A
WCO005372.1	1470	13029	4222	422.731	126.055	1.74569	Up	0	0	hypothetical protein SCHCODRAFT_80908 [Schizophyllum commune H4-8]	Chitin deacetylase OS=Amylomyces rouxii PE=1 SV=1
WCO009668.1	1410	1130	367	38.2234	11.4237	1.74243	Up	5.65342e-105	2.67287e-104	cytochrome P450 [Postia placenta]	O-methylsterigmatocystin oxidoreductase OS=Aspergillus flavus (strain ATCC 200026 / FGSC A1120 / NRRL 3357 / JCM 12722 / SRRC 167) GN=ordA PE=2 SV=1
WCO005544.1	2181	3208	1043	70.1534	20.9888	1.7409	Up	4.91134e-294	4.40064e-293	hypothetical protein SERLA73DRAFT_176495 [Serpula lacrymans var. lacrymans S7.3]	Werner syndrome ATP-dependent helicase homolog OS=Xenopus laevis GN=wrn PE=2 SV=1
WCO004485.1	726	46	15	3.02198	0.906803	1.73663	Up	1.40164e-05	2.10677e-05	#N/A	#N/A
WCO000543.1	999	763	249	36.4275	10.9394	1.7355	Up	4.38706e-71	1.67189e-70	#N/A	#N/A
WCO004476.1	855	910	297	50.7628	15.2457	1.73537	Up	2.01408e-84	8.36151e-84	hypothetical protein SCHCODRAFT_237140 [Schizophyllum commune H4-8]	#N/A
WCO006371.1	984	588	192	28.5005	8.56375	1.73467	Up	3.78756e-55	1.26124e-54	hypothetical protein SERLA73DRAFT_109855 [Serpula lacrymans var. lacrymans S7.3]	Uncharacterized protein in dcmA 3'region (Fragment) OS=Methylophilus sp. (strain DM11) PE=4 SV=1
WCO003631.1	453	49	16	5.15903	1.55017	1.73467	Up	7.40096e-06	1.12689e-05	#N/A	#N/A
WCO005135.1	1392	125	41	4.28293	1.29271	1.72819	Up	7.24224e-13	1.35879e-12	#N/A	#N/A
WCO003514.1	1728	3362	1105	92.7949	28.0657	1.72524	Up	2e-304	1.83828e-303	interferon-inducible GTPase [Grosmannia clavigera kw1407]	Interferon-inducible GTPase 5 OS=Rattus norvegicus GN=Irgc PE=2 SV=1
WCO003119.3	951	298	98	14.9453	4.52276	1.72442	Up	1.54366e-28	3.81917e-28	hypothetical protein SERLA73DRAFT_79886 [Serpula lacrymans var. lacrymans S7.3]	#N/A
WCO005674.2	1326	10583	3482	380.658	115.251	1.72372	Up	0	0	hypothetical protein SCHCODRAFT_108023 [Schizophyllum commune H4-8]	Probable proline racemase OS=Xenopus tropicalis PE=2 SV=1
WCO002322.1	1569	91	30	2.76623	0.839182	1.72087	Up	1.08643e-09	1.88106e-09	hypothetical protein SERLA73DRAFT_60976 [Serpula lacrymans var. lacrymans S7.3]	#N/A
WCO004143.2	2454	3834	1265	74.5157	22.6242	1.71967	Up	0	0	hypothetical protein CC1G_02915 [Coprinopsis cinerea okayama7#130]	Quinic acid utilization activator OS=Emericella nidulans GN=qutA PE=4 SV=2
WCO004081.1	1269	221	73	8.30617	2.52476	1.71804	Up	1.84245e-21	4.1078e-21	hypothetical protein CC1G_06037 [Coprinopsis cinerea okayama7#130]	#N/A
WCO010694.1	1764	336	111	9.08471	2.76174	1.71786	Up	8.24668e-32	2.13097e-31	protein kinase subdomain-containing protein PKL/ccin9 [Coprinopsis cinerea okayama7#130]	Serine/threonine-protein kinases drp72 OS=Corynebacterium efficiens GN=CE0034 PE=3 SV=1
WCO007192.1	642	357	118	26.5218	8.06687	1.7171	Up	1.12055e-33	2.97099e-33	#N/A	#N/A
WCO007910.1	4086	18166	6013	212.046	64.5879	1.71505	Up	0	0	hypothetical protein SERLA73DRAFT_173737 [Serpula lacrymans var. lacrymans S7.3]	26S proteasome non-ATPase regulatory subunit 12 OS=Mus musculus GN=Psmd12 PE=2 SV=3
WCO005483.1	939	302	100	15.3395	4.67404	1.71451	Up	1.1172e-28	2.76887e-28	hypothetical protein CC1G_03584 [Coprinopsis cinerea okayama7#130]	#N/A
WCO001397.1	1278	2486	824	92.777	28.2979	1.71307	Up	3.1553e-223	2.40174e-222	#N/A	#N/A
WCO007083.2	1041	205	68	9.39233	2.86692	1.71198	Up	6.331e-20	1.3711e-19	hypothetical protein SERLA73DRAFT_89213 [Serpula lacrymans var. lacrymans S7.3]	Protein TOXD OS=Cochliobolus carbonum GN=TOXD PE=3 SV=1
WCO000011.1	651	15702	5209	1150.39	351.181	1.71183	Up	0	0	hypothetical protein SCHCODRAFT_111367 [Schizophyllum commune H4-8]	#N/A
WCO000911.1	849	636	211	35.7289	10.9077	1.71175	Up	1.97052e-58	6.74299e-58	hypothetical protein SERLA73DRAFT_191900 [Serpula lacrymans var. lacrymans S7.3]	#N/A
WCO006393.1	1956	4492	1492	109.532	33.4779	1.71007	Up	0	0	hypothetical protein SERLA73DRAFT_161315 [Serpula lacrymans var. lacrymans S7.3]	Pumilio homology domain family member 6 OS=Schizosaccharomyces pombe (strain ATCC 38366 / 972) GN=puf6 PE=1 SV=1
WCO009731.1	1323	2468	821	88.9724	27.2359	1.70785	Up	1.12233e-220	8.52014e-220	hypothetical protein SERLA73DRAFT_110751 [Serpula lacrymans var. lacrymans S7.3]	Uncharacterized protein YEL007W OS=Saccharomyces cerevisiae (strain ATCC 204508 / S288c) GN=YEL007W PE=1 SV=1
WCO000020.1	873	105	35	5.73648	1.75959	1.70492	Up	7.55748e-11	1.35347e-10	hypothetical protein SERLA73DRAFT_160226 [Serpula lacrymans var. lacrymans S7.3]	DNA-3-methyladenine glycosylase 1 OS=Schizosaccharomyces pombe (strain ATCC 38366 / 972) GN=mag1 PE=2 SV=1
WCO000598.1	474	72	24	7.24476	2.22224	1.70492	Up	7.41416e-08	1.2097e-07	hypothetical protein SERLA73DRAFT_65582 [Serpula lacrymans var. lacrymans S7.3]	Histone deacetylase 1 OS=Caenorhabditis elegans GN=hda-1 PE=1 SV=1
WCO009204.1	918	36	12	1.87038	0.573716	1.70492	Up	0.000154193	0.00022208	#N/A	#N/A
WCO001364.1	240	48	16	9.53894	2.92595	1.70492	Up	1.17873e-05	1.7786e-05	#N/A	#N/A
WCO006065.1	399	30	10	3.58607	1.09998	1.70492	Up	0.000566716	0.000794276	#N/A	#N/A
WCO003578.1	186	2016	673	516.949	158.804	1.70278	Up	7.0752e-180	4.6558e-179	#N/A	#N/A
WCO007184.1	1131	4069	1361	171.591	52.8146	1.69997	Up	0	0	xylitol dehydrogenase [Coprinopsis cinerea okayama7#130]	Probable D-xylulose reductase A OS=Aspergillus clavatus (strain ATCC 1007 / CBS 513.65 / DSM 816 / NCTC 3887 / NRRL 1) GN=xdhA PE=3 SV=2
WCO010318.1	738	514	172	33.2183	10.2289	1.69932	Up	4.40578e-47	1.36155e-46	hypothetical protein SERLA73DRAFT_112473 [Serpula lacrymans var. lacrymans S7.3]	#N/A
WCO006314.1	543	233	78	20.4657	6.30453	1.69875	Up	3.28038e-22	7.40055e-22	#N/A	#N/A
WCO008028.1	930	7961	2667	408.277	125.863	1.69769	Up	0	0	#N/A	#N/A
WCO002403.1	807	13415	4496	792.843	244.518	1.69709	Up	0	0	#N/A	#N/A
WCO001978.2	1071	695	233	30.9503	9.54827	1.69664	Up	6.47438e-63	2.29734e-62	hypothetical protein CC1G_00609 [Coprinopsis cinerea okayama7#130]	#N/A
WCO004328.1	2679	38470	12906	684.888	211.435	1.69565	Up	0	0	hypothetical protein SERLA73DRAFT_181083 [Serpula lacrymans var. lacrymans S7.3]	Glucose transport transcription regulator RGT1 OS=Saccharomyces cerevisiae (strain JAY291) GN=RGT1 PE=3 SV=1
WCO001495.1	1380	378	127	13.0642	4.03908	1.69352	Up	6.65074e-35	1.79396e-34	hypothetical protein SERLA73DRAFT_98475 [Serpula lacrymans var. lacrymans S7.3]	Uncharacterized transporter C1683.12 OS=Schizosaccharomyces pombe (strain ATCC 38366 / 972) GN=SPBC1683.12 PE=2 SV=1
WCO003563.1	9387	16611	5582	84.3994	26.0988	1.69325	Up	0	0	hypothetical protein SCHCODRAFT_80799 [Schizophyllum commune H4-8]	Vacuolar protein sorting-associated protein 13 OS=Saccharomyces cerevisiae (strain ATCC 204508 / S288c) GN=VPS13 PE=1 SV=1
WCO001051.1	390	580	195	70.9306	21.9446	1.69254	Up	1.2841e-52	4.17992e-52	hypothetical protein SCHCODRAFT_84441 [Schizophyllum commune H4-8]	Imidazoleglycerol-phosphate dehydratase OS=Phaffia rhodozyma GN=HIS3 PE=3 SV=1
WCO001963.1	924	856	288	44.1847	13.6798	1.6915	Up	9.4379e-77	3.72634e-76	NAD dependent epimerase/dehydratase [Coprinopsis cinerea okayama7#130]	Glucose 1-dehydrogenase A OS=Bacillus megaterium GN=gdhA PE=3 SV=1
WCO000682.1	378	98	33	12.3653	3.8316	1.69028	Up	4.14728e-10	7.28544e-10	#N/A	#N/A
WCO005602.1	2010	2241	755	53.176	16.4858	1.68956	Up	1.5176e-197	1.06506e-196	Usp36 protein [Coprinopsis cinerea okayama7#130]	Ubiquitin carboxyl-terminal hydrolase 36 OS=Homo sapiens GN=USP36 PE=1 SV=3
WCO002175.1	1341	2844	960	101.151	31.4196	1.68678	Up	1.43776e-249	1.16603e-248	rRNA binding protein [Coprinopsis cinerea okayama7#130]	Brix domain-containing protein C1B9.03c OS=Schizosaccharomyces pombe (strain ATCC 38366 / 972) GN=SPAC1B9.03c PE=1 SV=2
WCO001548.1	885	909	307	48.9881	15.2249	1.686	Up	5.05514e-81	2.05182e-80	#N/A	#N/A
WCO001223.1	816	796	269	46.5257	14.4684	1.68512	Up	4.00756e-71	1.52863e-70	hypothetical protein CC1G_06063 [Coprinopsis cinerea okayama7#130]	#N/A
WCO006060.2	993	3103	1050	149.04	46.4086	1.68324	Up	2.67906e-271	2.2764e-270	hypothetical protein SERLA73DRAFT_189385 [Serpula lacrymans var. lacrymans S7.3]	Metal tolerance protein 3 OS=Oryza sativa subsp. japonica GN=MTP3 PE=2 SV=1
WCO009952.1	1629	830	281	24.3012	7.57083	1.6825	Up	6.34004e-74	2.45336e-73	hypothetical protein SERLA73DRAFT_181260 [Serpula lacrymans var. lacrymans S7.3]	#N/A
WCO007653.1	1053	867	294	39.27	12.254	1.68018	Up	5.44254e-77	2.15085e-76	hypothetical protein SERLA73DRAFT_158137 [Serpula lacrymans var. lacrymans S7.3]	#N/A
WCO002759.3	987	2275	773	109.935	34.3732	1.67729	Up	1.86296e-198	1.31391e-197	hypothetical protein SCHCODRAFT_68054 [Schizophyllum commune H4-8]	Septation protein imp2 OS=Schizosaccharomyces pombe (strain ATCC 38366 / 972) GN=imp2 PE=1 SV=1
WCO008384.6	1968	11978	4074	290.288	90.8561	1.67583	Up	0	0	hypothetical protein SERLA73DRAFT_182228 [Serpula lacrymans var. lacrymans S7.3]	Transketolase-like protein 2 OS=Mus musculus GN=Tktl2 PE=2 SV=1
WCO008654.1	1185	141	48	5.67507	1.77779	1.67455	Up	9.04236e-14	1.73929e-13	hypothetical protein SERLA73DRAFT_189038 [Serpula lacrymans var. lacrymans S7.3]	Pepsin A OS=Sorex unguiculatus GN=PGA PE=2 SV=1
WCO008190.2	423	1415	482	159.546	50.0109	1.67366	Up	8.45768e-124	4.40831e-123	#N/A	#N/A
WCO007650.1	672	660	225	46.843	14.6951	1.6725	Up	1.16475e-58	3.9969e-58	hypothetical protein SCHCODRAFT_258660 [Schizophyllum commune H4-8]	Swarming motility protein ybiA OS=Escherichia coli (strain K12) GN=ybiA PE=1 SV=1
WCO007705.1	3375	4630	1579	65.4301	20.5337	1.67196	Up	0	0	unnamed protein product [Phanerochaete chrysosporium]	Probable RNA-dependent RNA polymerase 1 OS=Oryza sativa subsp. japonica GN=RDR1 PE=2 SV=2
WCO000299.1	1101	85	29	3.68215	1.15603	1.67137	Up	7.96194e-09	1.3445e-08	RnaseH domain, transposon factor [Schizophyllum commune H4-8]	#N/A
WCO010657.1	1557	290	99	8.88341	2.79065	1.67051	Up	1.17002e-26	2.84128e-26	serine /threonine protein kinase [Acanthascus dawsoni]	cAMP-dependent protein kinase catalytic subunit OS=Schizosaccharomyces pombe (strain ATCC 38366 / 972) GN=pka1 PE=1 SV=1
WCO006327.1	2208	35479	12138	766.377	241.272	1.6674	Up	0	0	glycogen synthase [Coprinopsis cinerea okayama7#130]	Glycogen [starch] synthase OS=Neurospora crassa GN=7F4.080 PE=2 SV=2
WCO002187.2	2256	23134	7928	489.082	154.235	1.66495	Up	0	0	hypothetical protein SERLA73DRAFT_185694 [Serpula lacrymans var. lacrymans S7.3]	Stabilin-2 OS=Homo sapiens GN=STAB2 PE=1 SV=3
WCO005472.1	1806	2802	962	73.9981	23.3784	1.66231	Up	7.25004e-241	5.78649e-240	hypothetical protein SERLA73DRAFT_115150 [Serpula lacrymans var. lacrymans S7.3]	Probable U3 small nucleolar RNA-associated protein 18 OS=Schizosaccharomyces pombe (strain ATCC 38366 / 972) GN=SPBC29A3.06 PE=2 SV=3
WCO002651.2	1623	393	135	11.549	3.65068	1.66153	Up	2.69876e-35	7.31189e-35	#N/A	#N/A
WCO000811.1	528	256	88	23.1247	7.31487	1.66053	Up	1.58295e-23	3.66695e-23	hypothetical protein NECHADRAFT_87029 [Nectria haematococca mpVI 77-13-4]	#N/A
WCO002240.1	3093	20652	7105	318.458	100.819	1.65934	Up	0	0	hypothetical protein SERLADRAFT_359587 [Serpula lacrymans var. lacrymans S7.9]	Uncharacterized protein RSN1 OS=Saccharomyces cerevisiae (strain ATCC 204508 / S288c) GN=RSN1 PE=1 SV=1
WCO000539.1	2589	16585	5706	305.53	96.7292	1.65929	Up	0	0	glycoside hydrolase family 3 protein [Serpula lacrymans var. lacrymans S7.3]	Probable beta-glucosidase I OS=Aspergillus clavatus (strain ATCC 1007 / CBS 513.65 / DSM 816 / NCTC 3887 / NRRL 1) GN=bglI PE=3 SV=1
WCO004302.1	531	758	261	68.084	21.5727	1.65811	Up	2.64476e-66	9.70692e-66	#N/A	#N/A
WCO003465.1	1446	13701	4730	451.912	143.566	1.65433	Up	0	0	hypothetical protein SERLA73DRAFT_186789 [Serpula lacrymans var. lacrymans S7.3]	Cysteine desulfurase, mitochondrial OS=Homo sapiens GN=NFS1 PE=1 SV=3
WCO005812.1	750	1262	438	80.2543	25.6313	1.64667	Up	4.12724e-108	1.98647e-107	hypothetical protein SERLA73DRAFT_184772 [Serpula lacrymans var. lacrymans S7.3]	#N/A
WCO001962.1	1149	363	126	15.068	4.81292	1.64651	Up	2.53274e-32	6.57851e-32	aryl-alcohol dehydrogenase [Coprinopsis cinerea okayama7#130]	Putative aryl-alcohol dehydrogenase C977.14c OS=Schizosaccharomyces pombe (strain ATCC 38366 / 972) GN=SPAC977.14c PE=1 SV=1
WCO009341.1	1479	3309	1149	106.708	34.0965	1.64598	Up	4.26482e-280	3.70485e-279	hypothetical protein CC1G_10630 [Coprinopsis cinerea okayama7#130]	#N/A
WCO004233.3	879	426	148	23.1148	7.38977	1.64522	Up	1.314e-37	3.65508e-37	oxaloacetate carrier [Coprinopsis cinerea okayama7#130]	Mitochondrial oxaloacetate transport protein OS=Schizosaccharomyces pombe (strain ATCC 38366 / 972) GN=oac1 PE=2 SV=1
WCO000909.1	786	296	103	17.9614	5.75139	1.64291	Up	1.42224e-26	3.44693e-26	hypothetical protein SERLA73DRAFT_191900 [Serpula lacrymans var. lacrymans S7.3]	#N/A
WCO002016.1	528	316	110	28.5446	9.14359	1.64238	Up	2.99874e-28	7.39562e-28	#N/A	#N/A
WCO000434.1	1554	2331	812	71.5421	22.9331	1.64136	Up	3.97108e-197	2.78236e-196	hypothetical protein SERLADRAFT_458743 [Serpula lacrymans var. lacrymans S7.9]	Ribosome assembly protein rrb1 OS=Schizosaccharomyces pombe (strain ATCC 38366 / 972) GN=rrb1 PE=1 SV=1
WCO001517.1	2838	3539	1234	59.4755	19.0836	1.63996	Up	7.47152e-298	6.75837e-297	hypothetical protein SCHCODRAFT_72174 [Schizophyllum commune H4-8]	AB hydrolase superfamily protein C4A8.06c OS=Schizosaccharomyces pombe (strain ATCC 38366 / 972) GN=SPAC4A8.06c PE=2 SV=1
WCO001920.1	4035	3037	1059	35.8981	11.5189	1.63991	Up	6.89678e-256	5.67954e-255	hypothetical protein SERLA73DRAFT_102478 [Serpula lacrymans var. lacrymans S7.3]	DNA polymerase gamma, mitochondrial OS=Neurospora crassa GN=mip-1 PE=3 SV=2
WCO009817.1	420	43	15	4.88303	1.56747	1.63934	Up	5.597e-05	8.21765e-05	cytochrome P450 [Postia placenta]	O-methylsterigmatocystin oxidoreductase OS=Aspergillus flavus (strain ATCC 200026 / FGSC A1120 / NRRL 3357 / JCM 12722 / SRRC 167) GN=ordA PE=2 SV=1
WCO007281.1	1464	63	22	2.05244	0.659538	1.63781	Up	1.02126e-06	1.60798e-06	hypothetical protein SERLADRAFT_410481 [Serpula lacrymans var. lacrymans S7.9]	#N/A
WCO005996.1	579	664	232	54.6965	17.586	1.63702	Up	2.8692e-57	9.71324e-57	hypothetical protein SERLA73DRAFT_182243 [Serpula lacrymans var. lacrymans S7.3]	#N/A
WCO010715.1	2040	8747	3057	204.503	65.7693	1.63663	Up	0	0	hypothetical protein CC1G_03849 [Coprinopsis cinerea okayama7#130]	#N/A
WCO004749.1	2553	2175	761	40.633	13.0825	1.63501	Up	4.7062e-183	3.14532e-182	hypothetical protein ATEG_09923 [Aspergillus terreus NIH2624]	Vegetative incompatibility protein HET-E-1 OS=Podospora anserina GN=HET-E1 PE=4 SV=1
WCO003821.1	2217	1469	514	31.6028	10.1755	1.63496	Up	2.89274e-124	1.51514e-123	hypothetical protein SERLA73DRAFT_171808 [Serpula lacrymans var. lacrymans S7.3]	Rho GTPase-activating protein 8 OS=Mus musculus GN=Arhgap8 PE=2 SV=3
WCO000744.1	990	140	49	6.74471	2.1723	1.63453	Up	2.88274e-13	5.47106e-13	hypothetical protein SERLA73DRAFT_78305 [Serpula lacrymans var. lacrymans S7.3]	ATP-dependent DNA helicase hus2/rqh1 OS=Schizosaccharomyces pombe (strain ATCC 38366 / 972) GN=rqh1 PE=1 SV=1
WCO000734.1	1131	966	339	40.7366	13.1551	1.6307	Up	4.70762e-82	1.92355e-81	hypothetical protein SERLADRAFT_472473 [Serpula lacrymans var. lacrymans S7.9]	CTD kinase subunit beta OS=Schizosaccharomyces pombe (strain ATCC 38366 / 972) GN=lsc1 PE=1 SV=1
WCO007649.1	726	4976	1747	326.899	105.612	1.63007	Up	0	0	hypothetical protein SERLA73DRAFT_191861 [Serpula lacrymans var. lacrymans S7.3]	#N/A
WCO000560.2	807	894	314	52.8365	17.0771	1.62947	Up	5.4163e-76	2.12281e-75	hypothetical protein SERLA73DRAFT_190344 [Serpula lacrymans var. lacrymans S7.3]	NmrA-like family domain-containing protein 1 OS=Bos taurus GN=NMRAL1 PE=2 SV=1
WCO005874.1	1911	7263	2552	181.27	58.6109	1.6289	Up	0	0	hypothetical protein SCHCODRAFT_108660 [Schizophyllum commune H4-8]	GATA zinc finger domain-containing protein 10 OS=Dictyostelium discoideum GN=gtaJ PE=4 SV=1
WCO003456.1	1494	5784	2034	184.649	59.7528	1.62771	Up	0	0	hypothetical protein SERLA73DRAFT_186763 [Serpula lacrymans var. lacrymans S7.3]	Aspartate aminotransferase OS=Thermotoga maritima GN=aspC PE=1 SV=1
WCO006630.1	1443	108	38	3.56967	1.15578	1.62692	Up	1.71715e-10	3.03959e-10	2-methylcitrate dehydratase [Aspergillus niger CBS 513.88]	2-methylcitrate dehydratase OS=Escherichia coli (strain K12) GN=prpD PE=1 SV=3
WCO002192.1	1068	1253	441	55.9564	18.1228	1.6265	Up	1.7104e-105	8.13606e-105	hypothetical protein SERLADRAFT_359311 [Serpula lacrymans var. lacrymans S7.9]	#N/A
WCO009654.1	285	125	44	20.9187	6.77588	1.62631	Up	6.40568e-12	1.17476e-11	#N/A	#N/A
WCO000817.1	783	221	78	13.4617	4.37211	1.62246	Up	6.74244e-20	1.45873e-19	hypothetical protein SERLA73DRAFT_175640 [Serpula lacrymans var. lacrymans S7.3]	N-acetylglucosaminyl-phosphatidylinositol biosynthetic protein gpi1 OS=Schizosaccharomyces pombe (strain ATCC 38366 / 972) GN=gpi1 PE=2 SV=1
WCO003762.1	783	204	72	12.4262	4.03579	1.62246	Up	1.75214e-18	3.69171e-18	#N/A	#N/A
WCO004349.1	618	68	24	5.24796	1.70444	1.62246	Up	4.51858e-07	7.21016e-07	hypothetical protein SERLA73DRAFT_101864 [Serpula lacrymans var. lacrymans S7.3]	#N/A
WCO006690.1	822	34	12	1.97277	0.640719	1.62246	Up	0.000388084	0.000548593	hypothetical protein SERLA73DRAFT_185259 [Serpula lacrymans var. lacrymans S7.3]	#N/A
WCO004370.1	594	218	77	17.5041	5.68935	1.62136	Up	1.24783e-19	2.68609e-19	hypothetical protein SERLA73DRAFT_187416 [Serpula lacrymans var. lacrymans S7.3]	GTP-binding protein EngB OS=Zymomonas mobilis GN=engB PE=3 SV=1
WCO000073.1	1500	424	150	13.4817	4.38892	1.61906	Up	1.27368e-36	3.51434e-36	hypothetical protein SCHCODRAFT_235308 [Schizophyllum commune H4-8]	#N/A
WCO007303.1	3024	2648	937	41.7644	13.5993	1.61874	Up	2.9503e-219	2.22981e-218	hypothetical protein SERLA73DRAFT_73355 [Serpula lacrymans var. lacrymans S7.3]	Adagio-like protein 3 OS=Oryza sativa subsp. japonica GN=Os11g0547000 PE=2 SV=2
WCO002387.2	1362	2150	762	75.289	24.5548	1.61644	Up	4.88836e-178	3.19707e-177	hypothetical protein CC1G_09023 [Coprinopsis cinerea okayama7#130]	Probable 20S rRNA accumulation protein 4 OS=Schizosaccharomyces pombe (strain ATCC 38366 / 972) GN=SPBC25H2.15 PE=2 SV=1
WCO006309.1	2940	3659	1297	59.3588	19.362	1.61623	Up	1.68523e-301	1.53739e-300	TPA: TPA_exp: reverse transcriptase/ribonuclease H [Coprinopsis cinerea]	#N/A
WCO004295.1	1479	615	218	19.8325	6.46914	1.61622	Up	3.14392e-52	1.01796e-51	LysM domain-containing protein [Coprinopsis cinerea okayama7#130]	LysM and putative peptidoglycan-binding domain-containing protein 2 OS=Xenopus tropicalis GN=lysmd2 PE=2 SV=1
WCO001789.1	1329	392	139	14.068	4.59037	1.61573	Up	6.9384e-34	1.84592e-33	hypothetical protein SERLA73DRAFT_57937 [Serpula lacrymans var. lacrymans S7.3]	Probable urea active transporter 1 OS=Schizosaccharomyces pombe (strain ATCC 38366 / 972) GN=dur3-1 PE=2 SV=1
WCO009041.1	981	1461	519	71.0316	23.2197	1.61311	Up	2.98012e-121	1.53458e-120	hypothetical protein SERLA73DRAFT_96909 [Serpula lacrymans var. lacrymans S7.3]	Golgin subfamily A member 7 OS=Gallus gallus GN=GOLGA7 PE=2 SV=1
WCO008889.1	2058	1910	679	44.2648	14.4805	1.61205	Up	9.05034e-158	5.51406e-157	hypothetical protein SERLA73DRAFT_74573 [Serpula lacrymans var. lacrymans S7.3]	#N/A
WCO007658.2	672	2292	815	162.673	53.2288	1.6117	Up	7.25886e-189	4.93233e-188	hypothetical protein SCHCODRAFT_85357 [Schizophyllum commune H4-8]	#N/A
WCO001488.1	678	253	90	17.7976	5.82601	1.6111	Up	2.40578e-22	5.44614e-22	hypothetical protein SERLA73DRAFT_120613 [Serpula lacrymans var. lacrymans S7.3]	Probable chaperone protein HSP31 OS=Saccharomyces cerevisiae (strain ATCC 204508 / S288c) GN=HSP31 PE=1 SV=1
WCO009419.1	1068	104	37	4.64443	1.52051	1.61095	Up	4.97188e-10	8.69825e-10	#N/A	#N/A
WCO004343.1	4056	1560	555	18.3441	6.00555	1.61095	Up	4.32768e-129	2.29913e-128	hypothetical protein SERLA73DRAFT_107568 [Serpula lacrymans var. lacrymans S7.3]	Phosphoribosylformylglycinamidine synthase OS=Hahella chejuensis (strain KCTC 2396) GN=purL PE=3 SV=1
WCO003205.1	1041	424	151	19.4261	6.36626	1.60948	Up	2.53824e-36	6.95859e-36	hypothetical protein SERLA73DRAFT_106822 [Serpula lacrymans var. lacrymans S7.3]	Cyclopropane-fatty-acyl-phospholipid synthase OS=Escherichia coli (strain K12) GN=cfa PE=1 SV=2
WCO005532.1	867	11368	4051	625.367	205.07	1.60859	Up	0	0	hypothetical protein SCHCODRAFT_255397 [Schizophyllum commune H4-8]	Uncharacterized AIM2 family protein C30D10.14 OS=Schizosaccharomyces pombe (strain ATCC 38366 / 972) GN=SPBC30D10.14 PE=2 SV=1
WCO009284.1	774	3429	1223	211.299	69.3495	1.60733	Up	1.94639e-280	1.69254e-279	DNA-binding protein hexbp [Coprinopsis cinerea okayama7#130]	DNA-binding protein HEXBP OS=Leishmania major GN=HEXBP PE=4 SV=1
WCO010793.1	795	171	61	10.2589	3.3676	1.60708	Up	1.54541e-15	3.08721e-15	hypothetical protein SERLA73DRAFT_61542 [Serpula lacrymans var. lacrymans S7.3]	Carboxypeptidase S OS=Saccharomyces cerevisiae (strain ATCC 204508 / S288c) GN=CPS1 PE=1 SV=2
WCO010614.1	1662	1761	629	50.5357	16.6103	1.60522	Up	9.86636e-145	5.6793e-144	hypothetical protein SCHCODRAFT_257437 [Schizophyllum commune H4-8]	Uncharacterized UPF0442 protein C7D4.12c OS=Schizosaccharomyces pombe (strain ATCC 38366 / 972) GN=SPAC7D4.12c PE=2 SV=1
WCO005277.1	651	1500	536	109.896	36.1361	1.60462	Up	1.67747e-123	8.72733e-123	hypothetical protein SERLA73DRAFT_181856 [Serpula lacrymans var. lacrymans S7.3]	Uncharacterized protein C594.04c OS=Schizosaccharomyces pombe (strain ATCC 38366 / 972) GN=SPCC594.04c PE=2 SV=1
WCO005163.3	3201	3011	1076	44.8637	14.7531	1.60453	Up	6.91028e-246	5.57255e-245	hypothetical protein SERLA73DRAFT_54418 [Serpula lacrymans var. lacrymans S7.3]	Exportin-T OS=Laccaria bicolor (strain S238N-H82) GN=LOS1 PE=3 SV=1
WCO006855.1	888	2234	799	119.989	39.4904	1.60332	Up	9.18628e-183	6.12037e-182	hypothetical protein SERLA73DRAFT_189171 [Serpula lacrymans var. lacrymans S7.3]	Probable rRNA-processing protein ebp2 OS=Schizosaccharomyces pombe (strain ATCC 38366 / 972) GN=ebp2 PE=1 SV=1
WCO005939.1	1368	1414	506	49.2985	16.2339	1.60253	Up	2.58356e-116	1.29451e-115	hypothetical protein SERLADRAFT_454479 [Serpula lacrymans var. lacrymans S7.9]	#N/A
WCO002962.2	549	299	107	25.9758	8.55401	1.6025	Up	6.1894e-26	1.48407e-25	hypothetical protein SERLA73DRAFT_114083 [Serpula lacrymans var. lacrymans S7.3]	Probable alpha-ketoglutarate-dependent dioxygenase ABH6 OS=Mus musculus GN=Alkbh6 PE=2 SV=2
WCO007549.1	393	229	82	27.7916	9.15755	1.60161	Up	3.28294e-20	7.15152e-20	mitochondrial cytochrome b2-like protein [Chaetomium thermophilum var. thermophilum DSM 1495]	Cytochrome b2, mitochondrial OS=Saccharomyces cerevisiae (strain ATCC 204508 / S288c) GN=CYB2 PE=1 SV=1
WCO007516.1	1068	757	272	33.8061	11.1778	1.59665	Up	8.55208e-63	3.03333e-62	hypothetical protein FOXB_04416 [Fusarium oxysporum Fo5176]	#N/A
WCO001521.1	1206	1218	438	48.1693	15.9399	1.59547	Up	8.02782e-100	3.6834e-99	hypothetical protein SERLA73DRAFT_177959 [Serpula lacrymans var. lacrymans S7.3]	#N/A
WCO006322.1	2019	29804	10742	704.058	233.511	1.59221	Up	0	0	expressed protein [Schizophyllum commune H4-8]	#N/A
WCO003698.1	366	294	106	38.3121	12.7111	1.59171	Up	2.7088e-25	6.43011e-25	hypothetical protein SERLA73DRAFT_69039 [Serpula lacrymans var. lacrymans S7.3]	#N/A
WCO006744.2	1875	1852	668	47.1096	15.6363	1.59113	Up	3.41492e-150	2.00486e-149	cytochrome c oxidase assembly protein [Grosmannia clavigera kw1407]	#N/A
WCO000186.1	2088	10233	3692	233.745	77.6049	1.59072	Up	0	0	hypothetical protein SERLADRAFT_476099 [Serpula lacrymans var. lacrymans S7.9]	Acetolactate synthase, mitochondrial OS=Cryptococcus neoformans GN=ILV2 PE=3 SV=1
WCO004501.1	312	2709	978	414.118	137.576	1.58982	Up	1.65902e-218	1.24836e-217	hypothetical protein SCHCODRAFT_70004 [Schizophyllum commune H4-8]	Plasma membrane proteolipid 3 OS=Neurospora crassa GN=pmp-3 PE=3 SV=1
WCO000499.2	1761	105	38	2.84381	0.947071	1.58628	Up	6.39472e-10	1.11464e-09	hypothetical protein SERLA73DRAFT_176994 [Serpula lacrymans var. lacrymans S7.3]	Cytochrome P450 52A9 OS=Candida maltosa GN=CYP52A9 PE=1 SV=1
WCO010191.1	1623	1240	449	36.4396	12.1419	1.58551	Up	1.10164e-100	5.08193e-100	hypothetical protein SERLADRAFT_446715 [Serpula lacrymans var. lacrymans S7.9]	Magnesium transporter NIPA2 OS=Pongo abelii GN=NIPA2 PE=2 SV=1
WCO008643.1	756	2378	862	150.024	50.043	1.58395	Up	4.9307e-191	3.37721e-190	hypothetical protein SERLA73DRAFT_69039 [Serpula lacrymans var. lacrymans S7.3]	#N/A
WCO005112.1	2181	981	356	21.4528	7.16395	1.58234	Up	8.20784e-80	3.30946e-79	hypothetical protein SERLA73DRAFT_181640 [Serpula lacrymans var. lacrymans S7.3]	UPF0061 protein C20G4.05c OS=Schizosaccharomyces pombe (strain ATCC 38366 / 972) GN=SPAC20G4.05c PE=2 SV=1
WCO004895.1	2421	1944	706	38.2976	12.7988	1.58125	Up	3.79038e-156	2.29138e-155	glycoside hydrolase family 92 protein [Serpula lacrymans var. lacrymans S7.3]	#N/A
WCO005292.1	1836	1362	495	35.3814	11.8329	1.58019	Up	7.14444e-110	3.48577e-109	hypothetical protein SERLA73DRAFT_181764 [Serpula lacrymans var. lacrymans S7.3]	Protein CobW OS=Pseudomonas denitrificans GN=cobW PE=3 SV=3
WCO006530.2	1398	2605	947	88.8732	29.7304	1.57981	Up	2.766e-208	2.0243e-207	hypothetical protein SERLA73DRAFT_175111 [Serpula lacrymans var. lacrymans S7.3]	#N/A
WCO008779.1	1587	2628	957	78.9803	26.4663	1.57734	Up	1.25091e-209	9.20999e-209	kDa Trp-Asp repeats containing protein [Coprinopsis cinerea okayama7#130]	U3 small nucleolar RNA-associated protein 15 OS=Schizosaccharomyces pombe (strain ATCC 38366 / 972) GN=utp15 PE=2 SV=1
WCO003546.1	2367	2017	735	40.6423	13.6285	1.57636	Up	3.25882e-161	2.01858e-160	hypothetical protein SCHCODRAFT_73122 [Schizophyllum commune H4-8]	ATP-dependent RNA helicase DRS1 OS=Cryptococcus neoformans GN=DRS1 PE=3 SV=1
WCO001222.1	738	107	39	6.91509	2.31935	1.57603	Up	5.3003e-10	9.26144e-10	hypothetical protein CC1G_13987 [Coprinopsis cinerea okayama7#130]	Uncharacterized protein YJR111C OS=Saccharomyces cerevisiae (strain ATCC 204508 / S288c) GN=YJR111C PE=1 SV=1
WCO007454.1	1923	13370	4878	331.606	111.332	1.5746	Up	0	0	hypothetical protein SERLA73DRAFT_86622 [Serpula lacrymans var. lacrymans S7.3]	Uncharacterized ABC transporter ATP-binding protein C16H5.08c OS=Schizosaccharomyces pombe (strain ATCC 38366 / 972) GN=SPBC16H5.08c PE=1 SV=1
WCO001912.1	738	74	27	4.7824	1.6057	1.57453	Up	2.56796e-07	4.12301e-07	hypothetical protein SCHCODRAFT_105305 [Schizophyllum commune H4-8]	#N/A
WCO000759.1	726	63	23	4.1388	1.39043	1.57368	Up	2.05176e-06	3.19055e-06	#N/A	#N/A
WCO007846.1	1395	356	130	12.1716	4.09004	1.57333	Up	8.24034e-30	2.07294e-29	hypothetical protein CC1G_06807 [Coprinopsis cinerea okayama7#130]	#N/A
WCO003191.1	2169	5671	2075	124.701	41.9872	1.57045	Up	0	0	hypothetical protein SERLA73DRAFT_160102 [Serpula lacrymans var. lacrymans S7.3]	#N/A
WCO000078.1	1842	757	277	19.6009	6.60007	1.57037	Up	2.47238e-61	8.66499e-61	hypothetical protein SERLA73DRAFT_104578 [Serpula lacrymans var. lacrymans S7.3]	Mitochondrial substrate carrier family protein ucpB OS=Dictyostelium discoideum GN=ucpB PE=3 SV=1
WCO005199.1	1374	429	157	14.8916	5.015	1.57017	Up	1.72348e-35	4.68288e-35	hypothetical protein SERLA73DRAFT_181360 [Serpula lacrymans var. lacrymans S7.3]	Kynurenine/alpha-aminoadipate aminotransferase, mitochondrial OS=Bos taurus GN=AADAT PE=2 SV=1
WCO001312.1	1389	306	112	10.5073	3.53895	1.56999	Up	8.9991e-26	2.15354e-25	hypothetical protein CC1G_03044 [Coprinopsis cinerea okayama7#130]	#N/A
WCO004984.1	3267	833	305	12.1609	4.0974	1.56947	Up	2.94538e-67	1.08898e-66	putative aminoadipate reductase [Serpula lacrymans var. lacrymans S7.9]	L-aminoadipate-semialdehyde dehydrogenase large subunit OS=Ashbya gossypii (strain ATCC 10895 / CBS 109.51 / FGSC 9923 / NRRL Y-1056) GN=LYS2 PE=3 SV=1
WCO007904.1	954	1357	497	67.8425	22.8647	1.56906	Up	2.27652e-108	1.0988e-107	RNA binding protein [Coprinopsis cinerea okayama7#130]	Uncharacterized RNA-binding protein C365.04c OS=Schizosaccharomyces pombe (strain ATCC 38366 / 972) GN=SPBC365.04c PE=2 SV=1
WCO001377.1	522	199	73	18.1825	6.13777	1.56676	Up	3.0136e-17	6.21778e-17	hypothetical protein SCHCODRAFT_231457 [Schizophyllum commune H4-8]	#N/A
WCO003139.1	2799	1101	404	18.7609	6.33485	1.56635	Up	4.64988e-88	1.9824e-87	hypothetical protein SERLADRAFT_458229 [Serpula lacrymans var. lacrymans S7.9]	#N/A
WCO010800.1	813	327	120	19.1835	6.47812	1.56622	Up	2.42698e-27	5.94436e-27	hypothetical protein SERLA73DRAFT_190661 [Serpula lacrymans var. lacrymans S7.3]	Uncharacterized ABC transporter ATP-binding protein C29A3.09c OS=Schizosaccharomyces pombe (strain ATCC 38366 / 972) GN=SPBC29A3.09c PE=2 SV=1
WCO006675.1	1221	1697	623	66.2882	22.3939	1.56564	Up	1.29121e-134	7.07519e-134	hypothetical protein CC1G_02902 [Coprinopsis cinerea okayama7#130]	#N/A
WCO007273.1	1206	539	198	21.3163	7.2057	1.56475	Up	6.0236e-44	1.80793e-43	expressed protein [Schizophyllum commune H4-8]	#N/A
WCO003584.1	399	117	43	13.9857	4.72992	1.56406	Up	1.05053e-10	1.87199e-10	hypothetical protein SERLADRAFT_441650 [Serpula lacrymans var. lacrymans S7.9]	#N/A
WCO003197.1	1041	2202	810	100.887	34.1501	1.56278	Up	1.25683e-173	8.12046e-173	hypothetical protein SERLA73DRAFT_34696 [Serpula lacrymans var. lacrymans S7.3]	DNA-directed RNA polymerase I subunit rpa43 OS=Schizosaccharomyces pombe (strain ATCC 38366 / 972) GN=rpa43 PE=1 SV=1
WCO006013.1	1716	9655	3556	268.352	90.95	1.56098	Up	0	0	glycosyltransferase family 20 protein [Serpula lacrymans var. lacrymans S7.3]	Alpha,alpha-trehalose-phosphate synthase [UDP-forming] 1 OS=Aspergillus niger GN=tpsA PE=3 SV=1
WCO006946.1	609	114	42	8.92807	3.02684	1.56053	Up	1.95199e-10	3.44958e-10	hypothetical protein CC1G_05540 [Coprinopsis cinerea okayama7#130]	#N/A
WCO001509.1	2337	1938	714	39.5517	13.409	1.56053	Up	9.92632e-153	5.90468e-152	hypothetical protein SERLA73DRAFT_177975 [Serpula lacrymans var. lacrymans S7.3]	Exocyst complex component 6 OS=Rattus norvegicus GN=Exoc6 PE=2 SV=2
WCO010830.1	1314	38	14	1.3793	0.467617	1.56053	Up	0.000261136	0.000371846	hypothetical protein SERLA73DRAFT_187588 [Serpula lacrymans var. lacrymans S7.3]	#N/A
WCO004547.1	969	1584	584	77.9653	26.4513	1.55949	Up	4.56718e-125	2.40248e-124	hypothetical protein SERLA73DRAFT_138396 [Serpula lacrymans var. lacrymans S7.3]	Protein SLC7A6OS OS=Mus musculus GN=Slc7a6os PE=1 SV=1
WCO010849.1	726	179	66	11.7594	3.98993	1.55938	Up	1.45127e-15	2.90119e-15	hypothetical protein SERLA73DRAFT_179274 [Serpula lacrymans var. lacrymans S7.3]	#N/A
WCO006960.1	342	103	38	14.3642	4.87658	1.55853	Up	1.51834e-09	2.61563e-09	hypothetical protein SERLA73DRAFT_54341 [Serpula lacrymans var. lacrymans S7.3]	#N/A
WCO010277.1	2490	3955	1460	75.756	25.7343	1.55767	Up	0	0	hypothetical protein CC1G_00180 [Coprinopsis cinerea okayama7#130]	#N/A
WCO007756.1	1008	4001	1480	189.312	64.4406	1.55473	Up	0	0	hypothetical protein CC1G_06755 [Coprinopsis cinerea okayama7#130]	Solute carrier family 25 member 40 OS=Danio rerio GN=slc25a40 PE=2 SV=1
WCO004472.1	5097	7766	2874	72.6696	24.7474	1.55407	Up	0	0	hypothetical protein SERLADRAFT_457028 [Serpula lacrymans var. lacrymans S7.9]	Guanine nucleotide-binding protein alpha-4 subunit OS=Ustilago maydis GN=GPA4 PE=3 SV=1
WCO006122.1	1602	461	171	13.7249	4.68481	1.55073	Up	2.34884e-37	6.52727e-37	cytochrome P450 [Postia placenta]	Cytochrome P450 3A9 OS=Rattus norvegicus GN=Cyp3a9 PE=2 SV=2
WCO009208.1	1737	4143	1538	113.759	38.8611	1.54958	Up	0	0	#N/A	#N/A
WCO005779.1	1278	3270	1215	122.036	41.7257	1.5483	Up	2.20302e-253	1.79689e-252	hypothetical protein SERLA73DRAFT_165847 [Serpula lacrymans var. lacrymans S7.3]	DNA-directed RNA polymerase I subunit rpa49 OS=Schizosaccharomyces pombe (strain ATCC 38366 / 972) GN=rpa49 PE=2 SV=1
WCO001975.1	1839	877	326	22.7451	7.78026	1.54767	Up	2.58778e-69	9.71042e-69	hypothetical protein CC1G_02169 [Coprinopsis cinerea okayama7#130]	Vacuolar protein-sorting-associated protein 36 OS=Schizosaccharomyces pombe (strain ATCC 38366 / 972) GN=vps36 PE=2 SV=1
WCO007428.1	909	3532	1317	185.322	63.5887	1.54319	Up	3.3661e-272	2.86874e-271	hypothetical protein SERLA73DRAFT_184619 [Serpula lacrymans var. lacrymans S7.3]	Uncharacterized mitochondrial carrier C8C9.12c OS=Schizosaccharomyces pombe (strain ATCC 38366 / 972) GN=SPAC8C9.12c PE=2 SV=1
WCO002003.1	1164	185	69	7.58034	2.60168	1.54282	Up	8.22782e-16	1.65291e-15	hypothetical protein SERLADRAFT_413409 [Serpula lacrymans var. lacrymans S7.9]	Protein fluG OS=Emericella nidulans GN=fluG PE=1 SV=1
WCO009097.1	1875	158	59	4.01907	1.38105	1.5411	Up	1.07402e-13	2.06077e-13	hypothetical protein SERLA73DRAFT_73842 [Serpula lacrymans var. lacrymans S7.3]	#N/A
WCO000305.1	1893	877	328	22.0963	7.60469	1.53884	Up	9.53934e-69	3.57015e-68	Peptide transporter MTD1 [Rhodotorula glutinis ATCC 204091]	Oligopeptide transporter 3 OS=Arabidopsis thaliana GN=OPT3 PE=2 SV=3
WCO006859.1	534	139	52	12.4149	4.27386	1.53846	Up	3.41938e-12	6.32249e-12	hypothetical protein CC1G_08374 [Coprinopsis cinerea okayama7#130]	#N/A
WCO007453.1	927	1271	476	65.3937	22.5364	1.53689	Up	1.25847e-98	5.7038e-98	hypothetical protein SERLA73DRAFT_178224 [Serpula lacrymans var. lacrymans S7.3]	Serine/threonine-protein phosphatase PP-X isozyme 1 OS=Arabidopsis thaliana GN=PPX1 PE=2 SV=1
WCO006748.1	1893	1217	456	30.6627	10.5724	1.53619	Up	1.87725e-94	8.30574e-94	hypothetical protein SERLA73DRAFT_78970 [Serpula lacrymans var. lacrymans S7.3]	F-box only protein 21 OS=Mus musculus GN=Fbxo21 PE=2 SV=1
WCO000229.1	1635	8530	3197	248.829	85.8189	1.53579	Up	0	0	IMP dehydrogenase [Coprinopsis cinerea okayama7#130]	Probable inosine-5'-monophosphate dehydrogenase OS=Candida albicans GN=IMH3 PE=1 SV=1
WCO009610.1	1356	48	18	1.68831	0.582601	1.535	Up	4.85718e-05	7.14493e-05	#N/A	#N/A
WCO003481.1	1812	400	150	10.5286	3.63322	1.535	Up	3.61278e-32	9.36671e-32	hypothetical protein CC1G_10010 [Coprinopsis cinerea okayama7#130]	#N/A
WCO005263.1	879	72	27	3.90673	1.34813	1.535	Up	6.09846e-07	9.67155e-07	hypothetical protein SCHCODRAFT_55306 [Schizophyllum commune H4-8]	Aldo-keto reductase yakc [NADP+] OS=Schizosaccharomyces pombe (strain ATCC 38366 / 972) GN=yakc PE=1 SV=1
WCO002528.1	1605	9114	3418	270.835	93.4663	1.53489	Up	0	0	single-stranded DNA binding protein [Coprinopsis cinerea okayama7#130]	Nuclear localization sequence-binding protein OS=Saccharomyces cerevisiae (strain ATCC 204508 / S288c) GN=NSR1 PE=1 SV=1
WCO003227.1	954	2360	886	117.987	40.7609	1.53337	Up	7.28966e-181	4.81918e-180	hypothetical protein SERLA73DRAFT_160032 [Serpula lacrymans var. lacrymans S7.3]	Transcription initiation factor TFIID subunit 12 OS=Saccharomyces cerevisiae (strain ATCC 204508 / S288c) GN=TAF12 PE=1 SV=1
WCO002665.1	1539	261	98	8.08858	2.79477	1.53316	Up	1.66883e-21	3.72555e-21	alpha-amylase [Phanerochaete chrysosporium]	Alpha-amylase 2 OS=Schwanniomyces occidentalis GN=SWA2 PE=3 SV=1
WCO008780.1	1899	1555	584	39.0549	13.4973	1.53284	Up	8.8558e-120	4.50592e-119	hypothetical protein SERLA73DRAFT_166428 [Serpula lacrymans var. lacrymans S7.3]	Beta-catenin-like protein 1 OS=Homo sapiens GN=CTNNBL1 PE=1 SV=1
WCO007577.2	2340	657	247	13.3912	4.63275	1.53134	Up	1.39024e-51	4.48274e-51	hypothetical protein CC1G_02877 [Coprinopsis cinerea okayama7#130]	Putative AC transposase OS=Zea mays PE=2 SV=2
WCO010103.1	1932	1856	698	45.8185	15.8565	1.53086	Up	2.5403e-142	1.44378e-141	hypothetical protein SERLA73DRAFT_163727 [Serpula lacrymans var. lacrymans S7.3]	Putative pentatricopeptide repeat-containing protein At3g16890, mitochondrial OS=Arabidopsis thaliana GN=PPR40 PE=3 SV=1
WCO010102.1	1686	20102	7565	568.659	196.929	1.52989	Up	0	0	hypothetical protein SERLADRAFT_462076 [Serpula lacrymans var. lacrymans S7.9]	Aspartic protease OS=Phaffia rhodozyma GN=pr1 PE=1 SV=1
WCO004590.1	378	53	20	6.68735	2.32218	1.52595	Up	2.10664e-05	3.14597e-05	#N/A	#N/A
WCO002041.1	414	90	34	10.3684	3.60443	1.52435	Up	2.79282e-08	4.62656e-08	#N/A	#N/A
WCO001484.1	1383	119	45	4.10388	1.42807	1.52293	Up	1.67739e-10	2.96983e-10	hypothetical protein SERLADRAFT_362474 [Serpula lacrymans var. lacrymans S7.9]	Transcription factor Sox-7 OS=Xenopus tropicalis GN=sox7 PE=2 SV=1
WCO010071.1	1062	243	92	10.9132	3.80208	1.52121	Up	6.50404e-20	1.40822e-19	hypothetical protein SERLA73DRAFT_177489 [Serpula lacrymans var. lacrymans S7.3]	JmjC domain-containing protein 7 OS=Homo sapiens GN=JMJD7 PE=2 SV=1
WCO005516.1	669	1730	655	123.336	42.9708	1.52117	Up	1.44263e-131	7.79985e-131	hypothetical protein SCHCODRAFT_54970 [Schizophyllum commune H4-8]	#N/A
WCO008778.1	507	10613	4025	998.39	348.43	1.51873	Up	0	0	hypothetical protein SCHCODRAFT_63192 [Schizophyllum commune H4-8]	Translationally-controlled tumor protein homolog OS=Cryptococcus neoformans GN=CNM01460 PE=3 SV=1
WCO003853.1	684	158	60	11.0172	3.84993	1.51685	Up	2.059e-13	3.92252e-13	hypothetical protein SERLA73DRAFT_178536 [Serpula lacrymans var. lacrymans S7.3]	DNA-directed RNA polymerases I and III subunit RPAC1 OS=Schizosaccharomyces pombe (strain ATCC 38366 / 972) GN=rpc40 PE=2 SV=1
WCO001213.1	924	300	114	15.4853	5.41491	1.51589	Up	4.18218e-24	9.77825e-24	#N/A	#N/A
WCO008669.1	501	11542	4387	1098.79	384.316	1.51555	Up	0	0	#N/A	#N/A
WCO006042.1	666	2900	1103	207.68	72.6874	1.51458	Up	8.32828e-218	6.25572e-217	hypothetical protein SERLA73DRAFT_67000 [Serpula lacrymans var. lacrymans S7.3]	#N/A
WCO003870.1	2598	4895	1863	89.8636	31.4725	1.51364	Up	0	0	hypothetical protein SERLA73DRAFT_179448 [Serpula lacrymans var. lacrymans S7.3]	#N/A
WCO009318.1	2838	1592	606	26.7547	9.3717	1.51341	Up	2.51806e-120	1.28581e-119	hypothetical protein SERLA73DRAFT_186555 [Serpula lacrymans var. lacrymans S7.3]	LIM domain-binding protein 3 OS=Homo sapiens GN=LDB3 PE=1 SV=2
WCO004589.1	1707	2236	852	62.4753	21.9061	1.51196	Up	5.6971e-168	3.60465e-167	hypothetical protein SERLA73DRAFT_192115 [Serpula lacrymans var. lacrymans S7.3]	Putative ribosome biogenesis protein C8F11.04 OS=Schizosaccharomyces pombe (strain ATCC 38366 / 972) GN=SPAC8F11.04 PE=2 SV=1
WCO007726.1	879	702	268	38.0906	13.3815	1.5092	Up	7.34182e-54	2.41562e-53	hypothetical protein SERLADRAFT_473407 [Serpula lacrymans var. lacrymans S7.9]	rRNA-processing protein utp23 OS=Schizosaccharomyces pombe (strain ATCC 38366 / 972) GN=utp23 PE=2 SV=1
WCO005543.2	840	55	21	3.12287	1.09723	1.509	Up	1.72116e-05	2.58022e-05	DNA repair and recombination protein pif1 [Coprinopsis cinerea okayama7#130]	Uncharacterized ATP-dependent helicase YHR031C OS=Saccharomyces cerevisiae (strain ATCC 204508 / S288c) GN=YHR031C PE=1 SV=1
WCO004510.1	3426	4731	1808	65.8621	23.1616	1.50771	Up	0	0	hypothetical protein SERLA73DRAFT_169159 [Serpula lacrymans var. lacrymans S7.3]	Ribosome biogenesis protein BMS1 homolog OS=Schizosaccharomyces pombe (strain ATCC 38366 / 972) GN=SPBC31E1.06 PE=1 SV=2
WCO002105.1	2679	1942	743	34.5738	12.1723	1.50607	Up	2.59658e-145	1.49768e-144	glycoside hydrolase family 3 protein [Serpula lacrymans var. lacrymans S7.9]	Probable exo-1,4-beta-xylosidase bxlB OS=Neosartorya fumigata (strain ATCC MYA-4609 / Af293 / CBS 101355 / FGSC A1100) GN=bxlB PE=3 SV=1
WCO000241.1	3153	2347	898	35.5025	12.5	1.50599	Up	3.44384e-175	2.24033e-174	hypothetical protein CC1G_06687 [Coprinopsis cinerea okayama7#130]	#N/A
WCO003671.1	528	81	31	7.3168	2.57683	1.50562	Up	1.8028e-07	2.90377e-07	#N/A	#N/A
WCO002723.1	231	47	18	9.70412	3.41994	1.50463	Up	7.48066e-05	0.000109251	hypothetical protein CC1G_02501 [Coprinopsis cinerea okayama7#130]	#N/A
WCO006866.1	330	60	23	8.67176	3.05895	1.50329	Up	7.48898e-06	1.13988e-05	hypothetical protein SCHCODRAFT_103113 [Schizophyllum commune H4-8]	#N/A
WCO006011.1	408	986	378	115.262	40.6621	1.50316	Up	1.6997e-74	6.60409e-74	hypothetical protein SERLADRAFT_368530 [Serpula lacrymans var. lacrymans S7.9]	Replication factor C subunit 5 OS=Neurospora crassa GN=B14D6.460 PE=3 SV=1
WCO007432.1	885	86	33	4.63474	1.63655	1.50183	Up	7.9336e-08	1.29297e-07	#N/A	#N/A
WCO001266.1	2097	24402	9370	555.005	196.11	1.50084	Up	0	0	GMC oxidoreductase [Schizophyllum commune H4-8]	Choline dehydrogenase OS=Pectobacterium carotovorum subsp. carotovorum (strain PC1) GN=betA PE=3 SV=1
WCO003778.1	2595	1077	414	19.7947	7.00198	1.49928	Up	6.74124e-81	2.73489e-80	EXS family protein/ERD1/XPR1/SYG1 family protein [Coprinopsis cinerea okayama7#130]	Xenotropic and polytropic retrovirus receptor 1 homolog OS=Danio rerio GN=xpr1 PE=3 SV=1
WCO005813.1	645	52	20	3.84515	1.36091	1.49847	Up	3.23518e-05	4.79112e-05	hypothetical protein SERLA73DRAFT_185168 [Serpula lacrymans var. lacrymans S7.3]	#N/A
WCO005911.3	681	65	25	4.55236	1.61121	1.49847	Up	3.267e-06	5.04723e-06	#N/A	#N/A
WCO010380.1	534	733	282	65.4686	23.1775	1.49808	Up	1.44407e-55	4.82372e-55	hypothetical protein SERLA73DRAFT_186625 [Serpula lacrymans var. lacrymans S7.3]	Coiled-coil domain-containing protein 12 OS=Mus musculus GN=Ccdc12 PE=1 SV=2
WCO004323.2	1092	678	261	29.6126	10.49	1.4972	Up	1.74477e-51	5.61956e-51	hypothetical protein SERLA73DRAFT_186333 [Serpula lacrymans var. lacrymans S7.3]	Probable iron/ascorbate oxidoreductase DDB_G0283291 OS=Dictyostelium discoideum GN=DDB_G0283291 PE=3 SV=1
WCO002972.1	2067	1204	464	27.7815	9.85225	1.4956	Up	6.75736e-90	2.90699e-89	hypothetical protein SERLA73DRAFT_96313 [Serpula lacrymans var. lacrymans S7.3]	#N/A
WCO005100.1	303	179	69	28.1761	9.99458	1.49525	Up	1.01735e-14	1.99915e-14	hypothetical protein SCHCODRAFT_61733 [Schizophyllum commune H4-8]	Molybdopterin synthase sulfur carrier subunit OS=Mus musculus GN=Mocs2 PE=2 SV=1
WCO002623.1	2379	83	32	1.664	0.590355	1.495	Up	1.47593e-07	2.38447e-07	HNWD3 [Podospora anserina]	Vegetative incompatibility protein HET-E-1 OS=Podospora anserina GN=HET-E1 PE=4 SV=1
WCO008102.1	2265	4245	1638	89.3881	31.7398	1.49379	Up	0	0	exo-beta-1,3-glucanase [Lentinula edodes]	Glucan 1,3-beta-glucosidase OS=Cochliobolus carbonum GN=EXG1 PE=1 SV=1
WCO002969.1	1542	12854	4961	397.58	141.203	1.49348	Up	0	0	hypothetical protein SERLA73DRAFT_96288 [Serpula lacrymans var. lacrymans S7.3]	Stress response protein ish1 OS=Schizosaccharomyces pombe (strain ATCC 38366 / 972) GN=ish1 PE=1 SV=1
WCO010691.1	1905	6306	2438	157.881	56.169	1.49099	Up	0	0	hypothetical protein SERLA73DRAFT_186448 [Serpula lacrymans var. lacrymans S7.3]	LETM1 and EF-hand domain-containing protein 1, mitochondrial OS=Gallus gallus GN=LETM1 PE=2 SV=1
WCO000954.1	1032	318	123	14.6966	5.23099	1.49033	Up	7.32172e-25	1.72699e-24	hypothetical protein SERLA73DRAFT_179274 [Serpula lacrymans var. lacrymans S7.3]	#N/A
WCO005134.1	1503	1533	593	48.6467	17.3162	1.49022	Up	2.4046e-113	1.18675e-112	hypothetical protein SERLA73DRAFT_181341 [Serpula lacrymans var. lacrymans S7.3]	Probable peptide/nitrate transporter At3g43790 OS=Arabidopsis thaliana GN=ZIFL2 PE=2 SV=2
WCO004117.1	420	1177	456	133.659	47.6512	1.48797	Up	2.87212e-87	1.2178e-86	#N/A	#N/A
WCO006614.1	4467	6247	2423	66.7	23.8065	1.48633	Up	0	0	hypothetical protein SERLA73DRAFT_115225 [Serpula lacrymans var. lacrymans S7.3]	Dicer-like protein 2 OS=Coccidioides immitis (strain RS) GN=DCL2 PE=3 SV=2
WCO001208.1	498	1015	394	97.2091	34.7236	1.48517	Up	2.65118e-75	1.03623e-74	hypothetical protein SERLA73DRAFT_154273 [Serpula lacrymans var. lacrymans S7.3]	#N/A
WCO004667.1	735	350	136	22.7118	8.121	1.48371	Up	4.91578e-27	1.19955e-26	QDE2 protein [Coprinopsis cinerea okayama7#130]	#N/A
WCO000436.1	1326	1774	690	63.8088	22.8383	1.4823	Up	7.70368e-130	4.11826e-129	hypothetical protein CC1G_01787 [Coprinopsis cinerea okayama7#130]	#N/A
WCO005352.1	4482	19192	7474	204.23	73.1879	1.48051	Up	0	0	hypothetical protein SERLADRAFT_354375 [Serpula lacrymans var. lacrymans S7.9]	Uncharacterized protein PYUK71.03c OS=Schizosaccharomyces pombe (strain ATCC 38366 / 972) GN=SPAPYUK71.03c PE=1 SV=1
WCO004570.1	1146	95	37	3.95375	1.41702	1.48036	Up	2.34152e-08	3.89176e-08	hypothetical protein SERLADRAFT_349485 [Serpula lacrymans var. lacrymans S7.9]	#N/A
WCO009293.1	1695	3669	1431	103.24	37.0534	1.47832	Up	2.49966e-265	2.09687e-264	N-myristoyl transferase [Coprinopsis cinerea okayama7#130]	Glycylpeptide N-tetradecanoyltransferase OS=Cryptococcus neoformans var. grubii PE=1 SV=3
WCO003198.1	441	41	16	4.4342	1.59235	1.47751	Up	0.000266932	0.000379783	hypothetical protein CC1G_11630 [Coprinopsis cinerea okayama7#130]	#N/A
WCO004355.1	789	320	125	19.3439	6.9533	1.47611	Up	1.12417e-24	2.64431e-24	hypothetical protein SERLA73DRAFT_164301 [Serpula lacrymans var. lacrymans S7.3]	#N/A
WCO001676.1	453	2355	920	247.949	89.1349	1.47598	Up	1.22874e-170	7.84409e-170	hypothetical protein CC1G_10336 [Coprinopsis cinerea okayama7#130]	Chaperone protein YajL OS=Escherichia coli (strain K12) GN=yajL PE=1 SV=2
WCO000063.1	1410	215	84	7.2726	2.61468	1.47584	Up	4.46418e-17	9.17965e-17	hypothetical protein SERLA73DRAFT_90724 [Serpula lacrymans var. lacrymans S7.3]	3-hydroxybenzoate 6-hydroxylase 1 OS=Pseudomonas alcaligenes GN=xlnD PE=1 SV=1
WCO008140.1	1572	46	18	1.39565	0.502549	1.4736	Up	0.000114621	0.000166008	#N/A	#N/A
WCO008068.1	1899	4083	1598	102.547	36.9326	1.47332	Up	1.51303e-293	1.35287e-292	hypothetical protein SERLA73DRAFT_159693 [Serpula lacrymans var. lacrymans S7.3]	#N/A
WCO008055.2	2148	4255	1666	94.479	34.0407	1.47273	Up	1.2e-305	1.10654e-304	hypothetical protein SERLA73DRAFT_73922 [Serpula lacrymans var. lacrymans S7.3]	#N/A
WCO002947.1	312	74	29	11.3122	4.07945	1.47143	Up	9.51312e-07	1.49978e-06	#N/A	#N/A
WCO000706.3	1095	533	209	23.2158	8.37703	1.47059	Up	8.33216e-40	2.37253e-39	hypothetical protein SCHCODRAFT_66992 [Schizophyllum commune H4-8]	Uncharacterized MFS-type transporter PB1E7.08c OS=Schizosaccharomyces pombe (strain ATCC 38366 / 972) GN=SPAPB1E7.08c PE=1 SV=1
WCO003172.1	1188	571	224	22.924	8.27541	1.46995	Up	1.69765e-42	5.01435e-42	hypothetical protein SERLA73DRAFT_88732 [Serpula lacrymans var. lacrymans S7.3]	Probable serine/threonine-protein kinase DDB_G0284251 OS=Dictyostelium discoideum GN=DDB_G0284251 PE=3 SV=1
WCO006711.1	1380	2484	975	85.8505	31.0087	1.46915	Up	1.2148e-178	7.96329e-178	hypothetical protein SERLA73DRAFT_125549 [Serpula lacrymans var. lacrymans S7.3]	Arginine biosynthesis bifunctional protein ArgJ, mitochondrial OS=Postia placenta (strain ATCC 44394 / Madison 698-R) GN=POSPLDRAFT_134690 PE=3 SV=1
WCO010120.1	1398	4190	1645	142.948	51.6436	1.46882	Up	8.14986e-300	7.39544e-299	aspartyl aminopeptidase [Coprinopsis cinerea okayama7#130]	Aspartyl aminopeptidase OS=Aspergillus oryzae (strain ATCC 42149 / RIB 40) GN=dapA PE=1 SV=1
WCO010716.1	1413	644	253	21.7377	7.85844	1.46789	Up	1.29478e-47	4.02172e-47	hypothetical protein SERLA73DRAFT_119094 [Serpula lacrymans var. lacrymans S7.3]	High-affinity methionine permease OS=Saccharomyces cerevisiae (strain ATCC 204508 / S288c) GN=MUP1 PE=1 SV=1
WCO008687.1	1488	2675	1051	85.7415	30.9997	1.46774	Up	6.00286e-192	4.12479e-191	hypothetical protein SERLA73DRAFT_187372 [Serpula lacrymans var. lacrymans S7.3]	#N/A
WCO000289.1	4416	17068	6715	184.342	66.7383	1.4658	Up	0	0	hypothetical protein SERLA73DRAFT_114628 [Serpula lacrymans var. lacrymans S7.3]	Pentafunctional AROM polypeptide OS=Laccaria bicolor (strain S238N-H82) GN=LACBIDRAFT_233717 PE=3 SV=1
WCO001038.1	2160	3598	1417	79.447	28.7922	1.46432	Up	1.41383e-256	1.16767e-255	exo-beta-1,3-glucanase [Coprinopsis cinerea okayama7#130]	Probable glucan 1,3-beta-glucosidase D OS=Aspergillus clavatus (strain ATCC 1007 / CBS 513.65 / DSM 816 / NCTC 3887 / NRRL 1) GN=exgD PE=3 SV=1
WCO004376.1	1263	4131	1627	155.999	56.5382	1.46424	Up	3.0013e-294	2.6977e-293	hypothetical protein SERLADRAFT_476927 [Serpula lacrymans var. lacrymans S7.9]	#N/A
WCO003676.1	1065	203	80	9.0911	3.29684	1.46337	Up	5.0734e-16	1.02523e-15	hypothetical protein SCHCODRAFT_53191 [Schizophyllum commune H4-8]	Aldo-keto reductase yakc [NADP+] OS=Schizosaccharomyces pombe (strain ATCC 38366 / 972) GN=yakc PE=1 SV=1
WCO007305.1	1710	2248	886	62.7004	22.7403	1.46323	Up	6.8213e-161	4.21914e-160	transducin family protein/WD-40 repeat family protein [Coprinopsis cinerea okayama7#130]	Uncharacterized WD repeat-containing protein C17D11.16 OS=Schizosaccharomyces pombe (strain ATCC 38366 / 972) GN=SPBC1711.16 PE=1 SV=1
WCO006796.2	933	3085	1216	157.704	57.2018	1.46309	Up	5.15078e-220	3.90327e-219	hypothetical protein SERLA73DRAFT_180077 [Serpula lacrymans var. lacrymans S7.3]	Probable formate transporter OS=Methanobacterium formicicum GN=fdhC PE=3 SV=1
WCO002460.1	1263	428	169	16.1626	5.87275	1.46055	Up	5.61158e-32	1.45313e-31	#N/A	#N/A
WCO004983.1	1083	2332	921	102.7	37.3241	1.46026	Up	2.5032e-166	1.57102e-165	hypothetical protein SERLA73DRAFT_178217 [Serpula lacrymans var. lacrymans S7.3]	Protein lunapark OS=Xenopus tropicalis GN=lnp PE=2 SV=1
WCO001062.1	3858	8620	3406	106.565	38.7472	1.45957	Up	0	0	hypothetical protein SERLA73DRAFT_154826 [Serpula lacrymans var. lacrymans S7.3]	Serine/threonine-protein phosphatase 4 regulatory subunit 1 OS=Rattus norvegicus GN=Ppp4r1 PE=2 SV=1
WCO006383.1	1005	2288	905	108.583	39.5222	1.45806	Up	7.30586e-163	4.54516e-162	peroxin19 Pex19p [Coprinopsis cinerea okayama7#130]	Putative peroxisomal biogenesis factor 19 OS=Caenorhabditis elegans GN=prx-19 PE=1 SV=1
WCO004477.1	1761	1365	540	36.9695	13.4584	1.45783	Up	6.41424e-98	2.89335e-97	pentachlorophenol 4-monooxygenase [Aspergillus niger CBS 513.88]	Phenol 2-monooxygenase OS=Trichosporon cutaneum PE=1 SV=3
WCO009609.1	2166	987	391	21.7335	7.92276	1.45584	Up	3.58874e-71	1.37133e-70	hypothetical protein SERLA73DRAFT_80157 [Serpula lacrymans var. lacrymans S7.3]	#N/A
WCO009308.1	942	752	298	38.0748	13.8843	1.45538	Up	1.26407e-54	4.19135e-54	hypothetical protein SERLA73DRAFT_60775 [Serpula lacrymans var. lacrymans S7.3]	mRNA-capping enzyme subunit alpha OS=Neurospora crassa GN=NCU06260 PE=3 SV=1
WCO010072.1	594	3242	1285	260.314	94.9456	1.45508	Up	3.18312e-229	2.45571e-228	hypothetical protein SERLA73DRAFT_177491 [Serpula lacrymans var. lacrymans S7.3]	H/ACA ribonucleoprotein complex subunit 2 OS=Schizosaccharomyces pombe (strain ATCC 38366 / 972) GN=nhp2 PE=1 SV=1
WCO000449.1	1056	58	23	2.6196	0.955921	1.45438	Up	1.73931e-05	2.60698e-05	hypothetical protein SERLA73DRAFT_116198 [Serpula lacrymans var. lacrymans S7.3]	#N/A
WCO000681.1	1686	2173	862	61.4713	22.4392	1.45389	Up	4.03934e-154	2.41964e-153	hypothetical protein SERLA73DRAFT_163959 [Serpula lacrymans var. lacrymans S7.3]	Histone chaperone rtt106 OS=Emericella nidulans GN=rtt106 PE=3 SV=2
WCO001029.1	1029	766	304	35.5045	12.9663	1.45323	Up	1.72543e-55	5.75906e-55	#N/A	#N/A
WCO004051.1	1656	2818	1119	81.1616	29.657	1.45242	Up	5.68894e-199	4.02225e-198	hypothetical protein SCHCODRAFT_50413 [Schizophyllum commune H4-8]	Oxidation resistance protein 1 OS=Cryptococcus neoformans GN=OXR1 PE=3 SV=1
WCO005208.1	1608	428	170	12.6949	4.64003	1.45204	Up	1.03313e-31	2.66562e-31	#N/A	#N/A
WCO000415.1	906	976	388	51.3797	18.7958	1.45079	Up	4.8532e-70	1.83077e-69	hypothetical protein SERLA73DRAFT_64590 [Serpula lacrymans var. lacrymans S7.3]	Nuclear nucleic acid-binding protein C1D OS=Xenopus laevis GN=c1d PE=2 SV=1
WCO010904.2	3318	206	82	2.96115	1.08466	1.44891	Up	5.10716e-16	1.03181e-15	nitrate reductase [Ajellomyces dermatitidis ER-3]	Nitrate reductase [NAD(P)H] OS=Hordeum vulgare GN=NAR-7 PE=2 SV=1
WCO000419.1	1485	108	43	3.46871	1.27087	1.44858	Up	4.59508e-09	7.812e-09	hypothetical protein CC1G_00526 [Coprinopsis cinerea okayama7#130]	Uncharacterized transporter YIL166C OS=Saccharomyces cerevisiae (strain ATCC 204508 / S288c) GN=YIL166C PE=1 SV=1
WCO005267.1	648	108	43	7.94912	2.9124	1.44858	Up	4.59508e-09	7.81356e-09	hypothetical protein SERLADRAFT_361738 [Serpula lacrymans var. lacrymans S7.9]	Putative uncharacterized protein YOL114C OS=Saccharomyces cerevisiae (strain ATCC 204508 / S288c) GN=YOL114C PE=2 SV=1
WCO009942.1	1038	128	51	5.88143	2.15641	1.44754	Up	1.76298e-10	3.11879e-10	hypothetical protein SERLADRAFT_467949 [Serpula lacrymans var. lacrymans S7.9]	Uncharacterized protein C2A9.02 OS=Schizosaccharomyces pombe (strain ATCC 38366 / 972) GN=SPBC2A9.02 PE=2 SV=1
WCO008278.1	804	35255	14047	2091.39	766.806	1.44753	Up	0	0	hypothetical protein SERLA73DRAFT_180411 [Serpula lacrymans var. lacrymans S7.3]	#N/A
WCO002399.1	4233	5468	2184	61.6099	22.6445	1.444	Up	0	0	hypothetical protein SERLA73DRAFT_117654 [Serpula lacrymans var. lacrymans S7.3]	Probable Rho-type GTPase-activating protein 2 OS=Schizosaccharomyces pombe (strain ATCC 38366 / 972) GN=rga2 PE=1 SV=1
WCO001991.2	2442	1569	627	30.6441	11.2689	1.44327	Up	1.29407e-110	6.33907e-110	hypothetical protein SERLADRAFT_459485 [Serpula lacrymans var. lacrymans S7.9]	Multiple RNA-binding domain-containing protein 1 OS=Ustilago maydis GN=MRD1 PE=3 SV=1
WCO005491.1	1371	1128	451	39.2412	14.4377	1.44253	Up	5.45674e-80	2.20124e-79	hypothetical protein SCHCODRAFT_108709 [Schizophyllum commune H4-8]	#N/A
WCO003048.1	879	95	38	5.15472	1.89737	1.44189	Up	4.36104e-08	7.1744e-08	hypothetical protein SERLA73DRAFT_110594 [Serpula lacrymans var. lacrymans S7.3]	Guanine nucleotide-binding protein-like 3 homolog OS=Dictyostelium discoideum GN=gnl3 PE=3 SV=1
WCO007906.1	1095	1209	484	52.6602	19.3994	1.4407	Up	1.93161e-85	8.08195e-85	hypothetical protein SERLA73DRAFT_173976 [Serpula lacrymans var. lacrymans S7.3]	Glycerol-3-phosphate dehydrogenase [NAD(P)+] OS=Lactobacillus reuteri (strain JCM 1112) GN=gpsA PE=3 SV=1
WCO003598.1	1026	4524	1812	210.303	77.512	1.43998	Up	0	0	hypothetical protein SERLA73DRAFT_181112 [Serpula lacrymans var. lacrymans S7.3]	Ketol-acid reductoisomerase OS=Pyrococcus abyssi (strain GE5 / Orsay) GN=ilvC PE=3 SV=1
WCO009331.1	1605	4654	1865	138.3	50.999	1.43926	Up	0	0	hypothetical protein SERLA73DRAFT_104368 [Serpula lacrymans var. lacrymans S7.3]	Succinate-semialdehyde dehydrogenase [NADP+] OS=Escherichia coli (strain K12) GN=gabD PE=1 SV=1
WCO010113.1	933	1771	710	90.533	33.3991	1.43863	Up	5.15632e-124	2.69086e-123	hypothetical protein SERLA73DRAFT_48385 [Serpula lacrymans var. lacrymans S7.3]	GTP cyclohydrolase 1 OS=Neurospora crassa GN=104H10.80 PE=2 SV=2
WCO006157.1	1863	2170	871	55.5542	20.5193	1.43691	Up	3.04328e-151	1.80277e-150	hypothetical protein SERLA73DRAFT_92118 [Serpula lacrymans var. lacrymans S7.3]	U3 small nucleolar RNA-associated protein 7 OS=Saccharomyces cerevisiae (strain ATCC 204508 / S288c) GN=UTP7 PE=1 SV=1
WCO006081.1	732	142	57	9.25225	3.4176	1.43682	Up	2.31088e-11	4.18327e-11	hypothetical protein SERLA73DRAFT_90677 [Serpula lacrymans var. lacrymans S7.3]	Serine/threonine-protein phosphatase 2A activator OS=Oryctolagus cuniculus GN=PPP2R4 PE=1 SV=1
WCO008645.1	2292	1280	514	26.6358	9.84253	1.43627	Up	6.1378e-90	2.64312e-89	hypothetical protein SERLA73DRAFT_83011 [Serpula lacrymans var. lacrymans S7.3]	Exocyst complex component EXO84 OS=Cryptococcus neoformans GN=EXO84 PE=3 SV=1
WCO006828.1	198	127	51	30.5921	11.3048	1.43622	Up	2.64754e-10	4.66718e-10	#N/A	#N/A
WCO003008.2	1341	2600	1045	92.473	34.2015	1.43497	Up	1.87999e-180	1.23903e-179	hypothetical protein SERLA73DRAFT_65968 [Serpula lacrymans var. lacrymans S7.3]	La protein homolog OS=Schizosaccharomyces pombe (strain ATCC 38366 / 972) GN=sla1 PE=1 SV=1
WCO010044.1	1413	654	263	22.0753	8.16905	1.43419	Up	9.98732e-47	3.07978e-46	hypothetical protein BC1G_05441 [Botryotinia fuckeliana B05.10]	Uncharacterized transporter C1002.16c OS=Schizosaccharomyces pombe (strain ATCC 38366 / 972) GN=SPAC1002.16c PE=2 SV=1
WCO007017.1	1674	179	72	5.09997	1.88771	1.43385	Up	6.49858e-14	1.25536e-13	cytochrome P450 [Postia placenta]	Cytochrome P450 3A24 OS=Ovis aries GN=CYP3A24 PE=2 SV=1
WCO005973.2	807	72	29	4.25529	1.57718	1.43191	Up	2.17562e-06	3.38008e-06	hypothetical protein SCHCODRAFT_257437 [Schizophyllum commune H4-8]	Uncharacterized UPF0442 protein C7D4.12c OS=Schizosaccharomyces pombe (strain ATCC 38366 / 972) GN=SPAC7D4.12c PE=2 SV=1
WCO006140.1	1227	878	354	34.1287	12.6624	1.43043	Up	6.8082e-62	2.39986e-61	hypothetical protein SERLADRAFT_478326 [Serpula lacrymans var. lacrymans S7.9]	Gluconolactonase OS=Zymomonas mobilis GN=gnl PE=1 SV=2
WCO001042.1	1131	3253	1312	137.18	50.9131	1.42996	Up	4.38102e-224	3.35264e-223	hypothetical protein SERLA73DRAFT_112104 [Serpula lacrymans var. lacrymans S7.3]	N-acetyltransferase ECO1 OS=Yarrowia lipolytica (strain CLIB 122 / E 150) GN=ECO1 PE=3 SV=1
WCO010248.1	2307	2366	955	48.9145	18.1683	1.42884	Up	2.41252e-163	1.50527e-162	hypothetical protein SCHCODRAFT_80484 [Schizophyllum commune H4-8]	Ribosome biogenesis protein ERB1 OS=Coprinopsis cinerea (strain Okayama-7 / 130 / FGSC 9003) GN=ERB1 PE=3 SV=2
WCO010379.1	1836	862	348	22.3926	8.31888	1.42856	Up	1.10961e-60	3.87299e-60	hypothetical protein SERLA73DRAFT_76651 [Serpula lacrymans var. lacrymans S7.3]	Translation factor GUF1, mitochondrial OS=Laccaria bicolor (strain S238N-H82) GN=GUF1 PE=3 SV=1
WCO002956.1	819	423	171	24.6335	9.16369	1.42662	Up	1.40041e-30	3.5627e-30	hypothetical protein SERLA73DRAFT_191353 [Serpula lacrymans var. lacrymans S7.3]	#N/A
WCO010117.1	1692	6142	2485	173.133	64.4591	1.42542	Up	0	0	hypothetical protein CC1G_00109 [Coprinopsis cinerea okayama7#130]	#N/A
WCO007108.1	360	210	85	27.8219	10.3627	1.42482	Up	6.23708e-16	1.25683e-15	#N/A	#N/A
WCO007676.1	939	968	392	49.1677	18.3222	1.42412	Up	1.30183e-67	4.82779e-67	glycosyltransferase family 8 protein [Serpula lacrymans var. lacrymans S7.9]	Uncharacterized protein R707 OS=Acanthamoeba polyphaga mimivirus GN=MIMI_R707 PE=4 SV=1
WCO005398.1	2559	1585	642	29.5413	11.0109	1.4238	Up	1.71691e-109	8.34822e-109	hypothetical protein SERLADRAFT_359798 [Serpula lacrymans var. lacrymans S7.9]	Protein SGT1 homolog OS=Mus musculus GN=Ecd PE=2 SV=2
WCO006346.1	861	79	32	4.37617	1.63119	1.42374	Up	7.7295e-07	1.22129e-06	Hypothetical Protein RTG_01961 [Rhodotorula glutinis ATCC 204091]	Regulator of rDNA transcription protein 8 OS=Saccharomyces cerevisiae (strain ATCC 204508 / S288c) GN=RRT8 PE=1 SV=2
WCO005938.1	3687	2567	1040	33.2065	12.3799	1.42346	Up	4.70622e-176	3.06856e-175	hypothetical protein SERLA73DRAFT_103188 [Serpula lacrymans var. lacrymans S7.3]	Probable inositol polyphosphate 5-phosphatase C9G1.10c OS=Schizosaccharomyces pombe (strain ATCC 38366 / 972) GN=SPAC9G1.10c PE=1 SV=2
WCO001862.1	1155	138	56	5.69859	2.12796	1.42113	Up	6.35334e-11	1.14045e-10	putative laminarinase [Phanerochaete chrysosporium]	Probable glycosidase C21B10.07 OS=Schizosaccharomyces pombe (strain ATCC 38366 / 972) GN=SPBC21B10.07 PE=2 SV=1
WCO004132.1	1839	96	39	2.48977	0.930767	1.41952	Up	5.32826e-08	8.74035e-08	hypothetical protein AOL_s00006g503 [Arthrobotrys oligospora ATCC 24927]	#N/A
WCO000860.1	1284	2438	991	90.5605	33.874	1.4187	Up	1.80345e-166	1.13352e-165	hypothetical protein SERLA73DRAFT_179541 [Serpula lacrymans var. lacrymans S7.3]	Surfeit locus protein 6 homolog OS=Drosophila melanogaster GN=Surf6 PE=1 SV=1
WCO000314.1	852	1204	491	67.3996	25.293	1.414	Up	9.00572e-83	3.70457e-82	hypothetical protein CC1G_12129 [Coprinopsis cinerea okayama7#130]	CBP3-like protein OS=Schizosaccharomyces pombe (strain ATCC 38366 / 972) GN=cbp3 PE=2 SV=1
WCO001806.1	2190	2181	890	47.4987	17.8363	1.41307	Up	3.01996e-148	1.75969e-147	hypothetical protein CC1G_08751 [Coprinopsis cinerea okayama7#130]	F-box/WD repeat-containing protein pof10 OS=Schizosaccharomyces pombe (strain ATCC 38366 / 972) GN=pof10 PE=1 SV=1
WCO005207.1	1716	5760	2352	160.094	60.1559	1.41214	Up	0	0	hypothetical protein SERLA73DRAFT_181173 [Serpula lacrymans var. lacrymans S7.3]	Uncharacterized protein C4G3.03 OS=Schizosaccharomyces pombe (strain ATCC 38366 / 972) GN=SPCC4G3.03 PE=2 SV=1
WCO008666.1	699	1540	629	105.078	39.494	1.41176	Up	4.2359e-105	2.00712e-104	hypothetical protein SERLA73DRAFT_189460 [Serpula lacrymans var. lacrymans S7.3]	#N/A
WCO004534.1	921	83	34	4.29822	1.62023	1.40754	Up	5.08584e-07	8.09869e-07	hypothetical protein MYCGRDRAFT_46265 [Mycosphaerella graminicola IPO323]	Probable glutamine amidotransferase DUG3 OS=Saccharomyces cerevisiae (strain ATCC 204508 / S288c) GN=DUG3 PE=1 SV=1
WCO000312.1	3018	10918	4473	172.542	65.0486	1.40736	Up	0	0	translation initiation factor eIF3a [Coprinopsis cinerea okayama7#130]	Eukaryotic translation initiation factor 3 subunit A OS=Ustilago maydis GN=TIF32 PE=3 SV=2
WCO008951.7	1566	3375	1383	102.79	38.7604	1.40705	Up	7.79226e-227	5.98457e-226	hypothetical protein SERLA73DRAFT_111705 [Serpula lacrymans var. lacrymans S7.3]	DnaJ homolog subfamily C member 7 homolog OS=Schizosaccharomyces pombe (strain ATCC 38366 / 972) GN=SPBC543.02c PE=2 SV=1
WCO000939.2	2031	244	100	5.72994	2.16097	1.40684	Up	5.9731e-18	1.24653e-17	glucose transporter [Coprinopsis cinerea okayama7#130]	High-affinity glucose transporter OS=Kluyveromyces lactis (strain ATCC 8585 / CBS 2359 / DSM 70799 / NBRC 1267 / NRRL Y-1140 / WM37) GN=HGT1 PE=3 SV=1
WCO005511.1	1929	1703	698	42.1068	15.8811	1.40674	Up	2.0934e-115	1.04523e-114	hypothetical protein CC1G_01672 [Coprinopsis cinerea okayama7#130]	#N/A
WCO009209.1	522	727	298	66.4254	25.0555	1.4066	Up	2.67076e-50	8.50583e-50	hypothetical protein CC1G_07279 [Coprinopsis cinerea okayama7#130]	#N/A
WCO003957.2	921	473	194	24.4947	9.24486	1.40575	Up	2.75252e-33	7.25071e-33	hypothetical protein SERLA73DRAFT_165253 [Serpula lacrymans var. lacrymans S7.3]	Sorbitol dehydrogenase OS=Bombyx mori GN=SDH PE=2 SV=1
WCO001660.1	909	39	16	2.04631	0.772528	1.40536	Up	0.00061929	0.000865831	#N/A	#N/A
WCO007973.1	1710	16143	6623	450.255	169.987	1.40531	Up	0	0	glucoamylase [Fomitopsis palustris]	Glucoamylase OS=Aspergillus oryzae (strain ATCC 42149 / RIB 40) GN=glaA PE=2 SV=2
WCO003426.1	873	1886	774	103.038	38.9121	1.40489	Up	2.39438e-127	1.26497e-126	hypothetical protein SERLA73DRAFT_95074 [Serpula lacrymans var. lacrymans S7.3]	Ribosome biogenesis protein BRX1 homolog OS=Schizosaccharomyces pombe (strain ATCC 38366 / 972) GN=SPBC800.06 PE=2 SV=1
WCO003871.1	801	977	401	58.1744	21.972	1.40472	Up	7.42104e-67	2.73545e-66	hypothetical protein SERLA73DRAFT_50932 [Serpula lacrymans var. lacrymans S7.3]	Uncharacterized hydrolase C9G1.08c OS=Schizosaccharomyces pombe (strain ATCC 38366 / 972) GN=SPAC9G1.08c PE=2 SV=1
WCO008592.3	1011	735	302	34.6742	13.1103	1.40316	Up	1.18858e-50	3.79103e-50	hypothetical protein SERLA73DRAFT_187771 [Serpula lacrymans var. lacrymans S7.3]	Dimethyladenosine transferase OS=Schizosaccharomyces pombe (strain ATCC 38366 / 972) GN=dim1 PE=2 SV=1
WCO008609.1	1122	326	134	13.8578	5.24167	1.4026	Up	2.29174e-23	5.2974e-23	hypothetical protein SERLA73DRAFT_183511 [Serpula lacrymans var. lacrymans S7.3]	Uncharacterized membrane protein YFL054C OS=Saccharomyces cerevisiae (strain ATCC 204508 / S288c) GN=YFL054C PE=1 SV=1
WCO009954.1	1428	1085	446	36.2386	13.7077	1.40254	Up	7.08786e-74	2.74149e-73	glycoside hydrolase family 13 protein [Serpula lacrymans var. lacrymans S7.3]	Glucan 1,4-alpha-maltohexaosidase OS=Bacillus sp. (strain 707) PE=1 SV=1
WCO004368.1	1551	1931	794	59.3801	22.4681	1.4021	Up	5.94916e-130	3.18232e-129	hypothetical protein SERLA73DRAFT_95699 [Serpula lacrymans var. lacrymans S7.3]	WD repeat-containing protein YCR072C OS=Saccharomyces cerevisiae (strain ATCC 204508 / S288c) GN=YCR072C PE=1 SV=3
WCO005029.1	294	214	88	34.7166	13.1369	1.402	Up	7.49662e-16	1.50744e-15	#N/A	#N/A
WCO010150.1	2562	2980	1227	55.4763	21.0196	1.40014	Up	4.79354e-199	3.3948e-198	hypothetical protein CC1G_01275 [Coprinopsis cinerea okayama7#130]	Nucleoporin nup82 OS=Schizosaccharomyces pombe (strain ATCC 38366 / 972) GN=nup82 PE=2 SV=1
WCO006564.1	558	51	21	4.35919	1.65175	1.40007	Up	9.17862e-05	0.00013357	hypothetical protein SERLA73DRAFT_140426 [Serpula lacrymans var. lacrymans S7.3]	Zinc-regulated transporter 1 OS=Saccharomyces cerevisiae (strain ATCC 204508 / S288c) GN=ZRT1 PE=2 SV=1
WCO008297.2	3357	2188	901	31.0861	11.7796	1.39998	Up	1.18607e-146	6.86892e-146	hypothetical protein SERLA73DRAFT_171188 [Serpula lacrymans var. lacrymans S7.3]	Importin-13 OS=Mus musculus GN=Ipo13 PE=2 SV=1
WCO004789.1	1458	199	82	6.50977	2.46839	1.39903	Up	8.42564e-15	1.65721e-14	hypothetical protein SERLA73DRAFT_135995 [Serpula lacrymans var. lacrymans S7.3]	Cytochrome P450 4F5 OS=Rattus norvegicus GN=Cyp4f5 PE=2 SV=1
WCO005854.1	711	398	164	26.6983	10.1235	1.39903	Up	4.49518e-28	1.10766e-27	#N/A	#N/A
WCO005184.2	1800	2269	936	60.1218	22.8224	1.39744	Up	1.35613e-151	8.05016e-151	hypothetical protein SERLA73DRAFT_182004 [Serpula lacrymans var. lacrymans S7.3]	NAD-dependent deacetylase hst4 OS=Schizosaccharomyces pombe (strain ATCC 38366 / 972) GN=hst4 PE=2 SV=1
WCO001100.1	4479	3956	1632	42.1255	15.9918	1.39736	Up	9.05876e-263	7.58416e-262	hypothetical protein SERLADRAFT_451502 [Serpula lacrymans var. lacrymans S7.9]	Kinesin-like protein bimC OS=Emericella nidulans GN=bimC PE=2 SV=2
WCO009270.1	1926	1733	715	42.9153	16.2933	1.39722	Up	3.23236e-116	1.6158e-115	hypothetical protein CC1G_04027 [Coprinopsis cinerea okayama7#130]	#N/A
WCO002009.2	978	1708	705	83.295	31.638	1.39657	Up	1.72742e-114	8.56494e-114	hypothetical protein MYCGRDRAFT_70252 [Mycosphaerella graminicola IPO323]	Aflatoxin B1 aldehyde reductase member 3 OS=Rattus norvegicus GN=Akr7a3 PE=1 SV=2
WCO000707.1	324	16396	6775	2413.59	917.746	1.39501	Up	0	0	hypothetical protein SERLA73DRAFT_183300 [Serpula lacrymans var. lacrymans S7.3]	FK506-binding protein 1 OS=Cryptococcus neoformans GN=FPR1 PE=3 SV=2
WCO001678.1	1638	946	391	27.5453	10.4766	1.39463	Up	4.18684e-64	1.50438e-63	hypothetical protein SERLADRAFT_412932 [Serpula lacrymans var. lacrymans S7.9]	Putative acyl-CoA synthetase YngI OS=Bacillus subtilis GN=yngI PE=3 SV=1
WCO000992.1	3681	3170	1311	41.0737	15.6313	1.39378	Up	3.71416e-210	2.74642e-209	hypothetical protein SERLA73DRAFT_79593 [Serpula lacrymans var. lacrymans S7.3]	#N/A
WCO010476.1	1770	4407	1825	118.752	45.253	1.39186	Up	9.60772e-291	8.52822e-290	hypothetical protein SERLA73DRAFT_191464 [Serpula lacrymans var. lacrymans S7.3]	Sorting nexin-41 OS=Cryptococcus neoformans GN=SNX41 PE=3 SV=1
WCO002725.1	2394	2702	1119	53.8309	20.5146	1.39178	Up	4.82376e-179	3.16937e-178	ribosome biogenesis protein tsr1 [Coprinopsis cinerea okayama7#130]	Ribosome biogenesis protein tsr1 homolog OS=Schizosaccharomyces pombe (strain ATCC 38366 / 972) GN=SPAC23H4.15 PE=2 SV=1
WCO010442.1	1815	1989	824	52.2671	19.9255	1.39129	Up	2.9907e-132	1.62314e-131	cytochrome P450 [Postia placenta]	Cytochrome P450 52A5 OS=Candida maltosa GN=CYP52A5 PE=1 SV=1
WCO001228.1	1776	514	213	13.8035	5.26374	1.39088	Up	1.77542e-35	4.82246e-35	hypothetical protein SERLA73DRAFT_170752 [Serpula lacrymans var. lacrymans S7.3]	Histone deacetylase phd1 OS=Schizosaccharomyces pombe (strain ATCC 38366 / 972) GN=phd1 PE=1 SV=1
WCO007410.1	1116	859	356	36.7112	14.0005	1.39074	Up	3.92624e-58	1.33925e-57	hypothetical protein SERLA73DRAFT_184715 [Serpula lacrymans var. lacrymans S7.3]	Uncharacterized oxidoreductase C513.06c OS=Schizosaccharomyces pombe (strain ATCC 38366 / 972) GN=SPAC513.06c PE=2 SV=1
WCO004460.1	1377	583	242	20.1932	7.71329	1.38845	Up	6.5087e-40	1.85702e-39	hypothetical protein CC1G_10975 [Coprinopsis cinerea okayama7#130]	#N/A
WCO010760.1	1482	277	115	8.9146	3.40571	1.38821	Up	8.468e-20	1.82743e-19	hypothetical protein SERLA73DRAFT_88389 [Serpula lacrymans var. lacrymans S7.3]	Uncharacterized transporter C11D3.18C OS=Schizosaccharomyces pombe (strain ATCC 38366 / 972) GN=SPAC11D3.18c PE=2 SV=1
WCO007557.1	1455	1993	829	65.3303	25.0063	1.38546	Up	1.11686e-131	6.04236e-131	hypothetical protein SERLA73DRAFT_185126 [Serpula lacrymans var. lacrymans S7.3]	p21-activated protein kinase-interacting protein 1-like OS=Danio rerio GN=pak1ip1 PE=2 SV=1
WCO000913.1	1059	36584	15223	1647.65	630.903	1.38492	Up	0	0	hypothetical protein SERLA73DRAFT_105238 [Serpula lacrymans var. lacrymans S7.3]	2,3-dimethylmalate lyase OS=Eubacterium barkeri GN=Dml PE=1 SV=1
WCO003263.1	1569	5174	2154	157.28	60.2533	1.38422	Up	0	0	hypothetical protein SERLA73DRAFT_168035 [Serpula lacrymans var. lacrymans S7.3]	#N/A
WCO005014.2	1137	7238	3018	303.619	116.498	1.38196	Up	0	0	hypothetical protein SERLA73DRAFT_84062 [Serpula lacrymans var. lacrymans S7.3]	Sorbitol dehydrogenase OS=Bos taurus GN=SORD PE=2 SV=3
WCO005362.1	1170	5172	2157	210.835	80.9138	1.38166	Up	0	0	hypothetical protein SERLADRAFT_458787 [Serpula lacrymans var. lacrymans S7.9]	Putative hydrolase C777.06c OS=Schizosaccharomyces pombe (strain ATCC 38366 / 972) GN=SPCC777.06c PE=2 SV=1
WCO002108.1	1356	4451	1857	156.555	60.105	1.38112	Up	3.4042e-290	3.01858e-289	hypothetical protein SCHCODRAFT_256749 [Schizophyllum commune H4-8]	UPF0662 protein C30C2.08 OS=Schizosaccharomyces pombe (strain ATCC 38366 / 972) GN=SPAC30C2.08 PE=2 SV=1
WCO002761.1	585	580	242	47.2871	18.1559	1.38101	Up	2.09354e-39	5.93158e-39	cytoplasmic protein [Coprinopsis cinerea okayama7#130]	Ankyrin repeat-containing protein P16F5.05c OS=Schizosaccharomyces pombe (strain ATCC 38366 / 972) GN=SPBP16F5.05c PE=2 SV=1
WCO009631.1	1194	1042	435	41.623	15.9898	1.38023	Up	2.389e-69	8.96845e-69	hypothetical protein CC1G_14604 [Coprinopsis cinerea okayama7#130]	#N/A
WCO008236.1	762	2730	1140	170.875	65.6611	1.37983	Up	1.54881e-178	1.0145e-177	hypothetical protein SERLADRAFT_450123 [Serpula lacrymans var. lacrymans S7.9]	MRG-binding protein OS=Mus musculus GN=Mrgbp PE=2 SV=1
WCO001037.1	3756	5534	2311	70.2722	27.0043	1.37977	Up	0	0	hypothetical protein SERLA73DRAFT_76187 [Serpula lacrymans var. lacrymans S7.3]	Chromatin modification-related protein EAF1 OS=Ustilago maydis GN=EAF1 PE=3 SV=1
WCO006090.1	2562	17994	7519	334.98	128.807	1.37886	Up	0	0	hypothetical protein CC1G_04068 [Coprinopsis cinerea okayama7#130]	MYND-type zinc finger protein samB OS=Aspergillus niger (strain CBS 513.88 / FGSC A1513) GN=samB PE=3 SV=1
WCO009474.1	780	67	28	4.09685	1.57551	1.3787	Up	9.07412e-06	1.37601e-05	#N/A	#N/A
WCO008590.1	945	2070	866	104.474	40.2202	1.37715	Up	1.85904e-135	1.02128e-134	hypothetical protein PGTG_00633 [Puccinia graminis f. sp. tritici CRL 75-36-700-3]	Altered inheritance of mitochondria protein 3 OS=Debaryomyces hansenii (strain ATCC 36239 / CBS 767 / JCM 1990 / NBRC 0083 / IGC 2968) GN=AIM3 PE=3 SV=2
WCO003315.1	1341	9029	3779	321.13	123.682	1.37652	Up	0	0	STE/STE7 protein kinase [Coprinopsis cinerea okayama7#130]	MAP kinase kinase MKK2/SSP33 OS=Saccharomyces cerevisiae (strain ATCC 204508 / S288c) GN=MKK2 PE=1 SV=2
WCO005649.1	2685	829	347	14.7259	5.67209	1.3764	Up	2.61306e-55	8.70477e-55	#N/A	#N/A
WCO004484.1	558	43	18	3.6754	1.41578	1.3763	Up	0.000399088	0.000563589	delta9-fatty acid desaturase [Ceriporiopsis subvermispora]	Acyl-CoA desaturase OS=Ajellomyces capsulata GN=OLE1 PE=3 SV=1
WCO006514.1	528	160	67	14.4529	5.56928	1.3758	Up	6.51782e-12	1.19507e-11	hypothetical protein SERLA73DRAFT_162561 [Serpula lacrymans var. lacrymans S7.3]	#N/A
WCO008646.1	573	234	98	19.4774	7.50636	1.37562	Up	9.54112e-17	1.95347e-16	hypothetical protein SERLA73DRAFT_78458 [Serpula lacrymans var. lacrymans S7.3]	UPF0308 protein C9orf21 OS=Homo sapiens GN=C9orf21 PE=2 SV=1
WCO002004.1	1695	272	114	7.65366	2.95184	1.37453	Up	3.36024e-19	7.1665e-19	hypothetical protein SERLA73DRAFT_70442 [Serpula lacrymans var. lacrymans S7.3]	#N/A
WCO009220.1	1608	799	335	23.699	9.14359	1.374	Up	3.11078e-53	1.0192e-52	hypothetical protein SERLADRAFT_409498 [Serpula lacrymans var. lacrymans S7.9]	#N/A
WCO005232.1	1479	972	408	31.345	12.1074	1.37235	Up	2.92054e-64	1.05248e-63	hypothetical protein SERLADRAFT_449415 [Serpula lacrymans var. lacrymans S7.9]	Putative methyltransferase C2C4.06c OS=Schizosaccharomyces pombe (strain ATCC 38366 / 972) GN=SPAC2C4.06c PE=2 SV=2
WCO002958.1	1368	2256	948	78.6544	30.4145	1.37077	Up	2.02374e-146	1.17043e-145	hypothetical protein SERLA73DRAFT_187681 [Serpula lacrymans var. lacrymans S7.3]	Probable palmitoyltransferase ZDHHC20 OS=Mus musculus GN=Zdhhc20 PE=2 SV=1
WCO003422.1	687	69	29	4.7903	1.85268	1.37051	Up	7.32128e-06	1.11515e-05	#N/A	#N/A
WCO008714.1	2709	2384	1002	41.9727	16.2337	1.37046	Up	1.45657e-154	8.73739e-154	hypothetical protein SERLA73DRAFT_104611 [Serpula lacrymans var. lacrymans S7.3]	Probable nucleolar complex protein 14 OS=Schizosaccharomyces pombe (strain ATCC 38366 / 972) GN=nop14 PE=1 SV=1
WCO005187.1	1278	2177	915	81.2452	31.423	1.37046	Up	2.58694e-141	1.46251e-140	hypothetical protein SERLA73DRAFT_90269 [Serpula lacrymans var. lacrymans S7.3]	DnaJ homolog subfamily A member 2 OS=Bos taurus GN=DNAJA2 PE=2 SV=1
WCO010031.1	2964	14213	5978	228.706	88.5189	1.36944	Up	0	0	hypothetical protein SERLA73DRAFT_98316 [Serpula lacrymans var. lacrymans S7.3]	Protein EFR3 OS=Cryptococcus neoformans GN=EFR3 PE=3 SV=2
WCO003408.1	1905	594	250	14.8717	5.75974	1.3685	Up	8.79864e-40	2.50452e-39	hypothetical protein SCHCODRAFT_236577 [Schizophyllum commune H4-8]	#N/A
WCO000990.1	990	95	40	4.57676	1.7733	1.36789	Up	1.4326e-07	2.31578e-07	fdd123b [Trametes versicolor]	Protein FDD123 OS=Trametes versicolor GN=FDD123 PE=2 SV=1
WCO001010.1	1749	969	408	26.4243	10.2383	1.36789	Up	9.2906e-64	3.3173e-63	DUF726 domain-containing protein [Coprinopsis cinerea okayama7#130]	Uncharacterized membrane protein C6F6.13c OS=Schizosaccharomyces pombe (strain ATCC 38366 / 972) GN=SPAC607.08c PE=2 SV=1
WCO006369.1	804	9638	4061	571.743	221.684	1.36686	Up	0	0	hypothetical protein SERLA73DRAFT_144122 [Serpula lacrymans var. lacrymans S7.3]	Ribose-5-phosphate isomerase OS=Cryptococcus neoformans GN=RKI1 PE=3 SV=1
WCO008067.1	984	1739	733	84.2897	32.6939	1.36633	Up	9.26716e-113	4.56575e-112	hypothetical protein SERLA73DRAFT_167275 [Serpula lacrymans var. lacrymans S7.3]	Gamma-butyrobetaine dioxygenase OS=Homo sapiens GN=BBOX1 PE=1 SV=1
WCO004395.1	873	830	350	45.3455	17.5959	1.36572	Up	9.73568e-55	3.23061e-54	hypothetical protein CC1G_14382 [Coprinopsis cinerea okayama7#130]	#N/A
WCO003013.2	2292	23356	9857	486.02	188.751	1.36453	Up	0	0	hypothetical protein SERLA73DRAFT_65990 [Serpula lacrymans var. lacrymans S7.3]	Transcription factor GATA-4 OS=Rattus norvegicus GN=Gata4 PE=1 SV=1
WCO009527.1	540	2386	1007	210.74	81.8453	1.36449	Up	1.13433e-153	6.78535e-153	hypothetical protein SERLADRAFT_465174 [Serpula lacrymans var. lacrymans S7.9]	#N/A
WCO009592.1	1389	386	163	13.2543	5.15043	1.36369	Up	2.71662e-26	6.53763e-26	hypothetical protein AOR_1_284164 [Aspergillus oryzae RIB40]	Uncharacterized protein C1F8.04c OS=Schizosaccharomyces pombe (strain ATCC 38366 / 972) GN=SPAC1F8.04c PE=2 SV=1
WCO009214.1	1296	1699	719	62.5257	24.349	1.36058	Up	1.6421e-109	7.98902e-109	hypothetical protein SERLA73DRAFT_169761 [Serpula lacrymans var. lacrymans S7.3]	O-acetylhomoserine (thiol)-lyase OS=Emericella nidulans GN=cysD PE=2 SV=2
WCO000552.1	2064	954	404	22.0449	8.59072	1.3596	Up	3.11802e-62	1.10181e-61	hypothetical protein SCHCODRAFT_51093 [Schizophyllum commune H4-8]	Probable ATP-dependent RNA helicase DHX35 OS=Homo sapiens GN=DHX35 PE=1 SV=2
WCO001498.1	3861	2290	970	28.2882	11.0263	1.35925	Up	1.03657e-146	6.0072e-146	glycoside hydrolase family 2 protein [Schizophyllum commune H4-8]	Probable beta-mannosidase B OS=Aspergillus flavus (strain ATCC 200026 / FGSC A1120 / NRRL 3357 / JCM 12722 / SRRC 167) GN=mndB PE=3 SV=1
WCO002720.1	1542	283	120	8.75331	3.41551	1.35773	Up	1.427e-19	3.06714e-19	cytochrome P450 [Postia placenta]	O-methylsterigmatocystin oxidoreductase OS=Aspergillus flavus (strain ATCC 200026 / FGSC A1120 / NRRL 3357 / JCM 12722 / SRRC 167) GN=ordA PE=2 SV=1
WCO007098.1	516	2101	891	194.199	75.7855	1.35754	Up	1.65456e-134	9.05453e-134	hypothetical protein SERLADRAFT_467204 [Serpula lacrymans var. lacrymans S7.9]	Type 1 phosphatases regulator YPI1 OS=Laccaria bicolor (strain S238N-H82) GN=YPI1 PE=3 SV=1
WCO003914.1	501	224	95	21.3246	8.32231	1.35746	Up	8.41954e-16	1.69103e-15	hypothetical protein CC1G_09828 [Coprinopsis cinerea okayama7#130]	Uncharacterized protein KIAA0564 homolog OS=Mus musculus GN=Kiaa0564 PE=2 SV=2
WCO009216.1	1788	389	165	10.3765	4.05018	1.35727	Up	2.6401e-26	6.35885e-26	#N/A	#N/A
WCO000306.1	726	329	140	21.6137	8.46349	1.35262	Up	2.21364e-22	5.01782e-22	peptide transporter MTD1 [Coprinopsis cinerea okayama7#130]	Oligopeptide transporter 5 OS=Arabidopsis thaliana GN=OPT5 PE=2 SV=1
WCO010109.1	1668	1489	634	42.5764	16.6821	1.35175	Up	2.8601e-95	1.26871e-94	hypothetical protein SERLA73DRAFT_103500 [Serpula lacrymans var. lacrymans S7.3]	Pentatricopeptide repeat-containing protein At2g41720 OS=Arabidopsis thaliana GN=EMB2654 PE=2 SV=1
WCO010411.1	417	61	26	6.97692	2.7365	1.35026	Up	3.10334e-05	4.60305e-05	#N/A	#N/A
WCO008658.1	2814	1933	824	32.7626	12.8517	1.35009	Up	7.03062e-123	3.64671e-122	hypothetical protein MELLADRAFT_115560 [Melampsora larici-populina 98AG31]	Hybrid signal transduction histidine kinase J OS=Dictyostelium discoideum GN=dhkJ PE=3 SV=2
WCO004334.1	372	529	226	67.8239	26.6639	1.34691	Up	8.56902e-35	2.30848e-34	hypothetical protein SERLADRAFT_466768 [Serpula lacrymans var. lacrymans S7.9]	#N/A
WCO004729.1	1842	793	339	20.5331	8.07734	1.346	Up	2.94602e-51	9.46358e-51	expressed protein [Schizophyllum commune H4-8]	Heme-responsive zinc finger transcription factor HAP1 OS=Saccharomyces cerevisiae (strain ATCC 204508 / S288c) GN=HAP1 PE=1 SV=1
WCO010267.1	822	194	83	11.2564	4.43164	1.34484	Up	1.05137e-13	2.01822e-13	hypothetical protein SERLA73DRAFT_177272 [Serpula lacrymans var. lacrymans S7.3]	#N/A
WCO003901.1	657	1584	678	114.99	45.2921	1.34418	Up	2.26182e-100	1.0417e-99	hypothetical protein SERLA73DRAFT_179182 [Serpula lacrymans var. lacrymans S7.3]	#N/A
WCO006044.1	2070	1739	745	40.0682	15.7959	1.34291	Up	7.52358e-110	3.66657e-109	hypothetical protein CC1G_06604 [Coprinopsis cinerea okayama7#130]	Uncharacterized ARM-like repeat-containing protein C1703.03c OS=Schizosaccharomyces pombe (strain ATCC 38366 / 972) GN=SPBC1703.03c PE=2 SV=1
WCO003558.1	852	721	309	40.3614	15.9176	1.34235	Up	1.42264e-46	4.38539e-46	hypothetical protein SERLADRAFT_438542 [Serpula lacrymans var. lacrymans S7.9]	WD repeat-containing protein 85 homolog OS=Dictyostelium discoideum GN=wdr85 PE=3 SV=1
WCO000225.1	771	63	27	3.89723	1.53698	1.34235	Up	2.49562e-05	3.71389e-05	#N/A	#N/A
WCO000768.1	1536	2067	886	64.1829	25.3163	1.34212	Up	4.3391e-130	2.32252e-129	hypothetical protein SERLA73DRAFT_188842 [Serpula lacrymans var. lacrymans S7.3]	#N/A
WCO002001.1	1425	1677	720	56.1291	22.1756	1.33978	Up	1.25588e-105	5.98066e-105	hypothetical protein SERLADRAFT_459096 [Serpula lacrymans var. lacrymans S7.9]	Probable leucine aminopeptidase MCYG_08380 OS=Arthroderma otae (strain CBS 113480) GN=MCYG_08380 PE=3 SV=1
WCO005446.1	345	486	209	67.1873	26.588	1.33742	Up	9.05354e-32	2.33735e-31	DNA-directed RNA polymerase I kDa polypeptide [Coprinopsis cinerea okayama7#130]	DNA-directed RNA polymerase I subunit RPA12 OS=Saccharomyces cerevisiae (strain ATCC 204508 / S288c) GN=RPA12 PE=1 SV=1
WCO007335.3	1911	20824	8958	519.725	205.735	1.33696	Up	0	0	hypothetical protein SERLA73DRAFT_101623 [Serpula lacrymans var. lacrymans S7.3]	Lipase 3 OS=Yarrowia lipolytica (strain CLIB 122 / E 150) GN=LIP3 PE=3 SV=1
WCO005295.1	2784	2854	1228	48.8939	19.3592	1.33664	Up	9.47394e-178	6.19138e-177	hypothetical protein SERLA73DRAFT_122843 [Serpula lacrymans var. lacrymans S7.3]	Type I inositol-1,4,5-trisphosphate 5-phosphatase 2 OS=Arabidopsis thaliana GN=IP5P2 PE=1 SV=2
WCO001410.1	1515	1552	668	48.8595	19.3518	1.33617	Up	1.6952e-97	7.61457e-97	hypothetical protein SERLA73DRAFT_190227 [Serpula lacrymans var. lacrymans S7.3]	Putative neutral sphingomyelinase OS=Schizosaccharomyces pombe (strain ATCC 38366 / 972) GN=SPBC32F12.01c PE=2 SV=2
WCO006419.1	1473	209	90	6.76727	2.68162	1.33547	Up	1.64336e-14	3.21232e-14	cytochrome P450 [Postia placenta]	Probable bifunctional P-450/NADPH-P450 reductase 2 OS=Bacillus subtilis GN=cypE PE=2 SV=1
WCO003510.1	1185	327	141	13.1613	5.22226	1.33356	Up	8.29262e-22	1.86197e-21	interferon-inducible GTPase [Grosmannia clavigera kw1407]	Interferon-inducible GTPase 1 OS=Mus musculus GN=Iigp1 PE=1 SV=2
WCO001080.1	2250	5114	2206	108.405	43.031	1.33298	Up	0	0	hypothetical protein SERLA73DRAFT_162301 [Serpula lacrymans var. lacrymans S7.3]	Pre-mRNA-splicing ATP-dependent RNA helicase PRP28 OS=Cryptococcus neoformans GN=PRP28 PE=3 SV=1
WCO006279.1	672	51	22	3.61969	1.43685	1.33296	Up	0.000164945	0.000236927	#N/A	#N/A
WCO005859.1	2928	3808	1643	62.0292	24.6277	1.33266	Up	2.09716e-235	1.64313e-234	hypothetical protein CC1G_15005 [Coprinopsis cinerea okayama7#130]	#N/A
WCO003755.1	1242	343	148	13.1717	5.22996	1.33257	Up	8.95796e-23	2.04412e-22	hypothetical protein SERLA73DRAFT_101960 [Serpula lacrymans var. lacrymans S7.3]	Exodeoxyribonuclease 1 OS=Schizosaccharomyces pombe (strain ATCC 38366 / 972) GN=exo1 PE=1 SV=1
WCO009619.1	5790	2719	1174	22.3976	8.89913	1.33161	Up	1.82773e-168	1.15815e-167	hypothetical protein SERLADRAFT_435630 [Serpula lacrymans var. lacrymans S7.9]	#N/A
WCO008308.1	225	44	19	9.32696	3.7062	1.33147	Up	0.000478188	0.000672626	#N/A	#N/A
WCO008558.1	840	1596	690	90.6199	36.0519	1.32975	Up	1.76717e-99	8.07795e-99	TIM-barrel enzyme family protein [Aspergillus fumigatus Af293]	Uncharacterized protein y4oV OS=Rhizobium sp. (strain NGR234) GN=NGR_a02140 PE=4 SV=1
WCO005111.1	1458	303	131	9.91186	3.94341	1.32971	Up	3.08322e-20	6.71988e-20	hypothetical protein SERLA73DRAFT_174170 [Serpula lacrymans var. lacrymans S7.3]	#N/A
WCO009418.2	1029	538	233	24.9366	9.93799	1.32724	Up	1.33347e-34	3.58443e-34	hypothetical protein SERLA73DRAFT_181326 [Serpula lacrymans var. lacrymans S7.3]	mRNA export factor mex67 OS=Schizosaccharomyces pombe (strain ATCC 38366 / 972) GN=mex67 PE=1 SV=1
WCO001635.1	2088	8074	3497	184.429	73.5061	1.32713	Up	0	0	hypothetical protein SERLADRAFT_361476 [Serpula lacrymans var. lacrymans S7.9]	Uncharacterized membrane protein C14C4.07 OS=Schizosaccharomyces pombe (strain ATCC 38366 / 972) GN=SPAC14C4.07 PE=1 SV=1
WCO000189.1	1386	60	26	2.06471	0.823319	1.32641	Up	4.60358e-05	6.77538e-05	hypothetical protein MYCGRDRAFT_101603 [Mycosphaerella graminicola IPO323]	N amino acid transport system protein OS=Neurospora crassa GN=mtr PE=3 SV=2
WCO007362.1	477	1074	466	107.388	42.8771	1.32455	Up	3.77054e-67	1.39285e-66	#N/A	#N/A
WCO010736.1	2655	129	56	2.31737	0.925724	1.32383	Up	2.17954e-09	3.74336e-09	serine/threonine-protein kinase Sgk2 [Ajellomyces dermatitidis ATCC 18188]	#N/A
WCO001977.1	960	152	66	7.55166	3.01739	1.3235	Up	8.21154e-11	1.46876e-10	predicted protein [Chaetomium globosum CBS 148.51]	#N/A
WCO008530.1	3039	11061	4813	173.594	69.5094	1.32044	Up	0	0	hypothetical protein CC1G_09723 [Coprinopsis cinerea okayama7#130]	CUE domain-containing protein C354.10 OS=Schizosaccharomyces pombe (strain ATCC 38366 / 972) GN=SPBC354.10 PE=1 SV=1
WCO004829.1	2433	4259	1855	83.4902	33.4626	1.31906	Up	6.34056e-259	5.28772e-258	hypothetical protein SERLADRAFT_414292 [Serpula lacrymans var. lacrymans S7.9]	#N/A
WCO008377.3	1674	1664	725	47.4098	19.0082	1.31856	Up	2.58254e-102	1.19716e-101	hypothetical protein SCHCODRAFT_58979 [Schizophyllum commune H4-8]	Uncharacterized permease C1683.05 OS=Schizosaccharomyces pombe (strain ATCC 38366 / 972) GN=SPBC1683.05 PE=2 SV=1
WCO008385.1	1794	103	45	2.73832	1.1009	1.31461	Up	1.069e-07	1.73657e-07	#N/A	#N/A
WCO006732.4	1776	279	122	7.49258	3.01491	1.31335	Up	1.98266e-18	4.17536e-18	A mating type protein [Serpula lacrymans var. lacrymans S7.9]	#N/A
WCO007345.1	1038	1468	642	67.4526	27.1454	1.31317	Up	6.3532e-90	2.7345e-89	hypothetical protein SERLA73DRAFT_186187 [Serpula lacrymans var. lacrymans S7.3]	#N/A
WCO008259.2	318	112	49	16.7981	6.76281	1.31261	Up	3.08018e-08	5.09765e-08	#N/A	#N/A
WCO006413.1	1614	185	81	5.46686	2.20262	1.31149	Up	1.08156e-12	2.02081e-12	#N/A	#N/A
WCO006412.1	2841	71679	31391	1203.35	484.944	1.31116	Up	0	0	hypothetical protein SCHCODRAFT_79622 [Schizophyllum commune H4-8]	#N/A
WCO000708.1	390	105	46	12.8409	5.17668	1.31065	Up	8.61588e-08	1.4039e-07	hypothetical protein CC1G_05059 [Coprinopsis cinerea okayama7#130]	#N/A
WCO003325.1	327	292	128	42.5898	17.1799	1.30979	Up	3.8349e-19	8.17271e-19	#N/A	#N/A
WCO007795.1	867	1106	485	60.8424	24.5517	1.30926	Up	6.767e-68	2.51716e-67	hypothetical protein SERLA73DRAFT_174141 [Serpula lacrymans var. lacrymans S7.3]	#N/A
WCO000027.1	2589	301	132	5.54504	2.23769	1.30919	Up	1.13192e-19	2.43843e-19	hypothetical protein CC1G_06540 [Coprinopsis cinerea okayama7#130]	Regulatory protein CAT8 OS=Saccharomyces cerevisiae (strain ATCC 204508 / S288c) GN=CAT8 PE=1 SV=2
WCO006671.1	1287	652	286	24.1624	9.75316	1.30882	Up	1.00702e-40	2.91303e-40	hypothetical protein SERLA73DRAFT_90914 [Serpula lacrymans var. lacrymans S7.3]	#N/A
WCO000538.1	495	269	118	25.9189	10.4625	1.30878	Up	9.79764e-18	2.03821e-17	#N/A	#N/A
WCO005686.1	672	1244	546	88.292	35.66	1.30798	Up	5.00198e-76	1.96133e-75	hypothetical protein SCHCODRAFT_258021 [Schizophyllum commune H4-8]	PRKR-interacting protein 1 homolog OS=Xenopus tropicalis GN=prkrip1 PE=2 SV=1
WCO002721.1	1134	132	58	5.55176	2.24478	1.30637	Up	2.07984e-09	3.575e-09	nmrA-family protein [Coprinopsis cinerea okayama7#130]	NmrA-like family domain-containing protein 1 OS=Gallus gallus GN=NMRAL1 PE=2 SV=1
WCO002143.1	1674	466	205	13.277	5.37473	1.30467	Up	1.92418e-29	4.82769e-29	hypothetical protein SERLA73DRAFT_105899 [Serpula lacrymans var. lacrymans S7.3]	Dicarboxylic amino acid permease OS=Saccharomyces cerevisiae (strain ATCC 204508 / S288c) GN=DIP5 PE=1 SV=1
WCO003953.1	2154	23206	10212	513.836	208.077	1.30419	Up	0	0	hypothetical protein SERLADRAFT_412796 [Serpula lacrymans var. lacrymans S7.9]	DEAD-box ATP-dependent RNA helicase 48 OS=Oryza sativa subsp. japonica GN=Os02g0826100 PE=2 SV=1
WCO005403.1	681	772	340	54.068	21.9124	1.30303	Up	1.38221e-47	4.29172e-47	hypothetical protein SERLA73DRAFT_175199 [Serpula lacrymans var. lacrymans S7.3]	Translin-associated protein X OS=Rattus norvegicus GN=Tsnax PE=1 SV=1
WCO004627.1	1503	1037	457	32.9071	13.3449	1.30211	Up	3.0091e-63	1.0704e-62	hypothetical protein SERLADRAFT_414163 [Serpula lacrymans var. lacrymans S7.9]	#N/A
WCO009188.1	627	329	145	25.0264	10.1498	1.302	Up	3.43494e-21	7.63836e-21	hypothetical protein SCHCODRAFT_81454 [Schizophyllum commune H4-8]	Probable phosphoinositide 3-phosphatase OS=Schizosaccharomyces pombe (strain ATCC 38366 / 972) GN=SPAC19A8.03 PE=2 SV=1
WCO002388.2	2730	9104	4021	159.052	64.6442	1.29891	Up	0	0	hypothetical protein SCHCODRAFT_67234 [Schizophyllum commune H4-8]	Uncharacterized transcriptional regulatory protein C1F7.11c OS=Schizosaccharomyces pombe (strain ATCC 38366 / 972) GN=SPAC1F7.11c PE=2 SV=1
WCO001869.1	3147	3478	1537	52.7112	21.4356	1.2981	Up	1.13911e-206	8.26579e-206	hypothetical protein SERLA73DRAFT_169409 [Serpula lacrymans var. lacrymans S7.3]	Uncharacterized RNA-binding protein C1861.04c OS=Schizosaccharomyces pombe (strain ATCC 38366 / 972) GN=SPBC1861.04c PE=2 SV=1
WCO006257.1	1116	662	293	28.292	11.5229	1.29589	Up	1.02574e-40	2.96619e-40	hypothetical protein SERLA73DRAFT_72210 [Serpula lacrymans var. lacrymans S7.3]	ZZ-type zinc finger-containing protein 3 OS=Homo sapiens GN=ZZZ3 PE=1 SV=1
WCO010669.1	3240	61	27	0.897956	0.365744	1.29581	Up	5.4466e-05	8.00233e-05	hypothetical protein SCHCODRAFT_15883 [Schizophyllum commune H4-8]	L-tyrosine decarboxylase OS=Pyrococcus horikoshii (strain ATCC 700860 / DSM 12428 / JCM 9974 / NBRC 100139 / OT-3) GN=mfnA PE=3 SV=1
WCO001229.1	1488	1777	787	56.958	23.2129	1.29497	Up	3.63486e-106	1.73774e-105	hypothetical protein SERLA73DRAFT_170756 [Serpula lacrymans var. lacrymans S7.3]	Glutamate 5-kinase OS=Saccharomyces cerevisiae (strain ATCC 204508 / S288c) GN=PRO1 PE=1 SV=2
WCO006150.1	4707	5771	2556	58.4759	23.8328	1.2949	Up	0	0	hypothetical protein SERLA73DRAFT_126224 [Serpula lacrymans var. lacrymans S7.3]	Serine/threonine-protein kinase gcn2 OS=Schizosaccharomyces pombe (strain ATCC 38366 / 972) GN=gcn2 PE=2 SV=2
WCO002456.1	1737	6729	2981	184.765	75.3217	1.29456	Up	0	0	hypothetical protein SERLA73DRAFT_176714 [Serpula lacrymans var. lacrymans S7.3]	Uncharacterized sugar kinase YDR109C OS=Saccharomyces cerevisiae (strain ATCC 204508 / S288c) GN=YDR109C PE=1 SV=1
WCO001378.1	2847	1713	759	28.6972	11.7007	1.29432	Up	2.48116e-102	1.15078e-101	hypothetical protein CC1G_06551 [Coprinopsis cinerea okayama7#130]	Lethal(2) giant larvae protein homolog SRO7 OS=Saccharomyces cerevisiae (strain ATCC 204508 / S288c) GN=SRO7 PE=1 SV=1
WCO000257.1	825	2013	892	116.375	47.4536	1.29419	Up	6.70748e-120	3.4169e-119	hypothetical protein SCHCODRAFT_237156 [Schizophyllum commune H4-8]	#N/A
WCO004539.1	696	5502	2439	377.035	153.802	1.29363	Up	0	0	hypothetical protein SERLA73DRAFT_138379 [Serpula lacrymans var. lacrymans S7.3]	Protein vip1 OS=Schizosaccharomyces pombe (strain ATCC 38366 / 972) GN=vip1 PE=1 SV=1
WCO002446.1	990	654	290	31.5074	12.8564	1.2932	Up	4.04748e-40	1.16061e-39	hypothetical protein SERLA73DRAFT_176733 [Serpula lacrymans var. lacrymans S7.3]	Mitochondrial folate transporter/carrier OS=Mus musculus GN=Slc25a32 PE=2 SV=1
WCO010263.1	831	674	299	38.6838	15.7917	1.29256	Up	2.90072e-41	8.46258e-41	hypothetical protein SERLA73DRAFT_177279 [Serpula lacrymans var. lacrymans S7.3]	Dolichyl-P-Man:Man(5)GlcNAc(2)-PP-dolichyl mannosyltransferase OS=Phaeosphaeria nodorum GN=ALG3 PE=3 SV=2
WCO002710.1	3189	6732	2988	100.684	41.1229	1.29182	Up	0	0	hypothetical protein SERLADRAFT_451728 [Serpula lacrymans var. lacrymans S7.9]	FACT complex subunit SPT16 OS=Ustilago maydis GN=SPT16 PE=3 SV=1
WCO007824.1	1122	3652	1621	155.242	63.4086	1.29176	Up	2.8371e-215	2.12174e-214	translation initiation factor 3 subunit 3 [Coprinopsis cinerea okayama7#130]	Eukaryotic translation initiation factor 3 subunit H OS=Ustilago maydis GN=UM00199 PE=3 SV=1
WCO009746.1	1107	45	20	1.93881	0.79294	1.28989	Up	0.000566298	0.00079382	#N/A	#N/A
WCO003171.1	2040	1361	605	31.8198	13.0162	1.28962	Up	3.0745e-81	1.24909e-80	hypothetical protein SERLADRAFT_368889 [Serpula lacrymans var. lacrymans S7.9]	Acetoacetyl-CoA synthetase OS=Gallus gallus GN=AACS PE=2 SV=1
WCO004191.1	2007	641	285	15.2328	6.2324	1.28932	Up	3.52118e-39	9.94352e-39	atypical/RIO/RIO1 protein kinase [Coprinopsis cinerea okayama7#130]	Serine/threonine-protein kinase rio1 OS=Dictyostelium discoideum GN=rio1 PE=3 SV=1
WCO007714.1	1872	3835	1706	97.7079	39.9974	1.28857	Up	4.28892e-225	3.28804e-224	hypothetical protein SERLADRAFT_447289 [Serpula lacrymans var. lacrymans S7.9]	Pescadillo homolog OS=Coprinopsis cinerea (strain Okayama-7 / 130 / FGSC 9003) GN=NOP7 PE=3 SV=1
WCO003232.4	3729	575	256	7.35437	3.01305	1.28738	Up	3.06892e-35	8.30688e-35	#N/A	#N/A
WCO010475.1	2820	4384	1952	74.1467	30.3801	1.28726	Up	1.29949e-256	1.07428e-255	hypothetical protein SERLA73DRAFT_191469 [Serpula lacrymans var. lacrymans S7.3]	#N/A
WCO005193.1	1776	393	175	10.5541	4.32467	1.28714	Up	1.36036e-24	3.19723e-24	hypothetical protein SERLA73DRAFT_184207 [Serpula lacrymans var. lacrymans S7.3]	#N/A
WCO009818.1	987	128	57	6.18533	2.53464	1.28707	Up	5.48936e-09	9.30459e-09	cytoplasmic protein [Coprinopsis cinerea okayama7#130]	#N/A
WCO000832.1	1335	2021	900	72.203	29.5883	1.28703	Up	2.38758e-119	1.21194e-118	hypothetical protein SERLA73DRAFT_44469 [Serpula lacrymans var. lacrymans S7.3]	Uncharacterized protein C22F8.09 OS=Schizosaccharomyces pombe (strain ATCC 38366 / 972) GN=SPAC22F8.09 PE=1 SV=1
WCO005246.1	927	193	86	9.92997	4.07171	1.28615	Up	7.89022e-13	1.47842e-12	hypothetical protein SCHCODRAFT_113230 [Schizophyllum commune H4-8]	#N/A
WCO003287.1	1788	1169	521	31.1829	12.7888	1.28588	Up	9.95136e-70	3.74402e-69	nuclear prelamin A recognition factor-like protein [Coprinopsis cinerea okayama7#130]	Cytosolic Fe-S cluster assembly factor NAR1 OS=Cryptococcus neoformans GN=NAR1 PE=3 SV=1
WCO007762.1	2313	2739	1221	56.4789	23.1685	1.28555	Up	9.17878e-161	5.66909e-160	hypothetical protein SCHCODRAFT_73091 [Schizophyllum commune H4-8]	U3 small nucleolar ribonucleoprotein protein mpp10 OS=Schizosaccharomyces pombe (strain ATCC 38366 / 972) GN=mpp10 PE=1 SV=1
WCO003720.1	2412	1933	862	38.223	15.6851	1.28504	Up	5.77662e-114	2.86087e-113	hypothetical protein SCHCODRAFT_60986 [Schizophyllum commune H4-8]	Uncharacterized permease C29B12.14c OS=Schizosaccharomyces pombe (strain ATCC 38366 / 972) GN=SPAC29B12.14c PE=2 SV=1
WCO003825.1	915	296	132	15.4291	6.33156	1.28502	Up	7.31268e-19	1.55109e-18	hypothetical protein SERLA73DRAFT_126376 [Serpula lacrymans var. lacrymans S7.3]	Uncharacterized protein C22orf25 OS=Homo sapiens GN=C22orf25 PE=2 SV=1
WCO006566.1	303	966	431	152.056	62.4299	1.2843	Up	7.98488e-58	2.71607e-57	#N/A	#N/A
WCO009371.1	1293	2786	1244	102.767	42.226	1.28317	Up	5.06674e-163	3.15444e-162	hypothetical protein SERLA73DRAFT_177851 [Serpula lacrymans var. lacrymans S7.3]	Eukaryotic translation initiation factor 3 subunit M OS=Ustilago maydis GN=UM01355 PE=3 SV=1
WCO004333.1	2442	2858	1277	55.8196	22.9511	1.28221	Up	5.4562e-167	3.43696e-166	hypothetical protein SERLA73DRAFT_180944 [Serpula lacrymans var. lacrymans S7.3]	Protein SQS1 OS=Podospora anserina GN=SQS1 PE=3 SV=1
WCO007722.1	747	3556	1590	227.045	93.4189	1.28119	Up	5.06902e-207	3.69395e-206	hypothetical protein SCHCODRAFT_104427 [Schizophyllum commune H4-8]	Eukaryotic translation initiation factor 3 subunit K OS=Ustilago maydis GN=UM04837 PE=3 SV=2
WCO005423.16	4515	1564	700	16.5215	6.80453	1.27978	Up	5.41872e-92	2.36443e-91	hypothetical protein SERLADRAFT_437781 [Serpula lacrymans var. lacrymans S7.9]	#N/A
WCO005858.1	1341	1146	513	40.7592	16.7898	1.27954	Up	7.01918e-68	2.60869e-67	hypothetical protein SERLA73DRAFT_161183 [Serpula lacrymans var. lacrymans S7.3]	BUD22 family protein C4F10.06 OS=Schizosaccharomyces pombe (strain ATCC 38366 / 972) GN=SPAC4F10.06 PE=2 SV=1
WCO010464.1	1617	1782	798	52.5615	21.6596	1.279	Up	1.87392e-104	8.83525e-104	microfibrillar-associated protein 1 [Coprinopsis cinerea okayama7#130]	Uncharacterized protein C1782.03 OS=Schizosaccharomyces pombe (strain ATCC 38366 / 972) GN=SPAC1782.03 PE=2 SV=1
WCO010696.1	1005	176	79	8.35251	3.45	1.27561	Up	1.08027e-11	1.97059e-11	hypothetical protein CC1G_11517 [Coprinopsis cinerea okayama7#130]	Postreplication repair E3 ubiquitin-protein ligase rad18 OS=Schizosaccharomyces pombe (strain ATCC 38366 / 972) GN=rhp18 PE=2 SV=1
WCO008577.1	915	147	66	7.66243	3.16578	1.27524	Up	5.4126e-10	9.45573e-10	5'/3'-nucleotidase SurE family protein [Trichophyton rubrum CBS 118892]	Acid phosphatase OS=Yarrowia lipolytica (strain CLIB 122 / E 150) GN=PHO2 PE=3 SV=2
WCO003091.1	1308	6288	2825	229.285	94.7914	1.27431	Up	0	0	hypothetical protein SERLA73DRAFT_98611 [Serpula lacrymans var. lacrymans S7.3]	#N/A
WCO009834.3	6474	12228	5500	90.0851	37.2862	1.27265	Up	0	0	hypothetical protein SCHCODRAFT_108124 [Schizophyllum commune H4-8]	NADH-ubiquinone oxidoreductase 24 kDa subunit, mitochondrial OS=Neurospora crassa GN=nuo-24 PE=2 SV=1
WCO001189.1	480	680	306	67.5675	27.9794	1.27196	Up	1.25578e-40	3.62773e-40	hypothetical protein SERLA73DRAFT_174837 [Serpula lacrymans var. lacrymans S7.3]	#N/A
WCO004206.1	1551	531	239	16.3287	6.76307	1.27166	Up	4.42528e-32	1.14628e-31	FAD binding domain protein [Aspergillus oryzae RIB40]	6-hydroxy-D-nicotine oxidase OS=Arthrobacter oxidans PE=1 SV=2
WCO010030.1	1767	1290	581	34.8196	14.431	1.27072	Up	2.21792e-75	8.67679e-75	hypothetical protein SCHCODRAFT_80228 [Schizophyllum commune H4-8]	Vacuolar protein sorting-associated protein 52 homolog OS=Rattus norvegicus GN=Vps52 PE=2 SV=2
WCO006418.1	672	18765	8452	1331.83	552.012	1.27064	Up	0	0	manganese superoxide dismutase [Taiwanofungus camphoratus]	Superoxide dismutase [Mn], mitochondrial OS=Ganoderma microsporum PE=2 SV=1
WCO001836.1	1797	2104	948	55.8429	23.1536	1.27014	Up	1.13795e-121	5.87389e-121	hypothetical protein SERLA73DRAFT_113133 [Serpula lacrymans var. lacrymans S7.3]	Uncharacterized protein C1604.06c OS=Schizosaccharomyces pombe (strain ATCC 38366 / 972) GN=SPBC1604.06c PE=2 SV=1
WCO005507.3	2334	3072	1385	62.7755	26.044	1.26925	Up	1.51323e-176	9.87414e-176	hypothetical protein CC1G_03766 [Coprinopsis cinerea okayama7#130]	WD repeat-containing protein 43 OS=Mus musculus GN=Wdr43 PE=1 SV=2
WCO005281.1	831	1151	519	66.0609	27.411	1.26904	Up	2.55634e-67	9.45547e-67	#N/A	#N/A
WCO004142.1	3312	5089	2295	73.2845	30.4124	1.26885	Up	5.87924e-291	5.22953e-290	hypothetical protein SERLADRAFT_439226 [Serpula lacrymans var. lacrymans S7.9]	Protein ral2 OS=Schizosaccharomyces pombe (strain ATCC 38366 / 972) GN=ral2 PE=1 SV=1
WCO000704.1	1572	1275	575	38.6837	16.0536	1.26883	Up	2.35002e-74	9.11846e-74	hypothetical protein SERLA73DRAFT_169481 [Serpula lacrymans var. lacrymans S7.3]	Chromatin structure-remodeling complex subunit sfh1 OS=Schizosaccharomyces pombe (strain ATCC 38366 / 972) GN=sfh1 PE=1 SV=1
WCO007509.1	1617	3389	1530	99.9613	41.5279	1.26729	Up	4.35214e-194	3.01476e-193	hypothetical protein SERLA73DRAFT_180542 [Serpula lacrymans var. lacrymans S7.3]	GTPase-activating protein gyp1 OS=Schizosaccharomyces pombe (strain ATCC 38366 / 972) GN=gyp1 PE=2 SV=1
WCO009594.1	396	1005	454	121.043	50.3175	1.26639	Up	8.0525e-59	2.77551e-58	#N/A	#N/A
WCO005394.1	5367	5910	2670	52.5202	21.8342	1.26628	Up	0	0	hypothetical protein SERLA73DRAFT_102663 [Serpula lacrymans var. lacrymans S7.3]	Proteasome activator complex subunit 4 OS=Xenopus laevis GN=psme4 PE=2 SV=1
WCO005949.1	1338	146	66	5.20435	2.16494	1.26539	Up	7.84582e-10	1.36396e-09	hypothetical protein SCHCODRAFT_74747 [Schizophyllum commune H4-8]	Adenosine deaminase CECR1 OS=Sus scrofa GN=CECR1 PE=2 SV=1
WCO006224.1	690	190	86	13.1333	5.47025	1.26355	Up	2.39774e-12	4.45176e-12	hypothetical protein SERLADRAFT_443178 [Serpula lacrymans var. lacrymans S7.9]	#N/A
WCO007023.1	927	346	157	17.8019	7.43324	1.25997	Up	3.55882e-21	7.90767e-21	cytochrome P450 [Postia placenta]	Putative cytochrome P450 cyp-13B1 OS=Caenorhabditis elegans GN=cyp-13B1 PE=2 SV=2
WCO009289.1	1194	14301	6492	571.258	238.634	1.25934	Up	0	0	hypothetical protein SERLA73DRAFT_187078 [Serpula lacrymans var. lacrymans S7.3]	ATP-dependent RNA helicase eIF4A OS=Ustilago maydis GN=TIF1 PE=3 SV=1
WCO009366.1	942	1581	718	80.0481	33.4527	1.25874	Up	1.22693e-90	5.32106e-90	hypothetical protein CC1G_01442 [Coprinopsis cinerea okayama7#130]	Ribosome biogenesis regulatory protein homolog OS=Homo sapiens GN=RRS1 PE=1 SV=2
WCO010227.1	1260	1790	813	67.7568	28.319	1.25859	Up	2.37514e-102	1.10221e-101	hypothetical protein SERLA73DRAFT_70836 [Serpula lacrymans var. lacrymans S7.3]	Pre-mRNA-splicing factor CWC21 OS=Cryptococcus neoformans GN=CWC21 PE=3 SV=1
WCO009322.1	864	2876	1307	158.762	66.3926	1.25777	Up	4.26364e-163	2.65832e-162	hypothetical protein SERLA73DRAFT_113091 [Serpula lacrymans var. lacrymans S7.3]	#N/A
WCO000173.1	1671	1098	499	31.3398	13.1064	1.25773	Up	1.97689e-63	7.04101e-63	hypothetical protein SERLA73DRAFT_113379 [Serpula lacrymans var. lacrymans S7.3]	Elongator complex protein 3 OS=Xenopus laevis GN=elp3 PE=2 SV=1
WCO003656.1	381	345	157	43.1881	18.0856	1.25579	Up	5.12314e-21	1.13511e-20	hypothetical protein SERLA73DRAFT_187806 [Serpula lacrymans var. lacrymans S7.3]	#N/A
WCO009626.3	2685	235	107	4.1744	1.74903	1.25501	Up	8.74482e-15	1.71959e-14	#N/A	#N/A
WCO010505.1	2325	2635	1200	54.054	22.6525	1.25473	Up	4.88574e-149	2.85854e-148	hypothetical protein SERLA73DRAFT_105689 [Serpula lacrymans var. lacrymans S7.3]	Uncharacterized WD repeat-containing protein C26H5.03 OS=Schizosaccharomyces pombe (strain ATCC 38366 / 972) GN=SPAC26H5.03 PE=1 SV=2
WCO004698.1	4599	3892	1773	40.3626	16.9201	1.25428	Up	4.79868e-219	3.6204e-218	hypothetical protein SERLA73DRAFT_161549 [Serpula lacrymans var. lacrymans S7.3]	1-phosphatidylinositol-3-phosphate 5-kinase FAB1 OS=Saccharomyces cerevisiae (strain ATCC 204508 / S288c) GN=FAB1 PE=1 SV=2
WCO003188.1	1173	4863	2216	197.732	82.9144	1.25385	Up	5.02574e-273	4.3003e-272	hypothetical protein SERLADRAFT_387577 [Serpula lacrymans var. lacrymans S7.9]	#N/A
WCO010078.1	1200	15791	7200	627.623	263.335	1.253	Up	0	0	hypothetical protein SERLA73DRAFT_177505 [Serpula lacrymans var. lacrymans S7.3]	#N/A
WCO001078.1	1044	839	383	38.3294	16.1011	1.25129	Up	1.65751e-48	5.1823e-48	hypothetical protein SERLA73DRAFT_112904 [Serpula lacrymans var. lacrymans S7.3]	#N/A
WCO001638.1	2325	1051	480	21.5601	9.061	1.25062	Up	2.86786e-60	9.98146e-60	hypothetical protein SERLA73DRAFT_108832 [Serpula lacrymans var. lacrymans S7.3]	Uncharacterized AAA domain-containing protein C16E9.10c OS=Schizosaccharomyces pombe (strain ATCC 38366 / 972) GN=SPBC16E9.10c PE=1 SV=1
WCO001997.1	1599	116	53	3.46003	1.45474	1.25002	Up	5.80504e-08	9.50967e-08	hypothetical protein CC1G_08837 [Coprinopsis cinerea okayama7#130]	#N/A
WCO008367.1	1218	1319	603	51.6497	21.7284	1.24918	Up	4.83366e-75	1.88495e-74	hypothetical protein SERLA73DRAFT_182075 [Serpula lacrymans var. lacrymans S7.3]	#N/A
WCO001347.1	1788	1511	691	40.3058	16.9617	1.24871	Up	1.20153e-85	5.03218e-85	hypothetical protein SERLA73DRAFT_78943 [Serpula lacrymans var. lacrymans S7.3]	H/ACA ribonucleoprotein complex non-core subunit NAF1 OS=Schizosaccharomyces pombe (strain ATCC 38366 / 972) GN=naf1 PE=1 SV=1
WCO005285.1	1845	330	151	8.53076	3.59202	1.24788	Up	5.4934e-20	1.19212e-19	hypothetical protein SERLA73DRAFT_73624 [Serpula lacrymans var. lacrymans S7.3]	Adenosylmethionine-8-amino-7-oxononanoate aminotransferase OS=Haemophilus influenzae (strain ATCC 51907 / DSM 11121 / KW20 / Rd) GN=bioA PE=3 SV=1
WCO001440.1	2793	2507	1149	42.8108	18.0554	1.24554	Up	2.75876e-140	1.55246e-139	hypothetical protein SERLA73DRAFT_101003 [Serpula lacrymans var. lacrymans S7.3]	Uncharacterized PH domain-containing protein YPR091C OS=Saccharomyces cerevisiae (strain ATCC 204508 / S288c) GN=YPR091C PE=1 SV=1
WCO001358.1	462	109	50	11.2526	4.74992	1.24429	Up	1.61808e-07	2.6087e-07	#N/A	#N/A
WCO003424.1	2073	848	389	19.5104	8.23585	1.24426	Up	1.36463e-48	4.27285e-48	L-asparaginase [Coprinopsis cinerea okayama7#130]	60 kDa lysophospholipase OS=Homo sapiens GN=ASPG PE=2 SV=3
WCO001446.1	945	1427	655	72.0215	30.4206	1.24338	Up	1.85586e-80	7.50064e-80	hypothetical protein SERLA73DRAFT_164834 [Serpula lacrymans var. lacrymans S7.3]	Probable hexaprenyl pyrophosphate synthase, mitochondrial OS=Neurospora crassa GN=NCU02305 PE=3 SV=1
WCO009193.1	405	61	28	7.18365	3.03432	1.24334	Up	9.32544e-05	0.000135683	#N/A	#N/A
WCO006357.1	2427	1313	603	25.8027	10.9045	1.2426	Up	4.17338e-74	1.6164e-73	hypothetical protein SCHCODRAFT_53758 [Schizophyllum commune H4-8]	DNA cross-link repair protein pso2/snm1 OS=Schizosaccharomyces pombe (strain ATCC 38366 / 972) GN=pso2 PE=2 SV=3
WCO004390.1	3660	4256	1956	55.4614	23.4556	1.24155	Up	1.47478e-235	1.15761e-234	hypothetical protein CC1G_06251 [Coprinopsis cinerea okayama7#130]	#N/A
WCO001310.2	1500	163	75	5.18282	2.19446	1.23987	Up	1.61103e-10	2.85353e-10	hypothetical protein SERLA73DRAFT_167140 [Serpula lacrymans var. lacrymans S7.3]	Uncharacterized transporter C1002.16c OS=Schizosaccharomyces pombe (strain ATCC 38366 / 972) GN=SPAC1002.16c PE=2 SV=1
WCO005476.1	1548	1583	729	48.7731	20.6688	1.23863	Up	1.58755e-88	6.78178e-88	hypothetical protein SERLA73DRAFT_78077 [Serpula lacrymans var. lacrymans S7.3]	#N/A
WCO003209.1	1968	760	350	18.4187	7.80551	1.23861	Up	1.98659e-43	5.92098e-43	hypothetical protein SERLA73DRAFT_52296 [Serpula lacrymans var. lacrymans S7.3]	Mitochondrial distribution and morphology protein 31 OS=Saccharomyces cerevisiae (strain ATCC 204508 / S288c) GN=MDM31 PE=1 SV=1
WCO010065.1	1914	3673	1694	91.527	38.8445	1.23649	Up	2.80576e-202	2.00365e-201	hypothetical protein SERLA73DRAFT_49266 [Serpula lacrymans var. lacrymans S7.3]	Spermidine synthase OS=Vibrio vulnificus (strain YJ016) GN=speE PE=3 SV=1
WCO010137.1	1302	3598	1660	131.801	55.9571	1.23597	Up	4.62326e-198	3.25532e-197	hypothetical protein SERLA73DRAFT_132702 [Serpula lacrymans var. lacrymans S7.3]	#N/A
WCO002126.1	1227	544	251	21.1458	8.97816	1.23588	Up	1.85044e-31	4.76003e-31	hypothetical protein SERLA73DRAFT_99356 [Serpula lacrymans var. lacrymans S7.3]	#N/A
WCO001748.1	903	1603	741	84.6673	36.0154	1.23319	Up	5.16954e-89	2.215e-88	hypothetical protein SERLADRAFT_468502 [Serpula lacrymans var. lacrymans S7.9]	Mannose-P-dolichol utilization defect 1 protein OS=Mus musculus GN=Mpdu1 PE=2 SV=1
WCO009628.1	1884	1276	590	32.3028	13.7445	1.2328	Up	3.37638e-71	1.29076e-70	hypothetical protein SCHCODRAFT_255137 [Schizophyllum commune H4-8]	#N/A
WCO001030.1	2022	1012	468	23.8709	10.1583	1.23259	Up	7.97098e-57	2.69099e-56	hypothetical protein SCHCODRAFT_80198 [Schizophyllum commune H4-8]	ATP-dependent rRNA helicase SPB4 OS=Ustilago maydis GN=SPB4 PE=3 SV=2
WCO006350.1	4182	10877	5033	124.05	52.8203	1.23175	Up	0	0	hypothetical protein SERLA73DRAFT_57919 [Serpula lacrymans var. lacrymans S7.3]	Rho1 guanine nucleotide exchange factor 1 OS=Schizosaccharomyces pombe (strain ATCC 38366 / 972) GN=rgf1 PE=1 SV=1
WCO008097.1	1287	1506	697	55.8106	23.7691	1.23145	Up	1.47503e-83	6.09109e-83	hypothetical protein SERLA73DRAFT_179167 [Serpula lacrymans var. lacrymans S7.3]	WD repeat-containing protein JIP5 OS=Coprinopsis cinerea (strain Okayama-7 / 130 / FGSC 9003) GN=JIP5 PE=3 SV=2
WCO005485.1	297	108	50	17.3435	7.38876	1.23099	Up	2.33534e-07	3.75164e-07	#N/A	#N/A
WCO001520.1	1029	343	159	15.8982	6.78172	1.22914	Up	2.91268e-20	6.35143e-20	hypothetical protein SERLADRAFT_435556 [Serpula lacrymans var. lacrymans S7.9]	#N/A
WCO003302.1	3267	7410	3437	108.178	46.173	1.22829	Up	0	0	hypothetical protein SCHCODRAFT_77542 [Schizophyllum commune H4-8]	mRNA export factor elf1 OS=Schizosaccharomyces pombe (strain ATCC 38366 / 972) GN=elf1 PE=1 SV=1
WCO006756.1	3006	3915	1817	62.1174	26.5292	1.22742	Up	5.30354e-213	3.93872e-212	hypothetical protein SERLADRAFT_432691 [Serpula lacrymans var. lacrymans S7.9]	WD repeat-containing protein 75 OS=Xenopus laevis GN=wdr75 PE=2 SV=1
WCO008293.2	1011	726	337	34.2496	14.6297	1.22718	Up	5.53136e-41	1.60496e-40	cytochrome P450 [Postia placenta]	O-methylsterigmatocystin oxidoreductase OS=Aspergillus parasiticus GN=ordA PE=3 SV=1
WCO000388.1	999	56	26	2.67358	1.14226	1.22688	Up	0.000212916	0.000304196	hypothetical protein SERLADRAFT_472869 [Serpula lacrymans var. lacrymans S7.9]	#N/A
WCO004335.1	264	211	98	38.1196	16.2922	1.22635	Up	5.3576e-13	1.00963e-12	#N/A	#N/A
WCO007409.2	1725	3975	1847	109.905	46.9933	1.22573	Up	9.03882e-216	6.76566e-215	hypothetical protein SCHCODRAFT_81904 [Schizophyllum commune H4-8]	E3 ubiquitin-protein ligase makorin-1 OS=Macropus eugenii GN=MKRN1 PE=2 SV=1
WCO008634.1	1755	2975	1386	80.85	34.6612	1.22192	Up	3.2466e-161	2.01247e-160	hypothetical protein SERLA73DRAFT_115689 [Serpula lacrymans var. lacrymans S7.3]	Histidyl-tRNA synthetase OS=Schizosaccharomyces pombe (strain ATCC 38366 / 972) GN=hts1 PE=1 SV=1
WCO004812.1	1056	352	164	15.8982	6.81613	1.22184	Up	1.42242e-20	3.12005e-20	hypothetical protein SCHCODRAFT_16421 [Schizophyllum commune H4-8]	#N/A
WCO006818.1	3186	14816	6903	221.797	95.0934	1.22182	Up	0	0	hypothetical protein SERLADRAFT_416857 [Serpula lacrymans var. lacrymans S7.9]	Psi-producing oxygenase C OS=Neosartorya fumigata (strain ATCC MYA-4609 / Af293 / CBS 101355 / FGSC A1100) GN=ppoC PE=1 SV=2
WCO008775.1	1581	2648	1234	79.8833	34.2564	1.22152	Up	1.2194e-143	6.98623e-143	hypothetical protein SERLADRAFT_382647 [Serpula lacrymans var. lacrymans S7.9]	Bromodomain-containing protein 8 OS=Mus musculus GN=Brd8 PE=1 SV=2
WCO001096.1	5112	8231	3838	76.7948	32.9513	1.22067	Up	0	0	hypothetical protein CC1G_04232 [Coprinopsis cinerea okayama7#130]	COPII coat assembly protein sec16 OS=Aspergillus terreus (strain NIH 2624 / FGSC A1156) GN=sec16 PE=3 SV=1
WCO000722.1	1677	1312	612	37.3139	16.0168	1.22013	Up	5.33834e-72	2.04996e-71	hypothetical protein CC1G_07133 [Coprinopsis cinerea okayama7#130]	#N/A
WCO006941.1	702	2496	1165	169.581	72.8361	1.21925	Up	4.08534e-135	2.24143e-134	hypothetical protein SERLADRAFT_451010 [Serpula lacrymans var. lacrymans S7.9]	Transcription factor bHLH140 OS=Arabidopsis thaliana GN=BHLH140 PE=4 SV=1
WCO001752.1	933	5078	2372	259.586	111.581	1.21812	Up	2.2099e-272	1.88525e-271	hypothetical protein SERLADRAFT_363532 [Serpula lacrymans var. lacrymans S7.9]	Uncharacterized oxidoreductase C736.13 OS=Schizosaccharomyces pombe (strain ATCC 38366 / 972) GN=SPCC736.13 PE=2 SV=1
WCO005119.1	3408	9317	4356	130.391	56.0979	1.21682	Up	0	0	hypothetical protein SERLA73DRAFT_54914 [Serpula lacrymans var. lacrymans S7.3]	#N/A
WCO003255.1	1035	1455	681	67.0491	28.8778	1.21525	Up	3.73262e-79	1.49866e-78	hypothetical protein SERLA73DRAFT_180723 [Serpula lacrymans var. lacrymans S7.3]	Uncharacterized mitochondrial carrier YPR011C OS=Saccharomyces cerevisiae (strain ATCC 204508 / S288c) GN=YPR011C PE=1 SV=1
WCO000869.1	1497	615	288	19.594	8.44362	1.21448	Up	1.97118e-34	5.28866e-34	hypothetical protein CC1G_15573 [Coprinopsis cinerea okayama7#130]	#N/A
WCO010266.1	1077	10522	4931	465.964	200.945	1.21342	Up	0	0	peptidase [Coprinopsis cinerea okayama7#130]	Probable aminopeptidase YDR415C OS=Saccharomyces cerevisiae (strain ATCC 204508 / S288c) GN=YDR415C PE=1 SV=1
WCO004793.2	3867	1184	555	14.6032	6.29908	1.21307	Up	1.42402e-64	5.15131e-64	hypothetical protein FG08955.1 [Gibberella zeae PH-1]	Vegetative incompatibility protein HET-E-1 OS=Podospora anserina GN=HET-E1 PE=4 SV=1
WCO010213.1	2688	5124	2404	90.918	39.2521	1.2118	Up	1.37168e-272	1.17252e-271	strand exchange protein (5'-3' exoribonuclease) [Cryptococcus gattii WM276]	5'-3' exoribonuclease 2 OS=Ustilago maydis GN=RAT1 PE=3 SV=3
WCO008901.1	1248	358	168	13.6817	5.90817	1.21146	Up	1.22483e-20	2.69009e-20	hypothetical protein SERLA73DRAFT_110132 [Serpula lacrymans var. lacrymans S7.3]	#N/A
WCO003375.4	1059	571	268	25.7164	11.107	1.21122	Up	5.87182e-32	1.52006e-31	hypothetical protein SERLADRAFT_347889 [Serpula lacrymans var. lacrymans S7.9]	#N/A
WCO003765.1	1491	5787	2718	185.117	80.0073	1.21023	Up	4e-307	3.69244e-306	hypothetical protein SERLADRAFT_354128 [Serpula lacrymans var. lacrymans S7.9]	ATP-dependent RNA helicase dhh1 OS=Aspergillus oryzae (strain ATCC 42149 / RIB 40) GN=dhh1 PE=3 SV=1
WCO002439.1	2646	7635	3592	137.622	59.5806	1.2078	Up	0	0	hypothetical protein SERLA73DRAFT_166027 [Serpula lacrymans var. lacrymans S7.3]	#N/A
WCO005540.1	1458	2257	1062	73.8319	31.9687	1.20758	Up	1.52573e-120	7.80952e-120	hypothetical protein SERLA73DRAFT_70307 [Serpula lacrymans var. lacrymans S7.3]	RNA-binding protein lark OS=Drosophila melanogaster GN=lark PE=1 SV=1
WCO004877.1	1491	170	80	5.43803	2.35489	1.20742	Up	1.60102e-10	2.83815e-10	#N/A	#N/A
WCO010055.1	924	512	241	26.4282	11.4473	1.20707	Up	1.11951e-28	2.77378e-28	hypothetical protein CC1G_00233 [Coprinopsis cinerea okayama7#130]	#N/A
WCO007296.1	1056	104	49	4.69721	2.03653	1.20569	Up	6.0186e-07	9.54667e-07	hypothetical protein SCHCODRAFT_55306 [Schizophyllum commune H4-8]	Aldo-keto reductase yakc [NADP+] OS=Schizosaccharomyces pombe (strain ATCC 38366 / 972) GN=yakc PE=1 SV=1
WCO008346.1	1803	2570	1212	67.9841	29.5029	1.20434	Up	2.05936e-136	1.13644e-135	bifunctional purine biosynthesis protein ade10 [Coprinopsis cinerea okayama7#130]	Bifunctional purine biosynthesis protein ADE17 OS=Saccharomyces cerevisiae (strain ATCC 204508 / S288c) GN=ADE17 PE=1 SV=2
WCO004459.1	2148	1132	534	25.1352	10.911	1.20392	Up	4.23602e-61	1.48278e-60	hypothetical protein SCHCODRAFT_112778 [Schizophyllum commune H4-8]	#N/A
WCO009014.1	2757	6900	3256	119.367	51.8329	1.20346	Up	0	0	hypothetical protein SERLADRAFT_355237 [Serpula lacrymans var. lacrymans S7.9]	Importin subunit beta-2 OS=Schizosaccharomyces pombe (strain ATCC 38366 / 972) GN=kap104 PE=2 SV=1
WCO006894.5	3966	5894	2784	70.8806	30.8088	1.20205	Up	0	0	hypothetical protein SERLADRAFT_363576 [Serpula lacrymans var. lacrymans S7.9]	DNA-directed RNA polymerase, mitochondrial OS=Saccharomyces cerevisiae (strain ATCC 204508 / S288c) GN=RPO41 PE=1 SV=2
WCO005286.1	2799	3249	1535	55.3627	24.0693	1.20172	Up	2.44254e-171	1.56513e-170	hypothetical protein CC1G_10930 [Coprinopsis cinerea okayama7#130]	#N/A
WCO003149.2	951	1225	579	61.4364	26.7212	1.20111	Up	9.85582e-66	3.60494e-65	hypothetical protein SERLA73DRAFT_184605 [Serpula lacrymans var. lacrymans S7.3]	SAGA-associated factor 73 OS=Schizosaccharomyces pombe (strain ATCC 38366 / 972) GN=sgf73 PE=2 SV=1
WCO005946.1	297	148	70	23.7671	10.3443	1.20013	Up	2.90262e-09	4.96232e-09	#N/A	#N/A
WCO003956.1	1827	1283	607	33.4933	14.5817	1.19971	Up	1.2327e-68	4.60941e-68	hypothetical protein SERLA73DRAFT_165134 [Serpula lacrymans var. lacrymans S7.3]	CTP synthase 2 OS=Saccharomyces cerevisiae (strain YJM789) GN=URA8 PE=3 SV=1
WCO008059.1	1953	3662	1734	89.4306	38.9677	1.19849	Up	4.80142e-192	3.30189e-191	transport protein [Serpula lacrymans var. lacrymans S7.9]	Protein transport protein SEC31 OS=Ustilago maydis GN=SEC31 PE=3 SV=1
WCO003654.1	762	2307	1095	144.399	63.0692	1.19505	Up	3.55404e-121	1.82682e-120	hypothetical protein SCHCODRAFT_65136 [Schizophyllum commune H4-8]	Ribosome maturation protein sdo1 OS=Schizosaccharomyces pombe (strain ATCC 38366 / 972) GN=sdo1 PE=2 SV=1
WCO008954.1	1740	3383	1606	92.7306	40.5093	1.19479	Up	1.04385e-176	6.81654e-176	glycosyltransferase family 15 protein [Schizophyllum commune H4-8]	Probable mannosyltransferase MNT2 OS=Candida albicans GN=MNT2 PE=3 SV=2
WCO006120.1	2163	9895	4700	218.187	95.3673	1.194	Up	0	0	hypothetical protein SERLA73DRAFT_55575 [Serpula lacrymans var. lacrymans S7.3]	Serine/threonine-protein kinase MARK2 OS=Homo sapiens GN=MARK2 PE=1 SV=2
WCO010271.1	2691	3770	1791	66.8187	29.2106	1.19376	Up	2.01876e-196	1.41214e-195	hypothetical protein SERLA73DRAFT_166282 [Serpula lacrymans var. lacrymans S7.3]	#N/A
WCO005960.1	489	1732	823	168.931	73.8668	1.19344	Up	2.939e-91	1.2785e-90	hypothetical protein SERLA73DRAFT_70619 [Serpula lacrymans var. lacrymans S7.3]	#N/A
WCO006574.1	1413	368	175	12.4216	5.43568	1.19231	Up	1.10814e-20	2.43631e-20	hypothetical protein SERLADRAFT_453036 [Serpula lacrymans var. lacrymans S7.9]	#N/A
WCO005964.1	1953	3026	1439	73.8987	32.3383	1.19231	Up	9.3533e-158	5.69459e-157	hypothetical protein SERLA73DRAFT_184316 [Serpula lacrymans var. lacrymans S7.3]	Alcohol oxidase OS=Pichia angusta GN=MOX PE=3 SV=1
WCO004177.1	3069	2516	1197	39.1006	17.1181	1.19167	Up	2.1623e-131	1.16688e-130	glycoside hydrolase family 31 protein [Serpula lacrymans var. lacrymans S7.9]	Alpha-glucosidase OS=Candida tsukubaensis PE=1 SV=1
WCO000210.1	1068	529	252	23.6241	10.3559	1.18981	Up	6.07266e-29	1.51162e-28	hypothetical protein SCHCODRAFT_14095 [Schizophyllum commune H4-8]	Probable RNA 3'-terminal phosphate cyclase-like protein OS=Dictyostelium discoideum GN=rcl1 PE=1 SV=2
WCO010866.1	1395	191	91	6.53024	2.86303	1.1896	Up	2.07502e-11	3.75949e-11	#N/A	#N/A
WCO003381.1	2277	1616	770	33.8492	14.8418	1.18946	Up	7.8873e-85	3.28561e-84	hypothetical protein SERLA73DRAFT_73000 [Serpula lacrymans var. lacrymans S7.3]	Endoribonuclease YSH1 OS=Ustilago maydis GN=YSH1 PE=3 SV=1
WCO004313.1	1029	107	51	4.95951	2.17527	1.189	Up	5.53422e-07	8.7963e-07	hypothetical protein SERLADRAFT_452436 [Serpula lacrymans var. lacrymans S7.9]	#N/A
WCO007558.1	1725	728	347	20.1285	8.82873	1.18896	Up	3.65414e-39	1.03156e-38	hypothetical protein SCHCODRAFT_15518 [Schizophyllum commune H4-8]	Uncharacterized protein C20H4.06c OS=Schizosaccharomyces pombe (strain ATCC 38366 / 972) GN=SPAC20H4.06c PE=2 SV=1
WCO001829.1	1893	86	41	2.1668	0.950586	1.18867	Up	7.3091e-06	1.11349e-05	hypothetical protein SERLADRAFT_442714 [Serpula lacrymans var. lacrymans S7.9]	Ferric reductase transmembrane component 5 OS=Saccharomyces cerevisiae (strain ATCC 204508 / S288c) GN=FRE5 PE=2 SV=1
WCO010106.1	1089	344	164	15.0661	6.60958	1.18867	Up	2.39482e-19	5.1267e-19	hypothetical protein SERLA73DRAFT_85379 [Serpula lacrymans var. lacrymans S7.3]	Tetratricopeptide repeat protein 4 homolog OS=Dictyostelium discoideum GN=ttc4 PE=3 SV=1
WCO010668.1	2025	3502	1671	82.4824	36.2168	1.18743	Up	4.43544e-181	2.9368e-180	hypothetical protein SERLA73DRAFT_154465 [Serpula lacrymans var. lacrymans S7.3]	mRNA cap guanine-N7 methyltransferase OS=Cryptococcus neoformans GN=ABD1 PE=3 SV=1
WCO009029.1	744	1366	652	87.5685	38.4621	1.18698	Up	9.28026e-72	3.55889e-71	hypothetical protein SERLA73DRAFT_192009 [Serpula lacrymans var. lacrymans S7.3]	#N/A
WCO005982.1	2208	8146	3889	175.961	77.3031	1.18665	Up	0	0	hypothetical protein CC1G_07069 [Coprinopsis cinerea okayama7#130]	Ingression protein fic1 OS=Schizosaccharomyces pombe (strain ATCC 38366 / 972) GN=fic1 PE=1 SV=1
WCO009042.1	3129	13833	6605	210.854	92.6457	1.18645	Up	0	0	hypothetical protein SERLA73DRAFT_96912 [Serpula lacrymans var. lacrymans S7.3]	General transcriptional corepressor ssn6 OS=Schizosaccharomyces pombe (strain ATCC 38366 / 972) GN=ssn6 PE=1 SV=1
WCO004945.1	1293	134	64	4.94284	2.1724	1.18605	Up	2.2034e-08	3.66576e-08	hypothetical protein SERLA73DRAFT_177988 [Serpula lacrymans var. lacrymans S7.3]	Negative regulator of sexual conjugation and meiosis OS=Schizosaccharomyces pombe (strain ATCC 38366 / 972) GN=ran1 PE=1 SV=2
WCO006695.1	1500	4155	1985	132.114	58.0801	1.18567	Up	5.83358e-214	4.3399e-213	hypothetical protein SCHCODRAFT_67570 [Schizophyllum commune H4-8]	#N/A
WCO009260.2	1539	1103	527	34.1828	15.029	1.18552	Up	3.51554e-58	1.20011e-57	hypothetical protein SERLA73DRAFT_186666 [Serpula lacrymans var. lacrymans S7.3]	Uncharacterized transporter PB10D8.01 OS=Schizosaccharomyces pombe (strain ATCC 38366 / 972) GN=SPBPB10D8.01 PE=2 SV=1
WCO006422.1	1413	4015	1919	135.523	59.6061	1.18501	Up	1.22612e-206	8.88966e-206	hypothetical protein SERLA73DRAFT_62481 [Serpula lacrymans var. lacrymans S7.3]	Metallocarboxypeptidase A-like protein ARB_03789 OS=Arthroderma benhamiae (strain CBS 112371) GN=ARB_03789 PE=3 SV=1
WCO007451.1	1683	4519	2161	128.064	56.3545	1.18427	Up	4.36126e-232	3.39218e-231	histone deacetylase RPD3 [Coprinopsis cinerea okayama7#130]	Histone deacetylase 1 OS=Gallus gallus GN=HDAC1 PE=2 SV=1
WCO005296.1	5376	5494	2628	48.7416	21.4548	1.18385	Up	1.50007e-281	1.31244e-280	hypothetical protein SCHCODRAFT_257218 [Schizophyllum commune H4-8]	Nuclear pore complex protein Nup214 OS=Drosophila melanogaster GN=Nup214 PE=1 SV=2
WCO005488.1	1296	2976	1424	109.521	48.224	1.18339	Up	2.33292e-153	1.39258e-152	glycoside hydrolase family 16 protein [Serpula lacrymans var. lacrymans S7.9]	Probable glycosidase C21B10.07 OS=Schizosaccharomyces pombe (strain ATCC 38366 / 972) GN=SPBC21B10.07 PE=2 SV=1
WCO001482.1	2790	4677	2238	79.9527	35.2058	1.18334	Up	7.8856e-240	6.26451e-239	hypothetical protein SERLA73DRAFT_98359 [Serpula lacrymans var. lacrymans S7.3]	SCF E3 ubiquitin ligase complex F-box protein grrA OS=Emericella nidulans GN=grrA PE=2 SV=1
WCO005284.1	1212	3592	1719	141.353	62.2489	1.18318	Up	1.23907e-184	8.33326e-184	hypothetical protein SERLA73DRAFT_160604 [Serpula lacrymans var. lacrymans S7.3]	Ketol-acid reductoisomerase, mitochondrial OS=Neurospora crassa GN=ilv-2 PE=3 SV=2
WCO003477.1	1593	280	134	8.38325	3.69188	1.18316	Up	6.3636e-16	1.28202e-15	multidrug transporter [Coprinopsis cinerea okayama7#130]	Uncharacterized transporter C569.05c OS=Schizosaccharomyces pombe (strain ATCC 38366 / 972) GN=SPCC569.05c PE=2 SV=1
WCO000979.2	774	165	79	10.1675	4.47965	1.1825	Up	5.76586e-10	1.00626e-09	#N/A	#N/A
WCO004490.1	2850	3939	1886	65.9191	29.0439	1.18246	Up	4.45326e-202	3.1775e-201	hypothetical protein SERLA73DRAFT_101747 [Serpula lacrymans var. lacrymans S7.3]	Putative uncharacterized protein At4g01020, chloroplastic OS=Arabidopsis thaliana GN=At4g01020 PE=4 SV=1
WCO005333.1	378	14029	6718	1770.13	780.021	1.18227	Up	0	0	hypothetical protein SCHCODRAFT_85789 [Schizophyllum commune H4-8]	29 kDa ribonucleoprotein, chloroplastic OS=Arabidopsis thaliana GN=RBP29 PE=1 SV=2
WCO008750.1	1077	1547	741	68.5085	30.1968	1.18189	Up	1.75405e-80	7.09252e-80	hypothetical protein SERLA73DRAFT_116408 [Serpula lacrymans var. lacrymans S7.3]	THO complex subunit 7 homolog OS=Nematostella vectensis GN=thoc7 PE=3 SV=1
WCO004157.1	1113	1885	903	80.7767	35.6083	1.18173	Up	1.23203e-97	5.54285e-97	Sir2 family histone deacetylase Hst2 [Coprinopsis cinerea okayama7#130]	NAD-dependent deacetylase hst2 OS=Schizosaccharomyces pombe (strain ATCC 38366 / 972) GN=hst2 PE=2 SV=1
WCO004576.1	1902	4750	2276	119.111	52.5194	1.18139	Up	6.6071e-243	5.29311e-242	hypothetical protein SERLADRAFT_361993 [Serpula lacrymans var. lacrymans S7.9]	Probable NOT transcription complex subunit VIP2 (Fragment) OS=Nicotiana benthamiana GN=VIP2 PE=1 SV=1
WCO006559.1	2304	1743	836	36.0815	15.9251	1.17996	Up	3.27174e-90	1.41318e-89	AGC/DMPK/GEK protein kinase [Coprinopsis cinerea okayama7#130]	Serine/threonine-protein kinase MRCK alpha OS=Rattus norvegicus GN=Cdc42bpa PE=1 SV=1
WCO009061.1	474	1703	817	171.359	75.6488	1.17963	Up	3.8031e-88	1.62301e-87	hypothetical protein SERLA73DRAFT_190723 [Serpula lacrymans var. lacrymans S7.3]	#N/A
WCO009948.1	603	50	24	3.95478	1.74684	1.17886	Up	0.000703806	0.000981105	#N/A	#N/A
WCO009055.1	2208	1677	805	36.2246	16.0013	1.17878	Up	9.8816e-87	4.17332e-86	hypothetical protein SERLA73DRAFT_190661 [Serpula lacrymans var. lacrymans S7.3]	Uncharacterized ABC transporter ATP-binding protein C29A3.09c OS=Schizosaccharomyces pombe (strain ATCC 38366 / 972) GN=SPBC29A3.09c PE=2 SV=1
WCO002008.1	1494	206	99	6.57638	2.90832	1.17711	Up	5.15302e-12	9.46658e-12	hypothetical protein SERLA73DRAFT_158046 [Serpula lacrymans var. lacrymans S7.3]	#N/A
WCO002522.1	366	1514	728	197.294	87.2988	1.17632	Up	3.1623e-78	1.25962e-77	hypothetical protein SERLA73DRAFT_48788 [Serpula lacrymans var. lacrymans S7.3]	Transcription elongation factor SPT4 OS=Cryptococcus neoformans GN=SPT4 PE=3 SV=1
WCO003388.1	1230	1212	583	46.9967	20.8028	1.17578	Up	6.0817e-63	2.1589e-62	hypothetical protein SERLA73DRAFT_180800 [Serpula lacrymans var. lacrymans S7.3]	Splicing factor U2AF-associated protein 2 OS=Schizosaccharomyces pombe (strain ATCC 38366 / 972) GN=uap2 PE=1 SV=1
WCO007401.3	1785	185	89	4.94315	2.18832	1.17561	Up	6.4759e-11	1.16196e-10	hypothetical protein SCHCODRAFT_232997 [Schizophyllum commune H4-8]	M-phase phosphoprotein 8 OS=Homo sapiens GN=MPHOSPH8 PE=1 SV=2
WCO005293.1	1020	1222	588	57.1401	25.3009	1.17532	Up	2.08254e-63	7.41422e-63	hypothetical protein SERLA73DRAFT_181759 [Serpula lacrymans var. lacrymans S7.3]	Coiled-coil domain-containing protein 130 OS=Rattus norvegicus GN=Ccdc130 PE=2 SV=1
WCO000406.3	2031	2302	1108	54.0587	23.9435	1.17489	Up	9.87836e-118	4.97292e-117	hypothetical protein VOLCADRAFT_108571 [Volvox carteri f. nagariensis]	#N/A
WCO002532.1	1506	727	350	23.0239	10.2	1.17456	Up	2.161e-38	6.05845e-38	hypothetical protein SERLA73DRAFT_67886 [Serpula lacrymans var. lacrymans S7.3]	#N/A
WCO007901.1	2298	2027	976	42.0701	18.6405	1.17435	Up	8.00636e-104	3.75416e-103	hypothetical protein SERLADRAFT_444589 [Serpula lacrymans var. lacrymans S7.9]	Putative aminodeoxychorismate synthase OS=Schizosaccharomyces pombe (strain ATCC 38366 / 972) GN=SPBP8B7.29 PE=2 SV=1
WCO000912.1	1506	7985	3846	252.883	112.084	1.1739	Up	0	0	hypothetical protein SERLA73DRAFT_105234 [Serpula lacrymans var. lacrymans S7.3]	Cytochrome b2, mitochondrial OS=Hansenula anomala GN=CYB2 PE=1 SV=2
WCO003950.1	291	328	158	53.759	23.8299	1.17373	Up	3.52168e-18	7.38188e-18	hypothetical protein SCHCODRAFT_68271 [Schizophyllum commune H4-8]	3'(2'),5'-bisphosphate nucleotidase OS=Schizosaccharomyces pombe (strain ATCC 38366 / 972) GN=tol1 PE=2 SV=1
WCO001043.1	6468	17625	8496	129.966	57.6504	1.17273	Up	0	0	hypothetical protein SERLA73DRAFT_93995 [Serpula lacrymans var. lacrymans S7.3]	Putative glutamate synthase [NADPH] OS=Schizosaccharomyces pombe (strain ATCC 38366 / 972) GN=SPAPB1E7.07 PE=2 SV=1
WCO008229.1	1386	56	27	1.92706	0.854985	1.17243	Up	0.000353702	0.000500902	hypothetical protein SCHCODRAFT_40050 [Schizophyllum commune H4-8]	UPF0420 protein OS=Dictyostelium discoideum GN=DDB_G0277179 PE=3 SV=1
WCO002582.1	972	85	41	4.17083	1.8513	1.1718	Up	1.0449e-05	1.58169e-05	#N/A	#N/A
WCO006062.1	2196	740	357	16.072	7.135	1.17156	Up	6.7728e-39	1.90691e-38	hypothetical protein SERLA73DRAFT_73635 [Serpula lacrymans var. lacrymans S7.3]	Homoaconitase, mitochondrial OS=Cryptococcus neoformans GN=LYS4 PE=3 SV=1
WCO004681.1	1404	485	234	16.4757	7.31487	1.17144	Up	4.67816e-26	1.12297e-25	hypothetical protein SERLA73DRAFT_110870 [Serpula lacrymans var. lacrymans S7.3]	Uncharacterized protein HI_0077 OS=Haemophilus influenzae (strain ATCC 51907 / DSM 11121 / KW20 / Rd) GN=HI_0077 PE=4 SV=1
WCO009303.1	2922	3967	1914	64.7518	28.7488	1.17142	Up	1.67967e-200	1.19152e-199	hypothetical protein SERLA73DRAFT_112780 [Serpula lacrymans var. lacrymans S7.3]	Uncharacterized WD repeat-containing protein C1672.07 OS=Schizosaccharomyces pombe (strain ATCC 38366 / 972) GN=SPCC1672.07 PE=2 SV=1
WCO002393.1	927	998	482	51.3477	22.8205	1.16997	Up	9.56932e-52	3.08907e-51	hypothetical protein SCHCODRAFT_107883 [Schizophyllum commune H4-8]	Protein mak16 OS=Schizosaccharomyces pombe (strain ATCC 38366 / 972) GN=mak16 PE=2 SV=1
WCO004320.1	1458	2767	1337	90.5153	40.2469	1.16928	Up	4.67446e-140	2.62704e-139	hypothetical protein CC1G_02381 [Coprinopsis cinerea okayama7#130]	#N/A
WCO009102.1	843	536	259	30.3255	13.4844	1.16924	Up	1.51718e-28	3.75582e-28	DnaJ domain-containing protein [Coprinopsis cinerea okayama7#130]	DnaJ homolog subfamily C member 7 homolog OS=Schizosaccharomyces pombe (strain ATCC 38366 / 972) GN=SPBC543.02c PE=2 SV=1
WCO005919.1	423	60	29	6.76521	3.00896	1.16887	Up	0.00022407	0.000319865	#N/A	#N/A
WCO008514.1	687	122	59	8.4698	3.76924	1.16806	Up	1.34292e-07	2.1737e-07	hypothetical protein CC1G_10841 [Coprinopsis cinerea okayama7#130]	#N/A
WCO010836.1	1044	587	284	26.8168	11.9392	1.16743	Up	4.9395e-31	1.26454e-30	hypothetical protein SERLA73DRAFT_89213 [Serpula lacrymans var. lacrymans S7.3]	Zinc-type alcohol dehydrogenase-like protein C2E1P3.01 OS=Schizosaccharomyces pombe (strain ATCC 38366 / 972) GN=SPAC2E1P3.01 PE=2 SV=1
WCO009315.1	795	279	135	16.7381	7.45289	1.16727	Up	1.45156e-15	2.90108e-15	hypothetical protein SERLA73DRAFT_186531 [Serpula lacrymans var. lacrymans S7.3]	WD repeat-containing protein 53 OS=Mus musculus GN=Wdr53 PE=2 SV=1
WCO003490.1	951	16064	7775	805.644	358.821	1.16688	Up	0	0	hypothetical protein SERLA73DRAFT_142653 [Serpula lacrymans var. lacrymans S7.3]	Septin homolog spn2 OS=Schizosaccharomyces pombe (strain ATCC 38366 / 972) GN=spn2 PE=1 SV=2
WCO005868.1	834	382	185	21.8458	9.73562	1.16601	Up	1.02484e-20	2.25432e-20	hypothetical protein SERLA73DRAFT_181447 [Serpula lacrymans var. lacrymans S7.3]	Protein FRA10AC1 OS=Homo sapiens GN=FRA10AC1 PE=1 SV=3
WCO005988.1	1071	3446	1669	153.46	68.3951	1.1659	Up	3.8754e-173	2.50203e-172	hypothetical protein SCHCODRAFT_51897 [Schizophyllum commune H4-8]	Methionine aminopeptidase 1 OS=Danio rerio GN=metap1 PE=2 SV=2
WCO001747.1	1395	3949	1913	135.015	60.1865	1.16561	Up	4.91356e-198	3.45404e-197	hypothetical protein SERLA73DRAFT_108523 [Serpula lacrymans var. lacrymans S7.3]	Eukaryotic translation initiation factor 3 subunit E OS=Ustilago maydis GN=INT6 PE=3 SV=1
WCO010305.1	1065	803	389	35.9614	16.0309	1.16559	Up	9.84124e-42	2.88784e-41	hypothetical protein SERLA73DRAFT_112525 [Serpula lacrymans var. lacrymans S7.3]	Polyadenylation factor subunit 2 OS=Cryptococcus neoformans GN=PFS2 PE=3 SV=1
WCO003292.1	1536	8068	3910	250.521	111.723	1.165	Up	0	0	phosphomevalonate kinase [Coprinopsis cinerea okayama7#130]	Probable phosphomevalonate kinase OS=Schizosaccharomyces pombe (strain ATCC 38366 / 972) GN=erg8 PE=2 SV=1
WCO001094.1	4347	10984	5325	120.515	53.7636	1.16451	Up	0	0	hypothetical protein SCHCODRAFT_66116 [Schizophyllum commune H4-8]	Uncharacterized PI3/PI4-kinase family protein C22E12.16c OS=Schizosaccharomyces pombe (strain ATCC 38366 / 972) GN=SPAC22E12.16c PE=1 SV=1
WCO000091.1	1698	847	411	23.7912	10.6234	1.16319	Up	8.70684e-44	2.61144e-43	helicase-like protein [Coprinopsis cinerea okayama7#130]	ATP-dependent DNA helicase PIF1 OS=Danio rerio GN=pif1 PE=2 SV=1
WCO009372.1	2421	4474	2171	88.1397	39.3571	1.16317	Up	2.42338e-223	1.84626e-222	hypothetical protein SERLA73DRAFT_166603 [Serpula lacrymans var. lacrymans S7.3]	Vesicular-fusion protein sec18 OS=Schizosaccharomyces pombe (strain ATCC 38366 / 972) GN=sec18 PE=1 SV=1
WCO008892.1	2295	3086	1498	64.1333	28.6475	1.16266	Up	1.40331e-154	8.42379e-154	hypothetical protein SERLADRAFT_439455 [Serpula lacrymans var. lacrymans S7.9]	AMP deaminase OS=Schizosaccharomyces pombe (strain ATCC 38366 / 972) GN=ada1 PE=1 SV=2
WCO001185.1	1089	2227	1083	97.5354	43.6474	1.16003	Up	1.06631e-111	5.23842e-111	hypothetical protein SERLA73DRAFT_189809 [Serpula lacrymans var. lacrymans S7.3]	#N/A
WCO008425.1	2160	3027	1474	66.8388	29.9503	1.15811	Up	1.00513e-150	5.93361e-150	hypothetical protein SERLA73DRAFT_190409 [Serpula lacrymans var. lacrymans S7.3]	SWI/SNF and RSC complexes subunit ssr2 OS=Schizosaccharomyces pombe (strain ATCC 38366 / 972) GN=ssr2 PE=1 SV=3
WCO002693.5	813	269	131	15.7809	7.07194	1.158	Up	6.89086e-15	1.35753e-14	hypothetical protein CC1G_05165 [Coprinopsis cinerea okayama7#130]	#N/A
WCO009554.1	1500	887	432	28.2035	12.6401	1.15786	Up	1.88826e-45	5.75842e-45	hypothetical protein SERLA73DRAFT_63138 [Serpula lacrymans var. lacrymans S7.3]	Phospho-2-dehydro-3-deoxyheptonate aldolase OS=Neurospora crassa GN=aro-8 PE=1 SV=2
WCO010298.1	1638	8931	4351	260.05	116.582	1.15744	Up	0	0	hypothetical protein SCHCODRAFT_71003 [Schizophyllum commune H4-8]	Serine/threonine-protein kinase gad8 OS=Schizosaccharomyces pombe (strain ATCC 38366 / 972) GN=gad8 PE=1 SV=1
WCO005599.1	1650	5906	2879	170.718	76.5801	1.15658	Up	1.6778e-291	1.49394e-290	hypothetical protein SERLADRAFT_446878 [Serpula lacrymans var. lacrymans S7.9]	#N/A
WCO007618.1	2499	330	161	6.29822	2.8276	1.15537	Up	7.28464e-18	1.51839e-17	TPR domain protein [Metarhizium acridum CQMa 102]	Serine/threonine-protein phosphatase 5 OS=Homo sapiens GN=PPP5C PE=1 SV=1
WCO009793.1	1686	2080	1016	58.8404	26.4481	1.15364	Up	1.50759e-103	7.04587e-103	hypothetical protein SERLADRAFT_364217 [Serpula lacrymans var. lacrymans S7.9]	Uncharacterized transporter C3H1.06c OS=Schizosaccharomyces pombe (strain ATCC 38366 / 972) GN=SPAC3H1.06c PE=2 SV=1
WCO007975.1	1641	5201	2541	151.164	67.9601	1.15335	Up	8.06042e-256	6.62505e-255	hypothetical protein SERLA73DRAFT_183562 [Serpula lacrymans var. lacrymans S7.3]	Aspartic protease PEP1 OS=Arthroderma benhamiae (strain CBS 112371) GN=PEP1 PE=3 SV=1
WCO000442.1	588	88	43	7.13798	3.20959	1.15313	Up	9.5069e-06	1.44061e-05	Non-Catalytic module family EXPN protein [Schizophyllum commune H4-8]	#N/A
WCO006108.1	1659	12407	6068	356.69	160.53	1.15182	Up	0	0	Glc-6-P isomerase [Paxillus involutus]	Glucose-6-phosphate isomerase OS=Agaricus bisporus GN=gpi1 PE=3 SV=1
WCO001490.1	1128	1683	824	71.1615	32.0609	1.15028	Up	9.255e-84	3.82922e-83	hypothetical protein SERLA73DRAFT_177628 [Serpula lacrymans var. lacrymans S7.3]	Sphingosine N-acyltransferase lag1 OS=Schizosaccharomyces pombe (strain ATCC 38366 / 972) GN=lag1 PE=1 SV=2
WCO002636.1	1038	2119	1038	97.3652	43.8892	1.14954	Up	7.31296e-105	3.45557e-104	hypothetical protein SERLA73DRAFT_74422 [Serpula lacrymans var. lacrymans S7.3]	Zinc-type alcohol dehydrogenase-like protein PB24D3.08c OS=Schizosaccharomyces pombe (strain ATCC 38366 / 972) GN=SPAPB24D3.08c PE=2 SV=1
WCO003393.1	795	4183	2050	250.952	113.174	1.14888	Up	6.9517e-205	5.00616e-204	hypothetical protein SERLA73DRAFT_88749 [Serpula lacrymans var. lacrymans S7.3]	Ornithine decarboxylase antizyme OS=Schizosaccharomyces octosporus GN=spa1 PE=3 SV=1
WCO004276.1	852	210	103	11.7557	5.30586	1.14771	Up	8.58392e-12	1.57087e-11	#N/A	#N/A
WCO010105.1	1398	999	490	34.0823	15.3832	1.14766	Up	2.8285e-50	9.0015e-50	hypothetical protein SERLA73DRAFT_158862 [Serpula lacrymans var. lacrymans S7.3]	L-2-hydroxyglutarate dehydrogenase, mitochondrial OS=Caenorhabditis briggsae GN=CBG06643 PE=3 SV=2
WCO006343.1	2493	793	389	15.1712	6.84834	1.14751	Up	2.95246e-40	8.48324e-40	hypothetical protein CC1G_00777 [Coprinopsis cinerea okayama7#130]	#N/A
WCO004980.1	1701	2260	1110	63.3686	28.6402	1.14572	Up	3.97734e-111	1.94944e-110	band 7 domain-containing protein [Coprinopsis cinerea okayama7#130]	#N/A
WCO006735.3	2172	1079	530	23.6936	10.7096	1.14559	Up	5.23262e-54	1.72497e-53	hypothetical protein SERLA73DRAFT_116291 [Serpula lacrymans var. lacrymans S7.3]	Conserved oligomeric Golgi complex subunit 1 OS=Homo sapiens GN=COG1 PE=1 SV=1
WCO001144.1	654	568	279	41.4229	18.7234	1.14559	Up	3.1147e-29	7.78493e-29	hypothetical protein CC1G_03882 [Coprinopsis cinerea okayama7#130]	#N/A
WCO000292.1	942	10345	5086	523.781	236.965	1.14429	Up	0	0	hypothetical protein MYCGRDRAFT_100614 [Mycosphaerella graminicola IPO323]	Uncharacterized serine-rich protein C13G6.10c OS=Schizosaccharomyces pombe (strain ATCC 38366 / 972) GN=SPAC13G6.10c PE=2 SV=1
WCO000017.1	1452	120	59	3.94171	1.78338	1.14421	Up	2.69586e-07	4.32511e-07	#N/A	#N/A
WCO005426.1	540	789	388	69.6873	31.5352	1.14393	Up	7.19354e-40	2.05173e-39	copper transporter [Coprinopsis cinerea okayama7#130]	Protein P80 OS=Dictyostelium discoideum GN=p80 PE=2 SV=1
WCO003874.1	1632	2118	1042	61.8979	28.0224	1.14331	Up	6.42872e-104	3.01772e-103	hypothetical protein SERLA73DRAFT_105792 [Serpula lacrymans var. lacrymans S7.3]	Protein LDB17 OS=Saccharomyces cerevisiae (strain ATCC 204508 / S288c) GN=LDB17 PE=1 SV=1
WCO005368.1	918	126	62	6.54633	2.9642	1.14305	Up	1.38742e-07	2.24359e-07	predicted protein [Trichoderma reesei QM6a]	#N/A
WCO002214.1	1137	63	31	2.64271	1.19663	1.14305	Up	0.000202978	0.000290435	cystathionine gamma-synthase [Coprinopsis cinerea okayama7#130]	Uncharacterized trans-sulfuration enzyme YHR112C OS=Saccharomyces cerevisiae (strain ATCC 204508 / S288c) GN=YHR112C PE=1 SV=1
WCO002747.1	1677	388	191	11.0349	4.99872	1.14245	Up	2.16888e-20	4.7428e-20	hypothetical protein CC1G_02284 [Coprinopsis cinerea okayama7#130]	#N/A
WCO007585.1	1158	1566	772	64.4991	29.2595	1.14037	Up	5.16628e-77	2.04262e-76	hypothetical protein SERLA73DRAFT_191781 [Serpula lacrymans var. lacrymans S7.3]	Probable trans-2-enoyl-CoA reductase, mitochondrial OS=Yarrowia lipolytica (strain CLIB 122 / E 150) GN=ETR1 PE=3 SV=1
WCO000863.1	1857	1020	503	26.1974	11.8881	1.1399	Up	9.3245e-51	2.97966e-50	multicopper oxidase 3B [Phanerochaete chrysosporium]	Iron transport multicopper oxidase fio1 OS=Schizosaccharomyces pombe (strain ATCC 38366 / 972) GN=fio1 PE=2 SV=1
WCO001314.3	1221	1097	541	42.851	19.4464	1.13982	Up	1.89178e-54	6.26296e-54	hypothetical protein SERLA73DRAFT_117516 [Serpula lacrymans var. lacrymans S7.3]	#N/A
WCO004151.1	1401	452	223	15.3876	6.98594	1.13924	Up	2.14038e-23	4.95021e-23	hypothetical protein SERLA73DRAFT_74752 [Serpula lacrymans var. lacrymans S7.3]	#N/A
WCO005150.3	873	77	38	4.20675	1.91041	1.13882	Up	4.15304e-05	6.126e-05	hypothetical protein SERLA73DRAFT_137496 [Serpula lacrymans var. lacrymans S7.3]	Putative NADP-dependent oxidoreductase yfmJ OS=Bacillus subtilis GN=yfmJ PE=2 SV=1
WCO000693.1	1998	6305	3116	150.508	68.4479	1.13676	Up	1.39561e-302	1.27726e-301	hypothetical protein SERLA73DRAFT_110890 [Serpula lacrymans var. lacrymans S7.3]	#N/A
WCO009744.2	1704	348	172	9.74047	4.43013	1.13664	Up	2.61394e-18	5.48722e-18	#N/A	#N/A
WCO007908.1	1800	3824	1891	101.325	46.1081	1.13589	Up	4.0882e-184	2.73871e-183	hypothetical protein SERLADRAFT_416463 [Serpula lacrymans var. lacrymans S7.9]	#N/A
WCO001921.1	1653	37873	18729	1092.77	497.279	1.13586	Up	0	0	acid phosphatase [uncultured organism]	3-phytase A OS=Aspergillus niger GN=phyA PE=1 SV=1
WCO005980.1	2970	8206	4059	131.779	59.982	1.13552	Up	0	0	hypothetical protein SERLADRAFT_449028 [Serpula lacrymans var. lacrymans S7.9]	Spindle pole body-associated protein sad1 OS=Schizosaccharomyces pombe (strain ATCC 38366 / 972) GN=sad1 PE=1 SV=1
WCO003545.1	3474	10355	5123	142.164	64.7221	1.13523	Up	0	0	hypothetical protein CC1G_06723 [Coprinopsis cinerea okayama7#130]	Ras guanine nucleotide exchange factor K OS=Dictyostelium discoideum GN=gefK PE=2 SV=1
WCO009368.1	1533	2962	1466	92.1538	41.9711	1.13465	Up	8.13678e-143	4.63688e-142	hypothetical protein SERLADRAFT_461659 [Serpula lacrymans var. lacrymans S7.9]	#N/A
WCO002049.1	1443	99	49	3.27219	1.49035	1.13461	Up	3.52082e-06	5.43249e-06	hypothetical protein CC1G_10731 [Coprinopsis cinerea okayama7#130]	#N/A
WCO001833.1	1458	5764	2853	188.554	85.882	1.13455	Up	6.0947e-276	5.24647e-275	6-phosphogluconate dehydrogenase, decarboxylating [Aspergillus oryzae RIB40]	6-phosphogluconate dehydrogenase, decarboxylating OS=Synechocystis sp. (strain ATCC 27184 / PCC 6803 / N-1) GN=gnd PE=3 SV=1
WCO006453.1	564	101	50	8.54107	3.89089	1.13432	Up	2.81658e-06	4.36162e-06	hypothetical protein SCHCODRAFT_106370 [Schizophyllum commune H4-8]	#N/A
WCO004804.1	393	109	54	13.2283	6.03058	1.13326	Up	1.15539e-06	1.81282e-06	hypothetical protein CHLNCDRAFT_144371 [Chlorella variabilis]	Acylphosphatase-2 OS=Cavia porcellus GN=ACYP2 PE=1 SV=2
WCO001169.1	4725	8584	4258	86.6479	39.5514	1.13144	Up	0	0	hypothetical protein SERLA73DRAFT_126732 [Serpula lacrymans var. lacrymans S7.3]	Transcription elongation factor SPT6 OS=Ustilago maydis GN=SPT6 PE=3 SV=1
WCO005275.1	1296	562	279	20.6824	9.44838	1.13027	Up	2.34658e-28	5.79225e-28	hypothetical protein SERLA73DRAFT_90464 [Serpula lacrymans var. lacrymans S7.3]	RNA polymerase II transcription factor B subunit 2 OS=Yarrowia lipolytica (strain CLIB 122 / E 150) GN=TFB2 PE=3 SV=1
WCO010784.4	1695	2769	1375	77.9154	35.6034	1.1299	Up	9.46266e-133	5.14547e-132	reticulocyte binding protein 2 homolog A [Plasmodium falciparum 3D7]	Reticulocyte-binding protein 2 homolog a OS=Plasmodium falciparum (isolate 3D7) GN=PF13_0198 PE=3 SV=1
WCO001562.2	1914	2136	1061	53.2267	24.3294	1.12945	Up	8.7878e-103	4.09363e-102	RRM domain-containing protein [Coprinopsis cinerea okayama7#130]	Uncharacterized RNA-binding protein C902.04 OS=Schizosaccharomyces pombe (strain ATCC 38366 / 972) GN=SPBC902.04 PE=1 SV=1
WCO002463.1	1458	3829	1902	125.256	57.2547	1.12941	Up	1.12001e-182	7.45628e-182	hypothetical protein SCHCODRAFT_49174 [Schizophyllum commune H4-8]	PHO85 cyclin-like protein C20F10.10 OS=Schizosaccharomyces pombe (strain ATCC 38366 / 972) GN=SPBC20F10.10 PE=2 SV=1
WCO002397.1	1254	2709	1347	103.034	47.1442	1.12797	Up	1.44965e-129	7.74473e-129	hypothetical protein SERLA73DRAFT_191396 [Serpula lacrymans var. lacrymans S7.3]	UDP-N-acetylglucosamine transporter YEA4 OS=Kluyveromyces lactis (strain ATCC 8585 / CBS 2359 / DSM 70799 / NBRC 1267 / NRRL Y-1140 / WM37) GN=YEA4 PE=3 SV=1
WCO002495.1	2442	1319	656	25.7614	11.7901	1.12764	Up	5.10566e-64	1.83067e-63	hypothetical protein SERLA73DRAFT_176882 [Serpula lacrymans var. lacrymans S7.3]	Nucleolar protein 9 OS=Coprinopsis cinerea (strain Okayama-7 / 130 / FGSC 9003) GN=NOP9 PE=3 SV=1
WCO003447.1	1050	1709	850	77.6288	35.5294	1.12758	Up	2.13242e-82	8.72985e-82	hypothetical protein SERLA73DRAFT_186737 [Serpula lacrymans var. lacrymans S7.3]	Cutinase gene palindrome-binding protein OS=Fusarium solani subsp. pisi PE=2 SV=1
WCO005002.1	1350	390	194	13.7785	6.30705	1.12738	Up	4.35924e-20	9.4768e-20	#N/A	#N/A
WCO000401.1	4395	1017	506	11.0365	5.053	1.12707	Up	9.9331e-50	3.14475e-49	hypothetical protein SERLADRAFT_444714 [Serpula lacrymans var. lacrymans S7.9]	ABC transporter G family member 19 OS=Dictyostelium discoideum GN=abcG19 PE=3 SV=1
WCO007048.1	2676	4396	2188	78.3505	35.8855	1.12654	Up	1.42328e-208	1.04341e-207	hypothetical protein SCHCODRAFT_257632 [Schizophyllum commune H4-8]	#N/A
WCO003946.1	1812	1784	888	46.9577	21.5086	1.12645	Up	8.53696e-86	3.58066e-85	hypothetical protein SERLA73DRAFT_92338 [Serpula lacrymans var. lacrymans S7.3]	Protein LCHN OS=Danio rerio GN=lchn PE=3 SV=1
WCO006084.1	777	687	342	42.1702	19.318	1.12628	Up	4.12966e-34	1.10141e-33	hypothetical protein SERLA73DRAFT_125553 [Serpula lacrymans var. lacrymans S7.3]	N-acetylserotonin O-methyltransferase-like protein OS=Homo sapiens GN=ASMTL PE=1 SV=3
WCO008078.1	1287	1206	601	44.6929	20.4953	1.12475	Up	1.87576e-58	6.42129e-58	hypothetical protein CC1G_11981 [Coprinopsis cinerea okayama7#130]	Coiled-coil domain-containing protein 109A OS=Danio rerio GN=ccdc109a PE=2 SV=1
WCO007889.1	711	622	310	41.7245	19.136	1.12461	Up	5.70772e-31	1.46033e-30	hypothetical protein SCHCODRAFT_47586 [Schizophyllum commune H4-8]	#N/A
WCO005681.1	876	2633	1313	143.356	65.7838	1.1238	Up	3.02708e-125	1.59332e-124	hypothetical protein SERLA73DRAFT_88666 [Serpula lacrymans var. lacrymans S7.3]	Eukaryotic translation initiation factor 3 subunit C OS=Sclerotinia sclerotiorum (strain ATCC 18683 / 1980 / Ss-1) GN=nip1 PE=3 SV=1
WCO000369.1	453	90	45	9.47577	4.35986	1.11996	Up	1.21646e-05	1.83424e-05	hypothetical protein SCHCODRAFT_235942 [Schizophyllum commune H4-8]	#N/A
WCO002120.1	378	332	166	41.8906	19.2741	1.11996	Up	3.68122e-17	7.58243e-17	hypothetical protein SERLA73DRAFT_185964 [Serpula lacrymans var. lacrymans S7.3]	L-rhamnose mutarotase OS=Bacteroides thetaiotaomicron GN=rhaM PE=3 SV=1
WCO009557.1	1560	430	215	13.1466	6.04884	1.11996	Up	9.02894e-22	2.02571e-21	hypothetical protein SCHCODRAFT_256314 [Schizophyllum commune H4-8]	Protein ECM3 OS=Saccharomyces cerevisiae (strain ATCC 204508 / S288c) GN=ECM3 PE=1 SV=1
WCO001009.1	864	6772	3387	373.829	172.052	1.11954	Up	0	0	hypothetical protein SERLA73DRAFT_189872 [Serpula lacrymans var. lacrymans S7.3]	#N/A
WCO002673.1	2412	4470	2237	88.3894	40.7049	1.11867	Up	1.10527e-209	8.14468e-209	hypothetical protein SERLA73DRAFT_162072 [Serpula lacrymans var. lacrymans S7.3]	Striatin-3 OS=Mus musculus GN=Strn3 PE=1 SV=1
WCO000133.1	906	2649	1326	139.452	64.2352	1.11833	Up	5.09716e-125	2.67797e-124	hypothetical protein SERLA73DRAFT_59989 [Serpula lacrymans var. lacrymans S7.3]	Pre-rRNA-processing protein PNO1 OS=Candida albicans GN=PNO1 PE=3 SV=1
WCO005064.1	912	2105	1054	110.085	50.7229	1.11791	Up	1.10761e-99	5.07388e-99	hypothetical protein SERLA73DRAFT_24382 [Serpula lacrymans var. lacrymans S7.3]	#N/A
WCO001623.1	2298	2037	1021	42.2777	19.5	1.11642	Up	2.54666e-96	1.13794e-95	hypothetical protein CC1G_06204 [Coprinopsis cinerea okayama7#130]	#N/A
WCO009727.1	1143	1617	811	67.4736	31.141	1.11551	Up	9.53118e-77	3.76143e-76	hypothetical protein SERLA73DRAFT_184249 [Serpula lacrymans var. lacrymans S7.3]	GTPase npa3 OS=Schizosaccharomyces pombe (strain ATCC 38366 / 972) GN=npa3 PE=1 SV=1
WCO006517.1	1548	44422	22287	1368.67	631.886	1.11503	Up	0	0	hypothetical protein SERLA73DRAFT_125862 [Serpula lacrymans var. lacrymans S7.3]	Peroxisomal catalase OS=Candida tropicalis GN=POX9 PE=1 SV=4
WCO010269.1	648	289	145	21.2712	9.8209	1.11498	Up	4.92034e-15	9.7179e-15	Proteophosphoglycan ppg4 [Rhodotorula glutinis ATCC 204091]	#N/A
WCO001436.1	1950	1910	959	46.7163	21.5845	1.11393	Up	4.10318e-90	1.76963e-89	hypothetical protein SERLA73DRAFT_174300 [Serpula lacrymans var. lacrymans S7.3]	Rsm22-cox11 tandem protein 2, mitochondrial OS=Schizosaccharomyces pombe (strain ATCC 38366 / 972) GN=cos1102 PE=1 SV=2
WCO005030.1	915	862	433	44.9321	20.7694	1.11328	Up	1.29894e-41	3.80642e-41	SR-rich pre-mRNA splicing activator [Coprinopsis cinerea okayama7#130]	PWI domain-containing protein C825.05c OS=Schizosaccharomyces pombe (strain ATCC 38366 / 972) GN=SPCC825.05c PE=1 SV=1
WCO006758.1	1986	2189	1100	52.5698	24.3092	1.11273	Up	8.01692e-103	3.73657e-102	polyprotein [Phanerochaete chrysosporium RP-78]	Probable RNA-directed DNA polymerase from transposon BS OS=Drosophila melanogaster GN=RTase PE=2 SV=1
WCO004869.1	3300	555	279	8.02138	3.71064	1.11218	Up	2.41068e-27	5.90613e-27	#N/A	#N/A
WCO000555.1	2529	6638	3337	125.187	57.9116	1.11216	Up	1.8e-307	1.66339e-306	CDC5 [Lentinula edodes]	Pre-mRNA-splicing factor CEF1 OS=Cryptococcus neoformans GN=CEF1 PE=3 SV=1
WCO006843.2	600	547	275	43.4817	20.1159	1.11207	Up	5.71646e-27	1.39294e-26	#N/A	#N/A
WCO009156.1	1440	1048	527	34.7111	16.0622	1.11173	Up	4.15492e-50	1.31933e-49	hypothetical protein CC1G_02902 [Coprinopsis cinerea okayama7#130]	#N/A
WCO002055.1	861	342	172	18.9449	8.76765	1.11155	Up	1.94938e-17	4.03178e-17	expressed protein [Schizophyllum commune H4-8]	#N/A
WCO001069.6	2160	2562	1289	56.5712	26.1913	1.11098	Up	1.03064e-119	5.24086e-119	hypothetical protein SERLADRAFT_475366 [Serpula lacrymans var. lacrymans S7.9]	Putative ribosomal RNA methyltransferase nop2 OS=Schizosaccharomyces pombe (strain ATCC 38366 / 972) GN=SPBP8B7.20c PE=1 SV=1
WCO001494.1	3132	463	233	7.05065	3.26507	1.11064	Up	4.9833e-23	1.14355e-22	hypothetical protein SERLA73DRAFT_98475 [Serpula lacrymans var. lacrymans S7.3]	Uncharacterized transporter C1002.16c OS=Schizosaccharomyces pombe (strain ATCC 38366 / 972) GN=SPAC1002.16c PE=2 SV=1
WCO010679.1	1029	3869	1948	179.33	83.0867	1.10993	Up	1.69404e-179	1.1139e-178	hypothetical protein SERLADRAFT_398075 [Serpula lacrymans var. lacrymans S7.9]	BTB/POZ domain-containing protein 2 OS=Schizosaccharomyces pombe (strain ATCC 38366 / 972) GN=btb2 PE=1 SV=1
WCO005962.1	2592	2551	1285	46.9403	21.7584	1.10926	Up	6.50832e-119	3.28995e-118	hypothetical protein SERLA73DRAFT_166004 [Serpula lacrymans var. lacrymans S7.3]	mRNA 3'-end-processing protein RNA14 OS=Cryptococcus neoformans GN=RNA14 PE=3 SV=1
WCO010706.1	2058	2808	1416	65.0762	30.1978	1.10768	Up	2.12114e-130	1.13677e-129	hypothetical protein SERLA73DRAFT_162316 [Serpula lacrymans var. lacrymans S7.3]	DNA-damage-repair/toleration protein DRT111, chloroplastic OS=Arabidopsis thaliana GN=DRT111 PE=2 SV=2
WCO001834.1	1095	3018	1524	131.454	61.0842	1.10569	Up	1.33186e-139	7.4605e-139	hypothetical protein SCHCODRAFT_17138 [Schizophyllum commune H4-8]	Mitogen-activated protein kinase CPK1 OS=Cryptococcus neoformans GN=CPK1 PE=3 SV=1
WCO003674.1	669	279	141	19.8906	9.2502	1.10453	Up	2.28336e-14	4.44301e-14	hypothetical protein SERLA73DRAFT_175448 [Serpula lacrymans var. lacrymans S7.3]	Glutathione S-transferase PM239X14 OS=Arabidopsis thaliana PE=2 SV=1
WCO002106.1	486	10210	5161	1001.98	466.075	1.10422	Up	0	0	hypothetical protein SERLA73DRAFT_157268 [Serpula lacrymans var. lacrymans S7.3]	Tropomyosin-2 OS=Saccharomyces cerevisiae (strain ATCC 204508 / S288c) GN=TPM2 PE=1 SV=1
WCO006751.1	1611	541	274	16.0167	7.46471	1.10141	Up	2.65054e-26	6.3822e-26	hypothetical protein SERLADRAFT_356845 [Serpula lacrymans var. lacrymans S7.9]	Uncharacterized MFS-type transporter C3E7.06c OS=Schizosaccharomyces pombe (strain ATCC 38366 / 972) GN=SPBC3E7.06c PE=2 SV=1
WCO008545.1	1179	152	77	6.14894	2.86639	1.1011	Up	1.96354e-08	3.27435e-08	#N/A	#N/A
WCO001847.1	1233	73	37	2.82377	1.31703	1.10033	Up	0.000104049	0.00015108	hypothetical protein SERLA73DRAFT_84078 [Serpula lacrymans var. lacrymans S7.3]	#N/A
WCO010537.1	2388	4545	2304	90.7757	42.3454	1.1001	Up	1.62969e-207	1.18963e-206	dynamin protein dnm1 [Coprinopsis cinerea okayama7#130]	Dynamin-related protein DNM1 OS=Saccharomyces cerevisiae (strain ATCC 204508 / S288c) GN=DNM1 PE=1 SV=1
WCO002321.2	2376	2775	1407	55.704	25.99	1.09983	Up	1.96704e-127	1.03984e-126	hypothetical protein SERLA73DRAFT_101720 [Serpula lacrymans var. lacrymans S7.3]	Putative tRNA (cytosine-5-)-methyltransferase C23C4.17 OS=Schizosaccharomyces pombe (strain ATCC 38366 / 972) GN=SPAC23C4.17 PE=2 SV=1
WCO004346.1	1776	3399	1725	91.2806	42.6289	1.09848	Up	2.462e-155	1.48414e-154	hypothetical protein SERLA73DRAFT_89340 [Serpula lacrymans var. lacrymans S7.3]	Lysyl-tRNA synthetase, cytoplasmic OS=Schizosaccharomyces pombe (strain ATCC 38366 / 972) GN=krs1 PE=2 SV=1
WCO006359.1	2976	3053	1550	48.9287	22.859	1.09792	Up	1.29897e-139	7.28107e-139	Sip1/TFIP11 interacting protein [Coprinopsis cinerea okayama7#130]	Tuftelin-interacting protein 11 OS=Xenopus tropicalis GN=tfip11 PE=2 SV=2
WCO003415.1	450	2131	1082	225.861	105.529	1.09779	Up	5.11132e-98	2.30806e-97	cytochrome P450 [Postia placenta]	Cytochrome P450 52A11 OS=Candida maltosa GN=CYP52A11 PE=2 SV=1
WCO005956.1	1707	1612	819	45.0403	21.0576	1.09688	Up	1.66982e-74	6.49391e-74	hypothetical protein SERLA73DRAFT_191271 [Serpula lacrymans var. lacrymans S7.3]	Uncharacterized membrane protein YMR155W OS=Saccharomyces cerevisiae (strain ATCC 204508 / S288c) GN=YMR155W PE=1 SV=1
WCO009535.3	1023	2206	1121	102.849	48.0937	1.09661	Up	3.16406e-101	1.46276e-100	hypothetical protein SERLA73DRAFT_187220 [Serpula lacrymans var. lacrymans S7.3]	Uncharacterized protein Mb2734 OS=Mycobacterium bovis GN=Mb2734 PE=3 SV=1
WCO003160.1	1722	5636	2865	156.102	73.0213	1.0961	Up	2.54772e-255	2.09001e-254	rRNA primary transcript binding protein [Coprinopsis cinerea okayama7#130]	Splicing factor U2AF 65 kDa subunit OS=Mus musculus GN=U2af2 PE=1 SV=3
WCO010188.1	4122	3682	1872	42.6036	19.9322	1.09587	Up	1.84269e-167	1.16332e-166	hypothetical protein SCHCODRAFT_72443 [Schizophyllum commune H4-8]	HBS1-like protein OS=Homo sapiens GN=HBS1L PE=1 SV=1
WCO006113.1	873	3416	1737	186.627	87.326	1.09567	Up	1.83316e-155	1.10585e-154	hypothetical protein SERLA73DRAFT_174588 [Serpula lacrymans var. lacrymans S7.3]	Eukaryotic translation initiation factor 3 subunit G OS=Ustilago maydis GN=TIF35 PE=3 SV=1
WCO010238.1	2217	1766	898	37.9923	17.7774	1.09566	Up	2.66576e-81	1.08406e-80	hypothetical protein SERLA73DRAFT_166250 [Serpula lacrymans var. lacrymans S7.3]	Protein IVY1 OS=Saccharomyces cerevisiae (strain ATCC 204508 / S288c) GN=IVY1 PE=1 SV=1
WCO005970.2	2160	9947	5058	219.639	102.774	1.09566	Up	0	0	hypothetical protein SCHCODRAFT_258933 [Schizophyllum commune H4-8]	#N/A
WCO010719.1	2544	4629	2355	86.7841	40.6286	1.09494	Up	1.02287e-209	7.55051e-209	hypothetical protein SCHCODRAFT_74942 [Schizophyllum commune H4-8]	Pre-mRNA-splicing factor CWC22 OS=Cryptococcus neoformans GN=CWC22 PE=3 SV=1
WCO000450.4	5829	13353	6794	109.258	51.1552	1.09479	Up	0	0	hypothetical protein SERLA73DRAFT_100545 [Serpula lacrymans var. lacrymans S7.3]	Paired amphipathic helix protein pst1 OS=Schizosaccharomyces pombe (strain ATCC 38366 / 972) GN=pst1 PE=1 SV=1
WCO006681.1	1326	2126	1082	76.4698	35.8131	1.0944	Up	2.59866e-97	1.16605e-96	hypothetical protein SCHCODRAFT_234952 [Schizophyllum commune H4-8]	#N/A
WCO005952.1	1569	691	352	21.0051	9.84641	1.09307	Up	9.35012e-33	2.44344e-32	hypothetical protein SERLA73DRAFT_158745 [Serpula lacrymans var. lacrymans S7.3]	#N/A
WCO008406.1	708	1107	564	74.5735	34.9626	1.09285	Up	1.97839e-51	6.36242e-51	hypothetical protein SERLA73DRAFT_181598 [Serpula lacrymans var. lacrymans S7.3]	J domain-containing protein spf31 OS=Schizosaccharomyces pombe (strain ATCC 38366 / 972) GN=spf31 PE=2 SV=1
WCO010459.1	2235	2413	1230	51.4932	24.1538	1.09213	Up	7.98214e-110	3.88783e-109	hypothetical protein SERLA73DRAFT_106193 [Serpula lacrymans var. lacrymans S7.3]	ATP-dependent RNA helicase MRH4, mitochondrial OS=Cryptococcus neoformans GN=MRH4 PE=3 SV=1
WCO009559.2	1524	102	52	3.19217	1.49753	1.09195	Up	5.00914e-06	7.68176e-06	hypothetical protein CC1G_01586 [Coprinopsis cinerea okayama7#130]	Chitotriosidase-1 OS=Homo sapiens GN=CHIT1 PE=1 SV=1
WCO000174.1	1137	1760	899	73.8282	34.7022	1.08914	Up	2.8845e-80	1.1647e-79	hypothetical protein SERLADRAFT_452359 [Serpula lacrymans var. lacrymans S7.9]	Mitochondrial distribution and morphology protein 12 OS=Postia placenta (strain ATCC 44394 / Madison 698-R) GN=MDM12 PE=3 SV=1
WCO007140.1	1245	182	93	6.97224	3.27847	1.0886	Up	1.13186e-09	1.95774e-09	hypothetical protein CNM01860 [Cryptococcus neoformans var. neoformans JEC21]	UNC93-like protein C922.05c OS=Schizosaccharomyces pombe (strain ATCC 38366 / 972) GN=SPAC922.05c PE=2 SV=1
WCO005012.1	738	2183	1116	141.081	66.3691	1.08794	Up	6.26416e-99	2.84971e-98	#N/A	#N/A
WCO010313.1	735	710	363	46.0724	21.6759	1.08781	Up	2.32044e-33	6.12762e-33	hypothetical protein CC1G_13987 [Coprinopsis cinerea okayama7#130]	Uncharacterized protein YJR111C OS=Saccharomyces cerevisiae (strain ATCC 204508 / S288c) GN=YJR111C PE=1 SV=1
WCO004377.1	1389	710	363	24.3796	11.47	1.08781	Up	2.32044e-33	6.12952e-33	hypothetical protein CC1G_12057 [Coprinopsis cinerea okayama7#130]	3-hydroxybenzoate 6-hydroxylase 1 OS=Pseudomonas alcaligenes GN=xlnD PE=1 SV=1
WCO003508.1	1569	4324	2216	131.442	61.9876	1.08437	Up	5.366e-193	3.69908e-192	interferon-inducible GTPase [Grosmannia clavigera kw1407]	Interferon-inducible GTPase 1 OS=Mus musculus GN=Iigp1 PE=1 SV=2
WCO007684.1	1572	4599	2357	139.534	65.8059	1.08433	Up	3.9688e-205	2.86289e-204	centromere/microtubule binding protein cbf5 [Coprinopsis cinerea okayama7#130]	Centromere/microtubule-binding protein cbf5 OS=Neosartorya fumigata (strain ATCC MYA-4609 / Af293 / CBS 101355 / FGSC A1100) GN=cbf5 PE=2 SV=1
WCO001099.1	267	1756	900	313.678	147.941	1.08426	Up	1.61817e-79	6.50923e-79	hypothetical protein SERLADRAFT_473867 [Serpula lacrymans var. lacrymans S7.9]	Transcription elongation factor 1 OS=Saccharomyces cerevisiae (strain ATCC 204508 / S288c) GN=ELF1 PE=1 SV=1
WCO000530.1	2151	8784	4503	194.77	91.8797	1.08395	Up	0	0	CMGC/SRPK protein kinase [Coprinopsis cinerea okayama7#130]	Serine/threonine-protein kinase SKY1 OS=Saccharomyces cerevisiae (strain ATCC 204508 / S288c) GN=SKY1 PE=1 SV=1
WCO006623.1	1338	2218	1138	79.0634	37.3288	1.08272	Up	1.02369e-99	4.69194e-99	hypothetical protein SERLA73DRAFT_91858 [Serpula lacrymans var. lacrymans S7.3]	DDB1- and CUL4-associated factor 4 OS=Bos taurus GN=DCAF4 PE=2 SV=1
WCO006705.1	1701	302	155	8.46784	3.99931	1.08224	Up	5.62436e-15	1.10981e-14	hypothetical protein SERLA73DRAFT_171084 [Serpula lacrymans var. lacrymans S7.3]	DNA-(apurinic or apyrimidinic site) lyase 2 OS=Schizosaccharomyces pombe (strain ATCC 38366 / 972) GN=apn2 PE=1 SV=1
WCO009397.1	858	19707	10117	1095.48	517.515	1.08189	Up	0	0	hypothetical protein SERLA73DRAFT_187538 [Serpula lacrymans var. lacrymans S7.3]	GATA type zinc finger protein asd-4 OS=Neurospora crassa GN=asd-4 PE=1 SV=1
WCO009669.1	1530	483	248	15.0566	7.11407	1.08164	Up	5.14748e-23	1.18091e-22	hypothetical protein SERLA73DRAFT_165793 [Serpula lacrymans var. lacrymans S7.3]	Uncharacterized amino-acid permease PB24D3.02c OS=Schizosaccharomyces pombe (strain ATCC 38366 / 972) GN=SPAPB24D3.02c PE=2 SV=1
WCO009225.1	6804	4146	2129	29.0626	13.7331	1.08151	Up	2.38744e-184	1.60313e-183	hypothetical protein SERLA73DRAFT_169777 [Serpula lacrymans var. lacrymans S7.3]	Protein pyrABCN OS=Emericella nidulans GN=pyrABCN PE=3 SV=2
WCO003652.1	3126	1413	726	21.5587	10.1931	1.08068	Up	5.22914e-64	1.87416e-63	hypothetical protein CC1G_08657 [Coprinopsis cinerea okayama7#130]	TPR and ankyrin repeat-containing protein 1 OS=Homo sapiens GN=TRANK1 PE=2 SV=4
WCO004284.1	1983	5095	2619	122.544	57.9657	1.08003	Up	1.42333e-225	1.09216e-224	hypothetical protein UM01465.1 [Ustilago maydis 521]	Exopolysaccharide phosphotransferase SCO2592 OS=Streptomyces coelicolor GN=SCO2592 PE=3 SV=1
WCO007754.1	1341	3728	1917	132.592	62.741	1.07951	Up	1.78422e-165	1.11815e-164	hypothetical protein SERLADRAFT_468079 [Serpula lacrymans var. lacrymans S7.9]	Uncharacterized protein C1556.08c OS=Schizosaccharomyces pombe (strain ATCC 38366 / 972) GN=SPAC1556.08c PE=1 SV=2
WCO006703.1	2775	11561	5948	198.702	94.0732	1.07875	Up	0	0	hypothetical protein SERLA73DRAFT_187630 [Serpula lacrymans var. lacrymans S7.3]	#N/A
WCO010829.1	1404	1286	662	43.6862	20.6942	1.07795	Up	3.48988e-58	1.19183e-57	hypothetical protein SERLADRAFT_416692 [Serpula lacrymans var. lacrymans S7.9]	Salicylate hydroxylase OS=Pseudomonas putida GN=nahG PE=4 SV=1
WCO003279.1	1155	295	152	12.1818	5.7759	1.07661	Up	1.49392e-14	2.92353e-14	hypothetical protein SERLADRAFT_437548 [Serpula lacrymans var. lacrymans S7.9]	#N/A
WCO009923.1	804	326	168	19.3389	9.17089	1.07637	Up	6.41048e-16	1.29085e-15	hypothetical protein SERLADRAFT_413206 [Serpula lacrymans var. lacrymans S7.9]	#N/A
WCO009657.3	1257	130	67	4.93263	2.33936	1.07624	Up	3.4737e-07	5.55636e-07	hypothetical protein SERLA73DRAFT_165134 [Serpula lacrymans var. lacrymans S7.3]	CTP synthase 1 OS=Saccharomyces cerevisiae (strain ATCC 204508 / S288c) GN=URA7 PE=1 SV=2
WCO006064.1	678	318	164	22.3701	10.6163	1.07529	Up	1.5267e-15	3.05054e-15	complex I intermediate-associated protein CIA30 [Coprinopsis cinerea okayama7#130]	Complex I intermediate-associated protein 30, mitochondrial OS=Neurospora crassa GN=cia30 PE=1 SV=1
WCO006851.1	1434	723	373	24.0469	11.4161	1.07478	Up	2.58642e-33	6.82579e-33	hypothetical protein SERLADRAFT_364083 [Serpula lacrymans var. lacrymans S7.9]	Transcription initiation factor TFIID subunit 6 OS=Schizosaccharomyces pombe (strain ATCC 38366 / 972) GN=taf6 PE=1 SV=1
WCO005272.1	360	1608	830	213.036	101.189	1.07405	Up	6.98962e-72	2.68165e-71	hypothetical protein CC1G_10041 [Coprinopsis cinerea okayama7#130]	#N/A
WCO008758.1	2136	9432	4873	210.607	100.127	1.07272	Up	0	0	hypothetical protein SERLADRAFT_447097 [Serpula lacrymans var. lacrymans S7.9]	Serine/threonine-protein kinase svkA OS=Dictyostelium discoideum GN=svkA PE=1 SV=1
WCO007426.1	1344	410	212	14.5497	6.92301	1.07152	Up	1.69951e-19	3.64827e-19	hypothetical protein SERLA73DRAFT_170007 [Serpula lacrymans var. lacrymans S7.3]	DNA-directed RNA polymerase III subunit rpc4 OS=Schizosaccharomyces pombe (strain ATCC 38366 / 972) GN=rpc53 PE=2 SV=1
WCO005710.1	1215	377	195	14.7991	7.04395	1.07105	Up	4.86932e-18	1.01768e-17	hypothetical protein SERLADRAFT_368693 [Serpula lacrymans var. lacrymans S7.9]	Probable queuine tRNA-ribosyltransferase OS=Schizosaccharomyces pombe (strain ATCC 38366 / 972) GN=SPAC1687.19c PE=2 SV=1
WCO003996.1	1191	837	433	33.5184	15.9564	1.07082	Up	4.4167e-38	1.23379e-37	hypothetical protein SERLADRAFT_462751 [Serpula lacrymans var. lacrymans S7.9]	CaiB/baiF CoA-transferase family protein C7orf10 homolog OS=Rattus norvegicus PE=2 SV=1
WCO001365.1	1338	657	340	23.4196	11.1527	1.07032	Up	3.14192e-30	7.94825e-30	hypothetical protein SERLADRAFT_463610 [Serpula lacrymans var. lacrymans S7.9]	tRNA (guanine-N(1)-)-methyltransferase OS=Schizosaccharomyces pombe (strain ATCC 38366 / 972) GN=trm5 PE=2 SV=2
WCO001351.3	2637	850	440	15.3737	7.3232	1.06992	Up	1.35144e-38	3.79254e-38	hypothetical protein SERLA73DRAFT_78936 [Serpula lacrymans var. lacrymans S7.3]	Breast cancer type 2 susceptibility protein homolog OS=Mus musculus GN=Brca2 PE=1 SV=1
WCO006138.2	912	282	146	14.7477	7.02613	1.06969	Up	7.60616e-14	1.467e-13	cytochrome P450 [Postia placenta]	Taurochenodeoxycholic 6 alpha-hydroxylase OS=Sus scrofa GN=CYP4A21 PE=1 SV=1
WCO003971.1	3429	3364	1743	46.7906	22.3094	1.06857	Up	4.43916e-147	2.5761e-146	hypothetical protein SERLA73DRAFT_166964 [Serpula lacrymans var. lacrymans S7.3]	Carbamoyl-phosphate synthase arginine-specific large chain OS=Trichosporon cutaneum GN=argA PE=3 SV=1
WCO010173.1	1368	7413	3843	258.451	123.294	1.06779	Up	0	0	hypothetical protein SERLADRAFT_406567 [Serpula lacrymans var. lacrymans S7.9]	#N/A
WCO000264.1	1074	1679	871	74.5618	35.5936	1.06682	Up	3.5825e-74	1.38881e-73	hypothetical protein SERLA73DRAFT_188118 [Serpula lacrymans var. lacrymans S7.3]	Putative glycyl-tRNA synthetase OS=Schizosaccharomyces pombe (strain ATCC 38366 / 972) GN=SPAC3F10.03 PE=2 SV=1
WCO010457.1	2976	9575	4971	153.453	73.311	1.0657	Up	0	0	cysteine protease required for autophagy [Serpula lacrymans var. lacrymans S7.9]	Cysteine protease ATG4 OS=Cryptococcus neoformans GN=ATG4 PE=3 SV=1
WCO004670.1	1041	1901	987	87.0967	41.6126	1.0656	Up	1.39931e-83	5.7812e-83	hypothetical protein SERLA73DRAFT_184521 [Serpula lacrymans var. lacrymans S7.3]	#N/A
WCO001612.1	1437	2112	1097	70.0983	33.5049	1.06501	Up	1.44594e-92	6.33514e-92	hypothetical protein SERLA73DRAFT_181797 [Serpula lacrymans var. lacrymans S7.3]	Probable RNA-binding protein sce3 OS=Schizosaccharomyces pombe (strain ATCC 38366 / 972) GN=sce3 PE=1 SV=1
WCO009667.1	1800	385	200	10.2014	4.87658	1.06482	Up	3.14032e-18	6.58412e-18	cytochrome P450 [Postia placenta]	Cytochrome P450 83A1 OS=Arabidopsis thaliana GN=CYP83A1 PE=1 SV=2
WCO010067.1	1416	256	133	8.62277	4.12237	1.06468	Up	1.28493e-12	2.39555e-12	carbohydrate esterase family 4 protein [Serpula lacrymans var. lacrymans S7.3]	Chitin deacetylase OS=Cryptococcus neoformans var. grubii PE=1 SV=2
WCO007894.1	1551	1147	596	35.2713	16.8652	1.06444	Up	4.62648e-51	1.48228e-50	hypothetical protein CC1G_10520 [Coprinopsis cinerea okayama7#130]	#N/A
WCO002749.1	1368	943	490	32.8773	15.7206	1.06444	Up	2.73752e-42	8.07464e-42	hypothetical protein SERLA73DRAFT_51306 [Serpula lacrymans var. lacrymans S7.3]	Uncharacterized protein C3F10.06c OS=Schizosaccharomyces pombe (strain ATCC 38366 / 972) GN=SPAC3F10.06c PE=2 SV=1
WCO002029.1	1344	725	377	25.7282	12.3112	1.06338	Up	7.46952e-33	1.95438e-32	cytochrome P450 [Postia placenta]	Leukotriene-B4 omega-hydroxylase 3 OS=Mus musculus GN=Cyp4f14 PE=2 SV=1
WCO006010.1	681	863	449	60.4413	28.9373	1.06261	Up	9.64306e-39	2.71148e-38	hypothetical protein SERLADRAFT_368530 [Serpula lacrymans var. lacrymans S7.9]	Replication factor C subunit 3 OS=Homo sapiens GN=RFC3 PE=1 SV=2
WCO009052.2	1212	14525	7559	571.589	273.728	1.06223	Up	0	0	hypothetical protein SERLA73DRAFT_188688 [Serpula lacrymans var. lacrymans S7.3]	Chorismate synthase OS=Schizosaccharomyces pombe (strain ATCC 38366 / 972) GN=SPCC1223.14 PE=2 SV=2
WCO007895.1	1254	6270	3264	238.474	114.238	1.06179	Up	1.47514e-269	1.24847e-268	hypothetical protein CC1G_10519 [Coprinopsis cinerea okayama7#130]	#N/A
WCO001447.1	1662	3053	1590	87.6125	41.9879	1.06116	Up	3.5565e-132	1.929e-131	hypothetical protein SERLADRAFT_444710 [Serpula lacrymans var. lacrymans S7.9]	Protein MEI2-like 2 OS=Oryza sativa subsp. japonica GN=ML2 PE=2 SV=1
WCO001349.1	765	119	62	7.41918	3.55704	1.06058	Up	1.46153e-06	2.2852e-06	hypothetical protein SERLA73DRAFT_85396 [Serpula lacrymans var. lacrymans S7.3]	#N/A
WCO004084.1	1335	71	37	2.53657	1.21641	1.06026	Up	0.000204604	0.000292712	hypothetical protein CC1G_06037 [Coprinopsis cinerea okayama7#130]	#N/A
WCO004264.1	162	94	49	27.6747	13.2751	1.05984	Up	1.90724e-05	2.85469e-05	#N/A	#N/A
WCO009591.1	2235	8036	4190	171.488	82.2801	1.05949	Up	0	0	PRT1p [Coprinopsis cinerea okayama7#130]	Eukaryotic translation initiation factor 3 subunit B OS=Ustilago maydis GN=PRT1 PE=3 SV=1
WCO009778.1	1374	2314	1208	80.3243	38.5868	1.05773	Up	3.9603e-100	1.81906e-99	hypothetical protein SCHCODRAFT_63805 [Schizophyllum commune H4-8]	Ubiquitin carboxyl-terminal hydrolase 14 OS=Schizosaccharomyces pombe (strain ATCC 38366 / 972) GN=ubp14 PE=1 SV=2
WCO006103.9	1494	201	105	6.41676	3.08459	1.05677	Up	4.17264e-10	7.32848e-10	hypothetical protein CC1G_11320 [Coprinopsis cinerea okayama7#130]	#N/A
WCO005861.1	1917	1315	687	32.717	15.7287	1.05664	Up	1.32678e-57	4.50232e-57	hypothetical protein SCHCODRAFT_15015 [Schizophyllum commune H4-8]	NudC domain-containing protein 1 OS=Mus musculus GN=Nudcd1 PE=2 SV=2
WCO007619.1	1086	88	46	3.86476	1.85903	1.05583	Up	3.73778e-05	5.52586e-05	hypothetical protein SERLA73DRAFT_115870 [Serpula lacrymans var. lacrymans S7.3]	Riboflavin transporter MCH5 OS=Saccharomyces cerevisiae (strain ATCC 204508 / S288c) GN=MCH5 PE=1 SV=1
WCO010506.1	1086	6047	3163	265.571	127.828	1.05489	Up	2.63472e-257	2.18656e-256	hypothetical protein SERLADRAFT_368302 [Serpula lacrymans var. lacrymans S7.9]	Probable eukaryotic translation initiation factor 2 subunit beta OS=Schizosaccharomyces pombe (strain ATCC 38366 / 972) GN=tif212 PE=1 SV=2
WCO001478.1	702	990	518	67.2618	32.3855	1.05444	Up	1.17113e-43	3.50642e-43	hypothetical protein CC1G_01368 [Coprinopsis cinerea okayama7#130]	#N/A
WCO009517.1	378	753	394	95.0109	45.747	1.05442	Up	1.3018e-33	3.44833e-33	hypothetical protein SERLA73DRAFT_180497 [Serpula lacrymans var. lacrymans S7.3]	Mitochondrial import inner membrane translocase subunit TIM17 OS=Saccharomyces cerevisiae (strain ATCC 204508 / S288c) GN=TIM17 PE=1 SV=1
WCO007827.1	2991	4646	2431	74.0855	35.6719	1.0544	Up	5.00172e-198	3.51312e-197	hypothetical protein CC1G_13653 [Coprinopsis cinerea okayama7#130]	#N/A
WCO004171.3	2517	1156	605	21.9051	10.5495	1.0541	Up	1.16626e-50	3.72123e-50	hypothetical protein SCHCODRAFT_66650 [Schizophyllum commune H4-8]	Serine/threonine-protein kinase mph1 OS=Schizosaccharomyces pombe (strain ATCC 38366 / 972) GN=mph1 PE=2 SV=1
WCO003322.1	1593	6999	3665	209.551	100.976	1.0533	Up	9.50792e-297	8.58223e-296	hypothetical protein SERLA73DRAFT_88201 [Serpula lacrymans var. lacrymans S7.3]	#N/A
WCO010197.1	1008	651	341	30.8028	14.8475	1.05285	Up	3.24128e-29	8.09894e-29	hypothetical protein SERLA73DRAFT_176815 [Serpula lacrymans var. lacrymans S7.3]	WD repeat-containing protein 89 OS=Pongo abelii GN=WDR89 PE=2 SV=1
WCO009888.1	2466	1296	679	25.0658	12.0847	1.05254	Up	1.89925e-56	6.38159e-56	ATP-dependent RNA helicase [Serpula lacrymans var. lacrymans S7.9]	ATP-dependent RNA helicase MAK5 OS=Cryptococcus neoformans GN=MAK5 PE=3 SV=1
WCO003630.1	2391	1800	944	35.9057	17.3281	1.0511	Up	1.60195e-77	6.34837e-77	TFIID and SAGA subunit [Coprinopsis cinerea okayama7#130]	Transcription initiation factor TFIID subunit 5 OS=Schizosaccharomyces pombe (strain ATCC 38366 / 972) GN=taf5 PE=1 SV=1
WCO003046.2	1695	1052	552	29.6017	14.2931	1.05036	Up	5.31524e-46	1.63024e-45	hypothetical protein SERLADRAFT_417910 [Serpula lacrymans var. lacrymans S7.9]	#N/A
WCO006775.1	903	2704	1419	142.82	68.9688	1.05018	Up	2.4358e-115	1.21548e-114	carbohydrate esterase family 1 protein [Schizophyllum commune H4-8]	S-formylglutathione hydrolase OS=Sus scrofa GN=ESD PE=2 SV=1
WCO008734.1	978	5581	2929	272.172	131.443	1.05008	Up	7.0244e-236	5.52388e-235	hypothetical protein SCHCODRAFT_62937 [Schizophyllum commune H4-8]	Protein BUD31 homolog OS=Rattus norvegicus GN=Bud31 PE=2 SV=2
WCO003230.1	2013	3279	1721	77.6905	37.5228	1.04997	Up	2.10302e-139	1.17571e-138	hypothetical protein SERLA73DRAFT_122130 [Serpula lacrymans var. lacrymans S7.3]	Non-structural maintenance of chromosome element 4 OS=Schizosaccharomyces pombe (strain ATCC 38366 / 972) GN=nse4 PE=1 SV=1
WCO003750.1	900	1587	833	84.1017	40.6219	1.04988	Up	1.93908e-68	7.24127e-68	hypothetical protein SERLA73DRAFT_181362 [Serpula lacrymans var. lacrymans S7.3]	#N/A
WCO002158.2	1602	4717	2476	140.434	67.8338	1.04982	Up	1.32032e-199	9.35827e-199	#N/A	#N/A
WCO003555.1	3954	5092	2674	61.4217	29.6813	1.04919	Up	4.21916e-215	3.15257e-214	hypothetical protein SERLA73DRAFT_115779 [Serpula lacrymans var. lacrymans S7.3]	Probable ATP-dependent RNA helicase DHX36 OS=Mus musculus GN=Dhx36 PE=2 SV=1
WCO002201.1	1179	179	94	7.24118	3.49923	1.04919	Up	4.63094e-09	7.8714e-09	Rad51B protein [Coprinopsis cinerea okayama7#130]	DNA repair protein XRCC3 homolog OS=Arabidopsis thaliana GN=XRCC3 PE=1 SV=1
WCO007830.1	1410	8841	4643	299.056	144.523	1.04911	Up	0	0	hypothetical protein SERLA73DRAFT_128487 [Serpula lacrymans var. lacrymans S7.3]	Elongation factor Tu, mitochondrial OS=Saccharomyces cerevisiae (strain ATCC 204508 / S288c) GN=TUF1 PE=1 SV=1
WCO004186.1	957	828	435	41.2656	19.9497	1.04858	Up	1.78763e-36	4.91024e-36	chorismate mutase [Coprinopsis cinerea okayama7#130]	Probable chorismate mutase OS=Schizosaccharomyces pombe (strain ATCC 38366 / 972) GN=SPAC16E8.04c PE=2 SV=1
WCO008116.1	1329	392	206	14.068	6.803	1.04817	Up	4.2279e-18	8.85136e-18	hypothetical protein SCHCODRAFT_56378 [Schizophyllum commune H4-8]	Exopolyphosphatase OS=Saccharomyces cerevisiae (strain ATCC 204508 / S288c) GN=PPX1 PE=1 SV=1
WCO001513.1	918	274	144	14.2357	6.88459	1.04807	Up	4.2376e-13	8.00332e-13	hypothetical protein SERLA73DRAFT_174938 [Serpula lacrymans var. lacrymans S7.3]	Probable methyltransferase C2A9.10 OS=Schizosaccharomyces pombe (strain ATCC 38366 / 972) GN=SPBC2A9.10 PE=2 SV=1
WCO008726.1	675	78	41	5.51139	2.66587	1.04781	Up	0.000115244	0.000166883	hypothetical protein SERLA73DRAFT_86683 [Serpula lacrymans var. lacrymans S7.3]	#N/A
WCO010747.1	2835	2823	1484	47.4928	22.9741	1.0477	Up	7.16832e-120	3.64948e-119	hypothetical protein SERLA73DRAFT_171208 [Serpula lacrymans var. lacrymans S7.3]	Exosome complex exonuclease dis3 OS=Schizosaccharomyces pombe (strain ATCC 38366 / 972) GN=dis3 PE=1 SV=1
WCO001072.1	1449	576	303	18.9594	9.17767	1.04671	Up	8.35822e-26	2.00129e-25	hypothetical protein SERLA73DRAFT_186379 [Serpula lacrymans var. lacrymans S7.3]	Kynureninase OS=Yarrowia lipolytica (strain CLIB 122 / E 150) GN=BNA5 PE=3 SV=1
WCO009617.1	2961	3781	1989	60.903	29.4818	1.04669	Up	1.25826e-159	7.73226e-159	hypothetical protein SERLA73DRAFT_116417 [Serpula lacrymans var. lacrymans S7.3]	#N/A
WCO006844.1	390	1147	604	140.271	67.9721	1.04521	Up	1.30924e-49	4.13882e-49	#N/A	#N/A
WCO010673.1	894	186	98	9.92306	4.81112	1.04441	Up	2.65802e-09	4.55052e-09	#N/A	#N/A
WCO006177.1	2109	74	39	1.6735	0.811608	1.04401	Up	0.000181148	0.000259894	#N/A	#N/A
WCO000900.1	2334	2544	1341	51.986	25.2166	1.04375	Up	1.47181e-107	7.06402e-107	hypothetical protein SERLA73DRAFT_167178 [Serpula lacrymans var. lacrymans S7.3]	Uncharacterized ATP-dependent helicase C582.10c OS=Schizosaccharomyces pombe (strain ATCC 38366 / 972) GN=SPBC582.10c PE=1 SV=1
WCO008882.1	1311	366	193	13.3152	6.46119	1.0432	Up	7.0084e-17	1.43733e-16	twin-arginine translocation pathway signal [Coprinopsis cinerea okayama7#130]	Probable oxidoreductase ephD OS=Mycobacterium tuberculosis GN=ephD PE=3 SV=1
WCO010049.1	1053	2510	1324	113.688	55.1846	1.04275	Up	5.55274e-106	2.65019e-105	hypothetical protein SERLA73DRAFT_166171 [Serpula lacrymans var. lacrymans S7.3]	#N/A
WCO008552.1	1443	1325	699	43.7945	21.2603	1.04259	Up	8.32536e-57	2.80952e-56	hypothetical protein SCHCODRAFT_79337 [Schizophyllum commune H4-8]	Acyl-coenzyme A thioesterase 9, mitochondrial OS=Mus musculus GN=Acot9 PE=1 SV=1
WCO004614.1	1644	2188	1155	63.4769	30.8346	1.04168	Up	1.7692e-92	7.7475e-92	hypothetical protein SERLA73DRAFT_102468 [Serpula lacrymans var. lacrymans S7.3]	60S ribosomal export protein NMD3 OS=Saccharomyces cerevisiae (strain ATCC 204508 / S288c) GN=NMD3 PE=1 SV=3
WCO006465.2	2724	1218	643	21.326	10.3601	1.04159	Up	2.78104e-52	9.0115e-52	hypothetical protein SERLADRAFT_362598 [Serpula lacrymans var. lacrymans S7.9]	MMS19 nucleotide excision repair protein homolog OS=Mus musculus GN=Mms19 PE=1 SV=1
WCO009288.1	1737	5703	3011	156.593	76.0797	1.04144	Up	9.0353e-238	7.13805e-237	hypothetical protein SERLA73DRAFT_187126 [Serpula lacrymans var. lacrymans S7.3]	Splicing factor 3B subunit 2 OS=Homo sapiens GN=SF3B2 PE=1 SV=2
WCO009596.1	3312	6754	3569	97.2615	47.2949	1.04018	Up	1.20617e-280	1.04994e-279	hypothetical protein SERLADRAFT_435762 [Serpula lacrymans var. lacrymans S7.9]	Uncharacterized protein C216.01c OS=Schizosaccharomyces pombe (strain ATCC 38366 / 972) GN=SPBC216.01c PE=2 SV=3
WCO003226.1	1326	5550	2933	199.627	97.0793	1.04007	Up	5.9384e-231	4.58964e-230	hypothetical protein SERLA73DRAFT_80029 [Serpula lacrymans var. lacrymans S7.3]	26S protease regulatory subunit 4 OS=Drosophila melanogaster GN=Pros26.4 PE=1 SV=2
WCO000668.1	3210	1415	748	21.0243	10.2272	1.03965	Up	2.85406e-60	9.93748e-60	hypothetical protein CC1G_11320 [Coprinopsis cinerea okayama7#130]	#N/A
WCO003877.1	5349	39432	20852	351.598	171.093	1.03914	Up	0	0	glycosyltransferase family 48 protein [Serpula lacrymans var. lacrymans S7.3]	1,3-beta-glucan synthase component FKS1 OS=Cryptococcus neoformans var. grubii GN=FKS1 PE=3 SV=2
WCO006746.2	1674	2445	1293	69.6616	33.9001	1.03907	Up	1.06066e-102	4.93551e-102	hypothetical protein SERLA73DRAFT_98191 [Serpula lacrymans var. lacrymans S7.3]	#N/A
WCO002353.1	879	5670	2999	307.655	149.743	1.03883	Up	1.92808e-235	1.51204e-234	enoyl-CoA hydratase [Coprinopsis cinerea okayama7#130]	Probable enoyl-CoA hydratase, mitochondrial OS=Dictyostelium discoideum GN=echs1 PE=3 SV=1
WCO003948.1	1587	35167	18610	1056.89	514.668	1.03811	Up	0	0	hypothetical protein SERLA73DRAFT_183939 [Serpula lacrymans var. lacrymans S7.3]	High-affinity glucose transporter ght2 OS=Schizosaccharomyces pombe (strain ATCC 38366 / 972) GN=ght2 PE=1 SV=1
WCO002019.2	1791	1506	797	40.1051	19.5308	1.03803	Up	7.16406e-64	2.56335e-63	protein kinase subdomain-containing protein PKL/ccin9 [Coprinopsis cinerea okayama7#130]	#N/A
WCO001525.1	5199	4132	2191	37.9062	18.4961	1.03521	Up	3.65446e-171	2.3382e-170	hypothetical protein SERLADRAFT_446992 [Serpula lacrymans var. lacrymans S7.9]	DNA-directed RNA polymerase I subunit rpa1 OS=Schizosaccharomyces pombe (strain ATCC 38366 / 972) GN=rpa1 PE=1 SV=2
WCO007419.1	1092	3289	1744	143.652	70.0942	1.03521	Up	1.18729e-136	6.56891e-136	hypothetical protein SERLA73DRAFT_93122 [Serpula lacrymans var. lacrymans S7.3]	54S ribosomal protein L3, mitochondrial OS=Saccharomyces cerevisiae (strain ATCC 204508 / S288c) GN=MRPL3 PE=1 SV=2
WCO005453.4	2289	13086	6947	272.666	133.202	1.03352	Up	0	0	hypothetical protein SERLADRAFT_478813 [Serpula lacrymans var. lacrymans S7.9]	#N/A
WCO001395.1	795	64	34	3.83957	1.87702	1.0325	Up	0.00056432	0.000791177	hypothetical protein SERLA73DRAFT_14565 [Serpula lacrymans var. lacrymans S7.3]	#N/A
WCO008414.1	1257	1018	541	38.6263	18.8895	1.032	Up	2.39686e-43	7.12639e-43	hypothetical protein SERLA73DRAFT_182161 [Serpula lacrymans var. lacrymans S7.3]	Uncharacterized WD repeat-containing protein C25H1.08c OS=Schizosaccharomyces pombe (strain ATCC 38366 / 972) GN=SPAC25H1.08c PE=2 SV=1
WCO006852.1	1212	348	185	13.6945	6.69927	1.03152	Up	7.4023e-16	1.48882e-15	#N/A	#N/A
WCO001014.4	918	457	243	23.7434	11.6177	1.0312	Up	2.46334e-20	5.37982e-20	hypothetical protein SERLA73DRAFT_189837 [Serpula lacrymans var. lacrymans S7.3]	Protein FAM50A OS=Mus musculus GN=Fam50a PE=2 SV=1
WCO007386.1	2895	645	343	10.6263	5.2	1.03105	Up	4.8732e-28	1.19943e-27	hypothetical protein SCHCODRAFT_66683 [Schizophyllum commune H4-8]	ATP-binding cassette sub-family G member 2 OS=Bos taurus GN=ABCG2 PE=3 SV=2
WCO002992.1	1809	1696	902	44.7154	21.884	1.0309	Up	6.54646e-71	2.49039e-70	hypothetical protein CC1G_01567 [Coprinopsis cinerea okayama7#130]	#N/A
WCO005500.1	411	94	50	10.9083	5.33932	1.03069	Up	2.92964e-05	4.35371e-05	hypothetical protein SERLA73DRAFT_176148 [Serpula lacrymans var. lacrymans S7.3]	CCA tRNA nucleotidyltransferase, mitochondrial OS=Candida glabrata (strain ATCC 2001 / CBS 138 / JCM 3761 / NBRC 0622 / NRRL Y-65) GN=CCA1 PE=1 SV=2
WCO001015.1	852	2996	1594	167.715	82.112	1.03035	Up	1.04833e-123	5.46078e-123	hypothetical protein SERLA73DRAFT_189851 [Serpula lacrymans var. lacrymans S7.3]	Protein FRG1 OS=Mus musculus GN=Frg1 PE=1 SV=2
WCO000365.1	747	233	124	14.8767	7.2855	1.02995	Up	4.48202e-11	8.07255e-11	hypothetical protein SERLA73DRAFT_171486 [Serpula lacrymans var. lacrymans S7.3]	#N/A
WCO006665.1	1311	2425	1291	88.2225	43.2197	1.02946	Up	2.33706e-100	1.07578e-99	hypothetical protein SERLA73DRAFT_55542 [Serpula lacrymans var. lacrymans S7.3]	Uncharacterized protein C22E12.17c OS=Schizosaccharomyces pombe (strain ATCC 38366 / 972) GN=SPAC22E12.17c PE=2 SV=1
WCO008149.9	3015	4989	2657	78.9217	38.6778	1.02891	Up	3.3905e-204	2.43342e-203	hypothetical protein SERLA73DRAFT_112084 [Serpula lacrymans var. lacrymans S7.3]	Chitin synthase regulatory factor 3 OS=Schizosaccharomyces pombe (strain ATCC 38366 / 972) GN=chr3 PE=1 SV=1
WCO001673.1	1182	1027	547	41.4403	20.3108	1.02879	Up	1.6859e-43	5.03356e-43	hypothetical protein SCHCODRAFT_235998 [Schizophyllum commune H4-8]	#N/A
WCO004163.1	3894	1248	665	15.2858	7.49521	1.02815	Up	1.9676e-52	6.3902e-52	hypothetical protein SERLA73DRAFT_169368 [Serpula lacrymans var. lacrymans S7.3]	Putative ATP-dependent RNA helicase PB1A10.06c OS=Schizosaccharomyces pombe (strain ATCC 38366 / 972) GN=SPAPB1A10.06c PE=2 SV=1
WCO005164.1	1185	452	241	18.1924	8.926	1.02725	Up	5.17434e-20	1.12317e-19	glycoside hydrolase family 5 protein [Schizophyllum commune H4-8]	Glucan 1,3-beta-glucosidase OS=Candida albicans GN=XOG1 PE=1 SV=4
WCO007425.1	3507	3042	1623	41.3708	20.3114	1.02632	Up	8.85358e-125	4.64582e-124	hypothetical protein SERLA73DRAFT_111193 [Serpula lacrymans var. lacrymans S7.3]	Symplekin OS=Homo sapiens GN=SYMPK PE=1 SV=2
WCO009740.1	1944	1696	905	41.6102	20.432	1.02611	Up	2.20928e-70	8.35986e-70	hypothetical protein SERLA73DRAFT_89381 [Serpula lacrymans var. lacrymans S7.3]	Uncharacterized exonuclease C637.09 OS=Schizosaccharomyces pombe (strain ATCC 38366 / 972) GN=SPAC637.09 PE=2 SV=1
WCO007791.1	1377	1257	671	43.5383	21.3868	1.02556	Up	1.38185e-52	4.49468e-52	hypothetical protein SERLA73DRAFT_174147 [Serpula lacrymans var. lacrymans S7.3]	#N/A
WCO010703.1	1245	133	71	5.0951	2.50292	1.0255	Up	7.25192e-07	1.1471e-06	hypothetical protein SERLA73DRAFT_185827 [Serpula lacrymans var. lacrymans S7.3]	Lysine-specific demethylase 8 OS=Danio rerio GN=jmjd5 PE=2 SV=1
WCO007757.1	4170	12961	6921	148.242	72.8435	1.02509	Up	0	0	GrfA protein [Coprinopsis cinerea okayama7#130]	Rac guanine nucleotide exchange factor B OS=Dictyostelium discoideum GN=gxcB PE=2 SV=1
WCO002763.1	678	73	39	5.13527	2.5246	1.02438	Up	0.000251346	0.000358084	#N/A	#N/A
WCO006399.1	1275	2894	1547	108.258	53.2523	1.02355	Up	2.76526e-118	1.39619e-117	#N/A	#N/A
WCO005807.1	2811	795	425	13.4889	6.63569	1.02345	Up	8.81652e-34	2.34194e-33	hypothetical protein SERLA73DRAFT_78206 [Serpula lacrymans var. lacrymans S7.3]	YEATS domain-containing protein 2 OS=Homo sapiens GN=YEATS2 PE=1 SV=2
WCO009646.2	3933	2873	1537	34.8403	17.1517	1.0224	Up	3.16346e-117	1.58973e-116	hypothetical protein SERLA73DRAFT_180942 [Serpula lacrymans var. lacrymans S7.3]	#N/A
WCO007304.1	1884	4001	2143	101.288	49.9228	1.02069	Up	4.96808e-162	3.08403e-161	hypothetical protein SERLADRAFT_356047 [Serpula lacrymans var. lacrymans S7.9]	GTPase-binding protein rid1 OS=Schizosaccharomyces pombe (strain ATCC 38366 / 972) GN=rid1 PE=2 SV=1
WCO008327.1	1833	3442	1845	89.5609	44.1766	1.01959	Up	1.99529e-139	1.11621e-138	hypothetical protein SERLA73DRAFT_58578 [Serpula lacrymans var. lacrymans S7.3]	Sterol O-acyltransferase 2 OS=Saccharomyces bayanus GN=ARE2 PE=3 SV=1
WCO004981.1	1113	1624	871	69.5923	34.3464	1.01877	Up	1.06543e-66	3.92556e-66	hypothetical protein SERLA73DRAFT_175898 [Serpula lacrymans var. lacrymans S7.3]	#N/A
WCO004188.1	2475	3076	1651	59.2763	29.2772	1.01768	Up	1.97665e-124	1.03596e-123	hypothetical protein SERLA73DRAFT_91480 [Serpula lacrymans var. lacrymans S7.3]	Quinic acid utilization activator OS=Emericella nidulans GN=qutA PE=4 SV=2
WCO009506.1	2709	1039	558	18.2927	9.04031	1.01682	Up	3.51942e-43	1.04458e-42	hypothetical protein CC1G_00996 [Coprinopsis cinerea okayama7#130]	E3 SUMO-protein ligase RanBP2 OS=Mus musculus GN=Ranbp2 PE=1 SV=1
WCO001773.1	7725	3753	2016	23.1713	11.4538	1.01651	Up	4.25662e-151	2.51629e-150	hypothetical protein SERLA73DRAFT_121005 [Serpula lacrymans var. lacrymans S7.3]	U3 small nucleolar RNA-associated protein 20 OS=Schizosaccharomyces pombe (strain ATCC 38366 / 972) GN=utp20 PE=2 SV=1
WCO007146.6	996	134	72	6.41676	3.17272	1.01613	Up	7.98768e-07	1.26092e-06	#N/A	#N/A
WCO000244.1	1953	305	164	7.44848	3.68553	1.01508	Up	9.41946e-14	1.8106e-13	hypothetical protein SERLA73DRAFT_87605 [Serpula lacrymans var. lacrymans S7.3]	Flavin-containing monooxygenase YUCCA4 OS=Arabidopsis thaliana GN=YUC4 PE=2 SV=1
WCO001960.1	1482	1681	904	54.0991	26.7718	1.01489	Up	1.48884e-68	5.56477e-68	hypothetical protein SERLA73DRAFT_176452 [Serpula lacrymans var. lacrymans S7.3]	Adenylosuccinate lyase OS=Saccharomyces cerevisiae (strain ATCC 204508 / S288c) GN=ADE13 PE=1 SV=1
WCO002164.1	696	236	127	16.1723	8.00853	1.01392	Up	5.97578e-11	1.07358e-10	hypothetical protein CC1G_05132 [Coprinopsis cinerea okayama7#130]	#N/A
WCO007195.1	2745	1163	626	20.2073	10.009	1.01358	Up	6.9966e-48	2.17955e-47	pseudouridine synthase [Coprinopsis cinerea okayama7#130]	Putative pseudouridine synthase C1A4.09 OS=Schizosaccharomyces pombe (strain ATCC 38366 / 972) GN=SPBC1A4.09 PE=2 SV=1
WCO003780.1	909	1560	840	81.8523	40.5577	1.01305	Up	1.45131e-63	5.17124e-63	hypothetical protein SERLA73DRAFT_116738 [Serpula lacrymans var. lacrymans S7.3]	Methionine adenosyltransferase 2 subunit beta OS=Xenopus tropicalis GN=mat2b PE=2 SV=1
WCO010189.1	462	5825	3137	601.346	298.01	1.01283	Up	5.2676e-232	4.08969e-231	hypothetical protein SERLADRAFT_381710 [Serpula lacrymans var. lacrymans S7.9]	Single-stranded DNA-binding protein rim1, mitochondrial OS=Schizosaccharomyces pombe (strain ATCC 38366 / 972) GN=rim1 PE=2 SV=2
WCO000025.1	5073	9052	4878	85.104	42.2022	1.01191	Up	0	0	hypothetical protein SERLA73DRAFT_152020 [Serpula lacrymans var. lacrymans S7.3]	Golgi-specific brefeldin A-resistance guanine nucleotide exchange factor 1 OS=Homo sapiens GN=GBF1 PE=1 SV=2
WCO010230.1	1086	900	485	39.526	19.6006	1.0119	Up	2.4034e-37	6.67672e-37	hypothetical protein SERLA73DRAFT_49264 [Serpula lacrymans var. lacrymans S7.3]	Uncharacterized protein YCR016W OS=Saccharomyces cerevisiae (strain ATCC 204508 / S288c) GN=YCR016W PE=1 SV=2
WCO010377.1	1635	894	482	26.0789	12.9386	1.0112	Up	4.55934e-37	1.26331e-36	hypothetical protein CC1G_01744 [Coprinopsis cinerea okayama7#130]	#N/A
WCO000316.1	981	89	48	4.32704	2.14749	1.01073	Up	6.31952e-05	9.26097e-05	hypothetical protein AN8583.2 [Aspergillus nidulans FGSC A4]	Aldehyde reductase 2 OS=Sporobolomyces salmonicolor PE=1 SV=3
WCO002948.1	1515	241	130	7.58708	3.76607	1.01048	Up	4.2544e-11	7.66743e-11	hypothetical protein SCHCODRAFT_111720 [Schizophyllum commune H4-8]	#N/A
WCO005291.1	2955	9152	4940	147.716	73.3715	1.00954	Up	0	0	hypothetical protein CC1G_06362 [Coprinopsis cinerea okayama7#130]	Positive regulator of purine utilization OS=Emericella nidulans GN=uaY PE=4 SV=2
WCO007579.1	2559	3787	2045	70.5822	35.0737	1.00892	Up	1.35784e-150	8.00472e-150	hypothetical protein SERLA73DRAFT_75668 [Serpula lacrymans var. lacrymans S7.3]	#N/A
WCO001462.1	3156	13896	7506	210.002	104.383	1.00852	Up	0	0	hypothetical protein CC1G_08166 [Coprinopsis cinerea okayama7#130]	#N/A
WCO007196.1	828	370	200	21.3129	10.6013	1.00749	Up	3.49764e-16	7.08479e-16	hypothetical protein SERLA73DRAFT_178009 [Serpula lacrymans var. lacrymans S7.3]	Orotidine 5'-phosphate decarboxylase OS=Schizophyllum commune GN=URA1 PE=3 SV=1
WCO008495.1	2922	656	355	10.7076	5.3322	1.00584	Up	2.05514e-27	5.03795e-27	dimethylaniline monooxygenase (N-oxide-forming) [Rhodococcus jostii RHA1]	Putative flavin-containing monooxygenase YUCCA11 OS=Arabidopsis thaliana GN=YUC11 PE=3 SV=1
WCO002943.1	1371	85	46	2.957	1.47258	1.00579	Up	9.89108e-05	0.000143693	hypothetical protein CC1G_11320 [Coprinopsis cinerea okayama7#130]	#N/A
WCO007046.1	1458	521	282	17.0432	8.48887	1.00555	Up	4.30824e-22	9.70148e-22	hypothetical protein SERLA73DRAFT_88380 [Serpula lacrymans var. lacrymans S7.3]	pH-response regulator protein palC OS=Cryptococcus neoformans GN=CNE03350 PE=3 SV=1
WCO009131.3	990	617	334	29.7249	14.8071	1.00538	Up	7.3176e-26	1.75262e-25	#N/A	#N/A
WCO001226.1	1002	3617	1958	172.167	85.7636	1.00537	Up	4.2406e-143	2.4198e-142	hypothetical protein SERLA73DRAFT_186088 [Serpula lacrymans var. lacrymans S7.3]	Ribose-phosphate pyrophosphokinase 2 OS=Xenopus tropicalis GN=prps2 PE=2 SV=1
WCO003573.1	2211	12899	6985	278.251	138.655	1.00489	Up	0	0	hypothetical protein SERLADRAFT_454632 [Serpula lacrymans var. lacrymans S7.9]	mRNA decapping complex subunit 2 OS=Schizosaccharomyces pombe (strain ATCC 38366 / 972) GN=dcp2 PE=1 SV=1
WCO006652.1	378	120	65	15.1412	7.54709	1.00448	Up	3.73982e-06	5.76415e-06	hypothetical protein SERLA73DRAFT_74033 [Serpula lacrymans var. lacrymans S7.3]	#N/A
WCO007666.2	1758	5324	2884	144.441	72.0003	1.0044	Up	2.42858e-209	1.785e-208	hypothetical protein SCHCODRAFT_73648 [Schizophyllum commune H4-8]	Vacuolar amino acid transporter 1 OS=Saccharomyces cerevisiae (strain ATCC 204508 / S288c) GN=AVT1 PE=1 SV=1
WCO004527.1	1869	489	265	12.4787	6.22293	1.0038	Up	8.91114e-21	1.96371e-20	hypothetical protein SERLA73DRAFT_182986 [Serpula lacrymans var. lacrymans S7.3]	Cytochrome P450 3A2 OS=Rattus norvegicus GN=Cyp3a2 PE=1 SV=2
WCO005876.1	1491	2039	1105	65.2243	32.5269	1.00378	Up	2.67504e-81	1.08732e-80	hypothetical protein SERLADRAFT_468573 [Serpula lacrymans var. lacrymans S7.9]	#N/A
WCO010029.1	2043	1413	766	32.9871	16.4558	1.00331	Up	7.39748e-57	2.49837e-56	hypothetical protein SERLA73DRAFT_190145 [Serpula lacrymans var. lacrymans S7.3]	#N/A
WCO001296.1	1542	151	82	4.67049	2.33393	1.00081	Up	2.27566e-07	3.65783e-07	hypothetical protein SERLA73DRAFT_182408 [Serpula lacrymans var. lacrymans S7.3]	#N/A
WCO010132.1	1149	359	195	14.902	7.44857	1.00047	Up	1.39244e-15	2.78554e-15	hypothetical protein SERLA73DRAFT_104202 [Serpula lacrymans var. lacrymans S7.3]	Ribonucleoside-diphosphate reductase small chain OS=Neurospora crassa GN=rnr-2 PE=3 SV=2
WCO006776.1	270	0	15	0	2.43829	-11.2517	Down	5.85386e-05	8.58888e-05	RNPO_PLEOS RecName: Full=Guanyl-specific ribonuclease Po1; Short=RNase Po1	Guanyl-specific ribonuclease Po1 OS=Pleurotus ostreatus PE=1 SV=1
WCO004591.1	489	0	19	0	1.70531	-10.7358	Down	4.30572e-06	6.62085e-06	#N/A	#N/A
WCO003130.1	600	180	247919	14.3084	18135	-10.3077	Down	0	0	#N/A	#N/A
WCO002635.1	837	7	7436	0.39888	389.917	-9.93299	Down	0	0	metalloprotease [Verticillium albo-atrum VaMs.102]	#N/A
WCO010693.1	222	5	5156	1.07421	1019.34	-9.89015	Down	0	0	#N/A	#N/A
WCO003236.1	477	111	112034	11.0988	10308.4	-9.8592	Down	0	0	immunomodulatory protein [Poria cocos]	#N/A
WCO001126.1	429	143	110142	15.8982	11268.2	-9.46917	Down	0	0	hypothetical protein NECHADRAFT_123372 [Nectria haematococca mpVI 77-13-4]	Protein SnodProt1 OS=Phaeosphaeria nodorum GN=SNOG_13722 PE=2 SV=1
WCO001519.1	738	251	139699	16.2214	8307.97	-9.00046	Down	0	0	hypothetical protein SCHCODRAFT_49225 [Schizophyllum commune H4-8]	#N/A
WCO003169.1	1917	0	16	0	0.366316	-8.51695	Down	3.04856e-05	4.52415e-05	hypothetical protein CC1G_06011 [Coprinopsis cinerea okayama7#130]	#N/A
WCO010595.1	4170	0	16	0	0.1684	-7.39575	Down	3.04856e-05	4.52336e-05	Pol-like protein Pol-2 [Tricholoma matsutake]	RNA-directed DNA polymerase from mobile element jockey OS=Drosophila melanogaster GN=pol PE=1 SV=1
WCO006903.1	345	44	5735	6.0828	729.579	-6.90618	Down	0	0	hypothetical protein SERLA73DRAFT_182923 [Serpula lacrymans var. lacrymans S7.3]	#N/A
WCO002631.1	1047	174	21673	7.92634	908.511	-6.84071	Down	0	0	putative zinc-dependent alcohol dehydrogenase [Bradyrhizobium sp. BTAi1]	Alcohol dehydrogenase OS=Cupriavidus necator GN=adh PE=3 SV=1
WCO003495.1	1809	58	6930	1.52918	168.133	-6.7807	Down	0	0	hypothetical protein SERLA73DRAFT_104762 [Serpula lacrymans var. lacrymans S7.3]	Lysophospholipase 3 OS=Neosartorya fumigata (strain ATCC MYA-4609 / Af293 / CBS 101355 / FGSC A1100) GN=plb3 PE=2 SV=1
WCO007012.1	1398	32	3724	1.09172	116.912	-6.74268	Down	0	0	cytochrome P450 [Postia placenta]	Cytochrome P450 3A24 OS=Ovis aries GN=CYP3A24 PE=2 SV=1
WCO002309.1	282	4	432	0.676521	67.2346	-6.63493	Down	3.25896e-115	1.62435e-114	#N/A	#N/A
WCO004139.1	1437	563	60111	18.6862	1835.93	-6.61839	Down	0	0	AOX, alternative oxidase mitochondrial precursor [Serpula lacrymans var. lacrymans S7.3]	Alternative oxidase, mitochondrial OS=Cryptococcus neoformans var. grubii GN=AOX1 PE=3 SV=1
WCO000780.1	618	1	95	0.0771759	6.74673	-6.44989	Down	5.91094e-26	1.41809e-25	hypothetical protein SPAPADRAFT_57937 [Spathaspora passalidarum NRRL Y-27907]	Putative uncharacterized oxidoreductase C513.07 OS=Schizosaccharomyces pombe (strain ATCC 38366 / 972) GN=SPAC513.07 PE=2 SV=1
WCO000462.1	453	391	34560	41.167	3348.37	-6.34583	Down	0	0	small heat shock protein [Coprinopsis cinerea okayama7#130]	17.8 kDa class I heat shock protein OS=Arabidopsis thaliana GN=HSP17.8 PE=2 SV=1
WCO004801.1	519	53	4431	4.87056	374.708	-6.26553	Down	0	0	nuclear protein [Coprinopsis cinerea okayama7#130]	PKHD-type hydroxylase ofd1 OS=Schizosaccharomyces pombe (strain ATCC 38366 / 972) GN=ofd1 PE=1 SV=1
WCO001139.1	801	2091	172016	124.506	9425.28	-6.24224	Down	0	0	fdd123b [Trametes versicolor]	Protein FDD123 OS=Trametes versicolor GN=FDD123 PE=2 SV=1
WCO007713.1	471	21	1717	2.12652	159.995	-6.2334	Down	0	0	hypothetical protein CC1G_04106 [Coprinopsis cinerea okayama7#130]	#N/A
WCO001928.1	3048	233	18786	3.64595	270.506	-6.21322	Down	0	0	hypothetical protein SERLADRAFT_457987 [Serpula lacrymans var. lacrymans S7.9]	Rhamnolipids biosynthesis 3-oxoacyl-[acyl-carrier-protein] reductase OS=Pseudomonas aeruginosa GN=rhlG PE=1 SV=1
WCO006997.1	324	4	321	0.588823	43.4829	-6.20647	Down	2.85262e-84	1.18312e-83	#N/A	#N/A
WCO003460.1	1707	1705	133578	47.6388	3434.47	-6.17181	Down	0	0	hypothetical protein SERLA73DRAFT_95197 [Serpula lacrymans var. lacrymans S7.3]	Crystal protein OS=Dictyostelium discoideum GN=cryS PE=1 SV=1
WCO002986.1	1185	460	35305	18.5144	1307.6	-6.14213	Down	0	0	glycoside hydrolase family 16 protein [Schizophyllum commune H4-8]	Probable glycosidase C21B10.07 OS=Schizosaccharomyces pombe (strain ATCC 38366 / 972) GN=SPBC21B10.07 PE=2 SV=1
WCO009327.1	1218	273	20240	10.6902	729.325	-6.0922	Down	0	0	hypothetical protein SERLA73DRAFT_182651 [Serpula lacrymans var. lacrymans S7.3]	#N/A
WCO001765.1	1932	780	53665	19.2556	1219.11	-5.9844	Down	0	0	hypothetical protein SERLA73DRAFT_167028 [Serpula lacrymans var. lacrymans S7.3]	Tripeptidyl-peptidase SED1 OS=Arthroderma otae (strain CBS 113480) GN=SED1 PE=3 SV=1
WCO003386.1	1290	167	11282	6.17443	383.844	-5.95807	Down	0	0	hypothetical protein SERLADRAFT_466566 [Serpula lacrymans var. lacrymans S7.9]	Sulfite efflux pump SSU1 OS=Arthroderma otae (strain CBS 113480) GN=SSU1 PE=3 SV=2
WCO004819.1	1440	118	7961	3.90832	242.64	-5.95613	Down	0	0	hypothetical protein SERLA73DRAFT_178667 [Serpula lacrymans var. lacrymans S7.3]	#N/A
WCO000169.1	771	508	30057	31.4253	1711	-5.76677	Down	0	0	hypothetical protein SERLA73DRAFT_155017 [Serpula lacrymans var. lacrymans S7.3]	#N/A
WCO002966.1	2517	450	26548	8.52706	462.921	-5.76257	Down	0	0	Tubulin binding protein, putative [Rhodotorula glutinis ATCC 204091]	#N/A
WCO000527.1	1692	1104	64123	31.1199	1663.3	-5.74007	Down	0	0	family S53 protease [Phanerochaete chrysosporium]	Tripeptidyl-peptidase sed3 OS=Neosartorya fumigata (strain ATCC MYA-4609 / Af293 / CBS 101355 / FGSC A1100) GN=sed3 PE=1 SV=1
WCO007472.1	1338	4	198	0.142585	6.49482	-5.50939	Down	3.0412e-50	9.6712e-50	WD-40 repeat-containing protein [Lyngbya majuscula 3L]	Uncharacterized WD repeat-containing protein alr2800 OS=Nostoc sp. (strain PCC 7120 / UTEX 2576) GN=alr2800 PE=4 SV=1
WCO004585.1	1698	488	23483	13.7073	606.979	-5.46863	Down	0	0	cytochrome P450 [Postia placenta]	Leukotriene-B4 omega-hydroxylase 3 OS=Mus musculus GN=Cyp4f14 PE=2 SV=1
WCO002310.1	420	8	381	0.908471	39.8138	-5.45369	Down	4.05044e-95	1.79395e-94	hypothetical protein SCHCODRAFT_109956 [Schizophyllum commune H4-8]	#N/A
WCO000884.1	723	414	19588	27.3107	1189.08	-5.44423	Down	0	0	hypothetical protein SERLA73DRAFT_144924 [Serpula lacrymans var. lacrymans S7.3]	Protein-S-isoprenylcysteine O-methyltransferase B OS=Arabidopsis thaliana GN=ICMTB PE=1 SV=1
WCO009195.1	834	13	578	0.743443	30.4172	-5.35452	Down	1.94004e-142	1.10336e-141	conserved hypothetical protein [Ajellomyces capsulatus NAm1]	Putative uncharacterized oxidoreductase C513.07 OS=Schizosaccharomyces pombe (strain ATCC 38366 / 972) GN=SPAC513.07 PE=2 SV=1
WCO006119.2	1467	33	1416	1.07289	42.3634	-5.30325	Down	0	0	cytochrome P450 [Postia placenta]	Cytochrome P450 3A12 OS=Canis familiaris GN=CYP3A12 PE=2 SV=1
WCO001460.1	300	111	4687	17.647	685.696	-5.28007	Down	0	0	nuclear protein [Coprinopsis cinerea okayama7#130]	PKHD-type hydroxylase ofd1 OS=Schizosaccharomyces pombe (strain ATCC 38366 / 972) GN=ofd1 PE=1 SV=1
WCO009007.1	1686	1156	48168	32.7017	1253.89	-5.2609	Down	0	0	hypothetical protein SERLA73DRAFT_72393 [Serpula lacrymans var. lacrymans S7.3]	Pentachlorophenol 4-monooxygenase OS=Sphingobium chlorophenolicum GN=pcpB PE=1 SV=4
WCO004835.1	390	2749	113674	336.187	12792.5	-5.24989	Down	0	0	secreted protein [Melampsora larici-populina 98AG31]	#N/A
WCO000429.1	465	153	6284	15.6931	593.118	-5.24012	Down	0	0	small heat shock protein [Coprinopsis cinerea okayama7#130]	Small heat shock protein C4 OS=Rickettsia felis GN=hspc4-1 PE=3 SV=1
WCO007057.1	447	65	2619	6.93547	257.15	-5.21247	Down	0	0	immunomodulatory protein [Taiwanofungus camphoratus]	Heat-stable 19 kDa antigen OS=Coccidioides immitis (strain RS) GN=CSA PE=3 SV=1
WCO006651.1	660	311	12052	22.4743	801.444	-5.15625	Down	0	0	#N/A	#N/A
WCO003568.1	2715	2297	88624	40.3517	1432.65	-5.14991	Down	0	0	hypothetical protein SERLA73DRAFT_180301 [Serpula lacrymans var. lacrymans S7.3]	Heat shock protein 104 OS=Schizosaccharomyces pombe (strain ATCC 38366 / 972) GN=hsp104 PE=2 SV=1
WCO010306.1	438	183	6958	19.9272	697.218	-5.1288	Down	0	0	hypothetical protein SERLA73DRAFT_162165 [Serpula lacrymans var. lacrymans S7.3]	Protein SnodProt1 OS=Phaeosphaeria nodorum GN=SNOG_13722 PE=2 SV=1
WCO002237.5	1632	443	15684	12.9465	421.789	-5.02588	Down	0	0	glycoside hydrolase family 47 protein [Serpula lacrymans var. lacrymans S7.3]	Probable mannosyl-oligosaccharide alpha-1,2-mannosidase 1B OS=Aspergillus clavatus (strain ATCC 1007 / CBS 513.65 / DSM 816 / NCTC 3887 / NRRL 1) GN=mns1B PE=3 SV=1
WCO007237.1	2460	491	17016	9.51955	303.585	-4.99506	Down	0	0	other/FunK1 protein kinase [Coprinopsis cinerea okayama7#130]	#N/A
WCO006697.4	1395	41	1377	1.40178	43.3229	-4.9498	Down	0	0	MFS monocarboxylate transporter [Rhodotorula glutinis ATCC 204091]	Uncharacterized transporter ESBP6 OS=Saccharomyces cerevisiae (strain ATCC 204508 / S288c) GN=ESBP6 PE=1 SV=1
WCO006995.1	720	41	1370	2.71595	83.5115	-4.94245	Down	0	0	cytochrome P450 [Postia placenta]	O-methylsterigmatocystin oxidoreductase OS=Aspergillus parasiticus GN=ordA PE=3 SV=1
WCO001943.1	585	4230	139990	344.869	10502.7	-4.92856	Down	0	0	#N/A	#N/A
WCO006525.5	1536	102	3266	3.16723	93.3218	-4.88092	Down	0	0	hypothetical protein SCHCODRAFT_76929 [Schizophyllum commune H4-8]	#N/A
WCO008891.1	1830	9709	310392	253.043	7444.19	-4.87866	Down	0	0	hypothetical protein SCHCODRAFT_76560 [Schizophyllum commune H4-8]	Pyruvate decarboxylase OS=Neosartorya fumigata (strain ATCC MYA-4609 / Af293 / CBS 101355 / FGSC A1100) GN=pdcA PE=3 SV=1
WCO001318.1	1533	113	3503	3.51566	100.29	-4.83423	Down	0	0	hypothetical protein SERLADRAFT_447357 [Serpula lacrymans var. lacrymans S7.9]	Uncharacterized protein ybiU OS=Escherichia coli (strain K12) GN=ybiU PE=1 SV=1
WCO010553.1	552	407	11912	35.1662	947.117	-4.75128	Down	0	0	#N/A	#N/A
WCO006306.1	1638	63	1787	1.83441	47.8816	-4.70608	Down	0	0	expressed protein [Schizophyllum commune H4-8]	Protein priA OS=Lentinula edodes GN=priA PE=2 SV=1
WCO006248.1	615	7	196	0.542867	13.9875	-4.68739	Down	4.80522e-46	1.47434e-45	hypothetical protein SERLA73DRAFT_180078 [Serpula lacrymans var. lacrymans S7.3]	#N/A
WCO007347.1	1347	140	3779	4.95713	123.131	-4.63454	Down	0	0	delta9-fatty acid desaturase [Ceriporiopsis subvermispora]	Acyl-CoA desaturase OS=Ajellomyces capsulata GN=OLE1 PE=3 SV=1
WCO001957.1	1593	705	17821	21.1078	490.992	-4.53985	Down	0	0	hypothetical protein SERLA73DRAFT_70355 [Serpula lacrymans var. lacrymans S7.3]	Polyamine oxidase OS=Zea mays GN=PAO PE=1 SV=1
WCO009867.1	1434	4	100	0.13304	3.06062	-4.52389	Down	1.26783e-23	2.94176e-23	#N/A	#N/A
WCO004557.1	1014	91	2261	4.28029	97.8635	-4.51499	Down	0	0	hypothetical protein SERLA73DRAFT_72526 [Serpula lacrymans var. lacrymans S7.3]	Homoserine O-acetyltransferase OS=Rhodopseudomonas palustris (strain BisB18) GN=metX PE=3 SV=1
WCO002128.1	723	724	17359	47.7607	1053.77	-4.46359	Down	0	0	hypothetical protein CC1G_13987 [Coprinopsis cinerea okayama7#130]	Uncharacterized protein YJR111C OS=Saccharomyces cerevisiae (strain ATCC 204508 / S288c) GN=YJR111C PE=1 SV=1
WCO008967.1	1446	375	8863	12.369	269.011	-4.44287	Down	0	0	hypothetical protein SERLADRAFT_471898 [Serpula lacrymans var. lacrymans S7.9]	Apoptosis-inducing factor homolog B OS=Dictyostelium discoideum GN=aifB PE=3 SV=1
WCO004265.1	468	2	47	0.203824	4.40768	-4.43463	Down	1.47479e-11	2.68338e-11	#N/A	#N/A
WCO009377.2	1938	409	9582	10.0656	217	-4.43019	Down	0	0	hypothetical protein SERLA73DRAFT_167028 [Serpula lacrymans var. lacrymans S7.3]	Tripeptidyl-peptidase sed1 OS=Neosartorya fumigata (strain ATCC MYA-4609 / Af293 / CBS 101355 / FGSC A1100) GN=sed1 PE=1 SV=1
WCO010492.1	1797	2510	58802	66.6186	1436.16	-4.43014	Down	0	0	hypothetical protein SCHCODRAFT_67449 [Schizophyllum commune H4-8]	Dihydroxyacetone kinase OS=Pichia pastoris GN=DAK PE=3 SV=1
WCO008378.1	1227	38	875	1.4771	31.2984	-4.40525	Down	2.67458e-193	1.84821e-192	#N/A	#N/A
WCO006657.1	1074	769	17452	34.1501	713.18	-4.3843	Down	0	0	hypothetical protein SERLA73DRAFT_182560 [Serpula lacrymans var. lacrymans S7.3]	Coproporphyrinogen-III oxidase, mitochondrial OS=Homo sapiens GN=CPOX PE=1 SV=3
WCO000533.3	1686	114	2555	3.22491	66.5107	-4.36626	Down	0	0	family S53 protease [Phanerochaete chrysosporium]	Tripeptidyl-peptidase sed2 OS=Neosartorya fumigata (strain ATCC MYA-4609 / Af293 / CBS 101355 / FGSC A1100) GN=sed2 PE=1 SV=1
WCO009984.2	831	424	9468	24.3352	500.052	-4.36096	Down	0	0	hypothetical protein SCHCODRAFT_70203 [Schizophyllum commune H4-8]	#N/A
WCO010364.1	936	45	1003	2.29301	47.0309	-4.35829	Down	8.04658e-220	6.09231e-219	hypothetical protein SERLA73DRAFT_118302 [Serpula lacrymans var. lacrymans S7.3]	#N/A
WCO001959.1	1158	215	4749	8.85523	179.991	-4.34525	Down	0	0	hypothetical protein CC1G_11877 [Coprinopsis cinerea okayama7#130]	#N/A
WCO002157.1	732	30	648	1.9547	38.8528	-4.313	Down	1.24725e-141	7.06525e-141	hypothetical protein SERLA73DRAFT_76068 [Serpula lacrymans var. lacrymans S7.3]	#N/A
WCO004219.1	1119	281	6060	11.977	237.684	-4.31071	Down	0	0	hypothetical protein SCHCODRAFT_59797 [Schizophyllum commune H4-8]	D-amino-acid oxidase OS=Rhodosporidium toruloides GN=DAO1 PE=1 SV=1
WCO006537.1	801	17	366	1.01225	20.0543	-4.30828	Down	1.34842e-80	5.4627e-80	hypothetical protein SERLA73DRAFT_74422 [Serpula lacrymans var. lacrymans S7.3]	(+)-pulegone reductase OS=Mentha piperita PE=1 SV=1
WCO005671.1	2001	150	3044	3.57532	66.766	-4.22297	Down	0	0	#N/A	#N/A
WCO002089.3	1707	425	8588	11.8748	220.809	-4.21683	Down	0	0	hypothetical protein SERLA73DRAFT_72393 [Serpula lacrymans var. lacrymans S7.3]	Pentachlorophenol 4-monooxygenase OS=Sphingobium chlorophenolicum GN=pcpB PE=1 SV=4
WCO002984.1	1764	124	2498	3.35269	62.1515	-4.2124	Down	0	0	predicted protein [Chaetomium globosum CBS 148.51]	#N/A
WCO001428.1	573	15	297	1.24855	22.7489	-4.18747	Down	1.83641e-64	6.63746e-64	#N/A	#N/A
WCO005789.2	2160	1618	31970	35.7269	649.601	-4.18447	Down	0	0	#N/A	#N/A
WCO002392.1	975	1962	38677	95.9764	1741.03	-4.18112	Down	0	0	hypothetical protein SERLADRAFT_472811 [Serpula lacrymans var. lacrymans S7.9]	Sphingolipid C4-hydroxylase SUR2 OS=Saccharomyces cerevisiae (strain ATCC 204508 / S288c) GN=SUR2 PE=1 SV=1
WCO006324.1	678	236	4651	16.6017	301.075	-4.18072	Down	0	0	#N/A	#N/A
WCO006988.1	678	109	2120	7.66773	137.235	-4.1617	Down	0	0	hypothetical protein SERLA73DRAFT_125910 [Serpula lacrymans var. lacrymans S7.3]	Uncharacterized oxidoreductase C162.03 OS=Schizosaccharomyces pombe (strain ATCC 38366 / 972) GN=SPCC162.03 PE=2 SV=1
WCO000823.1	1632	160	2986	4.67595	80.3023	-4.10211	Down	0	0	#N/A	#N/A
WCO003211.1	1032	128	2347	5.91562	99.814	-4.07664	Down	0	0	hypothetical protein UM04057.1 [Ustilago maydis 521]	Putative uncharacterized oxidoreductase C513.07 OS=Schizosaccharomyces pombe (strain ATCC 38366 / 972) GN=SPAC513.07 PE=2 SV=1
WCO000699.1	1851	138	2462	3.55584	58.3767	-4.03713	Down	0	0	hypothetical protein SERLA73DRAFT_159774 [Serpula lacrymans var. lacrymans S7.3]	Glucose oxidase OS=Talaromyces flavus GN=GOX PE=3 SV=1
WCO009164.1	582	331	5871	27.1253	442.738	-4.02874	Down	0	0	#N/A	#N/A
WCO004596.1	1155	1203	21313	49.6768	809.88	-4.02706	Down	0	0	hypothetical protein SERLA73DRAFT_180122 [Serpula lacrymans var. lacrymans S7.3]	Formate dehydrogenase OS=Pichia angusta GN=FMDH PE=3 SV=2
WCO002052.1	591	218	3825	17.593	284.055	-4.0131	Down	0	0	hypothetical protein SERLA73DRAFT_188544 [Serpula lacrymans var. lacrymans S7.3]	Vibriobactin-specific 2,3-dihydro-2,3-dihydroxybenzoate dehydrogenase OS=Vibrio cholerae GN=vibA PE=3 SV=1
WCO001585.1	849	2	35	0.112355	1.80933	-4.00932	Down	2.1576e-08	3.59306e-08	#N/A	#N/A
WCO000689.1	1413	937	16334	31.6277	507.351	-4.00372	Down	0	0	hypothetical protein SERLA73DRAFT_90890 [Serpula lacrymans var. lacrymans S7.3]	Squalene monooxygenase OS=Mus musculus GN=Sqle PE=2 SV=1
WCO002949.5	1644	128	2179	3.71346	58.1719	-3.96949	Down	0	0	#N/A	#N/A
WCO002540.1	621	45	755	3.45614	53.3597	-3.94852	Down	6.03796e-155	3.63212e-154	#N/A	#N/A
WCO006305.1	387	8	134	0.985937	15.1968	-3.94613	Down	1.18095e-28	2.92516e-28	hydrophobin 1 [Heterobasidion annosum]	Fruiting body protein SC3 OS=Schizophyllum commune GN=SC3 PE=1 SV=2
WCO000249.1	645	2	33	0.147891	2.2455	-3.92443	Down	7.15328e-08	1.16758e-07	hypothetical protein SERLA73DRAFT_114777 [Serpula lacrymans var. lacrymans S7.3]	#N/A
WCO003935.1	633	1218	19741	91.7727	1368.75	-3.89865	Down	0	0	peroxiredoxin [Taiwanofungus camphoratus]	Peroxiredoxin-2 OS=Bos taurus GN=PRDX2 PE=2 SV=1
WCO006741.1	1143	1130	18293	47.1522	702.42	-3.89694	Down	0	0	hypothetical protein SERLADRAFT_455562 [Serpula lacrymans var. lacrymans S7.9]	GDP-fucose transporter 1 OS=Dictyostelium discoideum GN=slc35c1 PE=3 SV=1
WCO007028.1	342	5	80	0.697291	10.2665	-3.88004	Down	2.10706e-17	4.35578e-17	#N/A	#N/A
WCO001845.1	483	3	47	0.29624	4.2708	-3.84966	Down	1.22926e-10	2.18502e-10	#N/A	#N/A
WCO001175.1	921	969	15151	50.1804	722.004	-3.84681	Down	0	0	#N/A	#N/A
WCO009745.1	951	27	419	1.35411	19.3371	-3.83596	Down	7.47382e-85	3.11488e-84	#N/A	#N/A
WCO004144.1	963	1058	16349	52.3998	745.114	-3.82983	Down	0	0	hypothetical protein SERLA73DRAFT_56451 [Serpula lacrymans var. lacrymans S7.3]	Lipase OS=Rhizopus oryzae PE=1 SV=1
WCO001624.2	1851	484	7454	12.4712	176.743	-3.82497	Down	0	0	Hypothetical protein CBG10731 [Caenorhabditis briggsae]	Protein F37C4.5 OS=Caenorhabditis elegans GN=F37C4.5 PE=1 SV=3
WCO003127.1	687	977	15023	67.8278	959.75	-3.82271	Down	0	0	#N/A	#N/A
WCO005049.1	489	3	46	0.292606	4.12864	-3.81864	Down	2.22474e-10	3.9259e-10	#N/A	#N/A
WCO000028.1	1317	1653	25302	59.8628	843.193	-3.81613	Down	0	0	hypothetical protein SERLA73DRAFT_179973 [Serpula lacrymans var. lacrymans S7.3]	#N/A
WCO006501.1	2094	4332	65310	98.6693	1368.87	-3.79424	Down	0	0	hypothetical protein SERLA73DRAFT_80061 [Serpula lacrymans var. lacrymans S7.3]	Arrestin-related trafficking adapter 3 OS=Saccharomyces cerevisiae (strain ATCC 204508 / S288c) GN=ALY2 PE=1 SV=2
WCO007766.1	7521	1405	21172	8.90986	123.55	-3.79355	Down	0	0	hypothetical protein SERLA73DRAFT_159545 [Serpula lacrymans var. lacrymans S7.3]	Phthiocerol synthesis polyketide synthase type I PpsD OS=Mycobacterium tuberculosis GN=ppsD PE=3 SV=1
WCO007380.1	1290	513	7714	18.967	262.451	-3.79049	Down	0	0	hypothetical protein SERLA73DRAFT_191518 [Serpula lacrymans var. lacrymans S7.3]	Delta(12) fatty acid desaturase OS=Mortierella isabellina PE=2 SV=1
WCO005168.1	2847	1307	19640	21.8957	302.769	-3.7895	Down	0	0	hypothetical protein SERLADRAFT_361445 [Serpula lacrymans var. lacrymans S7.9]	6-phosphofructokinase OS=Schizosaccharomyces pombe (strain ATCC 38366 / 972) GN=pfk1 PE=1 SV=1
WCO005924.1	1059	229	3435	10.3136	142.36	-3.78693	Down	0	0	zinc-binding oxidoreductase ToxD, putative [Aspergillus clavatus NRRL 1]	Zinc-type alcohol dehydrogenase-like protein C2E1P3.01 OS=Schizosaccharomyces pombe (strain ATCC 38366 / 972) GN=SPAC2E1P3.01 PE=2 SV=1
WCO008904.1	1473	330	4945	10.6852	147.34	-3.78547	Down	0	0	hypothetical protein SCHCODRAFT_258276 [Schizophyllum commune H4-8]	#N/A
WCO008816.1	1095	1663	24899	72.435	997.989	-3.78427	Down	0	0	hypothetical protein CC1G_09587 [Coprinopsis cinerea okayama7#130]	#N/A
WCO008905.1	1383	37750	549584	1301.86	17440.9	-3.74383	Down	0	0	hypothetical protein SERLA73DRAFT_91976 [Serpula lacrymans var. lacrymans S7.3]	Polyporopepsin OS=Irpex lacteus PE=1 SV=1
WCO007607.2	1410	53	768	1.79278	23.9056	-3.73708	Down	4.17806e-151	2.47156e-150	glycosyltransferase family 2 protein [Serpula lacrymans var. lacrymans S7.3]	Hyaluronan synthase 1 OS=Xenopus tropicalis GN=has1 PE=2 SV=1
WCO004836.1	438	31	444	3.37565	44.4905	-3.72026	Down	9.96596e-88	4.23405e-87	hypothetical protein SCHCODRAFT_84174 [Schizophyllum commune H4-8]	#N/A
WCO010285.1	1269	1396	19537	52.4679	675.701	-3.68688	Down	0	0	#N/A	Putative cell agglutination protein C947.04 OS=Schizosaccharomyces pombe (strain ATCC 38366 / 972) GN=SPBC947.04 PE=2 SV=1
WCO006274.1	528	393	5486	35.5	456.016	-3.68319	Down	0	0	hypothetical protein SCHCODRAFT_102890 [Schizophyllum commune H4-8]	#N/A
WCO005458.1	1422	774	10701	25.9604	330.28	-3.66931	Down	0	0	hypothetical protein CC1G_08164 [Coprinopsis cinerea okayama7#130]	#N/A
WCO003110.1	918	6	82	0.31173	3.92039	-3.65263	Down	4.62488e-17	9.50781e-17	#N/A	#N/A
WCO009326.1	768	21	285	1.30415	16.287	-3.64254	Down	6.42596e-56	2.14987e-55	#N/A	#N/A
[truncated: 841 more rows]
