# Supplementary material for: The Wolfiporia cocos Genome and Transcriptome Shed Light on the Formation of Its Edible and Medicinal Sclerotium
Source: Genomics Proteomics Bioinformatics. 2020 Dec 24;18(4):455–67. doi: 10.1016/j.gpb.2019.01.007 (PMC8242266; doi:10.1016/j.gpb.2019.01.007)
Supplement: Supplementary data 23 [file mmc23.xlsx]

## Sheet: sheet1
Table S16 Gene ontology (GO) enrichment analysis of the DEGs in the transcriptome of W. cocos sclerotium
Gene ontology ID	Cellular component term	Cluster frequency	Genome frequency of use	Corrected P value	Gene list
GO:0016020	membrane	91 of 196 in the list	287 of 906 in the genome	2.69e-05	WCO008327.1,WCO003208.1,WCO007347.1,WCO004670.1,WCO002046.1,WCO002278.1,WCO007732.1,WCO000010.1,WCO000188.1,WCO005526.3,WCO003948.1,WCO008866.1,WCO010252.1,WCO004233.3,WCO008156.3,WCO008609.1,WCO001680.1,WCO000700.3,WCO003190.1,WCO009137.1,WCO004047.1,WCO004897.1,WCO009283.1,WCO007672.1,WCO003012.1,WCO001257.1,WCO004570.1,WCO003398.1,WCO001014.4,WCO009897.1,WCO007096.1,WCO010308.4,WCO004809.1,WCO…
GO:0031224	intrinsic to membrane	46 of 196 in the list	140 of 906 in the genome	0.02056	WCO005062.1,WCO002685.1,WCO007128.1,WCO005188.1,WCO003703.1,WCO007347.1,WCO002046.1,WCO000848.1,WCO008987.1,WCO010157.1,WCO005526.3,WCO009224.2,WCO005829.1,WCO003948.1,WCO008866.1,WCO010252.1,WCO008156.3,WCO001952.1,WCO009988.1,WCO005653.1,WCO001680.1,WCO010491.2,WCO001389.1,WCO004501.1,WCO007428.1,WCO002006.1,WCO003190.1,WCO004897.1,WCO008855.2,WCO004484.1,WCO001463.1,WCO003012.1,WCO001257.1,WCO…
GO:0044425	membrane part	50 of 196 in the list	176 of 906 in the genome	0.43428	WCO005062.1,WCO002685.1,WCO007128.1,WCO005188.1,WCO003703.1,WCO007347.1,WCO002046.1,WCO007732.1,WCO000848.1,WCO008987.1,WCO010157.1,WCO005526.3,WCO009224.2,WCO005829.1,WCO003948.1,WCO008866.1,WCO010252.1,WCO008156.3,WCO001952.1,WCO009988.1,WCO005653.1,WCO001680.1,WCO010491.2,WCO001389.1,WCO004501.1,WCO007428.1,WCO002006.1,WCO003190.1,WCO004897.1,WCO008855.2,WCO004484.1,WCO001463.1,WCO003012.1,WCO…
GO:0031974	membrane-enclosed lumen	5 of 196 in the list	10 of 906 in the genome	1	WCO010248.1,WCO008779.1,WCO007714.1,WCO007672.1,WCO003227.1
GO:0031981	nuclear lumen	4 of 196 in the list	8 of 906 in the genome	1	WCO010248.1,WCO008779.1,WCO007714.1,WCO003227.1
GO:0043233	organelle lumen	4 of 196 in the list	8 of 906 in the genome	1	WCO010248.1,WCO008779.1,WCO007714.1,WCO003227.1
GO:0070013	intracellular organelle lumen	4 of 196 in the list	8 of 906 in the genome	1	WCO010248.1,WCO008779.1,WCO007714.1,WCO003227.1
GO:0043227	membrane-bounded organelle	53 of 196 in the list	215 of 906 in the genome	1	WCO009645.1,WCO003522.1,WCO000398.1,WCO002522.1,WCO010120.1,WCO007678.1,WCO003681.1,WCO010229.1,WCO008779.1,WCO005188.1,WCO003160.1,WCO007714.1,WCO005596.1,WCO003227.1,WCO010248.1,WCO002388.2,WCO007347.1,WCO002046.1,WCO007732.1,WCO010719.1,WCO008777.5,WCO008734.1,WCO009224.2,WCO005829.1,WCO009305.1,WCO007680.1,WCO008866.1,WCO006010.1,WCO003008.2,WCO007133.1,WCO001680.1,WCO007428.1,WCO003190.1,WCO…
GO:0043231	intracellular membrane-bounded organelle	47 of 196 in the list	193 of 906 in the genome	1	WCO009645.1,WCO003522.1,WCO000398.1,WCO002522.1,WCO010120.1,WCO007678.1,WCO003681.1,WCO010229.1,WCO008779.1,WCO005188.1,WCO003160.1,WCO007714.1,WCO005596.1,WCO003227.1,WCO010248.1,WCO002388.2,WCO007347.1,WCO002046.1,WCO007732.1,WCO010719.1,WCO008777.5,WCO008734.1,WCO009224.2,WCO005829.1,WCO009305.1,WCO007680.1,WCO006010.1,WCO003008.2,WCO007133.1,WCO001680.1,WCO003190.1,WCO008897.1,WCO004484.1,WCO…
GO:0019866	organelle inner membrane	8 of 196 in the list	26 of 906 in the genome	1	WCO007428.1,WCO009897.1,WCO000714.1,WCO004809.1,WCO008866.1,WCO009517.1,WCO002046.1,WCO007672.1
GO:0044428	nuclear part	4 of 196 in the list	12 of 906 in the genome	1	WCO010248.1,WCO008779.1,WCO007714.1,WCO003227.1
GO:0031090	organelle membrane	12 of 196 in the list	45 of 906 in the genome	1	WCO007428.1,WCO001014.4,WCO009897.1,WCO003190.1,WCO000714.1,WCO005829.1,WCO004809.1,WCO008866.1,WCO009517.1,WCO002046.1,WCO007672.1,WCO007732.1
GO:0005634	nucleus	4 of 196 in the list	13 of 906 in the genome	1	WCO010248.1,WCO008779.1,WCO007714.1,WCO003227.1
GO:0031967	organelle envelope	9 of 196 in the list	35 of 906 in the genome	1	WCO007428.1,WCO009897.1,WCO004139.1,WCO000714.1,WCO004809.1,WCO008866.1,WCO009517.1,WCO002046.1,WCO007672.1
GO:0031975	envelope	9 of 196 in the list	35 of 906 in the genome	1	WCO007428.1,WCO009897.1,WCO004139.1,WCO000714.1,WCO004809.1,WCO008866.1,WCO009517.1,WCO002046.1,WCO007672.1
GO:0043226	organelle	61 of 196 in the list	272 of 906 in the genome	1	WCO009645.1,WCO003522.1,WCO000398.1,WCO002522.1,WCO010120.1,WCO007678.1,WCO003681.1,WCO010229.1,WCO008779.1,WCO005188.1,WCO003160.1,WCO007714.1,WCO005596.1,WCO003227.1,WCO010248.1,WCO002388.2,WCO007347.1,WCO002046.1,WCO007732.1,WCO010719.1,WCO009072.1,WCO008777.5,WCO008734.1,WCO009224.2,WCO005829.1,WCO003302.1,WCO009305.1,WCO007680.1,WCO008866.1,WCO006010.1,WCO006775.1,WCO003008.2,WCO001100.1,WCO…
GO:0044430	cytoskeletal part	2 of 196 in the list	6 of 906 in the genome	1	WCO000442.1,WCO003371.1
GO:0043229	intracellular organelle	60 of 196 in the list	268 of 906 in the genome	1	WCO009645.1,WCO003522.1,WCO000398.1,WCO002522.1,WCO010120.1,WCO007678.1,WCO003681.1,WCO010229.1,WCO008779.1,WCO005188.1,WCO003160.1,WCO007714.1,WCO005596.1,WCO003227.1,WCO010248.1,WCO002388.2,WCO007347.1,WCO002046.1,WCO007732.1,WCO010719.1,WCO009072.1,WCO008777.5,WCO008734.1,WCO009224.2,WCO005829.1,WCO003302.1,WCO009305.1,WCO007680.1,WCO008866.1,WCO006010.1,WCO006775.1,WCO003008.2,WCO001100.1,WCO…
GO:0044422	organelle part	21 of 196 in the list	93 of 906 in the genome	1	WCO007133.1,WCO007428.1,WCO003190.1,WCO008779.1,WCO007714.1,WCO003227.1,WCO010248.1,WCO000442.1,WCO002046.1,WCO007672.1,WCO007732.1,WCO003371.1,WCO004139.1,WCO009897.1,WCO001014.4,WCO000714.1,WCO005829.1,WCO004809.1,WCO008866.1,WCO009517.1,WCO009161.1
GO:0044446	intracellular organelle part	19 of 196 in the list	85 of 906 in the genome	1	WCO007133.1,WCO007428.1,WCO008779.1,WCO007714.1,WCO003227.1,WCO010248.1,WCO000442.1,WCO002046.1,WCO007672.1,WCO007732.1,WCO003371.1,WCO004139.1,WCO009897.1,WCO001014.4,WCO000714.1,WCO004809.1,WCO008866.1,WCO009517.1,WCO009161.1
GO:0015630	microtubule cytoskeleton	4 of 196 in the list	19 of 906 in the genome	1	WCO009072.1,WCO000442.1,WCO001100.1,WCO003371.1
GO:0000785	chromatin	2 of 196 in the list	11 of 906 in the genome	1	WCO007133.1,WCO009161.1
GO:0005856	cytoskeleton	5 of 196 in the list	27 of 906 in the genome	1	WCO009072.1,WCO000442.1,WCO001100.1,WCO003371.1,WCO003490.1
GO:0005739	mitochondrion	3 of 196 in the list	17 of 906 in the genome	1	WCO010229.1,WCO007672.1,WCO007732.1
GO:0031982	vesicle	2 of 196 in the list	12 of 906 in the genome	1	WCO006775.1,WCO009495.1
GO:0044444	cytoplasmic part	9 of 196 in the list	57 of 906 in the genome	1	WCO009645.1,WCO006775.1,WCO001014.4,WCO000174.1,WCO010229.1,WCO009305.1,WCO008897.1,WCO007672.1,WCO007732.1
GO:0005737	cytoplasm	9 of 196 in the list	58 of 906 in the genome	1	WCO009645.1,WCO006775.1,WCO001014.4,WCO000174.1,WCO010229.1,WCO009305.1,WCO008897.1,WCO007672.1,WCO007732.1
GO:0044427	chromosomal part	2 of 196 in the list	21 of 906 in the genome	1	WCO007133.1,WCO009161.1
GO:0005694	chromosome	2 of 196 in the list	22 of 906 in the genome	1	WCO007133.1,WCO009161.1
GO:0012505	endomembrane system	2 of 196 in the list	23 of 906 in the genome	1	WCO009645.1,WCO001014.4
GO:0044424	intracellular part	93 of 196 in the list	486 of 906 in the genome	1	WCO009645.1,WCO003522.1,WCO000398.1,WCO002405.1,WCO003681.1,WCO008779.1,WCO003160.1,WCO007714.1,WCO005781.1,WCO002388.2,WCO007347.1,WCO006108.1,WCO005168.1,WCO002046.1,WCO007732.1,WCO010719.1,WCO009072.1,WCO008777.5,WCO001744.1,WCO006091.1,WCO008866.1,WCO009591.1,WCO003008.2,WCO001680.1,WCO001166.1,WCO003190.1,WCO009289.1,WCO000442.1,WCO005163.3,WCO003971.1,WCO008897.1,WCO007672.1,WCO000186.1,WCO…
GO:0043228	non-membrane-bounded organelle	7 of 196 in the list	64 of 906 in the genome	1	WCO009072.1,WCO000442.1,WCO001100.1,WCO003371.1,WCO007133.1,WCO003490.1,WCO009161.1
GO:0043232	intracellular non-membrane-bounded organelle	7 of 196 in the list	64 of 906 in the genome	1	WCO009072.1,WCO000442.1,WCO001100.1,WCO003371.1,WCO007133.1,WCO003490.1,WCO009161.1
GO:0043234	protein complex	10 of 196 in the list	86 of 906 in the genome	1	WCO003371.1,WCO009308.1,WCO007910.1,WCO003227.1,WCO007906.1,WCO007680.1,WCO003877.1,WCO006011.1,WCO005168.1,WCO001509.1
GO:0005622	intracellular	95 of 196 in the list	513 of 906 in the genome	1	WCO009645.1,WCO003522.1,WCO000398.1,WCO002405.1,WCO003681.1,WCO008779.1,WCO003160.1,WCO007714.1,WCO005781.1,WCO002388.2,WCO007347.1,WCO006108.1,WCO005168.1,WCO002046.1,WCO007732.1,WCO010719.1,WCO009072.1,WCO008777.5,WCO001744.1,WCO006091.1,WCO008866.1,WCO009591.1,WCO003008.2,WCO001680.1,WCO001166.1,WCO003190.1,WCO009289.1,WCO009358.1,WCO000442.1,WCO005163.3,WCO003971.1,WCO008897.1,WCO007672.1,WCO…
GO:0005623	cell	123 of 196 in the list	663 of 906 in the genome	1	WCO009645.1,WCO003522.1,WCO000398.1,WCO003514.1,WCO002405.1,WCO003681.1,WCO008779.1,WCO003160.1,WCO007714.1,WCO005781.1,WCO002388.2,WCO007347.1,WCO003308.1,WCO008679.1,WCO006108.1,WCO005168.1,WCO002046.1,WCO007732.1,WCO010719.1,WCO009072.1,WCO008777.5,WCO007452.1,WCO003821.1,WCO001744.1,WCO006060.2,WCO007830.1,WCO003851.1,WCO006091.1,WCO008866.1,WCO009591.1,WCO003008.2,WCO001680.1,WCO001166.1,WCO…
GO:0044464	cell part	123 of 196 in the list	663 of 906 in the genome	1	WCO009645.1,WCO003522.1,WCO000398.1,WCO003514.1,WCO002405.1,WCO003681.1,WCO008779.1,WCO003160.1,WCO007714.1,WCO005781.1,WCO002388.2,WCO007347.1,WCO003308.1,WCO008679.1,WCO006108.1,WCO005168.1,WCO002046.1,WCO007732.1,WCO010719.1,WCO009072.1,WCO008777.5,WCO007452.1,WCO003821.1,WCO001744.1,WCO006060.2,WCO007830.1,WCO003851.1,WCO006091.1,WCO008866.1,WCO009591.1,WCO003008.2,WCO001680.1,WCO001166.1,WCO…
GO:0030529	ribonucleoprotein complex	4 of 196 in the list	86 of 906 in the genome	1	WCO000442.1,WCO001744.1,WCO000969.1,WCO003765.1
GO:0032991	macromolecular complex	16 of 196 in the list	193 of 906 in the genome	1	WCO003008.2,WCO007910.1,WCO003227.1,WCO007906.1,WCO000442.1,WCO005168.1,WCO010072.1,WCO001509.1,WCO000969.1,WCO003371.1,WCO001744.1,WCO009308.1,WCO007680.1,WCO003877.1,WCO006011.1,WCO003765.1
Gene ontology ID	Mollecualr function term	Cluster frequency	Genome frequency of use	Corrected P value	Gene list
GO:0003824	catalytic activity	553 of 785 in the list	1805 of 2889 in the genome	4.27e-06	WCO005164.1,WCO003514.1,WCO006143.1,WCO010376.1,WCO009707.2,WCO003460.1,WCO008641.1,WCO003007.3,WCO007101.1,WCO003748.1,WCO009331.1,WCO003627.1,WCO003939.1,WCO001411.1,WCO005147.1,WCO006217.1,WCO004565.1,WCO005988.1,WCO001162.1,WCO009377.2,WCO009593.1,WCO000456.1,WCO005497.1,WCO005958.1,WCO005955.1,WCO007487.1,WCO000059.1,WCO009778.1,WCO001755.1,WCO004343.1,WCO001040.1,WCO001752.1,WCO008858.1,WCO…
GO:0043167	ion binding	153 of 785 in the list	436 of 2889 in the genome	0.00684	WCO006270.1,WCO006685.1,WCO000398.1,WCO004681.1,WCO010138.1,WCO010502.1,WCO002388.2,WCO010206.1,WCO009539.1,WCO007101.1,WCO006419.1,WCO009397.1,WCO007452.1,WCO006682.1,WCO009677.1,WCO003627.1,WCO006418.1,WCO004565.1,WCO006519.1,WCO010132.1,WCO005988.1,WCO010710.2,WCO000863.1,WCO001533.2,WCO005380.1,WCO001498.1,WCO003116.1,WCO004376.1,WCO007672.1,WCO009778.1,WCO005874.1,WCO001755.1,WCO006973.1,WCO…
GO:0043169	cation binding	142 of 785 in the list	405 of 2889 in the genome	0.01437	WCO006270.1,WCO006685.1,WCO000398.1,WCO004681.1,WCO010138.1,WCO010502.1,WCO002388.2,WCO010206.1,WCO009539.1,WCO007101.1,WCO006419.1,WCO009397.1,WCO007452.1,WCO006682.1,WCO009677.1,WCO003627.1,WCO006418.1,WCO010132.1,WCO005988.1,WCO010710.2,WCO000863.1,WCO001533.2,WCO005380.1,WCO003116.1,WCO004376.1,WCO007672.1,WCO009778.1,WCO005874.1,WCO001755.1,WCO006973.1,WCO009834.3,WCO007096.1,WCO010208.1,WCO…
GO:0005506	iron ion binding	31 of 785 in the list	65 of 2889 in the genome	0.03959	WCO009678.1,WCO001680.1,WCO009502.1,WCO008560.1,WCO003415.1,WCO005154.1,WCO007017.1,WCO007347.1,WCO005380.1,WCO006818.1,WCO005508.1,WCO005695.1,WCO004484.1,WCO001463.1,WCO007012.1,WCO006517.1,WCO009677.1,WCO006682.1,WCO003627.1,WCO007096.1,WCO010707.1,WCO001519.1,WCO005326.1,WCO002731.1,WCO001890.1,WCO004647.1,WCO002029.1,WCO004585.1,WCO001129.1,WCO003991.1,WCO006687.1
GO:0046872	metal ion binding	129 of 785 in the list	371 of 2889 in the genome	0.04833	WCO003831.1,WCO006270.1,WCO006685.1,WCO000398.1,WCO005254.1,WCO009318.1,WCO004681.1,WCO010138.1,WCO010502.1,WCO002388.2,WCO010206.1,WCO009539.1,WCO007347.1,WCO005695.1,WCO003308.1,WCO008679.1,WCO006119.2,WCO007101.1,WCO001677.2,WCO006419.1,WCO009397.1,WCO007452.1,WCO006682.1,WCO009677.1,WCO003627.1,WCO001519.1,WCO009819.1,WCO005326.1,WCO010132.1,WCO005988.1,WCO000912.1,WCO010710.2,WCO006687.1,WCO…
GO:0016491	oxidoreductase activity	86 of 785 in the list	232 of 2889 in the genome	0.05338	WCO008636.1,WCO009707.2,WCO000015.1,WCO005341.1,WCO007347.1,WCO008688.1,WCO005695.1,WCO003007.3,WCO007732.1,WCO009331.1,WCO009677.1,WCO003627.1,WCO009791.1,WCO005326.1,WCO006217.1,WCO000689.1,WCO002638.1,WCO010132.1,WCO000912.1,WCO008156.3,WCO006687.1,WCO005873.1,WCO008501.1,WCO000187.1,WCO007487.1,WCO006818.1,WCO005380.1,WCO009283.1,WCO000229.1,WCO005857.1,WCO005718.1,WCO009897.1,WCO001460.1,WCO…
GO:0016705	oxidoreductase activity, acting on paired donors, with incorporation or reduction of molecular oxygen	6 of 785 in the list	7 of 2889 in the genome	0.301	WCO007347.1,WCO003627.1,WCO004484.1,WCO004556.1,WCO008160.1,WCO001460.1
GO:0046914	transition metal ion binding	74 of 785 in the list	209 of 2889 in the genome	0.58136	WCO003831.1,WCO002388.2,WCO007347.1,WCO005695.1,WCO003308.1,WCO008679.1,WCO007101.1,WCO001677.2,WCO007452.1,WCO006682.1,WCO009677.1,WCO003627.1,WCO001519.1,WCO005326.1,WCO005988.1,WCO010710.2,WCO006687.1,WCO001680.1,WCO000863.1,WCO007817.1,WCO007102.1,WCO005014.2,WCO006818.1,WCO005380.1,WCO010464.1,WCO004376.1,WCO005874.1,WCO007096.1,WCO002631.1,WCO003451.1,WCO001460.1,WCO008073.1,WCO004585.1,WCO…
GO:0016798	hydrolase activity, acting on glycosyl bonds	31 of 785 in the list	81 of 2889 in the genome	1	WCO000539.1,WCO002105.1,WCO005497.1,WCO007973.1,WCO000846.1,WCO010356.1,WCO000942.1,WCO001793.1,WCO001721.1,WCO010066.1,WCO004177.1,WCO004434.1,WCO001498.1,WCO001917.1,WCO005849.1,WCO008897.1,WCO005488.1,WCO000358.1,WCO009742.1,WCO003262.1,WCO009559.2,WCO004565.1,WCO001862.1,WCO006519.1,WCO007995.1,WCO002237.5,WCO004016.1,WCO007203.1,WCO004583.1,WCO007390.1,WCO005388.1
GO:0019842	vitamin binding	5 of 785 in the list	7 of 2889 in the genome	1	WCO008891.1,WCO008912.1,WCO002405.1,WCO000186.1,WCO001460.1
GO:0015002	heme-copper terminal oxidase activity	3 of 785 in the list	3 of 2889 in the genome	1	WCO008636.1,WCO009283.1,WCO001613.1
GO:0016209	antioxidant activity	7 of 785 in the list	13 of 2889 in the genome	1	WCO002731.1,WCO006418.1,WCO003902.1,WCO005380.1,WCO006517.1,WCO003901.1,WCO003839.1
GO:0016829	lyase activity	23 of 785 in the list	60 of 2889 in the genome	1	WCO008664.1,WCO004501.1,WCO009989.1,WCO000803.1,WCO009052.2,WCO001051.1,WCO000289.1,WCO003116.1,WCO009823.1,WCO007053.1,WCO002494.1,WCO001960.1,WCO005141.1,WCO005336.1,WCO006630.1,WCO003272.1,WCO000407.1,WCO007680.1,WCO006080.2,WCO008891.1,WCO007196.1,WCO000008.1,WCO006062.1
GO:0016831	carboxy-lyase activity	5 of 785 in the list	8 of 2889 in the genome	1	WCO002494.1,WCO004501.1,WCO006080.2,WCO005336.1,WCO007196.1
GO:0016638	oxidoreductase activity, acting on the CH-NH2 group of donors	4 of 785 in the list	6 of 2889 in the genome	1	WCO001043.1,WCO001729.1,WCO006738.1,WCO004219.1
GO:0016811	hydrolase activity, acting on carbon-nitrogen (but not peptide) bonds, in linear amides	4 of 785 in the list	6 of 2889 in the genome	1	WCO001228.1,WCO003424.1,WCO007451.1,WCO003456.1
GO:0015926	glucosidase activity	3 of 785 in the list	4 of 2889 in the genome	1	WCO004434.1,WCO007973.1,WCO003262.1
GO:0035251	UDP-glucosyltransferase activity	3 of 785 in the list	4 of 2889 in the genome	1	WCO003877.1,WCO006327.1,WCO006013.1
GO:0046527	glucosyltransferase activity	3 of 785 in the list	4 of 2889 in the genome	1	WCO003877.1,WCO006327.1,WCO006013.1
GO:0016614	oxidoreductase activity, acting on CH-OH group of donors	14 of 785 in the list	35 of 2889 in the genome	1	WCO004596.1,WCO003780.1,WCO003598.1,WCO005718.1,WCO009268.1,WCO008624.1,WCO000746.1,WCO002346.1,WCO007906.1,WCO000229.1,WCO005737.1,WCO001313.1,WCO008156.3,WCO005284.1
GO:0016639	oxidoreductase activity, acting on the CH-NH2 group of donors, NAD or NADP as acceptor	2 of 785 in the list	2 of 2889 in the genome	1	WCO001043.1,WCO001729.1
GO:0048037	cofactor binding	16 of 785 in the list	44 of 2889 in the genome	1	WCO001061.1,WCO010229.1,WCO004157.1,WCO007906.1,WCO006738.1,WCO007750.1,WCO002494.1,WCO009214.1,WCO001321.1,WCO003456.1,WCO010827.1,WCO005142.1,WCO003465.1,WCO002957.1,WCO008156.3,WCO005284.1
GO:0016830	carbon-carbon lyase activity	7 of 785 in the list	16 of 2889 in the genome	1	WCO002494.1,WCO000407.1,WCO004501.1,WCO006080.2,WCO005336.1,WCO008891.1,WCO007196.1
GO:0004553	hydrolase activity, hydrolyzing O-glycosyl compounds	12 of 785 in the list	32 of 2889 in the genome	1	WCO007973.1,WCO009742.1,WCO003262.1,WCO004565.1,WCO006519.1,WCO007995.1,WCO002237.5,WCO004434.1,WCO007203.1,WCO008897.1,WCO007390.1,WCO004583.1
GO:0051540	metal cluster binding	9 of 785 in the list	24 of 2889 in the genome	1	WCO000173.1,WCO010201.1,WCO001043.1,WCO006072.1,WCO009897.1,WCO007678.1,WCO009823.1,WCO006062.1,WCO004681.1
GO:0016215	acyl-CoA desaturase activity	2 of 785 in the list	3 of 2889 in the genome	1	WCO007347.1,WCO004484.1
GO:0016717	oxidoreductase activity, acting on paired donors, with oxidation of a pair of donors resulting in the reduction of molecular oxygen to two molecules of water	2 of 785 in the list	3 of 2889 in the genome	1	WCO007347.1,WCO004484.1
GO:0016783	sulfurtransferase activity	2 of 785 in the list	3 of 2889 in the genome	1	WCO007678.1,WCO003465.1
GO:0016616	oxidoreductase activity, acting on the CH-OH group of donors, NAD or NADP as acceptor	8 of 785 in the list	21 of 2889 in the genome	1	WCO003780.1,WCO003598.1,WCO000746.1,WCO002346.1,WCO007906.1,WCO000229.1,WCO008156.3,WCO005284.1
GO:0051536	iron-sulfur cluster binding	7 of 785 in the list	18 of 2889 in the genome	1	WCO010201.1,WCO006072.1,WCO009897.1,WCO007678.1,WCO009823.1,WCO006062.1,WCO004681.1
GO:0004702	receptor signaling protein serine/threonine kinase activity	3 of 785 in the list	6 of 2889 in the genome	1	WCO001834.1,WCO003681.1,WCO007686.1
GO:0005057	receptor signaling protein activity	3 of 785 in the list	6 of 2889 in the genome	1	WCO001834.1,WCO003681.1,WCO007686.1
GO:0016410	N-acyltransferase activity	3 of 785 in the list	6 of 2889 in the genome	1	WCO009293.1,WCO010229.1,WCO006711.1
GO:0004540	ribonuclease activity	4 of 785 in the list	9 of 2889 in the genome	1	WCO010313.1,WCO001222.1,WCO006776.1,WCO000472.1
GO:0016810	hydrolase activity, acting on carbon-nitrogen (but not peptide) bonds	8 of 785 in the list	22 of 2889 in the genome	1	WCO001755.1,WCO001228.1,WCO003424.1,WCO007451.1,WCO008346.1,WCO003456.1,WCO010113.1,WCO008892.1
GO:0004871	signal transducer activity	7 of 785 in the list	19 of 2889 in the genome	1	WCO003522.1,WCO001834.1,WCO003681.1,WCO003521.1,WCO008658.1,WCO004546.1,WCO007686.1
GO:0005215	transporter activity	37 of 785 in the list	123 of 2889 in the genome	1	WCO005062.1,WCO009010.1,WCO000939.2,WCO002778.1,WCO002046.1,WCO000848.1,WCO008987.1,WCO010157.1,WCO005526.3,WCO006060.2,WCO001458.1,WCO000949.1,WCO003851.1,WCO003948.1,WCO000772.1,WCO001952.1,WCO010491.2,WCO001389.1,WCO003720.1,WCO003010.1,WCO004897.1,WCO008377.3,WCO008855.2,WCO009014.1,WCO001756.1,WCO003012.1,WCO001257.1,WCO001039.1,WCO001139.1,WCO003398.1,WCO002143.1,WCO006564.1,WCO003094.1,WCO…
GO:0004519	endonuclease activity	5 of 785 in the list	13 of 2889 in the genome	1	WCO010313.1,WCO001222.1,WCO001372.3,WCO006776.1,WCO000472.1
GO:0004497	monooxygenase activity	4 of 785 in the list	10 of 2889 in the genome	1	WCO000689.1,WCO007487.1,WCO004556.1,WCO008160.1
GO:0008194	UDP-glycosyltransferase activity	4 of 785 in the list	10 of 2889 in the genome	1	WCO009495.1,WCO003877.1,WCO006327.1,WCO006013.1
GO:0004521	endoribonuclease activity	3 of 785 in the list	7 of 2889 in the genome	1	WCO010313.1,WCO001222.1,WCO000472.1
GO:0004601	peroxidase activity	3 of 785 in the list	7 of 2889 in the genome	1	WCO002731.1,WCO005380.1,WCO006517.1
GO:0004674	protein serine/threonine kinase activity	3 of 785 in the list	7 of 2889 in the genome	1	WCO001834.1,WCO003681.1,WCO007686.1
GO:0016684	oxidoreductase activity, acting on peroxide as acceptor	3 of 785 in the list	7 of 2889 in the genome	1	WCO002731.1,WCO005380.1,WCO006517.1
GO:0015932	nucleobase-containing compound transmembrane transporter activity	2 of 785 in the list	4 of 2889 in the genome	1	WCO008377.3,WCO003720.1
GO:0016744	transferase activity, transferring aldehyde or ketonic groups	2 of 785 in the list	4 of 2889 in the genome	1	WCO008384.6,WCO000186.1
GO:0016861	intramolecular oxidoreductase activity, interconverting aldoses and ketoses	2 of 785 in the list	4 of 2889 in the genome	1	WCO006108.1,WCO006369.1
GO:0016758	transferase activity, transferring hexosyl groups	6 of 785 in the list	17 of 2889 in the genome	1	WCO010066.1,WCO008954.1,WCO009495.1,WCO003877.1,WCO006327.1,WCO006013.1
GO:0016859	cis-trans isomerase activity	4 of 785 in the list	11 of 2889 in the genome	1	WCO000707.1,WCO005994.1,WCO000341.1,WCO008990.1
GO:0016835	carbon-oxygen lyase activity	6 of 785 in the list	18 of 2889 in the genome	1	WCO007680.1,WCO009052.2,WCO001051.1,WCO000289.1,WCO000008.1,WCO009823.1
GO:0016814	hydrolase activity, acting on carbon-nitrogen (but not peptide) bonds, in cyclic amidines	3 of 785 in the list	8 of 2889 in the genome	1	WCO008346.1,WCO010113.1,WCO008892.1
GO:0001071	nucleic acid binding transcription factor activity	5 of 785 in the list	15 of 2889 in the genome	1	WCO003301.1,WCO003522.1,WCO002388.2,WCO003451.1,WCO005874.1
GO:0004673	protein histidine kinase activity	2 of 785 in the list	5 of 2889 in the genome	1	WCO001832.1,WCO004546.1
GO:0016775	phosphotransferase activity, nitrogenous group as acceptor	2 of 785 in the list	5 of 2889 in the genome	1	WCO001832.1,WCO004546.1
GO:0016782	transferase activity, transferring sulfur-containing groups	2 of 785 in the list	5 of 2889 in the genome	1	WCO007678.1,WCO003465.1
GO:0016860	intramolecular oxidoreductase activity	2 of 785 in the list	5 of 2889 in the genome	1	WCO006108.1,WCO006369.1
GO:0016891	endoribonuclease activity, producing 5'-phosphomonoesters	2 of 785 in the list	5 of 2889 in the genome	1	WCO010313.1,WCO001222.1
GO:0031406	carboxylic acid binding	2 of 785 in the list	5 of 2889 in the genome	1	WCO006952.1,WCO009225.1
GO:0016787	hydrolase activity	174 of 785 in the list	631 of 2889 in the genome	1	WCO005164.1,WCO006143.1,WCO010791.1,WCO003698.1,WCO008905.1,WCO005110.2,WCO009055.1,WCO009851.1,WCO004495.1,WCO009592.1,WCO008641.1,WCO010537.1,WCO002046.1,WCO009072.1,WCO007975.1,WCO005711.1,WCO000056.1,WCO001764.1,WCO001507.1,WCO001411.1,WCO010375.1,WCO004565.1,WCO007830.1,WCO006519.1,WCO005988.1,WCO003921.1,WCO004583.1,WCO009377.2,WCO009379.1,WCO005497.1,WCO010747.1,WCO007682.1,WCO005955.1,WCO…
GO:0016769	transferase activity, transferring nitrogenous groups	4 of 785 in the list	12 of 2889 in the genome	1	WCO001061.1,WCO003456.1,WCO002957.1,WCO007750.1
GO:0016836	hydro-lyase activity	4 of 785 in the list	12 of 2889 in the genome	1	WCO007680.1,WCO001051.1,WCO000008.1,WCO009823.1
GO:0016627	oxidoreductase activity, acting on the CH-CH group of donors	5 of 785 in the list	16 of 2889 in the genome	1	WCO009791.1,WCO009897.1,WCO003007.3,WCO000187.1,WCO009707.2
GO:0022857	transmembrane transporter activity	27 of 785 in the list	96 of 2889 in the genome	1	WCO005062.1,WCO001389.1,WCO010491.2,WCO003720.1,WCO004897.1,WCO008855.2,WCO008377.3,WCO002046.1,WCO001756.1,WCO003012.1,WCO001039.1,WCO001257.1,WCO000848.1,WCO001139.1,WCO008987.1,WCO002143.1,WCO006564.1,WCO010157.1,WCO003094.1,WCO005526.3,WCO006060.2,WCO010308.4,WCO001458.1,WCO003851.1,WCO003948.1,WCO000102.1,WCO001952.1
GO:0008483	transaminase activity	3 of 785 in the list	9 of 2889 in the genome	1	WCO001061.1,WCO002957.1,WCO007750.1
GO:0016747	transferase activity, transferring acyl groups other than amino-acyl groups	7 of 785 in the list	24 of 2889 in the genome	1	WCO001965.1,WCO000173.1,WCO003173.1,WCO009293.1,WCO010229.1,WCO006711.1,WCO005147.1
GO:0004091	carboxylesterase activity	2 of 785 in the list	6 of 2889 in the genome	1	WCO009851.1,WCO008950.1
GO:0005275	amine transmembrane transporter activity	2 of 785 in the list	6 of 2889 in the genome	1	WCO000102.1,WCO002143.1
GO:0008757	S-adenosylmethionine-dependent methyltransferase activity	2 of 785 in the list	6 of 2889 in the genome	1	WCO008592.3,WCO002626.1
GO:0016893	endonuclease activity, active with either ribo- or deoxyribonucleic acids and producing 5'-phosphomonoesters	2 of 785 in the list	6 of 2889 in the genome	1	WCO010313.1,WCO001222.1
GO:0019238	cyclohydrolase activity	2 of 785 in the list	6 of 2889 in the genome	1	WCO008346.1,WCO010113.1
GO:0052689	carboxylic ester hydrolase activity	2 of 785 in the list	6 of 2889 in the genome	1	WCO009851.1,WCO008950.1
GO:0016763	transferase activity, transferring pentosyl groups	3 of 785 in the list	10 of 2889 in the genome	1	WCO010465.1,WCO005710.1,WCO003606.1
GO:0016746	transferase activity, transferring acyl groups	10 of 785 in the list	37 of 2889 in the genome	1	WCO010060.1,WCO006829.1,WCO007964.1,WCO009293.1,WCO010229.1,WCO005147.1,WCO001965.1,WCO003173.1,WCO000173.1,WCO006711.1
GO:0060089	molecular transducer activity	8 of 785 in the list	30 of 2889 in the genome	1	WCO003522.1,WCO001834.1,WCO003681.1,WCO003521.1,WCO008658.1,WCO001385.1,WCO004546.1,WCO007686.1
GO:0015291	secondary active transmembrane transporter activity	2 of 785 in the list	7 of 2889 in the genome	1	WCO005062.1,WCO003851.1
GO:0046912	transferase activity, transferring acyl groups, acyl groups converted into alkyl on transfer	2 of 785 in the list	7 of 2889 in the genome	1	WCO006829.1,WCO003173.1
GO:0016765	transferase activity, transferring alkyl or aryl (other than methyl) groups	4 of 785 in the list	15 of 2889 in the genome	1	WCO009554.1,WCO009214.1,WCO008528.1,WCO000289.1
GO:0004518	nuclease activity	8 of 785 in the list	31 of 2889 in the genome	1	WCO010313.1,WCO003985.1,WCO001372.3,WCO010747.1,WCO006776.1,WCO010213.1,WCO000472.1,WCO001222.1
GO:0016757	transferase activity, transferring glycosyl groups	11 of 785 in the list	43 of 2889 in the genome	1	WCO010465.1,WCO009495.1,WCO006327.1,WCO006013.1,WCO003606.1,WCO010066.1,WCO008954.1,WCO003877.1,WCO001134.1,WCO005710.1,WCO002278.1
GO:0008168	methyltransferase activity	5 of 785 in the list	20 of 2889 in the genome	1	WCO001069.6,WCO008592.3,WCO003703.1,WCO002626.1,WCO003205.1
GO:0008233	peptidase activity	27 of 785 in the list	105 of 2889 in the genome	1	WCO000527.1,WCO004301.1,WCO010120.1,WCO006143.1,WCO009379.1,WCO002875.1,WCO008905.1,WCO009356.1,WCO009372.1,WCO000533.3,WCO005955.1,WCO001765.1,WCO002447.1,WCO000059.1,WCO009778.1,WCO000206.1,WCO007147.1,WCO001764.1,WCO001411.1,WCO010375.1,WCO006146.1,WCO010294.1,WCO005988.1,WCO005879.2,WCO003921.1,WCO009377.2,WCO008917.1
GO:0016875	ligase activity, forming carbon-oxygen bonds	6 of 785 in the list	24 of 2889 in the genome	1	WCO007751.1,WCO010119.1,WCO008634.1,WCO004346.1,WCO003426.1,WCO000264.1
GO:0016876	ligase activity, forming aminoacyl-tRNA and related compounds	6 of 785 in the list	24 of 2889 in the genome	1	WCO007751.1,WCO010119.1,WCO008634.1,WCO004346.1,WCO003426.1,WCO000264.1
GO:0016790	thiolester hydrolase activity	2 of 785 in the list	8 of 2889 in the genome	1	WCO006775.1,WCO005602.1
GO:0016866	intramolecular transferase activity	2 of 785 in the list	8 of 2889 in the genome	1	WCO006270.1,WCO007684.1
GO:0016741	transferase activity, transferring one-carbon groups	10 of 785 in the list	41 of 2889 in the genome	1	WCO008592.3,WCO008587.2,WCO008346.1,WCO010376.1,WCO003703.1,WCO009225.1,WCO010668.1,WCO001069.6,WCO003205.1,WCO002626.1
GO:0008135	translation factor activity, nucleic acid binding	8 of 785 in the list	34 of 2889 in the genome	1	WCO009591.1,WCO002522.1,WCO010506.1,WCO001747.1,WCO009289.1,WCO007830.1,WCO010317.1,WCO003765.1
GO:0003723	RNA binding	13 of 785 in the list	54 of 2889 in the genome	1	WCO009591.1,WCO003371.1,WCO002522.1,WCO010506.1,WCO001747.1,WCO006113.1,WCO009289.1,WCO007419.1,WCO007830.1,WCO005163.3,WCO010317.1,WCO001169.1,WCO003765.1
GO:0003774	motor activity	2 of 785 in the list	9 of 2889 in the genome	1	WCO009072.1,WCO001100.1
GO:0016853	isomerase activity	8 of 785 in the list	35 of 2889 in the genome	1	WCO006270.1,WCO005994.1,WCO000341.1,WCO008990.1,WCO007684.1,WCO000707.1,WCO006108.1,WCO006369.1
GO:0016791	phosphatase activity	7 of 785 in the list	31 of 2889 in the genome	1	WCO007453.1,WCO001921.1,WCO003950.1,WCO009188.1,WCO007870.1,WCO002946.1,WCO001518.1
GO:0016788	hydrolase activity, acting on ester bonds	22 of 785 in the list	92 of 2889 in the genome	1	WCO003755.1,WCO006775.1,WCO010313.1,WCO008659.1,WCO010747.1,WCO006776.1,WCO010213.1,WCO003709.1,WCO007453.1,WCO001921.1,WCO009851.1,WCO002946.1,WCO005602.1,WCO003985.1,WCO001518.1,WCO001372.3,WCO000472.1,WCO008950.1,WCO009188.1,WCO003950.1,WCO001222.1,WCO007870.1
GO:0005083	small GTPase regulator activity	2 of 785 in the list	10 of 2889 in the genome	1	WCO007509.1,WCO006350.1
GO:0016740	transferase activity	110 of 785 in the list	430 of 2889 in the genome	1	WCO010465.1,WCO001064.1,WCO006013.1,WCO010657.1,WCO001094.1,WCO010376.1,WCO003681.1,WCO000483.1,WCO001069.6,WCO001965.1,WCO010259.1,WCO005168.1,WCO005779.1,WCO002278.1,WCO007750.1,WCO008758.1,WCO001229.1,WCO003732.1,WCO000817.1,WCO007964.1,WCO009214.1,WCO006273.1,WCO005147.1,WCO004171.3,WCO002749.1,WCO001162.1,WCO003315.1,WCO002957.1,WCO002626.1,WCO010518.1,WCO006711.1,WCO001061.1,WCO000456.1,WCO…
GO:0003677	DNA binding	7 of 785 in the list	33 of 2889 in the genome	1	WCO003301.1,WCO003522.1,WCO005235.1,WCO010189.1,WCO003521.1,WCO002682.1,WCO005874.1
GO:0004812	aminoacyl-tRNA ligase activity	4 of 785 in the list	20 of 2889 in the genome	1	WCO007751.1,WCO008634.1,WCO004346.1,WCO000264.1
GO:0030234	enzyme regulator activity	4 of 785 in the list	20 of 2889 in the genome	1	WCO003473.1,WCO007509.1,WCO003393.1,WCO006350.1
GO:0030695	GTPase regulator activity	2 of 785 in the list	11 of 2889 in the genome	1	WCO007509.1,WCO006350.1
GO:0060589	nucleoside-triphosphatase regulator activity	2 of 785 in the list	11 of 2889 in the genome	1	WCO007509.1,WCO006350.1
GO:0016779	nucleotidyltransferase activity	6 of 785 in the list	30 of 2889 in the genome	1	WCO000380.1,WCO001525.1,WCO006894.5,WCO006011.1,WCO005446.1,WCO009308.1
GO:0042578	phosphoric ester hydrolase activity	8 of 785 in the list	39 of 2889 in the genome	1	WCO001518.1,WCO003709.1,WCO007453.1,WCO009188.1,WCO003950.1,WCO001921.1,WCO002946.1,WCO007870.1
GO:0016407	acetyltransferase activity	2 of 785 in the list	12 of 2889 in the genome	1	WCO000173.1,WCO006711.1
GO:0016701	oxidoreductase activity, acting on single donors with incorporation of molecular oxygen	2 of 785 in the list	12 of 2889 in the genome	1	WCO005341.1,WCO008677.1
GO:0070011	peptidase activity, acting on L-amino acid peptides	20 of 785 in the list	90 of 2889 in the genome	1	WCO000527.1,WCO004301.1,WCO010120.1,WCO006143.1,WCO008905.1,WCO009372.1,WCO000533.3,WCO005955.1,WCO001765.1,WCO002447.1,WCO000059.1,WCO000206.1,WCO007147.1,WCO001764.1,WCO006146.1,WCO010375.1,WCO010294.1,WCO005988.1,WCO009377.2,WCO008917.1
GO:0008238	exopeptidase activity	3 of 785 in the list	18 of 2889 in the genome	1	WCO005955.1,WCO010120.1,WCO005988.1
GO:0016874	ligase activity	16 of 785 in the list	77 of 2889 in the genome	1	WCO009657.3,WCO010119.1,WCO002405.1,WCO009308.1,WCO003426.1,WCO003352.1,WCO004343.1,WCO007751.1,WCO003171.1,WCO008634.1,WCO004346.1,WCO003956.1,WCO005673.1,WCO000264.1,WCO003147.1,WCO005643.1
GO:0016903	oxidoreductase activity, acting on the aldehyde or oxo group of donors	2 of 785 in the list	14 of 2889 in the genome	1	WCO008104.1,WCO008912.1
GO:0034062	RNA polymerase activity	2 of 785 in the list	14 of 2889 in the genome	1	WCO000380.1,WCO005446.1
GO:0004672	protein kinase activity	19 of 785 in the list	92 of 2889 in the genome	1	WCO003681.1,WCO003154.1,WCO001834.1,WCO007895.1,WCO006866.1,WCO007686.1,WCO008758.1,WCO003732.1,WCO006120.1,WCO003798.1,WCO003172.1,WCO004546.1,WCO000530.1,WCO003315.1,WCO004171.3,WCO010298.1,WCO008658.1,WCO010518.1,WCO001832.1
GO:0022804	active transmembrane transporter activity	6 of 785 in the list	35 of 2889 in the genome	1	WCO005062.1,WCO003851.1,WCO000102.1,WCO002143.1,WCO002046.1,WCO001952.1
GO:0004721	phosphoprotein phosphatase activity	2 of 785 in the list	16 of 2889 in the genome	1	WCO009188.1,WCO002946.1
GO:0016301	kinase activity	30 of 785 in the list	141 of 2889 in the genome	1	WCO005667.2,WCO004945.1,WCO003681.1,WCO003154.1,WCO010226.1,WCO004698.1,WCO001834.1,WCO005168.1,WCO009580.1,WCO007895.1,WCO003224.1,WCO006866.1,WCO008758.1,WCO007686.1,WCO003732.1,WCO004191.1,WCO006120.1,WCO006555.1,WCO003798.1,WCO003172.1,WCO004546.1,WCO000530.1,WCO004171.3,WCO001162.1,WCO003315.1,WCO006150.1,WCO010298.1,WCO008658.1,WCO010518.1,WCO001832.1
GO:0016773	phosphotransferase activity, alcohol group as acceptor	20 of 785 in the list	100 of 2889 in the genome	1	WCO003681.1,WCO003154.1,WCO001834.1,WCO005168.1,WCO007895.1,WCO006866.1,WCO007686.1,WCO008758.1,WCO003732.1,WCO006120.1,WCO003798.1,WCO003172.1,WCO004546.1,WCO000530.1,WCO003315.1,WCO004171.3,WCO010298.1,WCO008658.1,WCO010518.1,WCO001832.1
GO:0004175	endopeptidase activity	8 of 785 in the list	47 of 2889 in the genome	1	WCO000527.1,WCO006143.1,WCO008905.1,WCO009372.1,WCO010375.1,WCO002447.1,WCO008917.1,WCO000059.1
GO:0016879	ligase activity, forming carbon-nitrogen bonds	5 of 785 in the list	34 of 2889 in the genome	1	WCO009657.3,WCO003956.1,WCO005673.1,WCO004343.1,WCO005643.1
GO:0016820	hydrolase activity, acting on acid anhydrides, catalyzing transmembrane movement of substances	3 of 785 in the list	24 of 2889 in the genome	1	WCO001458.1,WCO010308.4,WCO001952.1
GO:0005515	protein binding	8 of 785 in the list	51 of 2889 in the genome	1	WCO005867.1,WCO000398.1,WCO007692.1,WCO010238.1,WCO003395.1,WCO008406.1,WCO001121.1,WCO005187.1
GO:0016772	transferase activity, transferring phosphorus-containing groups	44 of 785 in the list	208 of 2889 in the genome	1	WCO005667.2,WCO001094.1,WCO000100.1,WCO003681.1,WCO003154.1,WCO004698.1,WCO005168.1,WCO009580.1,WCO008758.1,WCO007686.1,WCO003732.1,WCO004191.1,WCO006120.1,WCO003172.1,WCO000380.1,WCO001226.1,WCO004171.3,WCO003315.1,WCO001162.1,WCO010298.1,WCO008658.1,WCO010518.1,WCO001832.1,WCO004945.1,WCO000370.2,WCO010226.1,WCO001834.1,WCO002456.1,WCO007895.1,WCO003224.1,WCO006866.1,WCO006555.1,WCO003798.1,WCO…
GO:0019001	guanyl nucleotide binding	11 of 785 in the list	67 of 2889 in the genome	1	WCO003190.1,WCO003490.1,WCO003521.1,WCO009308.1,WCO001385.1,WCO010188.1,WCO007830.1,WCO010379.1,WCO010537.1,WCO009727.1,WCO004472.1
GO:0022891	substrate-specific transmembrane transporter activity	11 of 785 in the list	69 of 2889 in the genome	1	WCO001139.1,WCO002143.1,WCO003720.1,WCO006564.1,WCO005526.3,WCO006060.2,WCO001458.1,WCO008377.3,WCO000102.1,WCO001952.1,WCO001039.1
GO:0015399	primary active transmembrane transporter activity	2 of 785 in the list	22 of 2889 in the genome	1	WCO002046.1,WCO001952.1
GO:0015405	P-P-bond-hydrolysis-driven transmembrane transporter activity	2 of 785 in the list	22 of 2889 in the genome	1	WCO002046.1,WCO001952.1
GO:0032561	guanyl ribonucleotide binding	10 of 785 in the list	65 of 2889 in the genome	1	WCO003190.1,WCO003490.1,WCO003521.1,WCO009308.1,WCO001385.1,WCO010188.1,WCO007830.1,WCO010379.1,WCO010537.1,WCO009727.1
GO:0016887	ATPase activity	8 of 785 in the list	58 of 2889 in the genome	1	WCO003546.1,WCO003753.1,WCO000552.1,WCO009372.1,WCO009289.1,WCO001080.1,WCO001952.1,WCO003765.1
GO:0042623	ATPase activity, coupled	8 of 785 in the list	58 of 2889 in the genome	1	WCO003546.1,WCO003753.1,WCO000552.1,WCO009372.1,WCO009289.1,WCO001080.1,WCO001952.1,WCO003765.1
GO:0016817	hydrolase activity, acting on acid anhydrides	39 of 785 in the list	199 of 2889 in the genome	1	WCO010188.1,WCO009055.1,WCO010537.1,WCO002046.1,WCO001080.1,WCO007454.1,WCO009072.1,WCO004804.1,WCO009888.1,WCO005711.1,WCO003753.1,WCO007830.1,WCO003302.1,WCO001458.1,WCO010379.1,WCO008312.1,WCO003226.1,WCO006010.1,WCO001952.1,WCO003765.1,WCO010313.1,WCO007386.1,WCO001100.1,WCO003546.1,WCO000401.1,WCO009372.1,WCO007682.1,WCO009289.1,WCO005109.4,WCO010181.1,WCO004163.1,WCO003568.1,WCO000552.1,WCO…
GO:0022892	substrate-specific transporter activity	13 of 785 in the list	86 of 2889 in the genome	1	WCO001139.1,WCO002143.1,WCO003720.1,WCO006564.1,WCO005526.3,WCO006060.2,WCO001458.1,WCO008377.3,WCO009014.1,WCO000102.1,WCO009517.1,WCO001952.1,WCO001039.1
GO:0015075	ion transmembrane transporter activity	7 of 785 in the list	56 of 2889 in the genome	1	WCO001139.1,WCO001458.1,WCO006564.1,WCO001952.1,WCO005526.3,WCO001039.1,WCO006060.2
GO:0016818	hydrolase activity, acting on acid anhydrides, in phosphorus-containing anhydrides	36 of 785 in the list	194 of 2889 in the genome	1	WCO010188.1,WCO009055.1,WCO010537.1,WCO002046.1,WCO001080.1,WCO007454.1,WCO009072.1,WCO004804.1,WCO009888.1,WCO005711.1,WCO003753.1,WCO007830.1,WCO003302.1,WCO010379.1,WCO008312.1,WCO003226.1,WCO006010.1,WCO001952.1,WCO003765.1,WCO010313.1,WCO007386.1,WCO001100.1,WCO003546.1,WCO000401.1,WCO009372.1,WCO007682.1,WCO009289.1,WCO005109.4,WCO010181.1,WCO004163.1,WCO003568.1,WCO000552.1,WCO001638.1,WCO…
GO:0017111	nucleoside-triphosphatase activity	28 of 785 in the list	162 of 2889 in the genome	1	WCO010313.1,WCO001100.1,WCO007386.1,WCO003546.1,WCO000401.1,WCO009372.1,WCO010188.1,WCO007682.1,WCO009055.1,WCO009289.1,WCO005109.4,WCO010537.1,WCO002046.1,WCO001080.1,WCO007454.1,WCO004163.1,WCO009072.1,WCO009888.1,WCO003753.1,WCO000552.1,WCO007830.1,WCO003302.1,WCO001222.1,WCO010379.1,WCO008312.1,WCO009798.2,WCO001952.1,WCO003765.1
GO:0005488	binding	442 of 785 in the list	1761 of 2889 in the genome	1	WCO001824.1,WCO010791.1,WCO003681.1,WCO010822.1,WCO000900.1,WCO010138.1,WCO009055.1,WCO001069.6,WCO005482.1,WCO002388.2,WCO010206.1,WCO002053.2,WCO007101.1,WCO010719.1,WCO008758.1,WCO003732.1,WCO005711.1,WCO006419.1,WCO007452.1,WCO003321.1,WCO006682.1,WCO005256.1,WCO003627.1,WCO008951.7,WCO006851.1,WCO001385.1,WCO001507.1,WCO006418.1,WCO004565.1,WCO007830.1,WCO006519.1,WCO005988.1,WCO001162.1,WCO…
GO:0016462	pyrophosphatase activity	34 of 785 in the list	190 of 2889 in the genome	1	WCO010188.1,WCO009055.1,WCO010537.1,WCO002046.1,WCO001080.1,WCO007454.1,WCO009072.1,WCO009888.1,WCO003753.1,WCO007830.1,WCO003302.1,WCO010379.1,WCO008312.1,WCO003226.1,WCO006010.1,WCO001952.1,WCO003765.1,WCO010313.1,WCO007386.1,WCO001100.1,WCO003546.1,WCO000401.1,WCO009372.1,WCO009289.1,WCO007682.1,WCO005109.4,WCO010181.1,WCO004163.1,WCO003568.1,WCO000552.1,WCO001638.1,WCO001222.1,WCO006011.1,WCO…
GO:0036094	small molecule binding	106 of 785 in the list	493 of 2889 in the genome	1	WCO010775.1,WCO002405.1,WCO003681.1,WCO004157.1,WCO009055.1,WCO005781.1,WCO004555.2,WCO010537.1,WCO005168.1,WCO002046.1,WCO004472.1,WCO007454.1,WCO008758.1,WCO003732.1,WCO009072.1,WCO006682.1,WCO004370.1,WCO007187.1,WCO003753.1,WCO001385.1,WCO001507.1,WCO007830.1,WCO010379.1,WCO004171.3,WCO003315.1,WCO006091.1,WCO009727.1,WCO008156.3,WCO010518.1,WCO003190.1,WCO003546.1,WCO009372.1,WCO007682.1,WCO…
GO:0008324	cation transmembrane transporter activity	3 of 785 in the list	38 of 2889 in the genome	1	WCO006564.1,WCO005526.3,WCO001039.1
GO:0000166	nucleotide binding	103 of 785 in the list	485 of 2889 in the genome	1	WCO010775.1,WCO002405.1,WCO003681.1,WCO004157.1,WCO009055.1,WCO005781.1,WCO004555.2,WCO010537.1,WCO005168.1,WCO002046.1,WCO004472.1,WCO007454.1,WCO008758.1,WCO003732.1,WCO009072.1,WCO006682.1,WCO004370.1,WCO007187.1,WCO003753.1,WCO001385.1,WCO001507.1,WCO007830.1,WCO010379.1,WCO004171.3,WCO003315.1,WCO006091.1,WCO009727.1,WCO008156.3,WCO010518.1,WCO003190.1,WCO003546.1,WCO009372.1,WCO007682.1,WCO…
GO:0030554	adenyl nucleotide binding	59 of 785 in the list	306 of 2889 in the genome	1	WCO002405.1,WCO003681.1,WCO005585.2,WCO003154.1,WCO009055.1,WCO007751.1,WCO005168.1,WCO002046.1,WCO001080.1,WCO007454.1,WCO008758.1,WCO007686.1,WCO003732.1,WCO010705.1,WCO009072.1,WCO002136.1,WCO001043.1,WCO003753.1,WCO004171.3,WCO003315.1,WCO006091.1,WCO006010.1,WCO003226.1,WCO010298.1,WCO001952.1,WCO000264.1,WCO010518.1,WCO001832.1,WCO003765.1,WCO010313.1,WCO001100.1,WCO003546.1,WCO003426.1,WCO…
GO:0032559	adenyl ribonucleotide binding	51 of 785 in the list	278 of 2889 in the genome	1	WCO002405.1,WCO003681.1,WCO005585.2,WCO003154.1,WCO009055.1,WCO007751.1,WCO005168.1,WCO002046.1,WCO001080.1,WCO007454.1,WCO008758.1,WCO007686.1,WCO003732.1,WCO009072.1,WCO003753.1,WCO004171.3,WCO003315.1,WCO006091.1,WCO006010.1,WCO003226.1,WCO010298.1,WCO001952.1,WCO000264.1,WCO010518.1,WCO001832.1,WCO003765.1,WCO010313.1,WCO001100.1,WCO003546.1,WCO003426.1,WCO009372.1,WCO003415.1,WCO009225.1,WCO…
GO:0017076	purine nucleotide binding	69 of 785 in the list	372 of 2889 in the genome	1	WCO002405.1,WCO003681.1,WCO009055.1,WCO010537.1,WCO005168.1,WCO002046.1,WCO004472.1,WCO007454.1,WCO008758.1,WCO003732.1,WCO009072.1,WCO003753.1,WCO001385.1,WCO007830.1,WCO010379.1,WCO004171.3,WCO003315.1,WCO006091.1,WCO009727.1,WCO010518.1,WCO003190.1,WCO003546.1,WCO009372.1,WCO009289.1,WCO001834.1,WCO003971.1,WCO007895.1,WCO000186.1,WCO005336.1,WCO001026.1,WCO004546.1,WCO001638.1,WCO004346.1,WCO…
GO:0003676	nucleic acid binding	47 of 785 in the list	279 of 2889 in the genome	1	WCO003522.1,WCO002522.1,WCO010506.1,WCO001747.1,WCO006776.1,WCO006614.1,WCO003160.1,WCO005596.1,WCO003227.1,WCO001069.6,WCO002388.2,WCO002053.2,WCO007164.1,WCO010189.1,WCO003521.1,WCO003753.1,WCO000472.1,WCO006113.1,WCO007830.1,WCO005658.1,WCO006010.1,WCO002682.1,WCO000133.1,WCO003765.1,WCO010313.1,WCO009591.1,WCO003008.2,WCO007133.1,WCO002127.1,WCO005235.1,WCO001166.1,WCO010747.1,WCO007419.1,WCO…
GO:0032553	ribonucleotide binding	60 of 785 in the list	342 of 2889 in the genome	1	WCO002405.1,WCO003681.1,WCO005585.2,WCO010188.1,WCO003154.1,WCO009055.1,WCO007751.1,WCO010537.1,WCO005168.1,WCO002046.1,WCO001080.1,WCO007454.1,WCO008758.1,WCO007686.1,WCO003732.1,WCO009072.1,WCO003521.1,WCO003753.1,WCO001385.1,WCO007830.1,WCO010379.1,WCO004171.3,WCO003315.1,WCO006091.1,WCO006010.1,WCO003226.1,WCO010298.1,WCO009727.1,WCO001952.1,WCO000264.1,WCO010518.1,WCO001832.1,WCO003765.1,WCO…
GO:0032555	purine ribonucleotide binding	60 of 785 in the list	342 of 2889 in the genome	1	WCO002405.1,WCO003681.1,WCO005585.2,WCO010188.1,WCO003154.1,WCO009055.1,WCO007751.1,WCO010537.1,WCO005168.1,WCO002046.1,WCO001080.1,WCO007454.1,WCO008758.1,WCO007686.1,WCO003732.1,WCO009072.1,WCO003521.1,WCO003753.1,WCO001385.1,WCO007830.1,WCO010379.1,WCO004171.3,WCO003315.1,WCO006091.1,WCO006010.1,WCO003226.1,WCO010298.1,WCO009727.1,WCO001952.1,WCO000264.1,WCO010518.1,WCO001832.1,WCO003765.1,WCO…
Gene Ontology ID	Biological process term	Cluster frequency	Genome frequency of use	Corrected P-value	Gene list
GO:0008152	metabolic process	383 of 500 in the list	1361 of 1953 in the genome	0.00954	WCO006143.1,WCO009707.2,WCO003681.1,WCO000015.1,WCO004185.1,WCO002388.2,WCO003007.3,WCO007101.1,WCO006250.1,WCO010719.1,WCO008758.1,WCO003732.1,WCO003608.1,WCO009331.1,WCO003321.1,WCO006682.1,WCO005256.1,WCO003627.1,WCO008951.7,WCO005147.1,WCO006217.1,WCO004565.1,WCO007830.1,WCO006519.1,WCO005988.1,WCO001162.1,WCO006091.1,WCO000008.1,WCO004583.1,WCO003008.2,WCO001166.1,WCO005497.1,WCO004105.1,WCO…
GO:0044042	glucan metabolic process	5 of 500 in the list	6 of 1953 in the genome	1	WCO010066.1,WCO003877.1,WCO006327.1,WCO004434.1,WCO003150.1
GO:0044255	cellular lipid metabolic process	13 of 500 in the list	27 of 1953 in the genome	1	WCO001680.1,WCO004501.1,WCO006829.1,WCO003627.1,WCO005188.1,WCO007906.1,WCO009224.2,WCO007347.1,WCO003007.3,WCO001446.1,WCO004484.1,WCO008897.1,WCO008156.3
GO:0006220	pyrimidine nucleotide metabolic process	6 of 500 in the list	9 of 1953 in the genome	1	WCO010181.1,WCO009657.3,WCO003956.1,WCO007196.1,WCO009225.1,WCO005643.1
GO:0022613	ribonucleoprotein complex biogenesis	8 of 500 in the list	14 of 1953 in the genome	1	WCO010248.1,WCO000442.1,WCO001069.6,WCO008592.3,WCO001744.1,WCO010072.1,WCO008779.1,WCO007714.1
GO:0071843	cellular component biogenesis at cellular level	8 of 500 in the list	14 of 1953 in the genome	1	WCO010248.1,WCO000442.1,WCO001069.6,WCO008592.3,WCO001744.1,WCO010072.1,WCO008779.1,WCO007714.1
GO:0006629	lipid metabolic process	17 of 500 in the list	40 of 1953 in the genome	1	WCO001680.1,WCO004501.1,WCO006829.1,WCO008587.2,WCO008659.1,WCO005188.1,WCO007906.1,WCO007347.1,WCO003007.3,WCO008897.1,WCO004484.1,WCO003627.1,WCO000746.1,WCO009224.2,WCO010449.1,WCO001446.1,WCO008156.3
GO:0005977	glycogen metabolic process	3 of 500 in the list	3 of 1953 in the genome	1	WCO010066.1,WCO006327.1,WCO003150.1
GO:0006112	energy reserve metabolic process	3 of 500 in the list	3 of 1953 in the genome	1	WCO010066.1,WCO006327.1,WCO003150.1
GO:0006073	cellular glucan metabolic process	4 of 500 in the list	5 of 1953 in the genome	1	WCO010066.1,WCO003877.1,WCO006327.1,WCO003150.1
GO:0042254	ribosome biogenesis	6 of 500 in the list	10 of 1953 in the genome	1	WCO010248.1,WCO000442.1,WCO001069.6,WCO008592.3,WCO008779.1,WCO007714.1
GO:0055114	oxidation-reduction process	10 of 500 in the list	21 of 1953 in the genome	1	WCO010705.1,WCO006327.1,WCO009897.1,WCO005147.1,WCO010066.1,WCO007680.1,WCO003173.1,WCO003150.1,WCO009823.1,WCO006369.1
GO:0006631	fatty acid metabolic process	7 of 500 in the list	13 of 1953 in the genome	1	WCO009224.2,WCO001680.1,WCO007347.1,WCO003627.1,WCO003007.3,WCO004484.1,WCO005188.1
GO:0015980	energy derivation by oxidation of organic compounds	9 of 500 in the list	19 of 1953 in the genome	1	WCO010066.1,WCO010705.1,WCO003173.1,WCO007680.1,WCO006327.1,WCO009897.1,WCO003150.1,WCO009823.1,WCO005147.1
GO:0005976	polysaccharide metabolic process	10 of 500 in the list	22 of 1953 in the genome	1	WCO003780.1,WCO009495.1,WCO006327.1,WCO007973.1,WCO010066.1,WCO006519.1,WCO003877.1,WCO004434.1,WCO003150.1,WCO007390.1
GO:0072527	pyrimidine-containing compound metabolic process	6 of 500 in the list	11 of 1953 in the genome	1	WCO010181.1,WCO009657.3,WCO003956.1,WCO007196.1,WCO009225.1,WCO005643.1
GO:0043648	dicarboxylic acid metabolic process	4 of 500 in the list	6 of 1953 in the genome	1	WCO007680.1,WCO001729.1,WCO008624.1,WCO004186.1
GO:0006810	transport	91 of 500 in the list	306 of 1953 in the genome	1	WCO009645.1,WCO009191.1,WCO004670.1,WCO002046.1,WCO005815.1,WCO004940.2,WCO002397.1,WCO010757.1,WCO007765.1,WCO005526.3,WCO006060.2,WCO003851.1,WCO003948.1,WCO008866.1,WCO008069.1,WCO001728.1,WCO008609.1,WCO000700.3,WCO001166.1,WCO007849.1,WCO009137.1,WCO004897.1,WCO002628.1,WCO007569.1,WCO009014.1,WCO001756.1,WCO007672.1,WCO003012.1,WCO001257.1,WCO003398.1,WCO005134.1,WCO010308.4,WCO004809.1,WCO…
GO:0044264	cellular polysaccharide metabolic process	5 of 500 in the list	9 of 1953 in the genome	1	WCO010066.1,WCO003780.1,WCO003877.1,WCO006327.1,WCO003150.1
GO:0005975	carbohydrate metabolic process	28 of 500 in the list	83 of 1953 in the genome	1	WCO003780.1,WCO000628.1,WCO009495.1,WCO006013.1,WCO007973.1,WCO002405.1,WCO007906.1,WCO005781.1,WCO010066.1,WCO003173.1,WCO004434.1,WCO006108.1,WCO005168.1,WCO006369.1,WCO006327.1,WCO006555.1,WCO007964.1,WCO005336.1,WCO008912.1,WCO009742.1,WCO003262.1,WCO005147.1,WCO006519.1,WCO003877.1,WCO003150.1,WCO007203.1,WCO004583.1,WCO007390.1
GO:0044085	cellular component biogenesis	9 of 500 in the list	21 of 1953 in the genome	1	WCO008592.3,WCO001744.1,WCO008779.1,WCO007714.1,WCO010248.1,WCO001069.6,WCO000442.1,WCO010238.1,WCO010072.1
GO:0006643	membrane lipid metabolic process	2 of 500 in the list	2 of 1953 in the genome	1	WCO001680.1,WCO008897.1
GO:0019856	pyrimidine base biosynthetic process	2 of 500 in the list	2 of 1953 in the genome	1	WCO007196.1,WCO009225.1
GO:0051234	establishment of localization	93 of 500 in the list	319 of 1953 in the genome	1	WCO009645.1,WCO009191.1,WCO004670.1,WCO002046.1,WCO005815.1,WCO004940.2,WCO002397.1,WCO010757.1,WCO007765.1,WCO005526.3,WCO006060.2,WCO003851.1,WCO003948.1,WCO008866.1,WCO008069.1,WCO001728.1,WCO008609.1,WCO000700.3,WCO001166.1,WCO007849.1,WCO009137.1,WCO004897.1,WCO002628.1,WCO007569.1,WCO009014.1,WCO001756.1,WCO007672.1,WCO003012.1,WCO001257.1,WCO003398.1,WCO009897.1,WCO007096.1,WCO005134.1,WCO…
GO:0051179	localization	93 of 500 in the list	320 of 1953 in the genome	1	WCO009645.1,WCO009191.1,WCO004670.1,WCO002046.1,WCO005815.1,WCO004940.2,WCO002397.1,WCO010757.1,WCO007765.1,WCO005526.3,WCO006060.2,WCO003851.1,WCO003948.1,WCO008866.1,WCO008069.1,WCO001728.1,WCO008609.1,WCO000700.3,WCO001166.1,WCO007849.1,WCO009137.1,WCO004897.1,WCO002628.1,WCO007569.1,WCO009014.1,WCO001756.1,WCO007672.1,WCO003012.1,WCO001257.1,WCO003398.1,WCO009897.1,WCO007096.1,WCO005134.1,WCO…
GO:0032787	monocarboxylic acid metabolic process	8 of 500 in the list	19 of 1953 in the genome	1	WCO009224.2,WCO001680.1,WCO007347.1,WCO003627.1,WCO006630.1,WCO003007.3,WCO004484.1,WCO005188.1
GO:0006091	generation of precursor metabolites and energy	10 of 500 in the list	26 of 1953 in the genome	1	WCO010705.1,WCO006327.1,WCO009897.1,WCO007096.1,WCO005147.1,WCO010066.1,WCO007680.1,WCO003173.1,WCO003150.1,WCO009823.1
GO:0006720	isoprenoid metabolic process	3 of 500 in the list	5 of 1953 in the genome	1	WCO006829.1,WCO001446.1,WCO008156.3
GO:0009156	ribonucleoside monophosphate biosynthetic process	3 of 500 in the list	5 of 1953 in the genome	1	WCO008346.1,WCO000229.1,WCO004343.1
GO:0009161	ribonucleoside monophosphate metabolic process	3 of 500 in the list	5 of 1953 in the genome	1	WCO008346.1,WCO000229.1,WCO004343.1
GO:0009167	purine ribonucleoside monophosphate metabolic process	3 of 500 in the list	5 of 1953 in the genome	1	WCO008346.1,WCO000229.1,WCO004343.1
GO:0009168	purine ribonucleoside monophosphate biosynthetic process	3 of 500 in the list	5 of 1953 in the genome	1	WCO008346.1,WCO000229.1,WCO004343.1
GO:0044262	cellular carbohydrate metabolic process	17 of 500 in the list	51 of 1953 in the genome	1	WCO003780.1,WCO006013.1,WCO002405.1,WCO007906.1,WCO005781.1,WCO010066.1,WCO003173.1,WCO006108.1,WCO005168.1,WCO006369.1,WCO006327.1,WCO006555.1,WCO008912.1,WCO005336.1,WCO003877.1,WCO003150.1,WCO004583.1
GO:0006006	glucose metabolic process	7 of 500 in the list	18 of 1953 in the genome	1	WCO005781.1,WCO005336.1,WCO008912.1,WCO006108.1,WCO002405.1,WCO005168.1,WCO006369.1
GO:0009060	aerobic respiration	6 of 500 in the list	15 of 1953 in the genome	1	WCO010705.1,WCO003173.1,WCO007680.1,WCO009897.1,WCO009823.1,WCO005147.1
GO:0009064	glutamine family amino acid metabolic process	6 of 500 in the list	15 of 1953 in the genome	1	WCO003971.1,WCO001043.1,WCO003606.1,WCO006250.1,WCO009225.1,WCO006711.1
GO:0006071	glycerol metabolic process	2 of 500 in the list	3 of 1953 in the genome	1	WCO006555.1,WCO007906.1
GO:0006476	protein deacetylation	2 of 500 in the list	3 of 1953 in the genome	1	WCO001228.1,WCO007451.1
GO:0006497	protein lipidation	2 of 500 in the list	3 of 1953 in the genome	1	WCO001014.4,WCO009293.1
GO:0006595	polyamine metabolic process	2 of 500 in the list	3 of 1953 in the genome	1	WCO006080.2,WCO003272.1
GO:0035601	protein deacylation	2 of 500 in the list	3 of 1953 in the genome	1	WCO001228.1,WCO007451.1
GO:0042157	lipoprotein metabolic process	2 of 500 in the list	3 of 1953 in the genome	1	WCO001014.4,WCO009293.1
GO:0042158	lipoprotein biosynthetic process	2 of 500 in the list	3 of 1953 in the genome	1	WCO001014.4,WCO009293.1
GO:0042743	hydrogen peroxide metabolic process	2 of 500 in the list	3 of 1953 in the genome	1	WCO005380.1,WCO006517.1
GO:0046112	nucleobase biosynthetic process	2 of 500 in the list	3 of 1953 in the genome	1	WCO007196.1,WCO009225.1
GO:0009126	purine nucleoside monophosphate metabolic process	3 of 500 in the list	6 of 1953 in the genome	1	WCO008346.1,WCO000229.1,WCO004343.1
GO:0009127	purine nucleoside monophosphate biosynthetic process	3 of 500 in the list	6 of 1953 in the genome	1	WCO008346.1,WCO000229.1,WCO004343.1
GO:0006732	coenzyme metabolic process	6 of 500 in the list	16 of 1953 in the genome	1	WCO003608.1,WCO003347.1,WCO001072.1,WCO010113.1,WCO008156.3,WCO006369.1
GO:0045333	cellular respiration	6 of 500 in the list	16 of 1953 in the genome	1	WCO010705.1,WCO003173.1,WCO007680.1,WCO009897.1,WCO009823.1,WCO005147.1
GO:0009108	coenzyme biosynthetic process	4 of 500 in the list	10 of 1953 in the genome	1	WCO003608.1,WCO003347.1,WCO001072.1,WCO010113.1
GO:0009123	nucleoside monophosphate metabolic process	4 of 500 in the list	10 of 1953 in the genome	1	WCO001226.1,WCO008346.1,WCO000229.1,WCO004343.1
GO:0009124	nucleoside monophosphate biosynthetic process	4 of 500 in the list	10 of 1953 in the genome	1	WCO001226.1,WCO008346.1,WCO000229.1,WCO004343.1
GO:0009112	nucleobase metabolic process	3 of 500 in the list	7 of 1953 in the genome	1	WCO007196.1,WCO003606.1,WCO009225.1
GO:0009451	RNA modification	3 of 500 in the list	7 of 1953 in the genome	1	WCO007684.1,WCO007195.1,WCO005710.1
GO:0006082	organic acid metabolic process	36 of 500 in the list	127 of 1953 in the genome	1	WCO008528.1,WCO008624.1,WCO005188.1,WCO003606.1,WCO007751.1,WCO007347.1,WCO003007.3,WCO006738.1,WCO006250.1,WCO003598.1,WCO001043.1,WCO003627.1,WCO004186.1,WCO009224.2,WCO007680.1,WCO000008.1,WCO003465.1,WCO006062.1,WCO000264.1,WCO006711.1,WCO001680.1,WCO000187.1,WCO009225.1,WCO009052.2,WCO003971.1,WCO001051.1,WCO004484.1,WCO000186.1,WCO006630.1,WCO006952.1,WCO000407.1,WCO009554.1,WCO008634.1,WCO…
GO:0043436	oxoacid metabolic process	36 of 500 in the list	127 of 1953 in the genome	1	WCO008528.1,WCO008624.1,WCO005188.1,WCO003606.1,WCO007751.1,WCO007347.1,WCO003007.3,WCO006738.1,WCO006250.1,WCO003598.1,WCO001043.1,WCO003627.1,WCO004186.1,WCO009224.2,WCO007680.1,WCO000008.1,WCO003465.1,WCO006062.1,WCO000264.1,WCO006711.1,WCO001680.1,WCO000187.1,WCO009225.1,WCO009052.2,WCO003971.1,WCO001051.1,WCO004484.1,WCO000186.1,WCO006630.1,WCO006952.1,WCO000407.1,WCO009554.1,WCO008634.1,WCO…
GO:0006396	RNA processing	11 of 500 in the list	35 of 1953 in the genome	1	WCO005030.1,WCO008592.3,WCO009308.1,WCO003160.1,WCO005962.1,WCO010668.1,WCO009288.1,WCO005710.1,WCO003765.1,WCO010719.1,WCO000969.1
GO:0006206	pyrimidine base metabolic process	2 of 500 in the list	4 of 1953 in the genome	1	WCO007196.1,WCO009225.1
GO:0006397	mRNA processing	2 of 500 in the list	4 of 1953 in the genome	1	WCO010668.1,WCO009308.1
GO:0019362	pyridine nucleotide metabolic process	2 of 500 in the list	4 of 1953 in the genome	1	WCO001072.1,WCO006369.1
GO:0019400	alditol metabolic process	2 of 500 in the list	4 of 1953 in the genome	1	WCO006555.1,WCO007906.1
GO:0072524	pyridine-containing compound metabolic process	2 of 500 in the list	4 of 1953 in the genome	1	WCO001072.1,WCO006369.1
GO:0072593	reactive oxygen species metabolic process	2 of 500 in the list	4 of 1953 in the genome	1	WCO005380.1,WCO006517.1
GO:0019752	carboxylic acid metabolic process	35 of 500 in the list	124 of 1953 in the genome	1	WCO008528.1,WCO008624.1,WCO005188.1,WCO003606.1,WCO007751.1,WCO007347.1,WCO003007.3,WCO006738.1,WCO006250.1,WCO003598.1,WCO001043.1,WCO003627.1,WCO004186.1,WCO009224.2,WCO007680.1,WCO000008.1,WCO003465.1,WCO006062.1,WCO000264.1,WCO006711.1,WCO001680.1,WCO000187.1,WCO009225.1,WCO009052.2,WCO003971.1,WCO001051.1,WCO004484.1,WCO000186.1,WCO006630.1,WCO006952.1,WCO009554.1,WCO008634.1,WCO004346.1,WCO…
GO:0042180	cellular ketone metabolic process	36 of 500 in the list	128 of 1953 in the genome	1	WCO008528.1,WCO008624.1,WCO005188.1,WCO003606.1,WCO007751.1,WCO007347.1,WCO003007.3,WCO006738.1,WCO006250.1,WCO003598.1,WCO001043.1,WCO003627.1,WCO004186.1,WCO009224.2,WCO007680.1,WCO000008.1,WCO003465.1,WCO006062.1,WCO000264.1,WCO006711.1,WCO001680.1,WCO000187.1,WCO009225.1,WCO009052.2,WCO003971.1,WCO001051.1,WCO004484.1,WCO000186.1,WCO006630.1,WCO006952.1,WCO000407.1,WCO009554.1,WCO008634.1,WCO…
GO:0016310	phosphorylation	3 of 500 in the list	8 of 1953 in the genome	1	WCO008658.1,WCO001832.1,WCO004546.1
GO:0005984	disaccharide metabolic process	2 of 500 in the list	5 of 1953 in the genome	1	WCO006013.1,WCO004583.1
GO:0006468	protein phosphorylation	2 of 500 in the list	5 of 1953 in the genome	1	WCO001832.1,WCO004546.1
GO:0006525	arginine metabolic process	2 of 500 in the list	5 of 1953 in the genome	1	WCO003971.1,WCO006711.1
GO:0006576	cellular biogenic amine metabolic process	2 of 500 in the list	5 of 1953 in the genome	1	WCO006080.2,WCO003272.1
GO:0006733	oxidoreduction coenzyme metabolic process	2 of 500 in the list	5 of 1953 in the genome	1	WCO001072.1,WCO006369.1
GO:0008202	steroid metabolic process	2 of 500 in the list	5 of 1953 in the genome	1	WCO008587.2,WCO000746.1
GO:0009311	oligosaccharide metabolic process	2 of 500 in the list	5 of 1953 in the genome	1	WCO006013.1,WCO004583.1
GO:0072528	pyrimidine-containing compound biosynthetic process	2 of 500 in the list	5 of 1953 in the genome	1	WCO007196.1,WCO009225.1
GO:0006007	glucose catabolic process	5 of 500 in the list	16 of 1953 in the genome	1	WCO005781.1,WCO008912.1,WCO006108.1,WCO005168.1,WCO006369.1
GO:0019320	hexose catabolic process	5 of 500 in the list	16 of 1953 in the genome	1	WCO005781.1,WCO008912.1,WCO006108.1,WCO005168.1,WCO006369.1
GO:0046164	alcohol catabolic process	5 of 500 in the list	16 of 1953 in the genome	1	WCO005781.1,WCO008912.1,WCO006108.1,WCO005168.1,WCO006369.1
GO:0046365	monosaccharide catabolic process	5 of 500 in the list	16 of 1953 in the genome	1	WCO005781.1,WCO008912.1,WCO006108.1,WCO005168.1,WCO006369.1
GO:0051188	cofactor biosynthetic process	5 of 500 in the list	16 of 1953 in the genome	1	WCO003608.1,WCO003347.1,WCO010201.1,WCO001072.1,WCO010113.1
GO:0030001	metal ion transport	6 of 500 in the list	20 of 1953 in the genome	1	WCO002685.1,WCO002687.1,WCO002006.1,WCO002046.1,WCO006564.1,WCO001039.1
GO:0044282	small molecule catabolic process	6 of 500 in the list	20 of 1953 in the genome	1	WCO005781.1,WCO008912.1,WCO006108.1,WCO005168.1,WCO006738.1,WCO006369.1
GO:0016052	carbohydrate catabolic process	7 of 500 in the list	24 of 1953 in the genome	1	WCO005781.1,WCO006519.1,WCO004434.1,WCO008912.1,WCO006108.1,WCO005168.1,WCO006369.1
GO:0044281	small molecule metabolic process	62 of 500 in the list	236 of 1953 in the genome	1	WCO008528.1,WCO002405.1,WCO008624.1,WCO005188.1,WCO003606.1,WCO004185.1,WCO007751.1,WCO005781.1,WCO000803.1,WCO007347.1,WCO003007.3,WCO006108.1,WCO005168.1,WCO006738.1,WCO006250.1,WCO003598.1,WCO009657.3,WCO008346.1,WCO001043.1,WCO008912.1,WCO003627.1,WCO004186.1,WCO009224.2,WCO001226.1,WCO010132.1,WCO007680.1,WCO000008.1,WCO003465.1,WCO007196.1,WCO001952.1,WCO006062.1,WCO000264.1,WCO006711.1,WCO…
GO:0019318	hexose metabolic process	7 of 500 in the list	25 of 1953 in the genome	1	WCO005781.1,WCO005336.1,WCO008912.1,WCO006108.1,WCO002405.1,WCO005168.1,WCO006369.1
GO:0051186	cofactor metabolic process	7 of 500 in the list	25 of 1953 in the genome	1	WCO003608.1,WCO003347.1,WCO010201.1,WCO001072.1,WCO010113.1,WCO008156.3,WCO006369.1
GO:0000271	polysaccharide biosynthetic process	2 of 500 in the list	6 of 1953 in the genome	1	WCO003780.1,WCO009495.1
GO:0015837	amine transport	2 of 500 in the list	6 of 1953 in the genome	1	WCO000102.1,WCO002143.1
GO:0016051	carbohydrate biosynthetic process	2 of 500 in the list	6 of 1953 in the genome	1	WCO003780.1,WCO009495.1
GO:0016071	mRNA metabolic process	2 of 500 in the list	6 of 1953 in the genome	1	WCO010668.1,WCO009308.1
GO:0019751	polyol metabolic process	2 of 500 in the list	6 of 1953 in the genome	1	WCO006555.1,WCO007906.1
GO:0034470	ncRNA processing	2 of 500 in the list	6 of 1953 in the genome	1	WCO008592.3,WCO005710.1
GO:0071705	nitrogen compound transport	2 of 500 in the list	6 of 1953 in the genome	1	WCO000102.1,WCO002143.1
GO:0044238	primary metabolic process	198 of 500 in the list	773 of 1953 in the genome	1	WCO006270.1,WCO010465.1,WCO000398.1,WCO006143.1,WCO003681.1,WCO008905.1,WCO009851.1,WCO002388.2,WCO003007.3,WCO006108.1,WCO006250.1,WCO010719.1,WCO008758.1,WCO003732.1,WCO005030.1,WCO007964.1,WCO003627.1,WCO008951.7,WCO005147.1,WCO010375.1,WCO004565.1,WCO007830.1,WCO006519.1,WCO010132.1,WCO005988.1,WCO001162.1,WCO006091.1,WCO000008.1,WCO004583.1,WCO009591.1,WCO000341.1,WCO001166.1,WCO005497.1,WCO…
GO:0071841	cellular component organization or biogenesis at cellular level	12 of 500 in the list	46 of 1953 in the genome	1	WCO007133.1,WCO008592.3,WCO001744.1,WCO008779.1,WCO007714.1,WCO010248.1,WCO000442.1,WCO001069.6,WCO010238.1,WCO008897.1,WCO010072.1,WCO009161.1
GO:0005996	monosaccharide metabolic process	7 of 500 in the list	27 of 1953 in the genome	1	WCO005781.1,WCO005336.1,WCO008912.1,WCO006108.1,WCO002405.1,WCO005168.1,WCO006369.1
GO:0006725	cellular aromatic compound metabolic process	6 of 500 in the list	23 of 1953 in the genome	1	WCO004185.1,WCO000187.1,WCO007196.1,WCO003606.1,WCO010113.1,WCO009225.1
GO:0006796	phosphate-containing compound metabolic process	6 of 500 in the list	23 of 1953 in the genome	1	WCO009188.1,WCO002946.1,WCO008658.1,WCO001832.1,WCO004546.1,WCO007906.1
GO:0006066	alcohol metabolic process	9 of 500 in the list	35 of 1953 in the genome	1	WCO006555.1,WCO005336.1,WCO008912.1,WCO002405.1,WCO007906.1,WCO005781.1,WCO006108.1,WCO005168.1,WCO006369.1
GO:0044275	cellular carbohydrate catabolic process	5 of 500 in the list	19 of 1953 in the genome	1	WCO005781.1,WCO008912.1,WCO006108.1,WCO005168.1,WCO006369.1
GO:0055086	nucleobase-containing small molecule metabolic process	17 of 500 in the list	67 of 1953 in the genome	1	WCO003606.1,WCO008892.1,WCO009225.1,WCO010181.1,WCO000229.1,WCO003956.1,WCO006369.1,WCO001960.1,WCO009657.3,WCO008346.1,WCO004343.1,WCO001226.1,WCO010132.1,WCO001072.1,WCO007196.1,WCO001952.1,WCO005643.1
GO:0006644	phospholipid metabolic process	2 of 500 in the list	7 of 1953 in the genome	1	WCO004501.1,WCO007906.1
GO:0019637	organophosphate metabolic process	2 of 500 in the list	7 of 1953 in the genome	1	WCO004501.1,WCO007906.1
GO:0009309	amine biosynthetic process	8 of 500 in the list	32 of 1953 in the genome	1	WCO003598.1,WCO008528.1,WCO003272.1,WCO009554.1,WCO009052.2,WCO000008.1,WCO000186.1,WCO005284.1
GO:0006793	phosphorus metabolic process	6 of 500 in the list	24 of 1953 in the genome	1	WCO009188.1,WCO002946.1,WCO008658.1,WCO001832.1,WCO004546.1,WCO007906.1
GO:0044106	cellular amine metabolic process	25 of 500 in the list	101 of 1953 in the genome	1	WCO008528.1,WCO000187.1,WCO003606.1,WCO009225.1,WCO007751.1,WCO009052.2,WCO001051.1,WCO003971.1,WCO006738.1,WCO006250.1,WCO000186.1,WCO003598.1,WCO001043.1,WCO003272.1,WCO006952.1,WCO009554.1,WCO006080.2,WCO008634.1,WCO004346.1,WCO003465.1,WCO000008.1,WCO000264.1,WCO006062.1,WCO005284.1,WCO006711.1
GO:0006753	nucleoside phosphate metabolic process	15 of 500 in the list	61 of 1953 in the genome	1	WCO001960.1,WCO009657.3,WCO008346.1,WCO009225.1,WCO004343.1,WCO001226.1,WCO010132.1,WCO010181.1,WCO000229.1,WCO003956.1,WCO007196.1,WCO001072.1,WCO001952.1,WCO006369.1,WCO005643.1
GO:0009117	nucleotide metabolic process	15 of 500 in the list	61 of 1953 in the genome	1	WCO001960.1,WCO009657.3,WCO008346.1,WCO009225.1,WCO004343.1,WCO001226.1,WCO010132.1,WCO010181.1,WCO000229.1,WCO003956.1,WCO007196.1,WCO001072.1,WCO001952.1,WCO006369.1,WCO005643.1
GO:0006412	translation	12 of 500 in the list	49 of 1953 in the genome	1	WCO009591.1,WCO010506.1,WCO005681.1,WCO003352.1,WCO007751.1,WCO007830.1,WCO010317.1,WCO008634.1,WCO004346.1,WCO000264.1,WCO007722.1,WCO003765.1
GO:0016070	RNA metabolic process	25 of 500 in the list	102 of 1953 in the genome	1	WCO003522.1,WCO003160.1,WCO003227.1,WCO005962.1,WCO010668.1,WCO007751.1,WCO002388.2,WCO007195.1,WCO000969.1,WCO005874.1,WCO010719.1,WCO005030.1,WCO008592.3,WCO009308.1,WCO003451.1,WCO003521.1,WCO004546.1,WCO003301.1,WCO007684.1,WCO009288.1,WCO008634.1,WCO004346.1,WCO005710.1,WCO000264.1,WCO003765.1
GO:0000272	polysaccharide catabolic process	2 of 500 in the list	8 of 1953 in the genome	1	WCO006519.1,WCO004434.1
GO:0006022	aminoglycan metabolic process	2 of 500 in the list	8 of 1953 in the genome	1	WCO006519.1,WCO009495.1
GO:0009308	amine metabolic process	27 of 500 in the list	111 of 1953 in the genome	1	WCO009495.1,WCO008528.1,WCO000187.1,WCO003606.1,WCO009225.1,WCO007751.1,WCO009052.2,WCO001051.1,WCO003971.1,WCO006738.1,WCO006250.1,WCO000186.1,WCO003598.1,WCO001043.1,WCO003272.1,WCO006952.1,WCO006519.1,WCO009554.1,WCO006080.2,WCO008634.1,WCO004346.1,WCO003465.1,WCO000008.1,WCO000264.1,WCO006062.1,WCO005284.1,WCO006711.1
GO:0034645	cellular macromolecule biosynthetic process	23 of 500 in the list	95 of 1953 in the genome	1	WCO003522.1,WCO003780.1,WCO009591.1,WCO010506.1,WCO009293.1,WCO003352.1,WCO003227.1,WCO007751.1,WCO002388.2,WCO010317.1,WCO005874.1,WCO001014.4,WCO005681.1,WCO003451.1,WCO003521.1,WCO004546.1,WCO003301.1,WCO007830.1,WCO008634.1,WCO004346.1,WCO007722.1,WCO000264.1,WCO003765.1
GO:0006351	transcription, DNA-dependent	8 of 500 in the list	34 of 1953 in the genome	1	WCO003522.1,WCO003521.1,WCO003451.1,WCO004546.1,WCO003227.1,WCO003301.1,WCO002388.2,WCO005874.1
GO:0032774	RNA biosynthetic process	8 of 500 in the list	34 of 1953 in the genome	1	WCO003522.1,WCO003521.1,WCO003451.1,WCO004546.1,WCO003227.1,WCO003301.1,WCO002388.2,WCO005874.1
GO:0008652	cellular amino acid biosynthetic process	7 of 500 in the list	30 of 1953 in the genome	1	WCO003598.1,WCO009554.1,WCO009052.2,WCO008528.1,WCO000008.1,WCO005284.1,WCO000186.1
GO:0016053	organic acid biosynthetic process	7 of 500 in the list	30 of 1953 in the genome	1	WCO003598.1,WCO009554.1,WCO009052.2,WCO008528.1,WCO000008.1,WCO005284.1,WCO000186.1
GO:0044283	small molecule biosynthetic process	7 of 500 in the list	30 of 1953 in the genome	1	WCO003598.1,WCO009554.1,WCO009052.2,WCO008528.1,WCO000008.1,WCO005284.1,WCO000186.1
GO:0046394	carboxylic acid biosynthetic process	7 of 500 in the list	30 of 1953 in the genome	1	WCO003598.1,WCO009554.1,WCO009052.2,WCO008528.1,WCO000008.1,WCO005284.1,WCO000186.1
GO:0009059	macromolecule biosynthetic process	24 of 500 in the list	100 of 1953 in the genome	1	WCO003522.1,WCO003780.1,WCO009591.1,WCO009495.1,WCO010506.1,WCO009293.1,WCO003352.1,WCO003227.1,WCO007751.1,WCO002388.2,WCO010317.1,WCO005874.1,WCO001014.4,WCO005681.1,WCO003451.1,WCO003521.1,WCO004546.1,WCO003301.1,WCO007830.1,WCO008634.1,WCO004346.1,WCO007722.1,WCO000264.1,WCO003765.1
GO:0042221	response to chemical stimulus	2 of 500 in the list	9 of 1953 in the genome	1	WCO003851.1,WCO005134.1
GO:0010468	regulation of gene expression	7 of 500 in the list	31 of 1953 in the genome	1	WCO003301.1,WCO002388.2,WCO003681.1,WCO005446.1,WCO003451.1,WCO004157.1,WCO004546.1
GO:0006811	ion transport	10 of 500 in the list	44 of 1953 in the genome	1	WCO005062.1,WCO002685.1,WCO002006.1,WCO006564.1,WCO006060.2,WCO010308.4,WCO002687.1,WCO002046.1,WCO001952.1,WCO001039.1
GO:0006520	cellular amino acid metabolic process	23 of 500 in the list	98 of 1953 in the genome	1	WCO008528.1,WCO000187.1,WCO003606.1,WCO009225.1,WCO007751.1,WCO009052.2,WCO001051.1,WCO003971.1,WCO006738.1,WCO006250.1,WCO000186.1,WCO003598.1,WCO001043.1,WCO006952.1,WCO009554.1,WCO008634.1,WCO004346.1,WCO003465.1,WCO000008.1,WCO000264.1,WCO006062.1,WCO005284.1,WCO006711.1
GO:0044271	cellular nitrogen compound biosynthetic process	19 of 500 in the list	82 of 1953 in the genome	1	WCO008528.1,WCO010229.1,WCO009225.1,WCO009052.2,WCO000229.1,WCO010113.1,WCO000186.1,WCO001960.1,WCO003598.1,WCO008346.1,WCO003272.1,WCO004343.1,WCO001226.1,WCO009554.1,WCO001072.1,WCO007196.1,WCO000008.1,WCO001952.1,WCO005284.1
GO:0019219	regulation of nucleobase-containing compound metabolic process	2 of 500 in the list	10 of 1953 in the genome	1	WCO001037.1,WCO007509.1
GO:0051171	regulation of nitrogen compound metabolic process	2 of 500 in the list	10 of 1953 in the genome	1	WCO001037.1,WCO007509.1
GO:0009058	biosynthetic process	47 of 500 in the list	200 of 1953 in the genome	1	WCO003522.1,WCO003780.1,WCO010201.1,WCO010506.1,WCO008528.1,WCO009293.1,WCO010229.1,WCO003227.1,WCO007751.1,WCO002388.2,WCO010113.1,WCO003598.1,WCO003608.1,WCO008346.1,WCO003521.1,WCO007830.1,WCO001226.1,WCO000008.1,WCO007196.1,WCO008156.3,WCO001952.1,WCO000264.1,WCO003765.1,WCO009591.1,WCO009495.1,WCO003352.1,WCO009225.1,WCO003347.1,WCO009052.2,WCO010317.1,WCO000229.1,WCO000186.1,WCO005874.1,WCO…
GO:0044249	cellular biosynthetic process	45 of 500 in the list	192 of 1953 in the genome	1	WCO003522.1,WCO003780.1,WCO010201.1,WCO010506.1,WCO008528.1,WCO009293.1,WCO010229.1,WCO003227.1,WCO007751.1,WCO002388.2,WCO010113.1,WCO003598.1,WCO003608.1,WCO008346.1,WCO003521.1,WCO007830.1,WCO001226.1,WCO000008.1,WCO007196.1,WCO001952.1,WCO000264.1,WCO003765.1,WCO009591.1,WCO003352.1,WCO009225.1,WCO003347.1,WCO009052.2,WCO010317.1,WCO000229.1,WCO005874.1,WCO000186.1,WCO001960.1,WCO001014.4,WCO…
GO:0006418	tRNA aminoacylation for protein translation	4 of 500 in the list	20 of 1953 in the genome	1	WCO007751.1,WCO008634.1,WCO004346.1,WCO000264.1
GO:0071840	cellular component organization or biogenesis	12 of 500 in the list	56 of 1953 in the genome	1	WCO007133.1,WCO008592.3,WCO001744.1,WCO008779.1,WCO007714.1,WCO010248.1,WCO000442.1,WCO001069.6,WCO010238.1,WCO008897.1,WCO010072.1,WCO009161.1
GO:0019725	cellular homeostasis	2 of 500 in the list	11 of 1953 in the genome	1	WCO008777.5,WCO006072.1
GO:0034728	nucleosome organization	2 of 500 in the list	11 of 1953 in the genome	1	WCO007133.1,WCO009161.1
GO:0080090	regulation of primary metabolic process	2 of 500 in the list	11 of 1953 in the genome	1	WCO001037.1,WCO007509.1
GO:0018130	heterocycle biosynthetic process	10 of 500 in the list	48 of 1953 in the genome	1	WCO001960.1,WCO008346.1,WCO010229.1,WCO009225.1,WCO004343.1,WCO000229.1,WCO007196.1,WCO001072.1,WCO001952.1,WCO010113.1
GO:0043038	amino acid activation	4 of 500 in the list	21 of 1953 in the genome	1	WCO007751.1,WCO008634.1,WCO004346.1,WCO000264.1
GO:0043039	tRNA aminoacylation	4 of 500 in the list	21 of 1953 in the genome	1	WCO007751.1,WCO008634.1,WCO004346.1,WCO000264.1
GO:0046483	heterocycle metabolic process	19 of 500 in the list	87 of 1953 in the genome	1	WCO010229.1,WCO003606.1,WCO008892.1,WCO009225.1,WCO004185.1,WCO010181.1,WCO001051.1,WCO000229.1,WCO003956.1,WCO010113.1,WCO006369.1,WCO001960.1,WCO009657.3,WCO008346.1,WCO004343.1,WCO001072.1,WCO007196.1,WCO001952.1,WCO005643.1
GO:0006812	cation transport	6 of 500 in the list	31 of 1953 in the genome	1	WCO002685.1,WCO002687.1,WCO002006.1,WCO002046.1,WCO006564.1,WCO001039.1
GO:0007017	microtubule-based process	2 of 500 in the list	12 of 1953 in the genome	1	WCO009072.1,WCO001100.1
GO:0031323	regulation of cellular metabolic process	2 of 500 in the list	12 of 1953 in the genome	1	WCO001037.1,WCO007509.1
GO:0042592	homeostatic process	2 of 500 in the list	12 of 1953 in the genome	1	WCO008777.5,WCO006072.1
GO:0019222	regulation of metabolic process	10 of 500 in the list	50 of 1953 in the genome	1	WCO002522.1,WCO007509.1,WCO003681.1,WCO003451.1,WCO004157.1,WCO004546.1,WCO003301.1,WCO001037.1,WCO002388.2,WCO005446.1
GO:0034654	nucleobase-containing compound biosynthetic process	9 of 500 in the list	46 of 1953 in the genome	1	WCO001960.1,WCO008346.1,WCO009225.1,WCO004343.1,WCO001226.1,WCO000229.1,WCO007196.1,WCO001072.1,WCO001952.1
GO:0071702	organic substance transport	2 of 500 in the list	13 of 1953 in the genome	1	WCO000102.1,WCO002143.1
GO:0006950	response to stress	6 of 500 in the list	33 of 1953 in the genome	1	WCO000020.1,WCO002731.1,WCO005380.1,WCO006517.1,WCO009161.1,WCO003147.1
GO:0034660	ncRNA metabolic process	6 of 500 in the list	34 of 1953 in the genome	1	WCO007751.1,WCO008592.3,WCO008634.1,WCO004346.1,WCO005710.1,WCO000264.1
GO:0060255	regulation of macromolecule metabolic process	8 of 500 in the list	44 of 1953 in the genome	1	WCO002522.1,WCO003681.1,WCO003451.1,WCO004157.1,WCO004546.1,WCO003301.1,WCO002388.2,WCO005446.1
GO:0044237	cellular metabolic process	170 of 500 in the list	711 of 1953 in the genome	1	WCO010465.1,WCO000398.1,WCO003681.1,WCO004185.1,WCO002388.2,WCO003007.3,WCO006108.1,WCO006250.1,WCO010719.1,WCO008758.1,WCO003732.1,WCO005030.1,WCO003608.1,WCO003627.1,WCO008951.7,WCO005147.1,WCO007830.1,WCO010132.1,WCO001162.1,WCO006091.1,WCO000008.1,WCO004583.1,WCO009591.1,WCO000341.1,WCO001166.1,WCO003352.1,WCO005380.1,WCO003224.1,WCO005874.1,WCO005994.1,WCO005336.1,WCO001014.4,WCO007096.1,WCO…
GO:0044267	cellular protein metabolic process	47 of 500 in the list	218 of 1953 in the genome	1	WCO010465.1,WCO000398.1,WCO010506.1,WCO009293.1,WCO008990.1,WCO003681.1,WCO003703.1,WCO003154.1,WCO007751.1,WCO005602.1,WCO008758.1,WCO007686.1,WCO003732.1,WCO008951.7,WCO007830.1,WCO000707.1,WCO008954.1,WCO004171.3,WCO003315.1,WCO006091.1,WCO008406.1,WCO010298.1,WCO000264.1,WCO010518.1,WCO003765.1,WCO001832.1,WCO009591.1,WCO000341.1,WCO003352.1,WCO003415.1,WCO010317.1,WCO001228.1,WCO001834.1,WCO…
GO:0006996	organelle organization	4 of 500 in the list	27 of 1953 in the genome	1	WCO000442.1,WCO007133.1,WCO008897.1,WCO009161.1
GO:0009165	nucleotide biosynthetic process	7 of 500 in the list	43 of 1953 in the genome	1	WCO001960.1,WCO001226.1,WCO008346.1,WCO000229.1,WCO001072.1,WCO001952.1,WCO004343.1
GO:0006399	tRNA metabolic process	5 of 500 in the list	33 of 1953 in the genome	1	WCO007751.1,WCO008634.1,WCO004346.1,WCO005710.1,WCO000264.1
GO:0043412	macromolecule modification	27 of 500 in the list	135 of 1953 in the genome	1	WCO010465.1,WCO009293.1,WCO003681.1,WCO003703.1,WCO003415.1,WCO003154.1,WCO001228.1,WCO007195.1,WCO001834.1,WCO007895.1,WCO006866.1,WCO007686.1,WCO008758.1,WCO003732.1,WCO007451.1,WCO003798.1,WCO001014.4,WCO004546.1,WCO007684.1,WCO008954.1,WCO003315.1,WCO004171.3,WCO010298.1,WCO005710.1,WCO002626.1,WCO010518.1,WCO001832.1
GO:0009056	catabolic process	10 of 500 in the list	58 of 1953 in the genome	1	WCO008912.1,WCO005781.1,WCO006519.1,WCO005602.1,WCO004434.1,WCO003226.1,WCO006108.1,WCO005168.1,WCO006738.1,WCO006369.1
GO:0065008	regulation of biological quality	2 of 500 in the list	17 of 1953 in the genome	1	WCO008777.5,WCO006072.1
GO:0033554	cellular response to stress	3 of 500 in the list	23 of 1953 in the genome	1	WCO000020.1,WCO009161.1,WCO003147.1
GO:0071842	cellular component organization at cellular level	5 of 500 in the list	34 of 1953 in the genome	1	WCO000442.1,WCO007133.1,WCO010238.1,WCO008897.1,WCO009161.1
GO:0072521	purine-containing compound metabolic process	6 of 500 in the list	40 of 1953 in the genome	1	WCO001960.1,WCO008346.1,WCO000229.1,WCO003606.1,WCO001952.1,WCO004343.1
GO:0006325	chromatin organization	2 of 500 in the list	18 of 1953 in the genome	1	WCO007133.1,WCO009161.1
GO:0051276	chromosome organization	2 of 500 in the list	18 of 1953 in the genome	1	WCO007133.1,WCO009161.1
GO:0006164	purine nucleotide biosynthetic process	5 of 500 in the list	35 of 1953 in the genome	1	WCO001960.1,WCO008346.1,WCO000229.1,WCO001952.1,WCO004343.1
GO:0006464	protein modification process	23 of 500 in the list	122 of 1953 in the genome	1	WCO010465.1,WCO009293.1,WCO003681.1,WCO003703.1,WCO003415.1,WCO003154.1,WCO001228.1,WCO001834.1,WCO007895.1,WCO006866.1,WCO007686.1,WCO008758.1,WCO003732.1,WCO007451.1,WCO003798.1,WCO001014.4,WCO004546.1,WCO008954.1,WCO003315.1,WCO004171.3,WCO010298.1,WCO010518.1,WCO001832.1
GO:0072522	purine-containing compound biosynthetic process	5 of 500 in the list	36 of 1953 in the genome	1	WCO001960.1,WCO008346.1,WCO000229.1,WCO001952.1,WCO004343.1
GO:0034621	cellular macromolecular complex subunit organization	2 of 500 in the list	19 of 1953 in the genome	1	WCO007133.1,WCO009161.1
GO:0043933	macromolecular complex subunit organization	2 of 500 in the list	19 of 1953 in the genome	1	WCO007133.1,WCO009161.1
GO:0009150	purine ribonucleotide metabolic process	4 of 500 in the list	31 of 1953 in the genome	1	WCO008346.1,WCO000229.1,WCO001952.1,WCO004343.1
GO:0009152	purine ribonucleotide biosynthetic process	4 of 500 in the list	31 of 1953 in the genome	1	WCO008346.1,WCO000229.1,WCO001952.1,WCO004343.1
GO:0009259	ribonucleotide metabolic process	4 of 500 in the list	31 of 1953 in the genome	1	WCO008346.1,WCO000229.1,WCO001952.1,WCO004343.1
GO:0009260	ribonucleotide biosynthetic process	4 of 500 in the list	31 of 1953 in the genome	1	WCO008346.1,WCO000229.1,WCO001952.1,WCO004343.1
GO:0019538	protein metabolic process	58 of 500 in the list	276 of 1953 in the genome	1	WCO000527.1,WCO010465.1,WCO000398.1,WCO010120.1,WCO006143.1,WCO010506.1,WCO009293.1,WCO008990.1,WCO003681.1,WCO008905.1,WCO003703.1,WCO003154.1,WCO007751.1,WCO005602.1,WCO008758.1,WCO007686.1,WCO003732.1,WCO008951.7,WCO010375.1,WCO007830.1,WCO000707.1,WCO008954.1,WCO005988.1,WCO004171.3,WCO003315.1,WCO006091.1,WCO008406.1,WCO010298.1,WCO000264.1,WCO010518.1,WCO008917.1,WCO001832.1,WCO003765.1,WCO…
GO:0006163	purine nucleotide metabolic process	5 of 500 in the list	38 of 1953 in the genome	1	WCO001960.1,WCO008346.1,WCO000229.1,WCO001952.1,WCO004343.1
GO:0050896	response to stimulus	16 of 500 in the list	94 of 1953 in the genome	1	WCO006350.1,WCO005380.1,WCO001139.1,WCO000020.1,WCO006517.1,WCO005134.1,WCO003568.1,WCO001121.1,WCO001385.1,WCO001026.1,WCO002731.1,WCO000429.1,WCO003851.1,WCO009727.1,WCO009161.1,WCO003147.1
GO:0010467	gene expression	46 of 500 in the list	229 of 1953 in the genome	1	WCO006807.1,WCO003522.1,WCO010506.1,WCO001747.1,WCO003160.1,WCO003227.1,WCO005962.1,WCO007751.1,WCO002388.2,WCO008250.3,WCO000969.1,WCO010719.1,WCO005030.1,WCO003521.1,WCO000380.1,WCO007830.1,WCO000264.1,WCO003765.1,WCO010313.1,WCO009591.1,WCO003008.2,WCO001166.1,WCO010213.1,WCO003426.1,WCO003352.1,WCO009609.1,WCO009289.1,WCO010668.1,WCO010317.1,WCO005874.1,WCO008592.3,WCO010119.1,WCO005681.1,WCO…
GO:0009057	macromolecule catabolic process	4 of 500 in the list	34 of 1953 in the genome	1	WCO006519.1,WCO005602.1,WCO004434.1,WCO003226.1
GO:0006139	nucleobase-containing compound metabolic process	50 of 500 in the list	248 of 1953 in the genome	1	WCO003522.1,WCO003160.1,WCO003606.1,WCO003227.1,WCO005962.1,WCO007751.1,WCO002388.2,WCO000969.1,WCO010719.1,WCO000020.1,WCO005030.1,WCO009657.3,WCO008346.1,WCO003521.1,WCO001226.1,WCO010132.1,WCO001162.1,WCO006010.1,WCO007196.1,WCO001952.1,WCO000264.1,WCO003147.1,WCO003765.1,WCO010213.1,WCO009225.1,WCO008892.1,WCO010668.1,WCO007195.1,WCO010181.1,WCO000229.1,WCO003956.1,WCO005874.1,WCO006369.1,WCO…
GO:0006790	sulfur compound metabolic process	2 of 500 in the list	22 of 1953 in the genome	1	WCO004185.1,WCO003465.1
GO:0034641	cellular nitrogen compound metabolic process	71 of 500 in the list	341 of 1953 in the genome	1	WCO003522.1,WCO003160.1,WCO002388.2,WCO006250.1,WCO010719.1,WCO000020.1,WCO005030.1,WCO009657.3,WCO010132.1,WCO001162.1,WCO000008.1,WCO006711.1,WCO000187.1,WCO008892.1,WCO010668.1,WCO010181.1,WCO009052.2,WCO003971.1,WCO000229.1,WCO000186.1,WCO005874.1,WCO008592.3,WCO003272.1,WCO003451.1,WCO004343.1,WCO004546.1,WCO003301.1,WCO009554.1,WCO009288.1,WCO004346.1,WCO006011.1,WCO000701.1,WCO001072.1,WCO…
GO:0044248	cellular catabolic process	2 of 500 in the list	24 of 1953 in the genome	1	WCO005602.1,WCO006738.1
GO:0044260	cellular macromolecule metabolic process	83 of 500 in the list	395 of 1953 in the genome	1	WCO010465.1,WCO003522.1,WCO000398.1,WCO010506.1,WCO003681.1,WCO003160.1,WCO004157.1,WCO002388.2,WCO010719.1,WCO008758.1,WCO000020.1,WCO003732.1,WCO005030.1,WCO008951.7,WCO003753.1,WCO007830.1,WCO004171.3,WCO003315.1,WCO006091.1,WCO008406.1,WCO010518.1,WCO009591.1,WCO000341.1,WCO001166.1,WCO003352.1,WCO010668.1,WCO001228.1,WCO001834.1,WCO007895.1,WCO003224.1,WCO005874.1,WCO005994.1,WCO008592.3,WCO…
GO:0006807	nitrogen compound metabolic process	74 of 500 in the list	360 of 1953 in the genome	1	WCO003522.1,WCO003160.1,WCO004185.1,WCO002388.2,WCO006250.1,WCO010719.1,WCO000020.1,WCO005030.1,WCO009657.3,WCO006519.1,WCO010132.1,WCO001162.1,WCO000008.1,WCO006711.1,WCO000187.1,WCO008892.1,WCO010668.1,WCO010181.1,WCO009052.2,WCO003971.1,WCO000229.1,WCO000186.1,WCO005874.1,WCO008592.3,WCO003272.1,WCO003451.1,WCO004343.1,WCO004546.1,WCO003301.1,WCO009554.1,WCO009288.1,WCO004346.1,WCO006011.1,WCO…
GO:0016043	cellular component organization	5 of 500 in the list	44 of 1953 in the genome	1	WCO000442.1,WCO007133.1,WCO010238.1,WCO008897.1,WCO009161.1
GO:0035556	intracellular signal transduction	2 of 500 in the list	26 of 1953 in the genome	1	WCO009727.1,WCO006350.1
GO:0009141	nucleoside triphosphate metabolic process	2 of 500 in the list	27 of 1953 in the genome	1	WCO010181.1,WCO001952.1
GO:0090304	nucleic acid metabolic process	31 of 500 in the list	178 of 1953 in the genome	1	WCO003522.1,WCO010213.1,WCO003160.1,WCO003227.1,WCO005962.1,WCO010668.1,WCO007751.1,WCO002388.2,WCO007195.1,WCO000969.1,WCO005874.1,WCO010719.1,WCO000020.1,WCO005030.1,WCO008592.3,WCO009308.1,WCO003451.1,WCO003521.1,WCO004546.1,WCO007684.1,WCO003301.1,WCO009288.1,WCO008634.1,WCO004346.1,WCO000701.1,WCO006010.1,WCO006011.1,WCO005710.1,WCO000264.1,WCO003765.1,WCO003147.1
GO:0023052	signaling	4 of 500 in the list	43 of 1953 in the genome	1	WCO009727.1,WCO004472.1,WCO001385.1,WCO006350.1
GO:0050789	regulation of biological process	13 of 500 in the list	96 of 1953 in the genome	1	WCO002522.1,WCO007509.1,WCO003681.1,WCO003451.1,WCO004157.1,WCO001385.1,WCO004546.1,WCO006350.1,WCO001037.1,WCO003301.1,WCO002388.2,WCO009727.1,WCO005446.1
GO:0033036	macromolecule localization	3 of 500 in the list	40 of 1953 in the genome	1	WCO009014.1,WCO007672.1,WCO003765.1
GO:0015031	protein transport	2 of 500 in the list	33 of 1953 in the genome	1	WCO009014.1,WCO007672.1
GO:0045184	establishment of protein localization	2 of 500 in the list	33 of 1953 in the genome	1	WCO009014.1,WCO007672.1
GO:0065007	biological regulation	15 of 500 in the list	110 of 1953 in the genome	1	WCO008777.5,WCO002522.1,WCO007509.1,WCO003681.1,WCO003451.1,WCO004157.1,WCO001385.1,WCO004546.1,WCO006350.1,WCO001037.1,WCO003301.1,WCO002388.2,WCO006072.1,WCO009727.1,WCO005446.1
GO:0007154	cell communication	3 of 500 in the list	41 of 1953 in the genome	1	WCO009727.1,WCO001385.1,WCO006350.1
GO:0007165	signal transduction	3 of 500 in the list	41 of 1953 in the genome	1	WCO009727.1,WCO001385.1,WCO006350.1
GO:0008104	protein localization	2 of 500 in the list	35 of 1953 in the genome	1	WCO009014.1,WCO007672.1
GO:0051716	cellular response to stimulus	6 of 500 in the list	64 of 1953 in the genome	1	WCO000020.1,WCO009727.1,WCO001385.1,WCO009161.1,WCO003147.1,WCO006350.1
GO:0050794	regulation of cellular process	5 of 500 in the list	58 of 1953 in the genome	1	WCO001037.1,WCO007509.1,WCO009727.1,WCO001385.1,WCO006350.1
GO:0006259	DNA metabolic process	6 of 500 in the list	73 of 1953 in the genome	1	WCO000020.1,WCO006011.1,WCO006010.1,WCO000701.1,WCO009308.1,WCO003147.1
GO:0043170	macromolecule metabolic process	115 of 500 in the list	590 of 1953 in the genome	1	WCO010465.1,WCO003522.1,WCO000398.1,WCO006143.1,WCO010506.1,WCO003681.1,WCO008905.1,WCO003160.1,WCO004157.1,WCO002388.2,WCO010719.1,WCO008758.1,WCO000020.1,WCO003732.1,WCO005030.1,WCO008951.7,WCO003753.1,WCO010375.1,WCO007830.1,WCO006519.1,WCO005988.1,WCO004171.3,WCO003315.1,WCO006091.1,WCO008406.1,WCO007390.1,WCO002626.1,WCO010518.1,WCO009591.1,WCO003008.2,WCO000341.1,WCO001166.1,WCO009609.1,WCO…
GO:0009987	cellular process	197 of 500 in the list	1018 of 1953 in the genome	1	WCO010465.1,WCO000398.1,WCO003681.1,WCO008779.1,WCO004185.1,WCO001069.6,WCO002388.2,WCO003007.3,WCO006108.1,WCO002053.2,WCO006250.1,WCO010719.1,WCO008758.1,WCO003732.1,WCO005030.1,WCO009072.1,WCO003608.1,WCO001744.1,WCO003627.1,WCO008951.7,WCO001385.1,WCO005147.1,WCO007830.1,WCO010132.1,WCO001162.1,WCO006091.1,WCO000008.1,WCO004583.1,WCO009591.1,WCO000341.1,WCO001166.1,WCO003352.1,WCO006350.1,WCO…
GO:0032502	developmental process	3 of 500 in the list	119 of 1953 in the genome	1	WCO007710.1,WCO007709.1,WCO000044.1
