# Supplementary material for: The Wolfiporia cocos Genome and Transcriptome Shed Light on the Formation of Its Edible and Medicinal Sclerotium
Source: Genomics Proteomics Bioinformatics. 2020 Dec 24;18(4):455–67. doi: 10.1016/j.gpb.2019.01.007 (PMC8242266; doi:10.1016/j.gpb.2019.01.007)
Supplement: Supplementary data 24 [file mmc24.xlsx]

## Sheet: Sheet1
Table S17 Kyoto encyclopedia of genes and genomes (KEGG) enrichment analysis of the DEGs in W. cocos sclerotium
Note: Among the 5413 genes annotated in KEGG database, 3805 genes were assigned to pathways.
#Pathway	DEGs with pathway annotation (total of 1011 genes)	All genes with pathway annotation (total of 3805 genes)	P value	Q value	Pathway ID	KOs
Metabolic pathways	402	1426	0.043501	0.255206	ko01100	K00008+K10717+K01230+K00517+K05280+K01568+K00641+K00863+K00228+K00273+K06126+K04713+K09753+K08248+K00122+K11147+K00511+K09458+K00850+K00015+K00049+K00058+K01487+K03382+K03787+K07750+K14424+K06125+K09587+K12637+K04708+K00029+K01187+K01058+K03843+K00083+K00002+K00064+K00232+K09838+K11517+K03183+K09754+K01476+K14652+K01638+K07748+K13953+K00227+K00559+K12502+K01681+K01702+K00854+K00626+K01637+K09755+…
Biosynthesis of secondary metabolites	255	563	1.45031e-25	3.82881e-23	ko01110	K10717+K00517+K05280+K01568+K00228+K06126+K09753+K00511+K00850+K12156+K03787+K06125+K09587+K12637+K00083+K13083+K00002+K00064+K09838+K03183+K09754+K09832+K01476+K13953+K00227+K00559+K12502+K01681+K01702+K00626+K09755+K01592+K01438+K14677+K01610+K00939+K01904+K00134+K04123+K00844+K13606+K01679+K00021+K05917+K00928+K00234+K14085+K00813+K14454+K01597+K01647+K01710+K10046+K00164+K01641+K10757+K00121+…
Microbial metabolism in diverse environments	125	259	7.5567e-15	9.97484e-13	ko01120	K00517+K00863+K00122+K00850+K00015+K00058+K03382+K00029+K00002+K01638+K13953+K01681+K00626+K01637+K01610+K00100+K01061+K00134+K00844+K01679+K00928+K00485+K14085+K00813+K01647+K00164+K00121+K00001+K00387+K03781+K00135+K00028+K00128+K00224+K01714+K01961+K01958+K01835+K00615+K01053+K01807+K01895+K01082+K15422+K00264+K01810+K00033+K01512+K00599+K01070+K07511+K01692+K00948
Stilbenoid, diarylheptanoid and gingerol biosynthesis	55	85	1.05013e-13	9.2411e-12	ko00945	K00517+K09754+K00487
Bisphenol degradation	48	78	5.90286e-11	3.89589e-09	ko00363	K00517+K00100
Flavonoid biosynthesis	46	76	3.35244e-10	1.77009e-08	ko00941	K05280+K13083+K09754+K00487+K05278+K05277+K13081
Phenylpropanoid biosynthesis	55	99	6.0118e-10	2.64519e-08	ko00940	K09753+K00083+K09754+K09755+K01904+K12356+K00487+K12355+K01188+K05350+K05349
Aminobenzoate degradation	43	71	1.2538e-09	4.72861e-08	ko00627	K00517+K01512+K07511+K01692
Polycyclic aromatic hydrocarbon degradation	43	73	4.24096e-09	1.39952e-07	ko00624	K00517+K00224+K00599
Phenylalanine metabolism	39	64	5.8758e-09	1.72357e-07	ko00360	K09754+K01904+K00813+K14454+K00487+K00815
Limonene and pinene degradation	43	79	1.06247e-07	2.80492e-06	ko00903	K00517+K00128+K01692
Flavone and flavonol biosynthesis	28	50	8.97114e-06	0.000215307	ko00944	K05280+K13083+K10757
Zeatin biosynthesis	31	59	1.71784e-05	0.000377924	ko00908	K10717+K00279+K13493+K10760
Glucosinolate biosynthesis	12	15	2.33154e-05	0.000473481	ko00966	K12156
Tryptophan metabolism	25	46	5.40039e-05	0.00101836	ko00380	K00626+K11868+K00463+K11816+K14085+K00164+K03781+K00128+K01556+K07511+K01692
Glyoxylate and dicarboxylate metabolism	20	35	0.000120195	0.00211543	ko00630	K00122+K00015+K00049+K11517+K01638+K01681+K00626+K01637+K01647
Retinol metabolism	14	22	0.000278105	0.00458874	ko00830	K11147+K13953+K00121+K00001+K11155
Ubiquinone and other terpenoid-quinone biosynthesis	21	40	0.000404342	0.0062792	ko00130	K06126+K06125+K03183+K12502+K01904+K05928+K00815
Carotenoid biosynthesis	13	21	0.000681483	0.00999508	ko00906	K09838+K09843+K09837
Peroxisome	33	76	0.000992464	0.01379	ko04146	K00273+K11147+K00232+K11517+K13237+K03426+K13346+K03781+K12261+K04565+K11187+K13337+K04564
Biosynthesis of unsaturated fatty acids	28	63	0.00153492	0.020261	ko01040	K00507+K10251+K10256+K00232+K00059
Butanoate metabolism	18	37	0.0031806	0.0399847	ko00650	K00626+K00100+K01641+K01580+K00135+K00019+K01652+K01907+K00109+K07511+K01692
Diterpenoid biosynthesis	8	12	0.00415896	0.046528	ko00904	K04123+K04122+K04125+K13070
Methane metabolism	17	35	0.0042018	0.046528	ko00680	K00863+K00122+K00850+K00058+K00485+K00121+K03781+K01895+K01070
Cutin, suberine and wax biosynthesis	14	27	0.00437063	0.046528	ko00073	K15401+K15398+K15403+K15405
Fructose and mannose metabolism	18	38	0.00457027	0.046528	ko00051	K00008+K00850+K00100+K00844+K01809
Glycolysis / Gluconeogenesis	29	70	0.0045823	0.046528	ko00010	K01568+K00850+K00002+K13953+K01610+K00134+K00844+K14085+K00121+K00001+K00128+K01835+K01895+K01810
Galactose metabolism	12	22	0.00483765	0.0473015	ko00052	K00850+K01187+K00844+K01784+K07407+K01835+K12309
Caprolactam degradation	13	25	0.00579847	0.0546713	ko00930	K00002+K01053+K07511+K01692
alpha-Linolenic acid metabolism	12	23	0.00770656	0.0701563	ko00592	K01058+K00232+K10528+K05894+K10526
Drug metabolism - cytochrome P450	14	29	0.00975744	0.0858655	ko00982	K13953+K00485+K00121+K00001+K00799
Tyrosine metabolism	15	33	0.0146511	0.124771	ko00350	K13953+K01592+K00813+K14454+K00121+K00001+K00135+K00815+K00599
Cyanoamino acid metabolism	11	22	0.0156907	0.126612	ko00460	K08248+K13029+K01188+K05350+K05349
Starch and sucrose metabolism	18	42	0.0158265	0.126612	ko00500	K01187+K00844+K01194+K00012+K00700+K01184+K01213+K01188+K05350+K01835+K05349+K00697+K01176+K05341+K01810
Metabolism of xenobiotics by cytochrome P450	13	28	0.0184388	0.143172	ko00980	K13953+K00121+K00001+K00799+K00079
Carbohydrate digestion and absorption	4	5	0.0195532	0.14339	ko04973	K00844+K01539+K01176
Monoterpenoid biosynthesis	4	5	0.0195532	0.14339	ko00902	K15095
Alanine, aspartate and glutamate metabolism	12	26	0.0244701	0.171416	ko00250	K00261+K00813+K14454+K01580+K00135+K11541+K01956+K00264+K01955+K01756
GABAergic synapse	8	15	0.0246735	0.171416	ko04727	K15015+K01580+K04345+K04536+K06027
Glycerolipid metabolism	18	44	0.0264998	0.176045	ko00561	K00863+K00002+K00864+K13523+K14085+K00128+K07407+K11155
Glycerophospholipid metabolism	17	41	0.0266735	0.176045	ko00564	K01049+K01058+K13523+K00995+K01115+K05929+K01613+K00006
Fatty acid metabolism	19	48	0.0329029	0.209445	ko00071	K00232+K13953+K00626+K14085+K00121+K00001+K00128+K07511+K01692
Linoleic acid metabolism	7	13	0.0333208	0.209445	ko00591	K00100
Chloroalkane and chloroalkene degradation	16	39	0.0344372	0.211429	ko00625	K13953+K00100+K00121+K00001+K00128
Naphthalene degradation	8	16	0.038101	0.228606	ko00626	K13953+K00121+K00001
PPAR signaling pathway	13	32	0.0582236	0.331137	ko03320	K00507+K00232+K00864+K08770+K06276
Cholinergic synapse	12	29	0.0589524	0.331137	ko04725	K01049+K04371+K04345+K04368+K04536
Streptomycin biosynthesis	5	9	0.0619738	0.340856	ko00521	K00844+K01710+K00010+K01835
Pathways in cancer	20	55	0.0695835	0.365183	ko05200	K04079+K03872+K01679+K09291+K09487+K02219+K04371+K08738+K06067+K04368+K08775
C5-Branched dibasic acid metabolism	2	2	0.0705468	0.365183	ko00660	K01652+K01703
Tetracycline biosynthesis	2	2	0.0705468	0.365183	ko00253	K01961
Steroid biosynthesis	13	33	0.0735517	0.368432	ko00100	K00511+K07750+K14424+K09832+K07748+K00227+K00559+K05917
Carbon fixation in photosynthetic organisms	7	15	0.075361	0.368432	ko00710	K00029+K01610+K00813+K00028+K00615+K01807
Chronic myeloid leukemia	7	15	0.075361	0.368432	ko05220	K04371+K06067+K04368
Fatty acid biosynthesis	17	46	0.0785275	0.376932	ko00061	K09458+K00059+K00645+K01961
Pyruvate metabolism	15	40	0.0848485	0.4	ko00620	K00049+K00029+K01638+K00626+K01610+K14085+K00028+K00128+K01961+K01958+K01759+K00102+K01895+K01512
Protein digestion and absorption	5	10	0.0975366	0.435732	ko04974	K01285+K13868+K01539
Folate biosynthesis	5	10	0.0975366	0.435732	ko00790	K03635+K13998+K01495+K13950
Aldosterone-regulated sodium reabsorption	5	10	0.0975366	0.435732	ko04960	K04371+K01539+K06276
Non-small cell lung cancer	6	13	0.102694	0.435732	ko05223	K04371+K01522+K04368+K06276
Nitrogen metabolism	8	19	0.103981	0.435732	ko00910	K00360+K00261+K01673+K01760+K00264
Pentose phosphate pathway	8	19	0.103981	0.435732	ko00030	K00850+K01835+K00615+K01053+K01807+K01810+K00033+K00948
Carbon fixation pathways in prokaryotes	8	19	0.103981	0.435732	ko00720	K01681+K00626+K01679+K01961+K01958+K01895
Atrazine degradation	3	5	0.120625	0.497578	ko00791	K03382
Thyroid cancer	10	26	0.125678	0.510445	ko05216	K09291+K04371+K04368
Inositol phosphate metabolism	9	23	0.13034	0.51358	ko00562	K03103+K00010+K01099+K00921+K01107+K15422+K00888
Prion diseases	9	23	0.13034	0.51358	ko05020	K09553+K04371+K04565+K04345+K04368
Vitamin B6 metabolism	8	20	0.134697	0.522071	ko00750	K05275
Brassinosteroid biosynthesis	4	8	0.13645	0.522071	ko00905	K09587+K12637+K12640
NOD-like receptor signaling pathway	5	11	0.141096	0.532133	ko04621	K04079+K09487+K04371
Citrate cycle (TCA cycle)	11	30	0.147263	0.547571	ko00020	K01681+K01610+K01679+K00234+K01647+K00164+K00235+K01958
Arginine and proline metabolism	16	47	0.158226	0.577251	ko00330	K00273+K01476+K01259+K01438+K14677+K00261+K14085+K00813+K14454+K00819+K00128+K01581+K01611+K00620+K00931+K12657
mRNA surveillance pathway	23	71	0.161805	0.577251	ko03015	K14325+K14326+K03456+K13171+K13126+K03265+K14411+K14396+K13917+K14403+K00565+K14408+K14416+K06100
Toxoplasmosis	9	24	0.161805	0.577251	ko05145	K03283+K04371+K08738+K13412
Phenylalanine, tyrosine and tryptophan biosynthesis	8	21	0.169429	0.584541	ko00400	K00813+K14454+K15227+K00815+K01735+K01626+K01736+K01850
Ascorbate and aldarate metabolism	17	51	0.172434	0.584541	ko00053	K00064+K14085+K10046+K00012+K08232+K00128+K00423+K01053
Fat digestion and absorption	2	3	0.174206	0.584541	ko04975	K05641+K11155
Proximal tubule bicarbonate reclamation	2	3	0.174206	0.584541	ko04964	K00261+K01539
Amino sugar and nucleotide sugar metabolism	14	41	0.175943	0.584541	ko00520	K01183+K00844+K12373+K00326+K01784+K10046+K00012+K01809+K01835+K01810
Prostate cancer	7	18	0.177134	0.584541	ko05215	K04079+K09487+K04371+K04368+K06276
Chagas disease (American trypanosomiasis)	5	12	0.191396	0.616202	ko05142	K04371+K03456
Amyotrophic lateral sclerosis (ALS)	5	12	0.191396	0.616202	ko05014	K06268+K08738+K03781+K04565
Porphyrin and chlorophyll metabolism	9	25	0.196495	0.624996	ko00860	K00228+K13606+K00218
Sphingolipid metabolism	10	29	0.220355	0.692544	ko00600	K04713+K04708+K04711+K12349+K07407+K12309+K12351
Hepatitis C	6	16	0.232833	0.71164	ko05160	K04371+K03456+K03250
Hypertrophic cardiomyopathy (HCM)	6	16	0.232833	0.71164	ko05410	K07198+K05692+K07200
MAPK signaling pathway - yeast	8	23	0.248985	0.71164	ko04011	K09291+K11228+K01759
Melanoma	4	10	0.261695	0.71164	ko05218	K04371+K04368
Dorso-ventral axis formation	4	10	0.261695	0.71164	ko04320	K04371+K04368
Type II diabetes mellitus	4	10	0.261695	0.71164	ko04930	K00844+K04371
MAPK signaling pathway - fly	4	10	0.261695	0.71164	ko04013	K04371+K04368
Isoquinoline alkaloid biosynthesis	4	10	0.261695	0.71164	ko00950	K01592+K00813+K00815
Bladder cancer	4	10	0.261695	0.71164	ko05219	K04371+K04368
D-Glutamine and D-glutamate metabolism	1	1	0.265703	0.71164	ko00471	K00261
Biosynthesis of vancomycin group antibiotics	1	1	0.265703	0.71164	ko01055	K01710
Photosynthesis - antenna proteins	1	1	0.265703	0.71164	ko00196	K02288
Polyketide sugar unit biosynthesis	1	1	0.265703	0.71164	ko00523	K01710
Small cell lung cancer	3	7	0.276722	0.71164	ko05222	K02219+K08738+K01522
Thiamine metabolism	3	7	0.276722	0.71164	ko00730	K11717+K04487
Ribosome biogenesis in eukaryotes	34	116	0.280245	0.71164	ko03008	K14521+K12619+K14561+K13288+K11883+K03538+K14553+K14549+K14569+K14555+K11129+K14538+K07178+K14559+K14546+K14571+K14552+K14574+K11108+K14554+K11131+K07562+K14570
Renal cell carcinoma	6	17	0.28433	0.71164	ko05211	K03872+K01679+K04371+K04368
Long-term depression	6	17	0.28433	0.71164	ko04730	K04371+K03456+K04368
Valine, leucine and isoleucine biosynthesis	6	17	0.28433	0.71164	ko00290	K01702+K01687+K01652+K00053+K01703
Glycosaminoglycan degradation	2	4	0.28843	0.71164	ko00531	K12373+K12309
Type I diabetes mellitus	2	4	0.28843	0.71164	ko04940	K01580
Glycosphingolipid biosynthesis - ganglio series	2	4	0.28843	0.71164	ko00604	K12373+K12309
Taurine and hypotaurine metabolism	2	4	0.28843	0.71164	ko00430	K01580
Endometrial cancer	5	14	0.305669	0.740337	ko05213	K04371+K04368+K06276
T cell receptor signaling pathway	5	14	0.305669	0.740337	ko04660	K04371+K06268+K04368
Glutamatergic synapse	7	21	0.313736	0.752967	ko04724	K04371+K06268+K01115+K04345+K04536
Fatty acid elongation	4	11	0.330609	0.786312	ko00062	K10251+K07512+K07511
Leishmaniasis	3	8	0.360885	0.812365	ko05140	K04371
Sulfur relay system	3	8	0.360885	0.812365	ko04122	K03635+K04487
Circadian rhythm - plant	3	8	0.360885	0.812365	ko04712	K12121+K12116
Other glycan degradation	3	8	0.360885	0.812365	ko00511	K12373+K12309+K01192
Nicotinate and nicotinamide metabolism	3	8	0.360885	0.812365	ko00760	K03787+K03426
Novobiocin biosynthesis	3	8	0.360885	0.812365	ko00401	K00813+K00815
Riboflavin metabolism	5	15	0.36618	0.812365	ko00740	K14652+K00861+K14395
Pantothenate and CoA biosynthesis	5	15	0.36618	0.812365	ko00770	K01687+K01652+K00053+K06133
Plant-pathogen interaction	18	62	0.375532	0.819462	ko04626	K04079+K00864+K09487+K13420+K13447+K13449+K13413+K13412+K13414+K04368+K02358+K13462
Influenza A	10	33	0.375587	0.819462	ko05164	K03283+K04371+K08738+K05692+K14396+K09523+K04368
GnRH signaling pathway	6	19	0.392447	0.842325	ko04912	K04371+K01115+K04345+K04368
Terpenoid backbone biosynthesis	6	19	0.392447	0.842325	ko00900	K00626+K00021+K01597+K01641+K14066+K00938
Glycosphingolipid biosynthesis - globo series	2	5	0.4003	0.847835	ko00603	K12373+K07407
Bile secretion	9	30	0.401437	0.847835	ko04976	K05666+K05658+K00021+K01539+K04345+K05681
RNA transport	36	130	0.417716	0.873434	ko03013	K14325+K14326+K09291+K13171+K13126+K03538+K14288+K13130+K03254+K14318+K03247+K03257+K14293+K14306+K13176+K03250+K03252+K03248+K03253+K03238+K07562+K00974
Pancreatic cancer	5	16	0.426791	0.873434	ko05212	K04371+K04368+K08775
Natural killer cell mediated cytotoxicity	5	16	0.426791	0.873434	ko04650	K04371+K06268+K04368
Osteoclast differentiation	5	16	0.426791	0.873434	ko04380	K04371+K14380+K04368
Synthesis and degradation of ketone bodies	3	9	0.443311	0.900263	ko00072	K00626+K01641+K00019
Toluene degradation	1	2	0.460859	0.901236	ko00623	K01061
Butirosin and neomycin biosynthesis	1	2	0.460859	0.901236	ko00524	K00844
Fluorobenzoate degradation	1	2	0.460859	0.901236	ko00364	K01061
Two-component system	1	2	0.460859	0.901236	ko02020	K00626
Biosynthesis of ansamycins	1	2	0.460859	0.901236	ko01051	K00615
Glioma	4	13	0.468383	0.905445	ko05214	K04371+K04368
VEGF signaling pathway	5	17	0.48615	0.905445	ko04370	K04371+K06268+K04368
Phosphatidylinositol signaling system	5	17	0.48615	0.905445	ko04070	K01099+K00921+K01107+K15422+K00888
B cell receptor signaling pathway	5	17	0.48615	0.905445	ko04662	K04371+K06268+K04368
Sulfur metabolism	6	21	0.50002	0.905445	ko00920	K00641+K00387+K01739+K01760+K01082+K15422
Regulation of autophagy	6	21	0.50002	0.905445	ko04140	K08337+K07198+K08342
Benzoate degradation	2	6	0.503007	0.905445	ko00362	K00626+K07511+K01692
Chlorocyclohexane and chlorobenzene degradation	2	6	0.503007	0.905445	ko00361	K01061+K00224
Biotin metabolism	2	6	0.503007	0.905445	ko00780	K00652+K00833
Taste transduction	2	6	0.503007	0.905445	ko04742	K04345+K04536
RNA polymerase	7	25	0.511483	0.905445	ko03020	K03012+K03006+K03005+K03027+K03000+K03019+K03026+K02999
Pertussis	3	10	0.521147	0.905445	ko05133	K04371
Notch signaling pathway	3	10	0.521147	0.905445	ko04330	K06067
Lysine biosynthesis	3	10	0.521147	0.905445	ko00300	K00928+K14085+K01714
Apoptosis	3	10	0.521147	0.905445	ko04210	K06268+K08738+K04345
Antigen processing and presentation	3	10	0.521147	0.905445	ko04612	K03283+K04079+K08054
TGF-beta signaling pathway	8	29	0.521317	0.905445	ko04350	K03094+K04688+K04371+K03456
MAPK signaling pathway	9	33	0.529975	0.914467	ko04010	K03283+K04371+K06268+K04460+K04424+K04345+K04368
Fc epsilon RI signaling pathway	4	14	0.533469	0.914519	ko04664	K04371+K04368
Endocrine and other factor-regulated calcium reabsorption	5	18	0.543158	0.925121	ko04961	K01528+K01539+K04345
Purine metabolism	25	95	0.56248	0.943817	ko00230	K01487+K03787+K00939+K01514+K03012+K01522+K03006+K01835+K01952+K03005+K00088+K03027+K03000+K03019+K00602+K01490+K03026+K02999+K01756+K00948+K10808
Aminoacyl-tRNA biosynthesis	10	38	0.576237	0.943817	ko00970	K01876+K02433+K01892+K04567+K01880
Selenocompound metabolism	3	11	0.592599	0.943817	ko00450	K11717+K01739+K01760
Ether lipid metabolism	2	7	0.593521	0.943817	ko00565	K01115
Drug metabolism - other enzymes	2	7	0.593521	0.943817	ko00983	K00088+K13421
Cardiac muscle contraction	2	7	0.593521	0.943817	ko04260	K02267+K01539
Gastric acid secretion	2	7	0.593521	0.943817	ko04971	K01539+K04345
Axon guidance	4	15	0.594302	0.943817	ko04360	K04371+K06268
Toll-like receptor signaling pathway	4	15	0.594302	0.943817	ko04620	K04371+K04368
Lipoic acid metabolism	1	3	0.604186	0.943817	ko00785	K03644
D-Arginine and D-ornithine metabolism	1	3	0.604186	0.943817	ko00472	K00273
Geraniol degradation	1	3	0.604186	0.943817	ko00281	K01692
African trypanosomiasis	1	3	0.604186	0.943817	ko05143	K00463
Penicillin and cephalosporin biosynthesis	1	3	0.604186	0.943817	ko00311	K00273
Propanoate metabolism	10	39	0.613272	0.952376	ko00640	K00626+K14085+K05605+K00128+K00224+K01961+K01720+K01895+K07511+K01692
ABC transporters	7	28	0.645693	0.957877	ko02010	K05666+K05658+K05663+K05681+K05641
Acute myeloid leukemia	6	24	0.64582	0.957877	ko05221	K04688+K04371+K04368
Chemokine signaling pathway	5	20	0.647047	0.957877	ko04062	K04371+K04345+K04368+K04536
Neurotrophin signaling pathway	5	20	0.647047	0.957877	ko04722	K04371+K06630+K04368
Tropane, piperidine and pyridine alkaloid biosynthesis	5	20	0.647047	0.957877	ko00960	K00813+K08081+K00815
Long-term potentiation	5	20	0.647047	0.957877	ko04720	K04371+K06268+K04345+K04368
mTOR signaling pathway	10	40	0.648621	0.957877	ko04150	K04688+K04371+K07198+K06276
Melanogenesis	4	16	0.650138	0.957877	ko04916	K04371+K04345+K04368
Systemic lupus erythematosus	3	12	0.656726	0.957877	ko05322	K11251+K11253+K11090
Cytosolic DNA-sensing pathway	3	12	0.656726	0.957877	ko04623	K03027+K03019+K03026
Amoebiasis	3	12	0.656726	0.957877	ko05146	K01476+K04345
Salivary secretion	2	8	0.671067	0.962383	ko04970	K01539+K04345
RIG-I-like receptor signaling pathway	2	8	0.671067	0.962383	ko04622	K00863+K09578
Pentose and glucuronate interconversions	10	41	0.682105	0.962383	ko00040	K00854+K00065+K00012+K00128+K01184+K01213+K00875
Cysteine and methionine metabolism	11	45	0.682152	0.962383	ko00270	K00641+K00928+K00813+K14454+K05933+K01611+K00815+K01740+K01739+K01760
Insulin signaling pathway	13	53	0.683157	0.962383	ko04910	K00844+K04688+K04371+K07198+K04345+K04368+K06276+K07200
Focal adhesion	6	25	0.688242	0.962383	ko04510	K04371+K05692+K04368+K06276
ErbB signaling pathway	6	25	0.688242	0.962383	ko04012	K04688+K04371+K04368
Colorectal cancer	5	21	0.692993	0.962383	ko05210	K04371+K08738+K04368
Mineral absorption	1	4	0.709438	0.962383	ko04978	K01539
Phototransduction	1	4	0.709438	0.962383	ko04744	K04536
Other types of O-glycan biosynthesis	1	4	0.709438	0.962383	ko00514	K09667
DDT degradation	1	4	0.709438	0.962383	ko00351	K00224
Alzheimer's disease	12	50	0.711536	0.962383	ko05010	K00134+K02267+K04371+K06268+K00234+K03938+K08738+K00235+K03946+K03943
One carbon pool by folate	3	13	0.713229	0.962383	ko00670	K13998+K00602
Herpes simplex infection	9	38	0.715469	0.962383	ko05168	K03094+K08738+K03006+K14840+K12896+K03130+K03131
Glycine, serine and threonine metabolism	8	34	0.718142	0.962383	ko00260	K00273+K00058+K00928+K00639+K00060+K14085+K00281
Lysine degradation	5	22	0.73466	0.976587	ko00310	K00626+K14085+K00164+K00128+K07511+K01692
Dilated cardiomyopathy	2	9	0.736139	0.976587	ko05414	K05692+K04345
Fc gamma R-mediated phagocytosis	11	47	0.740636	0.97764	ko04666	K01528+K04688+K04371+K01115+K04368
Various types of N-glycan biosynthesis	4	18	0.745579	0.979267	ko00513	K01230+K03843+K03845+K07432
RNA degradation	22	92	0.756231	0.986831	ko03018	K07573+K12619+K14442+K12598+K13126+K12616+K12585+K12592+K12614+K12605+K12602+K12613
Huntington's disease	15	64	0.759221	0.986831	ko05016	K02267+K00234+K03012+K03938+K08738+K00235+K03946+K03006+K04565+K06067+K03943+K04564+K11644
Adipocytokine signaling pathway	6	27	0.762551	0.986831	ko04920	K07198+K07359+K07200
Tight junction	5	23	0.772044	0.994242	ko04530	K03456+K04424+K05692+K06100
Vascular smooth muscle contraction	4	19	0.785204	0.998532	ko04270	K04371+K04345+K04368
Pathogenic Escherichia coli infection	4	19	0.785204	0.998532	ko05130	K05692+K11294
Arrhythmogenic right ventricular cardiomyopathy (ARVC)	1	5	0.786722	0.998532	ko05412	K05692
N-Glycan biosynthesis	6	28	0.794421	1	ko00510	K01230+K03843+K03845+K07432+K05546+K00737
Synaptic vesicle cycle	7	33	0.813728	1	ko04721	K01528+K15015+K06027
Basal transcription factors	6	29	0.822896	1	ko03022	K03126+K03130+K03144+K03131
beta-Alanine metabolism	6	29	0.822896	1	ko00410	K14085+K01580+K05605+K00128+K07511+K01692
p53 signaling pathway	3	16	0.839806	1	ko04115	K08738+K10143+K10808
Circadian rhythm - mammal	1	6	0.843465	1	ko04710	K03094
Adherens junction	4	21	0.849567	1	ko04520	K04371+K05692
Vasopressin-regulated water reabsorption	2	12	0.869131	1	ko04962	K04345+K06027
Viral myocarditis	2	12	0.869131	1	ko05416	K08738+K05692
Glycosylphosphatidylinositol(GPI)-anchor biosynthesis	3	17	0.869637	1	ko00563	K05286+K05283+K03860
Gap junction	4	22	0.875101	1	ko04540	K04371+K04345+K04368
Histidine metabolism	4	22	0.875101	1	ko00340	K14085+K00128+K01693+K00599
Plant hormone signal transduction	10	49	0.876091	1	ko04075	K14512+K13449+K14509+K14489+K14493+K14510+K14501
Glutathione metabolism	7	36	0.880142	1	ko00480	K00799+K01581+K00033+K10808
Arachidonic acid metabolism	1	7	0.885123	1	ko00590	K00079
Phototransduction - fly	1	7	0.885123	1	ko04745	K05692
Olfactory transduction	1	7	0.885123	1	ko04740	K04345
Shigellosis	4	23	0.896798	1	ko05131	K04371+K05692
Non-homologous end-joining	2	13	0.897476	1	ko03450	K10777+K10865
Parkinson's disease	7	38	0.912424	1	ko05012	K02267+K00234+K03938+K08738+K00235+K03946+K03943
Bacterial invasion of epithelial cells	4	24	0.915105	1	ko05100	K01528+K05692
Renin-angiotensin system	1	8	0.915702	1	ko04614	K13289
Pancreatic secretion	1	8	0.915702	1	ko04972	K01539
Endocytosis	9	48	0.923567	1	ko04144	K03283+K01528+K12471+K01115+K12190+K12493
Salmonella infection	4	25	0.930455	1	ko05132	K04371+K05692
Calcium signaling pathway	2	15	0.937824	1	ko04020	K06268+K04345
Measles	2	15	0.937824	1	ko05162	K03283+K03247
Leukocyte transendothelial migration	1	9	0.938148	1	ko04670	K05692
Tuberculosis	5	31	0.943343	1	ko05152	K04371+K06268+K08738
Protein processing in endoplasmic reticulum	20	99	0.945048	1	ko04141	K13993+K01230+K03283+K04079+K03094+K09580+K09584+K09487+K13525+K08054+K05546+K09517+K09523+K09503+K14005+K09561+K09518+K14026
Progesterone-mediated oocyte maturation	5	32	0.953254	1	ko04914	K04079+K04371+K04345+K04368
Regulation of actin cytoskeleton	6	37	0.953854	1	ko04810	K04371+K05692+K04368+K00921
Hedgehog signaling pathway	1	10	0.954621	1	ko04340	K04345
Wnt signaling pathway	5	33	0.96156	1	ko04310	K03094+K06268+K03456+K04345
Fanconi anemia pathway	5	33	0.96156	1	ko03460	K02350+K03515+K15363+K10901+K08775
Valine, leucine and isoleucine degradation	7	43	0.962384	1	ko00280	K00626+K14085+K01641+K05605+K00128+K01968+K07511+K01692+K05607
Oxidative phosphorylation	7	45	0.973743	1	ko00190	K02267+K00234+K03938+K00235+K03946+K01535+K03943
Oocyte meiosis	9	55	0.974919	1	ko04114	K03094+K04371+K06268+K03456+K06630+K04345+K04368
SNARE interactions in vesicular transport	1	12	0.975581	1	ko04130	K08501+K08503
Base excision repair	4	30	0.975692	1	ko03410	K10802+K10798+K01247+K10772
Mismatch repair	3	27	0.986678	1	ko03430	K10756+K10746
Proteasome	3	28	0.989565	1	ko03050	K03035+K06699+K03062
Lysosome	4	34	0.990059	1	ko04142	K12373+K13289+K12309+K01192
Vibrio cholerae infection	2	22	0.990118	1	ko05110	K05692+K04345
Homologous recombination	4	35	0.992099	1	ko03440	K10865+K10901+K08775+K10880
Cell cycle - yeast	9	67	0.997181	1	ko04111	K06666+K03094+K02219+K02604+K03456+K06675+K06670+K08866
Cell cycle	8	65	0.998549	1	ko04110	K03094+K02604+K06630+K06670+K06067+K08866
Phagosome	3	37	0.998938	1	ko04145	K08054+K05692+K00921
HTLV-I infection	3	38	0.999182	1	ko05166	K08054+K09420+K04345
Meiosis - yeast	4	46	0.999443	1	ko04113	K02604+K03456+K04345
Ubiquitin mediated proteolysis	4	47	0.999567	1	ko04120	K03872+K03094+K10143+K09561
Nucleotide excision repair	3	44	0.999834	1	ko03420	K10756+K03144
DNA replication	2	37	0.999851	1	ko03030	K10756
Spliceosome	14	116	0.999967	1	ko03040	K03283+K12831+K12874+K12864+K12871+K12858+K12896+K12843+K12860+K12840+K12837+K12873+K12829
Pyrimidine metabolism	22	474	1	1	ko00240	K03787+K00944+K01937+K03012+K01520+K13998+K11541+K01956+K03006+K03005+K03027+K03000+K03019+K01955+K03026+K02999+K00943+K13421+K10808
Ribosome	1	76	1	1	ko03010	K02965
