# Supplementary material for: The Wolfiporia cocos Genome and Transcriptome Shed Light on the Formation of Its Edible and Medicinal Sclerotium
Source: Genomics Proteomics Bioinformatics. 2020 Dec 24;18(4):455–67. doi: 10.1016/j.gpb.2019.01.007 (PMC8242266; doi:10.1016/j.gpb.2019.01.007)
Supplement: Supplementary data 25 [file mmc25.xlsx]

## Sheet: Sheet1
Table S18 Validation of RNA-seq data by RT-qPCR
Gene ID	Gene length (bp)	Sclerotium-expression	Mycelium-expression	Sclerotium-RPKM	Mycelium-RPKM	Log2 ratio (mycelium/sclerotium)	P-value	FDR	Significance of up-down-regulation (mycelium/sclerotium)	Fold change (mycelium/sclerotium) of RT-qPCR result	Significance of up-down-regulation(mycelium/sclerotium)
WCO007736.1	1008	879	1634	41.5909	71.1459	0.774511	2.95646e-39	8.35985e-39	NO	0.692115	NO
WCO006829.1	1440	9614	21939	318.428	668.671	1.07033	0	0	YES/Up	0.105004	YES/Down
WCO008156.3	3699	19700	67127	254.011	796.473	1.64874	0	0	YES/Up	1.4484	NO
WCO001446.1	945	1427	655	72.0215	30.4206	-1.24338	1.85586e-80	7.50064e-80	YES/Down	0.10312	YES/Down
WCO001214.1	1221	582	822	22.7341	29.5471	0.378158	1.14747e-06	1.80172e-06	NO	0.675683	NO
WCO005239.1	2715	3137	3566	55.108	57.6461	0.0649595	0.0658578	0.0797722	NO	0.00364533	YES/Down
WCO003292.1	1536	8068	3910	250.521	111.723	-1.165	0	0	YES/Down	0.0394592	YES/Down
WCO007536.1	1497	3586	4804	114.251	140.844	0.301899	1.72104e-21	3.8401e-21	NO	1.04471	NO
WCO000689.1	1413	937	16334	31.6277	507.351	4.00372	0	0	YES/Up	5.49861	YES/Up
WCO002380.1	2181	1526	2177	33.371	43.8087	0.392625	2.36034e-16	4.79814e-16	NO	0.653272	NO
Note: Ten genes involved in the mevalonate (MVA) pathway were selected to validate the RNA-seq data by RT-qPCR. The RNA-seq data are labeled with a light gray color. The data generated from RT-qPCR are labeled with dark gray color. The entries in the column labeled “Significance of up-down-regulation (mycelium/sclerotium)” represent that the differential expression levels of the genes in the W. c…
