# Supplementary material for: The Wolfiporia cocos Genome and Transcriptome Shed Light on the Formation of Its Edible and Medicinal Sclerotium
Source: Genomics Proteomics Bioinformatics. 2020 Dec 24;18(4):455–67. doi: 10.1016/j.gpb.2019.01.007 (PMC8242266; doi:10.1016/j.gpb.2019.01.007)
Supplement: Supplementary data 26 [file mmc26.xlsx]

## Sheet: A-Exon skipping
Table S19 Alternative splice events in W. cocos mycelium (A-Exon skipping)
Gene	Chromsome	Strand	Constitutive exon	Inclusive exon	Constitutive exon	Annotation (SwissProt)	Annotation (Nr)
WCO010293.1	scaffold8	-	950,371-950,736	950,825-950,961	951,023-951,115	Putative glutamine amidotransferase-like protein C13C5.04 OS=Schizosaccharomyces pombe (strain ATCC 38366 / 972) GN=SPAC13C5.04 PE=2 SV=1	hypothetical protein SERLA73DRAFT_188231 [Serpula lacrymans var. lacrymans S7.3]
WCO001084.1	scaffold11	-	407,190-407,352	407,439-407,674	407,768-407,970	Kynurenine 3-monooxygenase OS=Cryptococcus neoformans GN=BNA4 PE=3 SV=2	hypothetical protein SERLA73DRAFT_186382 [Serpula lacrymans var. lacrymans S7.3]
WCO000814.1	scaffold10	-	1,238,302-1,238,396	1,238,555-1,238,668	1,238,754-1,238,808	Cytochrome b-c1 complex subunit 8 OS=Schizosaccharomyces pombe (strain ATCC 38366 / 972) GN=qcr8 PE=2 SV=1	hypothetical protein SERLA73DRAFT_134218 [Serpula lacrymans var. lacrymans S7.3]
WCO007725.1	scaffold5	+	1,265,497-1,265,724	1,265,778-1,266,005; 1,266,060-1,266,287	1,266,340-1,266,365	Polyubiquitin 10 OS=Arabidopsis thaliana GN=UBQ10 PE=1 SV=2	TPA: polyubiquitin [Cryptococcus neoformans var. neoformans B-3501A]
WCO005388.1	scaffold31	-	242,093-242,280	242,336-242,355	242,421-242,461	Chitinase 1 OS=Rhizopus niveus GN=CHI1 PE=3 SV=1	glycoside hydrolase family 18 protein [Serpula lacrymans var. lacrymans S7.3]
WCO000269.1	scaffold1	-	1,140,590-1,140,638	1,140,700-1,140,922	1,141,006-1,141,137	#N/A	hypothetical protein SCHCODRAFT_112937 [Schizophyllum commune H4-8]
WCO005082.1	scaffold3	+	1,205,820-1,206,029	1,206,234-1,206,253	1,206,351-1,206,474	CRAL-TRIO domain-containing protein C23B6.04c OS=Schizosaccharomyces pombe (strain ATCC 38366 / 972) GN=SPCC23B6.04c PE=1 SV=1	hypothetical protein SERLA73DRAFT_181226 [Serpula lacrymans var. lacrymans S7.3]
WCO000153.1	scaffold1	-	667,009-667,147	667,331-667,358	667,414-667,508	Protein LSM14 homolog B OS=Homo sapiens GN=LSM14B PE=1 SV=1	hypothetical protein SERLADRAFT_417700 [Serpula lacrymans var. lacrymans S7.9]
WCO006111.1	scaffold38	-	250,417-250,507	250,564-250,614	250,667-250,738	#N/A	hypothetical protein SERLA73DRAFT_174589 [Serpula lacrymans var. lacrymans S7.3]
WCO004983.1	scaffold3	+	818,074-818,103	818,169-818,422	818,476-818,534	Protein lunapark OS=Xenopus tropicalis GN=lnp PE=2 SV=1	hypothetical protein SERLA73DRAFT_178217 [Serpula lacrymans var. lacrymans S7.3]
WCO004699.1	scaffold28	-	395,915-396,097	396,152-396,184	396,238-396,285	Peptidyl-prolyl cis-trans isomerase H OS=Cryptococcus neoformans GN=CYP3 PE=3 SV=1	hypothetical protein SERLA73DRAFT_139840 [Serpula lacrymans var. lacrymans S7.3]
WCO010707.1	scaffold9	-	747,585-747,619	747,681-747,767	747,828-747,930	O-methylsterigmatocystin oxidoreductase OS=Aspergillus parasiticus GN=ordA PE=3 SV=1	cytochrome P450 [Postia placenta]
WCO000824.1	scaffold10	+	1,274,257-1,274,318	1,274,372-1,274,461	1,274,527-1,274,610	Purine-cytosine permease FCY22 OS=Saccharomyces cerevisiae (strain ATCC 204508 / S288c) GN=FCY22 PE=1 SV=1	hypothetical protein SERLA73DRAFT_105990 [Serpula lacrymans var. lacrymans S7.3]
WCO001367.1	scaffold12	+	302,045-302,260	302,319-302,570	302,630-302,794	#N/A	hypothetical protein SERLA73DRAFT_82588 [Serpula lacrymans var. lacrymans S7.3]
WCO001201.1	scaffold11	+	749,332-749,627	749,768-749,881	749,938-750,016	#N/A	hypothetical protein CC1G_12143 [Coprinopsis cinerea okayama7#130]
WCO003236.1	scaffold2	+	777,909-777,993	77,8049-778,210	778,426-778,538	#N/A	immunomodulatory protein [Poria cocos]
WCO008957.1	scaffold64	+	38,681-57,631	57,684-57,809; 57,864-57,969	58,120-58,225	Uncharacterized transporter C3H1.06c OS=Schizosaccharomyces pombe (strain ATCC 38366 / 972) GN=SPAC3H1.06c PE=2 SV=1	hypothetical protein SERLADRAFT_364217 [Serpula lacrymans var. lacrymans S7.9]
WCO010484.1	scaffold86	-	65,773-65,969	66,025-66,072	66,131-66,217	Cytochrome c1, heme protein, mitochondrial OS=Schizosaccharomyces pombe (strain ATCC 38366 / 972) GN=cyt1 PE=2 SV=1	hypothetical protein SERLA73DRAFT_191440 [Serpula lacrymans var. lacrymans S7.3]
WCO005391.1	scaffold31	+	251,533-251,609	251,671-251,752	251,811-251,909	Uncharacterized transporter C3H1.06c OS=Schizosaccharomyces pombe (strain ATCC 38366 / 972) GN=SPAC3H1.06c PE=2 SV=1	hypothetical protein CC1G_04404 [Coprinopsis cinerea okayama7#130]
WCO007729.1	scaffold5	+	1,271,888-1,272,139	1,272,205-1,272,312	1,272,378-1,272,477	Protein PRY2 OS=Saccharomyces cerevisiae (strain ATCC 204508 / S288c) GN=PRY2 PE=2 SV=1	hypothetical protein SERLA73DRAFT_190684 [Serpula lacrymans var. lacrymans S7.3]
WCO002875.1	scaffold19	+	351,142-351,223	351,294-351,314	351,367-351,524	Metacaspase-1A OS=Aspergillus clavatus (strain ATCC 1007 / CBS 513.65 / DSM 816 / NCTC 3887 / NRRL 1) GN=casA PE=3 SV=2	metacaspase CasA [Aspergillus fumigatus Af293]
WCO006659.1	scaffold4	+	2,220,133-2,220,165	2,220,220-2,220,435	2,220,499-2,220,642	Rhamnolipids biosynthesis 3-oxoacyl-[acyl-carrier-protein] reductase OS=Pseudomonas aeruginosa GN=rhlG PE=1 SV=1	hypothetical protein SERLADRAFT_359056 [Serpula lacrymans var. lacrymans S7.9]
WCO003495.1	scaffold2	+	1,749,470-1,750,269	1,750,336-1,750,469	1,750,524-1,750,675	Lysophospholipase 3 OS=Neosartorya fumigata (strain ATCC MYA-4609 / Af293 / CBS 101355 / FGSC A1100) GN=plb3 PE=2 SV=1	hypothetical protein SERLA73DRAFT_104762 [Serpula lacrymans var. lacrymans S7.3]
WCO008650.1	scaffold6	-	1,053,000-1,053,143	1,053,197-1,053,220	1,053,274-1,053,327	Protein AIM2 OS=Saccharomyces cerevisiae (strain ATCC 204508 / S288c) GN=AIM2 PE=1 SV=1	hypothetical protein SERLA73DRAFT_189276 [Serpula lacrymans var. lacrymans S7.3]
WCO001631.1	scaffold13	-	389,020-389,095	389,154-389,237	389,290-389,317	Oligopeptide transporter 3 OS=Arabidopsis thaliana GN=OPT3 PE=2 SV=3	peptide transporter MTD1 [Coprinopsis cinerea okayama7#130]
WCO008286.1	scaffold57	+	63,208-63,411	63,464-63,585	64,086-64,866	Cytochrome b-c1 complex subunit 2, mitochondrial OS=Yarrowia lipolytica (strain CLIB 122 / E 150) GN=QCR2 PE=3 SV=1	hypothetical protein SERLA73DRAFT_187799 [Serpula lacrymans var. lacrymans S7.3]
WCO009245.1	scaffold7	+	411,176-411,354	411,414-411,530	411,589-411,816	N amino acid transport system protein OS=Neurospora crassa GN=mtr PE=3 SV=2	oligopeptide transporter protein [uncultured eukaryote]
WCO000238.1	scaffold1	-	969,210-970,372	970,425-970,568	970,621-970,702	Vegetative incompatibility protein HET-E-1 OS=Podospora anserina GN=HET-E1 PE=4 SV=1	(myosin heavy-chain) kinase [Haliscomenobacter hydrossis DSM 1100]
WCO005222.1	scaffold3	+	1,742,955-1,743,254	1,743,330-1,743,503	1,743,580-1,743,692	Putative lipase ATG15 OS=Cryptococcus neoformans GN=ATG15 PE=3 SV=1	lipase [Coprinopsis cinerea okayama7#130]
WCO002492.1	scaffold17	+	222,622-222,719	222,773-222,815	222,886-223,071	#N/A	hypothetical protein SCHCODRAFT_103326 [Schizophyllum commune H4-8]
WCO005101.1	scaffold3	-	1,278,289-1,278,384	1,278,486-1,278,558	1,278,615-1,278,841	Thiamin pyrophosphokinase 1 OS=Homo sapiens GN=TPK1 PE=2 SV=1	hypothetical protein SERLADRAFT_356016 [Serpula lacrymans var. lacrymans S7.9]
WCO006797.1	scaffold4	-	2,842,609-2,842,691	2,842,750-2,842,861	2,842,936-2,843,112	Guanine nucleotide-binding protein alpha-4 subunit OS=Ustilago maydis GN=GPA4 PE=3 SV=1	hypothetical protein SCHCODRAFT_60318 [Schizophyllum commune H4-8]
WCO002676.1	scaffold18	-	385,155-385,223	385,277-385,297	385,350-385,377	Ubiquitin-conjugating enzyme E2-20 kDa OS=Schizosaccharomyces pombe (strain ATCC 38366 / 972) GN=ubc11 PE=2 SV=1	hypothetical protein SERLA73DRAFT_185736 [Serpula lacrymans var. lacrymans S7.3]
WCO010773.1	scaffold9	+	1,041,661-1,041,838	1041,908-1042,269;1,042,324-1,042,501	1,042,567-1,042,913	#N/A	hypothetical protein CC1G_12420 [Coprinopsis cinerea okayama7#130]
WCO003236.1	scaffold2	+	778,426-778,538	778,594-778,694	778,760-778,775	#N/A	immunomodulatory protein [Poria cocos]
WCO007725.1	scaffold5	+	1,265,110-1,265,441	1,265,497-1,265,724; 1,265,778-1,266,005; 1,266,060-1,266,287	1,266,340-1,266,365	Polyubiquitin 10 OS=Arabidopsis thaliana GN=UBQ10 PE=1 SV=2	TPA: polyubiquitin [Cryptococcus neoformans var. neoformans B-3501A]
WCO008181.1	scaffold55	+	139,615-139,759	139,942-140,026; 140,245-140,324	140,680-142,451	Mismatch repair endonuclease PMS2 OS=Homo sapiens GN=PMS2 PE=1 SV=2	hypothetical protein SERLA73DRAFT_57791 [Serpula lacrymans var. lacrymans S7.3]
WCO000070.1	scaffold1	+	317,184-317,569	317,622-317,849; 317,902-318,129	318,460-318,713	Polyubiquitin 10 OS=Arabidopsis thaliana GN=UBQ10 PE=1 SV=2	ATP-dependent protein binding protein [Cryptococcus neoformans var. neoformans JEC21]
WCO003782.1	scaffold21	+	275,780-275,847	275,901-275,933	275,992-276,051	#N/A	#N/A
WCO004783.1	scaffold29	-	318,165-318,248	318,727-318,886	318,997-319,284	NEDD8-activating enzyme E1 regulatory subunit OS=Rattus norvegicus GN=Nae1 PE=1 SV=1	hypothetical protein SERLA73DRAFT_92105 [Serpula lacrymans var. lacrymans S7.3]
WCO000070.1	scaffold1	+	317,622-317,849	318,179-318,406	318,460-318,713	Polyubiquitin 10 OS=Arabidopsis thaliana GN=UBQ10 PE=1 SV=2	ATP-dependent protein binding protein [Cryptococcus neoformans var. neoformans JEC21]
WCO001394.1	scaffold12	-	397,280-397,439	397,512-397,634	397,729-397,980	Ent-kaurene oxidase OS=Gibberella intermedia GN=CYP503A1 PE=1 SV=1	cytochrome P450 [Postia placenta]
WCO000800.1	scaffold10	+	1,193,928-1,194,195	1,194,302-1,194,388	1,194,445-1,194,516	Probable NADH dehydrogenase OS=Dictyostelium discoideum GN=DDB_G0270104 PE=3 SV=2	NDE1, mitochondrial external NADH dehydrogenase [Serpula lacrymans var. lacrymans S7.3]
WCO000070.1	scaffold1	+	317,622-317,849	317,902-318,129	318,460-318,713	Polyubiquitin 10 OS=Arabidopsis thaliana GN=UBQ10 PE=1 SV=2	ATP-dependent protein binding protein [Cryptococcus neoformans var. neoformans JEC21]
WCO002974.1	scaffold19	-	859,637-859,716	859,799-859,847	859,933-860,065	Uncharacterized amino-acid permease C15C4.04c OS=Schizosaccharomyces pombe (strain ATCC 38366 / 972) GN=SPBC15C4.04c PE=2 SV=1	hypothetical protein SERLA73DRAFT_114379 [Serpula lacrymans var. lacrymans S7.3]
WCO009877.2	scaffold75	-	27,878-28,022	28,076-28,092	28,152-28,399	#N/A	hypothetical protein SERLADRAFT_457923 [Serpula lacrymans var. lacrymans S7.9]
WCO007231.3	scaffold45	+	39,744-40,240	40,315-40,446	40,550-40,629	N-alpha-acetyltransferase 16, NatA auxiliary subunit OS=Homo sapiens GN=NAA16 PE=1 SV=2	hypothetical protein SERLADRAFT_445228 [Serpula lacrymans var. lacrymans S7.9]
WCO008622.1	scaffold6	-	945,613-945,809	945,872-945,909	945,972-946,011	#N/A	hypothetical protein [Pleurotus ostreatus]
WCO008957.1	scaffold64	+	59,091-59,393	59,476-59,537	59,609-60,214	Uncharacterized transporter C3H1.06c OS=Schizosaccharomyces pombe (strain ATCC 38366 / 972) GN=SPAC3H1.06c PE=2 SV=1	hypothetical protein SERLADRAFT_364217 [Serpula lacrymans var. lacrymans S7.9]
WCO003302.1	scaffold2	+	1,019,745-1,019,830	1,019,884-1,019,932	1,019,996-1,020,228	mRNA export factor elf1 OS=Schizosaccharomyces pombe (strain ATCC 38366 / 972) GN=elf1 PE=1 SV=1	hypothetical protein SCHCODRAFT_77542 [Schizophyllum commune H4-8]
WCO006563.1	scaffold4	+	1,864,784-1,864,871	1,864,930-1,864,976	1,865,030-1,865,194	Serine/threonine-protein kinase CTR1 OS=Arabidopsis thaliana GN=CTR1 PE=1 SV=1	hypothetical protein SERLA73DRAFT_87912 [Serpula lacrymans var. lacrymans S7.3]
WCO002492.1	scaffold17	+	222,038-222,562	222,622-222,719;222,773-222,815	222,886-223,071	#N/A	hypothetical protein SCHCODRAFT_103326 [Schizophyllum commune H4-8]
WCO007725.1	scaffold5	+	1,265,110-1,265,441	1,265,497-1,265,724	1,266,340-1,266,365	Polyubiquitin 10 OS=Arabidopsis thaliana GN=UBQ10 PE=1 SV=2	TPA: polyubiquitin [Cryptococcus neoformans var. neoformans B-3501A]
WCO010538.1	scaffold89	-	50,619-50,841	50,907-51,077	51,159-51,375	ATP synthase subunit 4, mitochondrial OS=Neurospora crassa GN=atp-4 PE=3 SV=1	ATP4, subunit B of the stator stalk of mitochondrial F1F0 ATP synthase [Serpula lacrymans var. lacrymans S7.3]
WCO002492.1	scaffold17	+	222,038-222,562	222,622-222,719	222,886-223,071	#N/A	hypothetical protein SCHCODRAFT_103326 [Schizophyllum commune H4-8]
WCO003193.1	scaffold2	-	603,261-603,470	603,534-603,632	603,720-603,869	Uncharacterized protein C2F7.02c OS=Schizosaccharomyces pombe (strain ATCC 38366 / 972) GN=SPAC2F7.02c PE=1 SV=1	protein phosphatase [Coprinopsis cinerea okayama7#130]
WCO003849.3	scaffold21	-	619,146-619,305	619,378-619,500	619,595-619,846	Ent-kaurene oxidase OS=Gibberella intermedia GN=CYP503A1 PE=1 SV=1	cytochrome P450 [Postia placenta]
WCO001848.1	scaffold13	+	1,330,386-1,331,207	1,331,489-1,331,797	1,332,320-1,332,677	Transcriptional repressor rco-1 OS=Neurospora crassa GN=rco-1 PE=4 SV=2	hypothetical protein SERLA73DRAFT_175197 [Serpula lacrymans var. lacrymans S7.3]
WCO007450.1	scaffold49	-	213,272-213,401	213,454-213,569	213,627-214,020	Putative purine permease C1399.01c OS=Schizosaccharomyces pombe (strain ATCC 38366 / 972) GN=SPAC1399.01c PE=2 SV=1	hypothetical protein SERLA73DRAFT_60987 [Serpula lacrymans var. lacrymans S7.3]
WCO004720.1	scaffold28	-	472,344-472,425	472,479-472,742	472,807-472,888	O-methylsterigmatocystin oxidoreductase OS=Aspergillus flavus (strain ATCC 200026 / FGSC A1120 / NRRL 3357 / JCM 12722 / SRRC 167) GN=ordA PE=2 SV=1	putative monooxygenase [Serpula lacrymans var. lacrymans S7.9]
WCO008289.1	scaffold57	+	74,795-74,865	75,084-75,148	75,280-75,381	#N/A	hypothetical protein CC1G_01596 [Coprinopsis cinerea okayama7#130]
WCO002103.1	scaffold15	+	125,082-125,107	125,170-125,238	125,293-125,561	Uncharacterized peptidase yuxL OS=Bacillus subtilis GN=yuxL PE=3 SV=3	peptidase S9 prolyl oligopeptidase active site domain protein [Ktedonobacter racemifer DSM 44963]
WCO007963.3	scaffold51	+	31,980-32,061	32,119-32,144	32,201-32,380	Cytochrome P450 52A9 OS=Candida maltosa GN=CYP52A9 PE=1 SV=1	hypothetical protein SERLA73DRAFT_176994 [Serpula lacrymans var. lacrymans S7.3]
WCO004721.1	scaffold283	+	4-146	217-282	424-477	#N/A	hypothetical protein CC1G_06877 [Coprinopsis cinerea okayama7#130]
WCO007825.1	scaffold5	+	1,542,214-1,542,311	1,542,368-1,542,448	1,542,514-1,543,167	Zinc/cadmium resistance protein OS=Saccharomyces cerevisiae (strain ATCC 204508 / S288c) GN=ZRC1 PE=1 SV=2	hypothetical protein SERLA73DRAFT_97348 [Serpula lacrymans var. lacrymans S7.3]
WCO000070.1	scaffold1	+	317,184-317,569	317,622-317,849	318,460-318,713	Polyubiquitin 10 OS=Arabidopsis thaliana GN=UBQ10 PE=1 SV=2	ATP-dependent protein binding protein [Cryptococcus neoformans var. neoformans JEC21]

## Sheet: B-Intron retaintion
Table S19 Alternative splice events in W. cocos mycelium (B-Intron retaintion)
Gene	Chromosome	Strand	Retained intron	Annotation (SwissProt)	Annotation (Nr)
WCO000001.1	scaffold1	-	5062 -5113	#N/A	hypothetical protein SERLA73DRAFT_104578 [Serpula lacrymans var. lacrymans S7.3]
WCO000009.6	scaffold1	+	52,222 -52,278	Transcriptional activator of proteases prtT OS=Emericella nidulans GN=prtT PE=3 SV=1	hypothetical protein SERLA73DRAFT_122259 [Serpula lacrymans var. lacrymans S7.3]
WCO000010.1	scaffold1	+	59,058 -59,114	Protein PNS1 OS=Cryptococcus neoformans GN=PNS1 PE=3 SV=1	hypothetical protein SCHCODRAFT_69715 [Schizophyllum commune H4-8]
WCO000010.1	scaffold1	+	59,543 -59,603	Protein PNS1 OS=Cryptococcus neoformans GN=PNS1 PE=3 SV=1	hypothetical protein SCHCODRAFT_69715 [Schizophyllum commune H4-8]
WCO000010.1	scaffold1	+	59,680 -59,735	Protein PNS1 OS=Cryptococcus neoformans GN=PNS1 PE=3 SV=1	hypothetical protein SCHCODRAFT_69715 [Schizophyllum commune H4-8]
WCO000010.1	scaffold1	+	59,980 -60,032	Protein PNS1 OS=Cryptococcus neoformans GN=PNS1 PE=3 SV=1	hypothetical protein SCHCODRAFT_69715 [Schizophyllum commune H4-8]
WCO000010.1	scaffold1	+	60,114 -60,174	Protein PNS1 OS=Cryptococcus neoformans GN=PNS1 PE=3 SV=1	hypothetical protein SCHCODRAFT_69715 [Schizophyllum commune H4-8]
WCO000010.1	scaffold1	+	60,218 -60,271	Protein PNS1 OS=Cryptococcus neoformans GN=PNS1 PE=3 SV=1	hypothetical protein SCHCODRAFT_69715 [Schizophyllum commune H4-8]
WCO000010.1	scaffold1	+	60,333 -60,393	Protein PNS1 OS=Cryptococcus neoformans GN=PNS1 PE=3 SV=1	hypothetical protein SCHCODRAFT_69715 [Schizophyllum commune H4-8]
WCO000011.1	scaffold1	+	61,735 -61,790	#N/A	hypothetical protein SCHCODRAFT_111367 [Schizophyllum commune H4-8]
WCO000030.1	scaffold1	-	163,060 -163,129	Mitochondrial metal transporter 2 OS=Saccharomyces cerevisiae (strain ATCC 204508 / S288c) GN=MMT2 PE=1 SV=1	hypothetical protein SERLA73DRAFT_180001 [Serpula lacrymans var. lacrymans S7.3]
WCO000034.1	scaffold1	+	172,685 -172,739	#N/A	hypothetical protein SERLADRAFT_437108 [Serpula lacrymans var. lacrymans S7.9]
WCO000041.1	scaffold1	+	188,945 -189,003	3-hydroxybenzoate 6-hydroxylase 1 OS=Pseudomonas alcaligenes GN=xlnD PE=1 SV=1	hypothetical protein CC1G_08083 [Coprinopsis cinerea okayama7#130]
WCO000042.1	scaffold1	+	190,508 -190,699	#N/A	#N/A
WCO000043.1	scaffold1	-	194,434 -194,488	#N/A	hypothetical protein SERLA73DRAFT_104578 [Serpula lacrymans var. lacrymans S7.3]
WCO000051.1	scaffold1	-	219,869 -219,936	Protein transport protein bos1 OS=Schizosaccharomyces pombe (strain ATCC 38366 / 972) GN=bos1 PE=2 SV=1	hypothetical protein SERLA73DRAFT_180358 [Serpula lacrymans var. lacrymans S7.3]
WCO000051.1	scaffold1	-	220,040 -220,129	Protein transport protein bos1 OS=Schizosaccharomyces pombe (strain ATCC 38366 / 972) GN=bos1 PE=2 SV=1	hypothetical protein SERLA73DRAFT_180358 [Serpula lacrymans var. lacrymans S7.3]
WCO000056.1	scaffold1	+	265,205 -265,266	Putative amidohydrolase ytcJ OS=Bacillus subtilis GN=ytcJ PE=4 SV=1	hypothetical protein SERLA73DRAFT_179580 [Serpula lacrymans var. lacrymans S7.3]
WCO000057.1	scaffold1	+	272,314 -272,375	DNA repair and recombination protein RAD54B OS=Homo sapiens GN=RAD54B PE=1 SV=1	hypothetical protein SERLA73DRAFT_72346 [Serpula lacrymans var. lacrymans S7.3]
WCO000059.1	scaffold1	-	278,656 -278,707	Probable tRNA threonylcarbamoyladenosine biosynthesis protein Gcp OS=Rickettsia bellii (strain RML369-C) GN=gcp PE=3 SV=1	hypothetical protein SERLADRAFT_448206 [Serpula lacrymans var. lacrymans S7.9]
WCO000071.1	scaffold1	+	321,733 -321,797	#N/A	hypothetical protein SERLA73DRAFT_163468 [Serpula lacrymans var. lacrymans S7.3]
WCO000078.1	scaffold1	+	342,462 -342,518	Mitochondrial substrate carrier family protein ucpB OS=Dictyostelium discoideum GN=ucpB PE=3 SV=1	hypothetical protein SERLA73DRAFT_104578 [Serpula lacrymans var. lacrymans S7.3]
WCO000081.1	scaffold1	-	352,108 -352,162	#N/A	hypothetical protein CC1G_12766 [Coprinopsis cinerea okayama7#130]
WCO000083.1	scaffold1	+	360,870 -360,933	#N/A	hypothetical protein SCHCODRAFT_57484 [Schizophyllum commune H4-8]
WCO000086.1	scaffold1	+	371,938 -372,023	Meiosis protein mei2 OS=Schizosaccharomyces pombe (strain ATCC 38366 / 972) GN=mei2 PE=1 SV=1	hypothetical protein CC1G_01879 [Coprinopsis cinerea okayama7#130]
WCO000087.1	scaffold1	+	376,734 -376,785	Aspartic protease OS=Phaffia rhodozyma GN=pr1 PE=1 SV=1	hypothetical protein SERLA73DRAFT_187322 [Serpula lacrymans var. lacrymans S7.3]
WCO000087.1	scaffold1	+	377,295 -377,353	Aspartic protease OS=Phaffia rhodozyma GN=pr1 PE=1 SV=1	hypothetical protein SERLA73DRAFT_187322 [Serpula lacrymans var. lacrymans S7.3]
WCO000090.1	scaffold1	+	386,504 -386,558	Haloacid dehalogenase-like hydrolase domain-containing protein 3 OS=Bos taurus GN=HDHD3 PE=2 SV=1	hypothetical protein SERLADRAFT_369015 [Serpula lacrymans var. lacrymans S7.9]
WCO000090.1	scaffold1	+	386,655 -386,722	Haloacid dehalogenase-like hydrolase domain-containing protein 3 OS=Bos taurus GN=HDHD3 PE=2 SV=1	hypothetical protein SERLADRAFT_369015 [Serpula lacrymans var. lacrymans S7.9]
WCO000090.1	scaffold1	+	386,786 -386,845	Haloacid dehalogenase-like hydrolase domain-containing protein 3 OS=Bos taurus GN=HDHD3 PE=2 SV=1	hypothetical protein SERLADRAFT_369015 [Serpula lacrymans var. lacrymans S7.9]
WCO000092.1	scaffold1	-	392,698 -392,766	Staphylococcal nuclease domain-containing protein 1 OS=Schizosaccharomyces pombe (strain ATCC 38366 / 972) GN=snd1 PE=1 SV=1	hypothetical protein SERLA73DRAFT_167866 [Serpula lacrymans var. lacrymans S7.3]
WCO000099.1	scaffold1	-	409,351 -409,455	Nicotinamide riboside kinase OS=Saccharomyces cerevisiae (strain ATCC 204508 / S288c) GN=NRK1 PE=1 SV=1	hypothetical protein SERLA73DRAFT_179670 [Serpula lacrymans var. lacrymans S7.3]
WCO000100.1	scaffold1	+	412,486 -412,540	Mannose-1-phosphate guanylyltransferase rfbM OS=Salmonella typhimurium GN=rfbM PE=1 SV=1	hypothetical protein SERLA73DRAFT_179689 [Serpula lacrymans var. lacrymans S7.3]
WCO000101.2	scaffold1	-	430,942 -430,997	#N/A	hypothetical protein SERLA73DRAFT_179686 [Serpula lacrymans var. lacrymans S7.3]
WCO000102.1	scaffold1	+	432,846 -433,103	Probable amino-acid permease PB1C11.02 OS=Schizosaccharomyces pombe (strain ATCC 38366 / 972) GN=SPCPB1C11.02 PE=2 SV=1	hypothetical protein SERLA73DRAFT_52031 [Serpula lacrymans var. lacrymans S7.3]
WCO000103.1	scaffold1	+	435,882 -435,961	Uncharacterized oxidoreductase C2F3.05c OS=Schizosaccharomyces pombe (strain ATCC 38366 / 972) GN=SPAC2F3.05c PE=2 SV=1	hypothetical protein SERLA73DRAFT_52555 [Serpula lacrymans var. lacrymans S7.3]
WCO000103.1	scaffold1	+	436,368 -436,434	Uncharacterized oxidoreductase C2F3.05c OS=Schizosaccharomyces pombe (strain ATCC 38366 / 972) GN=SPAC2F3.05c PE=2 SV=1	hypothetical protein SERLA73DRAFT_52555 [Serpula lacrymans var. lacrymans S7.3]
WCO000103.1	scaffold1	+	436,670 -436,728	Uncharacterized oxidoreductase C2F3.05c OS=Schizosaccharomyces pombe (strain ATCC 38366 / 972) GN=SPAC2F3.05c PE=2 SV=1	hypothetical protein SERLA73DRAFT_52555 [Serpula lacrymans var. lacrymans S7.3]
WCO000106.3	scaffold1	+	450,847 -450,916	Conserved oligomeric Golgi complex subunit 5 OS=Mus musculus GN=Cog5 PE=2 SV=2	hypothetical protein SERLA73DRAFT_106606 [Serpula lacrymans var. lacrymans S7.3]
WCO000106.3	scaffold1	+	451,729 -451,782	Conserved oligomeric Golgi complex subunit 5 OS=Mus musculus GN=Cog5 PE=2 SV=2	hypothetical protein SERLA73DRAFT_106606 [Serpula lacrymans var. lacrymans S7.3]
WCO000117.1	scaffold1	-	512,123 -512,186	#N/A	hypothetical protein SERLADRAFT_473676 [Serpula lacrymans var. lacrymans S7.9]
WCO000118.1	scaffold1	-	514,696 -514,765	UBX domain-containing protein 1 OS=Danio rerio GN=ubxn1 PE=2 SV=1	hypothetical protein SERLA73DRAFT_185304 [Serpula lacrymans var. lacrymans S7.3]
WCO000122.1	scaffold1	+	527,434 -527,500	#N/A	hypothetical protein CC1G_04016 [Coprinopsis cinerea okayama7#130]
WCO000122.1	scaffold1	+	527,648 -527,725	#N/A	hypothetical protein CC1G_04016 [Coprinopsis cinerea okayama7#130]
WCO000132.1	scaffold1	-	588,244 -588,305	Reticulocyte-binding protein 2 homolog a OS=Plasmodium falciparum (isolate 3D7) GN=PF13_0198 PE=3 SV=1	hypothetical protein SERLA73DRAFT_186587 [Serpula lacrymans var. lacrymans S7.3]
WCO000134.1	scaffold1	+	592,886 -592,941	#N/A	#N/A
WCO000139.1	scaffold1	+	608,713 -608,771	Transport protein particle subunit trs23 OS=Schizosaccharomyces pombe (strain ATCC 38366 / 972) GN=trs23 PE=2 SV=1	hypothetical protein SERLA73DRAFT_186707 [Serpula lacrymans var. lacrymans S7.3]
WCO000153.1	scaffold1	-	667,359 -667,413	Protein LSM14 homolog B OS=Homo sapiens GN=LSM14B PE=1 SV=1	hypothetical protein SERLADRAFT_417700 [Serpula lacrymans var. lacrymans S7.9]
WCO000154.1	scaffold1	+	668,724 -668,778	#N/A	hypothetical protein SERLA73DRAFT_76928 [Serpula lacrymans var. lacrymans S7.3]
WCO000155.1	scaffold1	-	672,961 -673,017	Heat shock factor protein OS=Schizosaccharomyces pombe (strain ATCC 38366 / 972) GN=hsf1 PE=1 SV=2	hypothetical protein SERLADRAFT_476534 [Serpula lacrymans var. lacrymans S7.9]
WCO000155.1	scaffold1	-	673,711 -673,763	Heat shock factor protein OS=Schizosaccharomyces pombe (strain ATCC 38366 / 972) GN=hsf1 PE=1 SV=2	hypothetical protein SERLADRAFT_476534 [Serpula lacrymans var. lacrymans S7.9]
WCO000156.1	scaffold1	-	676,638 -677,306	Conserved oligomeric Golgi complex subunit 6 OS=Cryptococcus neoformans GN=COG6 PE=3 SV=1	hypothetical protein SCHCODRAFT_255817 [Schizophyllum commune H4-8]
WCO000157.1	scaffold1	+	678,628 -678,680	#N/A	hypothetical protein SERLA73DRAFT_187185 [Serpula lacrymans var. lacrymans S7.3]
WCO000159.1	scaffold1	-	682,355 -682,438	Catabolic L-serine/threonine dehydratase OS=Saccharomyces cerevisiae (strain ATCC 204508 / S288c) GN=CHA1 PE=1 SV=2	hypothetical protein CC1G_03788 [Coprinopsis cinerea okayama7#130]
WCO000161.1	scaffold1	-	685,682 -685,736	Mitochondrial outer membrane protein IML2 OS=Coprinopsis cinerea (strain Okayama-7 / 130 / FGSC 9003) GN=IML2 PE=3 SV=2	hypothetical protein SERLA73DRAFT_113602 [Serpula lacrymans var. lacrymans S7.3]
WCO000161.1	scaffold1	-	686,035 -686,089	Mitochondrial outer membrane protein IML2 OS=Coprinopsis cinerea (strain Okayama-7 / 130 / FGSC 9003) GN=IML2 PE=3 SV=2	hypothetical protein SERLA73DRAFT_113602 [Serpula lacrymans var. lacrymans S7.3]
WCO000161.1	scaffold1	-	686,195 -686,257	Mitochondrial outer membrane protein IML2 OS=Coprinopsis cinerea (strain Okayama-7 / 130 / FGSC 9003) GN=IML2 PE=3 SV=2	hypothetical protein SERLA73DRAFT_113602 [Serpula lacrymans var. lacrymans S7.3]
WCO000161.1	scaffold1	-	687,154 -687,283	Mitochondrial outer membrane protein IML2 OS=Coprinopsis cinerea (strain Okayama-7 / 130 / FGSC 9003) GN=IML2 PE=3 SV=2	hypothetical protein SERLA73DRAFT_113602 [Serpula lacrymans var. lacrymans S7.3]
WCO000163.1	scaffold1	-	692,740 -692,797	Autophagy-related protein 9 OS=Cryptococcus neoformans GN=ATG9 PE=3 SV=1	hypothetical protein SERLA73DRAFT_95101 [Serpula lacrymans var. lacrymans S7.3]
WCO000171.1	scaffold1	+	713,851 -713,926	#N/A	hypothetical protein SERLA73DRAFT_186864 [Serpula lacrymans var. lacrymans S7.3]
WCO000173.1	scaffold1	+	720,464 -720,526	Elongator complex protein 3 OS=Xenopus laevis GN=elp3 PE=2 SV=1	hypothetical protein SERLA73DRAFT_113379 [Serpula lacrymans var. lacrymans S7.3]
WCO000178.1	scaffold1	+	729,205 -729,261	Regulator of nonsense transcripts 1 homolog OS=Neurospora crassa GN=2E4.130 PE=3 SV=1	ATP dependent helicase [Coprinopsis cinerea okayama7#130]
WCO000179.1	scaffold1	-	732,509 -732,560	#N/A	#N/A
WCO000180.1	scaffold1	-	736,892 -736,946	GDSL esterase/lipase At5g55050 OS=Arabidopsis thaliana GN=At5g55050 PE=2 SV=1	carbohydrate esterase family 16 protein [Serpula lacrymans var. lacrymans S7.3]
WCO000180.1	scaffold1	-	737,294 -737,350	GDSL esterase/lipase At5g55050 OS=Arabidopsis thaliana GN=At5g55050 PE=2 SV=1	carbohydrate esterase family 16 protein [Serpula lacrymans var. lacrymans S7.3]
WCO000180.1	scaffold1	-	737,411 -737,473	GDSL esterase/lipase At5g55050 OS=Arabidopsis thaliana GN=At5g55050 PE=2 SV=1	carbohydrate esterase family 16 protein [Serpula lacrymans var. lacrymans S7.3]
WCO000181.1	scaffold1	+	739,273 -739,341	AP-2 complex subunit mu OS=Dictyostelium discoideum GN=apm2 PE=2 SV=2	hypothetical protein SERLA73DRAFT_186833 [Serpula lacrymans var. lacrymans S7.3]
WCO000183.1	scaffold1	-	749,168 -749,224	Poly(A) RNA polymerase cid14 OS=Schizosaccharomyces pombe (strain ATCC 38366 / 972) GN=cid14 PE=1 SV=2	hypothetical protein SERLADRAFT_476100 [Serpula lacrymans var. lacrymans S7.9]
WCO000183.1	scaffold1	-	750,034 -750,100	Poly(A) RNA polymerase cid14 OS=Schizosaccharomyces pombe (strain ATCC 38366 / 972) GN=cid14 PE=1 SV=2	hypothetical protein SERLADRAFT_476100 [Serpula lacrymans var. lacrymans S7.9]
WCO000185.1	scaffold1	-	756,418 -756,472	tRNA-specific 2-thiouridylase mnmA OS=Bacillus licheniformis (strain DSM 13 / ATCC 14580) GN=mnmA PE=3 SV=1	hypothetical protein SERLA73DRAFT_60696 [Serpula lacrymans var. lacrymans S7.3]
WCO000185.1	scaffold1	-	758,161 -758,222	tRNA-specific 2-thiouridylase mnmA OS=Bacillus licheniformis (strain DSM 13 / ATCC 14580) GN=mnmA PE=3 SV=1	hypothetical protein SERLA73DRAFT_60696 [Serpula lacrymans var. lacrymans S7.3]
WCO000188.1	scaffold1	-	770,142 -770,202	N amino acid transport system protein OS=Neurospora crassa GN=mtr PE=3 SV=2	hypothetical protein MYCGRDRAFT_101603 [Mycosphaerella graminicola IPO323]
WCO000190.1	scaffold1	-	775,551 -775,614	Probable alpha-galactosidase B OS=Talaromyces emersonii PE=3 SV=1	glycoside hydrolase family 27 protein [Serpula lacrymans var. lacrymans S7.3]
WCO000190.1	scaffold1	-	776,317 -776,368	Probable alpha-galactosidase B OS=Talaromyces emersonii PE=3 SV=1	glycoside hydrolase family 27 protein [Serpula lacrymans var. lacrymans S7.3]
WCO000200.1	scaffold1	-	809,118 -809,182	Sphingoid long-chain base transporter RSB1 OS=Saccharomyces cerevisiae (strain JAY291) GN=RSB1 PE=2 SV=2	hypothetical protein SERLA73DRAFT_179372 [Serpula lacrymans var. lacrymans S7.3]
WCO000200.1	scaffold1	-	809,305 -809,358	Sphingoid long-chain base transporter RSB1 OS=Saccharomyces cerevisiae (strain JAY291) GN=RSB1 PE=2 SV=2	hypothetical protein SERLA73DRAFT_179372 [Serpula lacrymans var. lacrymans S7.3]
WCO000202.1	scaffold1	+	814,734 -814,793	Peptide-N4-(N-acetyl-beta-glucosaminyl)asparagine amidase A OS=Prunus dulcis PE=1 SV=2	hypothetical protein SERLADRAFT_443896 [Serpula lacrymans var. lacrymans S7.9]
WCO000205.1	scaffold1	-	823,775 -823,829	Phenylalanyl-tRNA synthetase, mitochondrial OS=Saccharomyces cerevisiae (strain ATCC 204508 / S288c) GN=MSF1 PE=1 SV=3	hypothetical protein SERLA73DRAFT_172874 [Serpula lacrymans var. lacrymans S7.3]
WCO000210.1	scaffold1	+	836,877 -836,933	Probable RNA 3'-terminal phosphate cyclase-like protein OS=Dictyostelium discoideum GN=rcl1 PE=1 SV=2	hypothetical protein SCHCODRAFT_14095 [Schizophyllum commune H4-8]
WCO000213.1	scaffold1	-	845,339 -845,395	#N/A	#N/A
WCO000213.1	scaffold1	-	845,510 -845,569	#N/A	#N/A
WCO000214.1	scaffold1	-	852,415 -852,473	D-lactate dehydrogenase [cytochrome], mitochondrial OS=Arabidopsis thaliana GN=DLD PE=1 SV=1	hypothetical protein SERLA73DRAFT_144955 [Serpula lacrymans var. lacrymans S7.3]
WCO000214.1	scaffold1	-	852,617 -852,673	D-lactate dehydrogenase [cytochrome], mitochondrial OS=Arabidopsis thaliana GN=DLD PE=1 SV=1	hypothetical protein SERLA73DRAFT_144955 [Serpula lacrymans var. lacrymans S7.3]
WCO000218.1	scaffold1	+	870,361 -870,621	Probable aconitate hydratase 2 OS=Schizosaccharomyces pombe (strain ATCC 38366 / 972) GN=SPBP4H10.15 PE=2 SV=2	hypothetical protein SERLA73DRAFT_111092 [Serpula lacrymans var. lacrymans S7.3]
WCO000218.1	scaffold1	+	871,530 -871,584	Probable aconitate hydratase 2 OS=Schizosaccharomyces pombe (strain ATCC 38366 / 972) GN=SPBP4H10.15 PE=2 SV=2	hypothetical protein SERLA73DRAFT_111092 [Serpula lacrymans var. lacrymans S7.3]
WCO000223.2	scaffold1	-	892,375 -892,432	#N/A	hypothetical protein SERLA73DRAFT_82221 [Serpula lacrymans var. lacrymans S7.3]
WCO000226.1	scaffold1	+	905,964 -906,017	Dynein light chain roadblock-type 2 OS=Mus musculus GN=Dynlrb2 PE=1 SV=1	hypothetical protein SERLA73DRAFT_190885 [Serpula lacrymans var. lacrymans S7.3]
WCO000229.1	scaffold1	-	917,084 -917,148	Probable inosine-5'-monophosphate dehydrogenase OS=Candida albicans GN=IMH3 PE=1 SV=1	IMP dehydrogenase [Coprinopsis cinerea okayama7#130]
WCO000230.1	scaffold1	+	918,103 -918,163	Epoxide hydrolase 2 OS=Sus scrofa GN=EPHX2 PE=2 SV=1	hypothetical protein SERLA73DRAFT_103194 [Serpula lacrymans var. lacrymans S7.3]
WCO000234.1	scaffold1	+	942,483 -942,536	Periplasmic beta-glucosidase OS=Salmonella typhimurium GN=bglX PE=3 SV=2	family 3 glycoside hydrolase [Serpula lacrymans var. lacrymans S7.9]
WCO000234.1	scaffold1	+	943,340 -943,396	Periplasmic beta-glucosidase OS=Salmonella typhimurium GN=bglX PE=3 SV=2	family 3 glycoside hydrolase [Serpula lacrymans var. lacrymans S7.9]
WCO000234.1	scaffold1	+	943,487 -943,539	Periplasmic beta-glucosidase OS=Salmonella typhimurium GN=bglX PE=3 SV=2	family 3 glycoside hydrolase [Serpula lacrymans var. lacrymans S7.9]
WCO000234.1	scaffold1	+	943,668 -943,722	Periplasmic beta-glucosidase OS=Salmonella typhimurium GN=bglX PE=3 SV=2	family 3 glycoside hydrolase [Serpula lacrymans var. lacrymans S7.9]
WCO000234.1	scaffold1	+	943,791 -943,847	Periplasmic beta-glucosidase OS=Salmonella typhimurium GN=bglX PE=3 SV=2	family 3 glycoside hydrolase [Serpula lacrymans var. lacrymans S7.9]
WCO000234.1	scaffold1	+	943,954 -944,007	Periplasmic beta-glucosidase OS=Salmonella typhimurium GN=bglX PE=3 SV=2	family 3 glycoside hydrolase [Serpula lacrymans var. lacrymans S7.9]
WCO000234.1	scaffold1	+	944,085 -944,151	Periplasmic beta-glucosidase OS=Salmonella typhimurium GN=bglX PE=3 SV=2	family 3 glycoside hydrolase [Serpula lacrymans var. lacrymans S7.9]
WCO000235.1	scaffold1	-	944,838 -945,181	#N/A	#N/A
WCO000236.2	scaffold1	-	948,667 -948,734	1-aminocyclopropane-1-carboxylate oxidase OS=Dictyostelium mucoroides GN=aco PE=3 SV=1	hypothetical protein SERLA73DRAFT_174536 [Serpula lacrymans var. lacrymans S7.3]
WCO000236.2	scaffold1	-	948,949 -949,006	1-aminocyclopropane-1-carboxylate oxidase OS=Dictyostelium mucoroides GN=aco PE=3 SV=1	hypothetical protein SERLA73DRAFT_174536 [Serpula lacrymans var. lacrymans S7.3]
WCO000236.2	scaffold1	-	949,641 -949,693	1-aminocyclopropane-1-carboxylate oxidase OS=Dictyostelium mucoroides GN=aco PE=3 SV=1	hypothetical protein SERLA73DRAFT_174536 [Serpula lacrymans var. lacrymans S7.3]
WCO000238.1	scaffold1	-	970,569 -970,620	Vegetative incompatibility protein HET-E-1 OS=Podospora anserina GN=HET-E1 PE=4 SV=1	(myosin heavy-chain) kinase [Haliscomenobacter hydrossis DSM 1100]
WCO000239.1	scaffold1	-	974,867 -974,923	#N/A	glycoside hydrolase family 79 protein [Serpula lacrymans var. lacrymans S7.3]
WCO000239.1	scaffold1	-	975,574 -975,630	#N/A	glycoside hydrolase family 79 protein [Serpula lacrymans var. lacrymans S7.3]
WCO000244.1	scaffold1	-	1,038,027 -1,038,078	Flavin-containing monooxygenase YUCCA4 OS=Arabidopsis thaliana GN=YUC4 PE=2 SV=1	hypothetical protein SERLA73DRAFT_87605 [Serpula lacrymans var. lacrymans S7.3]
WCO000244.1	scaffold1	-	1,038,387 -1,038,439	Flavin-containing monooxygenase YUCCA4 OS=Arabidopsis thaliana GN=YUC4 PE=2 SV=1	hypothetical protein SERLA73DRAFT_87605 [Serpula lacrymans var. lacrymans S7.3]
WCO000258.1	scaffold1	-	1,101,571 -1,101,626	#N/A	#N/A
WCO000268.1	scaffold1	+	1,138,864 -1,139,118	Triosephosphate isomerase OS=Coprinopsis cinerea (strain Okayama-7 / 130 / FGSC 9003) GN=TPI PE=3 SV=2	hypothetical protein SERLA73DRAFT_188556 [Serpula lacrymans var. lacrymans S7.3]
WCO000290.1	scaffold1	+	1,212,903 -1,212,955	O-methylsterigmatocystin oxidoreductase OS=Aspergillus flavus (strain ATCC 200026 / FGSC A1120 / NRRL 3357 / JCM 12722 / SRRC 167) GN=ordA PE=2 SV=1	cytochrome P450 [Postia placenta]
WCO000293.1	scaffold1	-	1,226,030 -1,226,099	Myosin regulatory light chain cdc4 OS=Schizosaccharomyces pombe (strain ATCC 38366 / 972) GN=cdc4 PE=1 SV=1	myosin regulatory light chain cdc4 [Coprinopsis cinerea okayama7#130]
WCO000294.1	scaffold1	+	1,228,516 -1,228,572	#N/A	hypothetical protein SERLA73DRAFT_117516 [Serpula lacrymans var. lacrymans S7.3]
WCO000295.1	scaffold1	-	1,234,716 -1,235,139	UBX domain-containing protein 10 OS=Schizosaccharomyces pombe (strain ATCC 38366 / 972) GN=ucp10 PE=2 SV=1	hypothetical protein SERLA73DRAFT_110239 [Serpula lacrymans var. lacrymans S7.3]
WCO000296.1	scaffold1	+	1,235,592 -1,235,683	Coupling of ubiquitin conjugation to ER degradation protein 1 OS=Debaryomyces hansenii (strain ATCC 36239 / CBS 767 / JCM 1990 / NBRC 0083 / IGC 2968) GN=CUE1 PE=3 SV=1	hypothetical protein SERLA73DRAFT_77790 [Serpula lacrymans var. lacrymans S7.3]
WCO000296.1	scaffold1	+	1,236,340 -1,236,392	Coupling of ubiquitin conjugation to ER degradation protein 1 OS=Debaryomyces hansenii (strain ATCC 36239 / CBS 767 / JCM 1990 / NBRC 0083 / IGC 2968) GN=CUE1 PE=3 SV=1	hypothetical protein SERLA73DRAFT_77790 [Serpula lacrymans var. lacrymans S7.3]
WCO000302.1	scaffold1	+	1,274,666 -1,274,719	Vegetative incompatibility protein HET-E-1 OS=Podospora anserina GN=HET-E1 PE=4 SV=1	hypothetical protein ATEG_09923 [Aspergillus terreus NIH2624]
WCO000311.1	scaffold1	-	1,316,447 -1,316,501	Uncharacterized WD repeat-containing protein C31A2.14 OS=Schizosaccharomyces pombe (strain ATCC 38366 / 972) GN=SPAC31A2.14 PE=1 SV=1	hypothetical protein SERLA73DRAFT_169707 [Serpula lacrymans var. lacrymans S7.3]
WCO000315.1	scaffold1	-	1,339,389 -1,339,447	Probable reductase OS=Leishmania major GN=P100/11E PE=2 SV=2	hypothetical protein SCHCODRAFT_58623 [Schizophyllum commune H4-8]
WCO000323.1	scaffold1	-	1,367,182 -1,367,292	Succinate dehydrogenase [ubiquinone] cytochrome b small subunit, mitochondrial OS=Schizosaccharomyces pombe (strain ATCC 38366 / 972) GN=sdh4 PE=2 SV=1	SDHD, membrane anchor subunit of succinate dehydrogenase [Serpula lacrymans var. lacrymans S7.3]
WCO000323.1	scaffold1	-	1,367,816 -1,367,943	Succinate dehydrogenase [ubiquinone] cytochrome b small subunit, mitochondrial OS=Schizosaccharomyces pombe (strain ATCC 38366 / 972) GN=sdh4 PE=2 SV=1	SDHD, membrane anchor subunit of succinate dehydrogenase [Serpula lacrymans var. lacrymans S7.3]
WCO000326.1	scaffold1	-	1,375,760 -1,375,820	#N/A	hypothetical protein SERLA73DRAFT_176179 [Serpula lacrymans var. lacrymans S7.3]
WCO000341.1	scaffold1	+	1,450,555 -1,450,608	Peptidyl-prolyl cis-trans isomerase OS=Schizosaccharomyces pombe (strain ATCC 38366 / 972) GN=ppi1 PE=2 SV=1	hypothetical protein SERLA73DRAFT_183959 [Serpula lacrymans var. lacrymans S7.3]
WCO000341.1	scaffold1	+	1,450,622 -1,450,703	Peptidyl-prolyl cis-trans isomerase OS=Schizosaccharomyces pombe (strain ATCC 38366 / 972) GN=ppi1 PE=2 SV=1	hypothetical protein SERLA73DRAFT_183959 [Serpula lacrymans var. lacrymans S7.3]
WCO000341.1	scaffold1	+	1,451,129 -1,451,235	Peptidyl-prolyl cis-trans isomerase OS=Schizosaccharomyces pombe (strain ATCC 38366 / 972) GN=ppi1 PE=2 SV=1	hypothetical protein SERLA73DRAFT_183959 [Serpula lacrymans var. lacrymans S7.3]
WCO000342.1	scaffold1	-	1,455,488 -1,455,539	Sexual differentiation process protein isp4 OS=Schizosaccharomyces pombe (strain ATCC 38366 / 972) GN=isp4 PE=2 SV=2	hypothetical protein SERLA73DRAFT_57288 [Serpula lacrymans var. lacrymans S7.3]
WCO000342.1	scaffold1	-	1,455,603 -1,455,654	Sexual differentiation process protein isp4 OS=Schizosaccharomyces pombe (strain ATCC 38366 / 972) GN=isp4 PE=2 SV=2	hypothetical protein SERLA73DRAFT_57288 [Serpula lacrymans var. lacrymans S7.3]
WCO000343.1	scaffold1	+	1,457,413 -1,457,470	Protein kish-A OS=Danio rerio GN=tmem167a PE=2 SV=1	hypothetical protein SERLA73DRAFT_92444 [Serpula lacrymans var. lacrymans S7.3]
WCO000356.1	scaffold1	-	1,543,898 -1,544,248	#N/A	hypothetical protein SERLA73DRAFT_184047 [Serpula lacrymans var. lacrymans S7.3]
WCO000356.1	scaffold1	-	1,544,627 -1,544,784	#N/A	hypothetical protein SERLA73DRAFT_184047 [Serpula lacrymans var. lacrymans S7.3]
WCO000360.2	scaffold1	+	1,563,192 -1,563,252	Fatty aldehyde dehydrogenase OS=Pongo abelii GN=ALDH3A2 PE=2 SV=1	hypothetical protein SERLA73DRAFT_175681 [Serpula lacrymans var. lacrymans S7.3]
WCO000360.2	scaffold1	+	1,564,895 -1,564,948	Fatty aldehyde dehydrogenase OS=Pongo abelii GN=ALDH3A2 PE=2 SV=1	hypothetical protein SERLA73DRAFT_175681 [Serpula lacrymans var. lacrymans S7.3]
WCO000361.1	scaffold1	+	1,566,962 -1,567,013	Probable beta-mannosidase B OS=Aspergillus niger (strain CBS 513.88 / FGSC A1513) GN=mndB PE=3 SV=1	glycoside hydrolase family 2 protein [Serpula lacrymans var. lacrymans S7.3]
WCO000361.1	scaffold1	+	1,569,181 -1,569,233	Probable beta-mannosidase B OS=Aspergillus niger (strain CBS 513.88 / FGSC A1513) GN=mndB PE=3 SV=1	glycoside hydrolase family 2 protein [Serpula lacrymans var. lacrymans S7.3]
WCO000368.1	scaffold1	-	1,592,231 -1,592,288	DNA repair and recombination protein pif1, mitochondrial OS=Schizosaccharomyces pombe (strain ATCC 38366 / 972) GN=pif1 PE=1 SV=1	DNA repair and recombination protein pif1 [Coprinopsis cinerea okayama7#130]
WCO000370.2	scaffold1	-	1,601,300 -1,601,357	Xylulose kinase OS=Pongo abelii GN=XYLB PE=2 SV=1	hypothetical protein SERLA73DRAFT_170141 [Serpula lacrymans var. lacrymans S7.3]
WCO000370.2	scaffold1	-	1,603,154 -1,603,211	Xylulose kinase OS=Pongo abelii GN=XYLB PE=2 SV=1	hypothetical protein SERLA73DRAFT_170141 [Serpula lacrymans var. lacrymans S7.3]
WCO000370.2	scaffold1	-	1,603,820 -1,603,878	Xylulose kinase OS=Pongo abelii GN=XYLB PE=2 SV=1	hypothetical protein SERLA73DRAFT_170141 [Serpula lacrymans var. lacrymans S7.3]
WCO000373.1	scaffold1	+	1,618,329 -1,618,389	#N/A	#N/A
WCO000374.1	scaffold1	+	1,622,600 -1,622,660	#N/A	#N/A
WCO000375.3	scaffold1	-	1,626,190 -1,626,356	#N/A	hypothetical protein SERLA73DRAFT_184895 [Serpula lacrymans var. lacrymans S7.3]
WCO000378.1	scaffold1	-	1,638,212 -1,638,360	cAMP-regulated phosphoprotein 21 OS=Mus musculus GN=Arpp21 PE=1 SV=2	hypothetical protein CC1G_00906 [Coprinopsis cinerea okayama7#130]
WCO000382.1	scaffold1	+	1,645,017 -1,645,068	#N/A	#N/A
WCO000384.1	scaffold1	+	1,650,586 -1,650,637	tRNA pseudouridine synthase 1 OS=Saccharomyces cerevisiae (strain ATCC 204508 / S288c) GN=PUS1 PE=1 SV=1	hypothetical protein SERLA73DRAFT_140490 [Serpula lacrymans var. lacrymans S7.3]
WCO000390.5	scaffold1	-	1,719,820 -1,719,871	Phosphatidylinositol 3-kinase tor2 OS=Schizosaccharomyces pombe (strain ATCC 38366 / 972) GN=tor2 PE=1 SV=2	phosphatidylinositol 3-kinase [Serpula lacrymans var. lacrymans S7.9]
WCO000390.5	scaffold1	-	1,724,922 -1,724,978	Phosphatidylinositol 3-kinase tor2 OS=Schizosaccharomyces pombe (strain ATCC 38366 / 972) GN=tor2 PE=1 SV=2	phosphatidylinositol 3-kinase [Serpula lacrymans var. lacrymans S7.9]
WCO000395.1	scaffold1	+	1,744,482 -1,744,537	IST1 homolog OS=Bos taurus GN=IST1 PE=2 SV=1	hypothetical protein CC1G_00497 [Coprinopsis cinerea okayama7#130]
WCO000395.1	scaffold1	+	1,744,615 -1,744,674	IST1 homolog OS=Bos taurus GN=IST1 PE=2 SV=1	hypothetical protein CC1G_00497 [Coprinopsis cinerea okayama7#130]
WCO000395.1	scaffold1	+	1,744,770 -1,744,827	IST1 homolog OS=Bos taurus GN=IST1 PE=2 SV=1	hypothetical protein CC1G_00497 [Coprinopsis cinerea okayama7#130]
WCO000397.1	scaffold1	+	1,758,425 -1,758,481	Helicase SKI2W OS=Homo sapiens GN=SKIV2L PE=1 SV=3	hypothetical protein [Tuber melanosporum Mel28]
WCO000402.3	scaffold1	-	1,782,019 -1,782,075	Protein dopey OS=Emericella nidulans GN=dop1 PE=1 SV=1	hypothetical protein SERLADRAFT_432797 [Serpula lacrymans var. lacrymans S7.9]
WCO000404.1	scaffold1	+	1,800,021 -1,800,072	Pantothenate kinase 2 OS=Arabidopsis thaliana GN=At4g32180 PE=1 SV=2	hypothetical protein SCHCODRAFT_103576 [Schizophyllum commune H4-8]
WCO000404.1	scaffold1	+	1,801,284 -1,801,348	Pantothenate kinase 2 OS=Arabidopsis thaliana GN=At4g32180 PE=1 SV=2	hypothetical protein SCHCODRAFT_103576 [Schizophyllum commune H4-8]
WCO000407.1	scaffold1	-	1,824,872 -1,824,924	Mitochondrial 2-methylisocitrate lyase OS=Saccharomyces cerevisiae (strain ATCC 204508 / S288c) GN=ICL2 PE=1 SV=1	hypothetical protein SERLADRAFT_444661 [Serpula lacrymans var. lacrymans S7.9]
WCO000407.1	scaffold1	-	1,825,081 -1,825,136	Mitochondrial 2-methylisocitrate lyase OS=Saccharomyces cerevisiae (strain ATCC 204508 / S288c) GN=ICL2 PE=1 SV=1	hypothetical protein SERLADRAFT_444661 [Serpula lacrymans var. lacrymans S7.9]
WCO000407.1	scaffold1	-	1,825,599 -1,825,696	Mitochondrial 2-methylisocitrate lyase OS=Saccharomyces cerevisiae (strain ATCC 204508 / S288c) GN=ICL2 PE=1 SV=1	hypothetical protein SERLADRAFT_444661 [Serpula lacrymans var. lacrymans S7.9]
WCO000411.1	scaffold1	+	1,845,058 -1,845,119	Lysophospholipase NTE1 OS=Cryptococcus neoformans GN=NTE1 PE=3 SV=2	hypothetical protein SERLA73DRAFT_172324 [Serpula lacrymans var. lacrymans S7.3]
WCO000411.1	scaffold1	+	1,845,367 -1,845,423	Lysophospholipase NTE1 OS=Cryptococcus neoformans GN=NTE1 PE=3 SV=2	hypothetical protein SERLA73DRAFT_172324 [Serpula lacrymans var. lacrymans S7.3]
WCO000411.1	scaffold1	+	1,845,684 -1,845,736	Lysophospholipase NTE1 OS=Cryptococcus neoformans GN=NTE1 PE=3 SV=2	hypothetical protein SERLA73DRAFT_172324 [Serpula lacrymans var. lacrymans S7.3]
WCO000412.1	scaffold1	+	1,848,597 -1,848,648	Vacuolar protein sorting-associated protein 33A OS=Homo sapiens GN=VPS33A PE=1 SV=1	hypothetical protein SERLA73DRAFT_79013 [Serpula lacrymans var. lacrymans S7.3]
WCO000413.1	scaffold1	+	1,849,773 -1,849,840	#N/A	hypothetical protein CC1G_06617 [Coprinopsis cinerea okayama7#130]
WCO000414.1	scaffold1	+	1,851,893 -1,851,947	F-box/LRR-repeat protein 2 OS=Pongo abelii GN=FBXL2 PE=2 SV=1	hypothetical protein SERLA73DRAFT_172327 [Serpula lacrymans var. lacrymans S7.3]
WCO000423.1	scaffold1	-	1,878,165 -1,878,217	#N/A	hypothetical protein SERLA73DRAFT_173993 [Serpula lacrymans var. lacrymans S7.3]
WCO000423.1	scaffold1	-	1,878,300 -1,878,353	#N/A	hypothetical protein SERLA73DRAFT_173993 [Serpula lacrymans var. lacrymans S7.3]
WCO000423.1	scaffold1	-	1,878,434 -1,878,486	#N/A	hypothetical protein SERLA73DRAFT_173993 [Serpula lacrymans var. lacrymans S7.3]
WCO000432.1	scaffold1	-	1,902,519 -1,902,572	Putative transcription initiation factor TFIID 111 kDa subunit OS=Schizosaccharomyces pombe (strain ATCC 38366 / 972) GN=SPAC2G11.14 PE=1 SV=1	atypical/TAF1 protein kinase [Coprinopsis cinerea okayama7#130]
WCO000435.1	scaffold1	+	1,909,319 -1,909,390	Microsomal glutathione S-transferase 3 OS=Mus musculus GN=Mgst3 PE=1 SV=1	hypothetical protein SERLADRAFT_365244 [Serpula lacrymans var. lacrymans S7.9]
WCO000438.1	scaffold1	+	1,916,376 -1,916,428	Ribosomal RNA processing protein 1 homolog B OS=Homo sapiens GN=RRP1B PE=1 SV=3	ribosomal RNA processing protein [Coprinopsis cinerea okayama7#130]
WCO000439.1	scaffold1	-	1,918,355 -1,918,414	TBC1 domain family member 14 OS=Homo sapiens GN=TBC1D14 PE=1 SV=3	hypothetical protein SERLA73DRAFT_163637 [Serpula lacrymans var. lacrymans S7.3]
WCO000439.1	scaffold1	-	1,918,641 -1,918,695	TBC1 domain family member 14 OS=Homo sapiens GN=TBC1D14 PE=1 SV=3	hypothetical protein SERLA73DRAFT_163637 [Serpula lacrymans var. lacrymans S7.3]
WCO000439.1	scaffold1	-	1,919,468 -1,919,549	TBC1 domain family member 14 OS=Homo sapiens GN=TBC1D14 PE=1 SV=3	hypothetical protein SERLA73DRAFT_163637 [Serpula lacrymans var. lacrymans S7.3]
WCO000450.4	scaffold1	-	1,953,049 -1,953,112	Paired amphipathic helix protein pst1 OS=Schizosaccharomyces pombe (strain ATCC 38366 / 972) GN=pst1 PE=1 SV=1	hypothetical protein SERLA73DRAFT_100545 [Serpula lacrymans var. lacrymans S7.3]
WCO000454.1	scaffold1	+	2,002,341 -2,002,395	Putative agmatinase 1 OS=Schizosaccharomyces pombe (strain ATCC 38366 / 972) GN=SPAC11D3.09 PE=2 SV=1	hypothetical protein SERLA73DRAFT_106914 [Serpula lacrymans var. lacrymans S7.3]
WCO000456.1	scaffold1	-	2,005,504 -2,005,560	#N/A	hypothetical protein SERLA73DRAFT_179555 [Serpula lacrymans var. lacrymans S7.3]
WCO000459.1	scaffold1	+	2,012,782 -2,012,837	PI-PLC X domain-containing protein At5g67130 OS=Arabidopsis thaliana GN=At5g67130 PE=1 SV=1	hypothetical protein SERLA73DRAFT_173938 [Serpula lacrymans var. lacrymans S7.3]
WCO000460.1	scaffold1	+	2,014,528 -2,014,582	#N/A	hypothetical protein SERLA73DRAFT_175937 [Serpula lacrymans var. lacrymans S7.3]
WCO000460.1	scaffold1	+	2,014,656 -2,014,717	#N/A	hypothetical protein SERLA73DRAFT_175937 [Serpula lacrymans var. lacrymans S7.3]
WCO000461.1	scaffold1	+	2,015,992 -2,016,044	U3 small nucleolar RNA-associated protein 11 OS=Saccharomyces cerevisiae (strain ATCC 204508 / S288c) GN=UTP11 PE=1 SV=2	u3 small nucleolar RNA-associated protein 11 [Coprinopsis cinerea okayama7#130]
WCO000465.1	scaffold1	+	2,023,704 -2,023,762	Replication factor C subunit 4 OS=Schizosaccharomyces pombe (strain ATCC 38366 / 972) GN=rfc4 PE=1 SV=1	hypothetical protein SERLA73DRAFT_174456 [Serpula lacrymans var. lacrymans S7.3]
WCO000467.1	scaffold1	+	2,026,609 -2,026,662	#N/A	hypothetical protein SERLA73DRAFT_174395 [Serpula lacrymans var. lacrymans S7.3]
WCO000472.1	scaffold1	+	2,054,410 -2,054,463	Ribonuclease T2 OS=Aspergillus oryzae (strain ATCC 42149 / RIB 40) GN=rntB PE=1 SV=2	ribonuclease T2 [Grifola frondosa]
WCO000476.1	scaffold1	-	2,074,296 -2,074,353	#N/A	hypothetical protein SCHCODRAFT_231682 [Schizophyllum commune H4-8]
WCO000480.1	scaffold1	-	2,094,077 -2,094,167	Sorting nexin-4 OS=Cryptococcus neoformans GN=SNX4 PE=3 SV=1	putative sorting nexin [Serpula lacrymans var. lacrymans S7.3]
WCO000482.1	scaffold1	-	2,097,819 -2,097,872	DNA-directed RNA polymerase II subunit RPB2 OS=Schizosaccharomyces pombe (strain ATCC 38366 / 972) GN=rpb2 PE=1 SV=2	hypothetical protein SERLA73DRAFT_101102 [Serpula lacrymans var. lacrymans S7.3]
WCO000482.1	scaffold1	-	2,101,287 -2,101,344	DNA-directed RNA polymerase II subunit RPB2 OS=Schizosaccharomyces pombe (strain ATCC 38366 / 972) GN=rpb2 PE=1 SV=2	hypothetical protein SERLA73DRAFT_101102 [Serpula lacrymans var. lacrymans S7.3]
WCO000483.1	scaffold1	-	2,102,451 -2,102,507	Uncharacterized protein At3g61080, chloroplastic OS=Arabidopsis thaliana GN=At3g61080 PE=1 SV=2	hypothetical protein SERLADRAFT_455949 [Serpula lacrymans var. lacrymans S7.9]
WCO000483.1	scaffold1	-	2,102,662 -2,102,714	Uncharacterized protein At3g61080, chloroplastic OS=Arabidopsis thaliana GN=At3g61080 PE=1 SV=2	hypothetical protein SERLADRAFT_455949 [Serpula lacrymans var. lacrymans S7.9]
WCO000483.1	scaffold1	-	2,102,915 -2,102,967	Uncharacterized protein At3g61080, chloroplastic OS=Arabidopsis thaliana GN=At3g61080 PE=1 SV=2	hypothetical protein SERLADRAFT_455949 [Serpula lacrymans var. lacrymans S7.9]
WCO000484.1	scaffold1	+	2,104,035 -2,104,087	Putative NADPH dehydrogenase C23G7.10c OS=Schizosaccharomyces pombe (strain ATCC 38366 / 972) GN=SPBC23G7.10c PE=2 SV=1	hypothetical protein SERLA73DRAFT_174441 [Serpula lacrymans var. lacrymans S7.3]
WCO000484.1	scaffold1	+	2,104,736 -2,104,787	Putative NADPH dehydrogenase C23G7.10c OS=Schizosaccharomyces pombe (strain ATCC 38366 / 972) GN=SPBC23G7.10c PE=2 SV=1	hypothetical protein SERLA73DRAFT_174441 [Serpula lacrymans var. lacrymans S7.3]
WCO000499.2	scaffold1	-	2,179,437 -2,179,492	Cytochrome P450 52A9 OS=Candida maltosa GN=CYP52A9 PE=1 SV=1	hypothetical protein SERLA73DRAFT_176994 [Serpula lacrymans var. lacrymans S7.3]
WCO000524.1	scaffold1	+	2,286,384 -2,286,441	Aminopeptidase 1 OS=Schizosaccharomyces pombe (strain ATCC 38366 / 972) GN=ape1 PE=2 SV=1	hypothetical protein SERLA73DRAFT_124838 [Serpula lacrymans var. lacrymans S7.3]
WCO000524.1	scaffold1	+	2,286,649 -2,286,706	Aminopeptidase 1 OS=Schizosaccharomyces pombe (strain ATCC 38366 / 972) GN=ape1 PE=2 SV=1	hypothetical protein SERLA73DRAFT_124838 [Serpula lacrymans var. lacrymans S7.3]
WCO000524.1	scaffold1	+	2,286,850 -2,286,903	Aminopeptidase 1 OS=Schizosaccharomyces pombe (strain ATCC 38366 / 972) GN=ape1 PE=2 SV=1	hypothetical protein SERLA73DRAFT_124838 [Serpula lacrymans var. lacrymans S7.3]
WCO000524.1	scaffold1	+	2,287,245 -2,287,304	Aminopeptidase 1 OS=Schizosaccharomyces pombe (strain ATCC 38366 / 972) GN=ape1 PE=2 SV=1	hypothetical protein SERLA73DRAFT_124838 [Serpula lacrymans var. lacrymans S7.3]
WCO000530.1	scaffold1	-	2,306,903 -2,307,156	Serine/threonine-protein kinase SKY1 OS=Saccharomyces cerevisiae (strain ATCC 204508 / S288c) GN=SKY1 PE=1 SV=1	CMGC/SRPK protein kinase [Coprinopsis cinerea okayama7#130]
WCO000532.1	scaffold1	+	2,312,608 -2,312,660	4-hydroxyacetophenone monooxygenase OS=Pseudomonas fluorescens GN=hapE PE=1 SV=1	hypothetical protein SERLA73DRAFT_64246 [Serpula lacrymans var. lacrymans S7.3]
WCO000532.1	scaffold1	+	2,313,623 -2,313,701	4-hydroxyacetophenone monooxygenase OS=Pseudomonas fluorescens GN=hapE PE=1 SV=1	hypothetical protein SERLA73DRAFT_64246 [Serpula lacrymans var. lacrymans S7.3]
WCO000539.1	scaffold1	-	2,334,026 -2,334,083	Probable beta-glucosidase I OS=Aspergillus clavatus (strain ATCC 1007 / CBS 513.65 / DSM 816 / NCTC 3887 / NRRL 1) GN=bglI PE=3 SV=1	glycoside hydrolase family 3 protein [Serpula lacrymans var. lacrymans S7.3]
WCO000547.3	scaffold1	-	2,380,255 -2,380,319	Peroxisomal biogenesis factor 6 OS=Glomerella lagenarium GN=PEX6 PE=3 SV=1	hypothetical protein SCHCODRAFT_50055 [Schizophyllum commune H4-8]
WCO000549.1	scaffold1	-	2,384,375 -2,384,431	UPF0538 protein C2C4.04c OS=Schizosaccharomyces pombe (strain ATCC 38366 / 972) GN=SPAC2C4.04c PE=2 SV=1	hypothetical protein SCHCODRAFT_14238 [Schizophyllum commune H4-8]
WCO000549.1	scaffold1	-	2,384,568 -2,384,628	UPF0538 protein C2C4.04c OS=Schizosaccharomyces pombe (strain ATCC 38366 / 972) GN=SPAC2C4.04c PE=2 SV=1	hypothetical protein SCHCODRAFT_14238 [Schizophyllum commune H4-8]
WCO000554.1	scaffold1	-	2,392,437 -2,392,495	#N/A	hypothetical protein CC1G_11762 [Coprinopsis cinerea okayama7#130]
WCO000554.1	scaffold1	-	2,392,728 -2,392,789	#N/A	hypothetical protein CC1G_11762 [Coprinopsis cinerea okayama7#130]
WCO000560.2	scaffold10	-	8,028 -8,083	NmrA-like family domain-containing protein 1 OS=Bos taurus GN=NMRAL1 PE=2 SV=1	hypothetical protein SERLA73DRAFT_190344 [Serpula lacrymans var. lacrymans S7.3]
WCO000560.2	scaffold10	-	8,285 -8,341	NmrA-like family domain-containing protein 1 OS=Bos taurus GN=NMRAL1 PE=2 SV=1	hypothetical protein SERLA73DRAFT_190344 [Serpula lacrymans var. lacrymans S7.3]
WCO000568.1	scaffold10	+	78,981 -79,036	Probable alpha-N-arabinofuranosidase A OS=Aspergillus terreus (strain NIH 2624 / FGSC A1156) GN=abfA PE=3 SV=1	glycoside hydrolase family 51 protein [Serpula lacrymans var. lacrymans S7.3]
WCO000569.1	scaffold10	+	85,139 -85,194	Probable alpha-N-arabinofuranosidase A OS=Aspergillus oryzae (strain ATCC 42149 / RIB 40) GN=abfA PE=3 SV=2	glycoside hydrolase family 51 protein [Serpula lacrymans var. lacrymans S7.3]
WCO000584.1	scaffold10	+	182,282 -182,336	Aorsin OS=Aspergillus oryzae (strain ATCC 42149 / RIB 40) GN=aorO PE=1 SV=2	hypothetical protein SERLA73DRAFT_159460 [Serpula lacrymans var. lacrymans S7.3]
WCO000584.1	scaffold10	+	182,808 -182,863	Aorsin OS=Aspergillus oryzae (strain ATCC 42149 / RIB 40) GN=aorO PE=1 SV=2	hypothetical protein SERLA73DRAFT_159460 [Serpula lacrymans var. lacrymans S7.3]
WCO000584.1	scaffold10	+	183,047 -183,167	Aorsin OS=Aspergillus oryzae (strain ATCC 42149 / RIB 40) GN=aorO PE=1 SV=2	hypothetical protein SERLA73DRAFT_159460 [Serpula lacrymans var. lacrymans S7.3]
WCO000591.1	scaffold10	+	207,258 -207,335	#N/A	hypothetical protein SERLA73DRAFT_172094 [Serpula lacrymans var. lacrymans S7.3]
WCO000600.1	scaffold10	+	233,139 -233,193	#N/A	hypothetical protein CC1G_06956 [Coprinopsis cinerea okayama7#130]
WCO000608.1	scaffold10	-	259,210 -259,287	#N/A	hypothetical protein SERLA73DRAFT_172094 [Serpula lacrymans var. lacrymans S7.3]
WCO000615.1	scaffold10	-	283,378 -283,498	Aorsin OS=Aspergillus oryzae (strain ATCC 42149 / RIB 40) GN=aorO PE=1 SV=2	hypothetical protein SERLA73DRAFT_159460 [Serpula lacrymans var. lacrymans S7.3]
WCO000615.1	scaffold10	-	283,682 -283,737	Aorsin OS=Aspergillus oryzae (strain ATCC 42149 / RIB 40) GN=aorO PE=1 SV=2	hypothetical protein SERLA73DRAFT_159460 [Serpula lacrymans var. lacrymans S7.3]
WCO000615.1	scaffold10	-	284,209 -284,263	Aorsin OS=Aspergillus oryzae (strain ATCC 42149 / RIB 40) GN=aorO PE=1 SV=2	hypothetical protein SERLA73DRAFT_159460 [Serpula lacrymans var. lacrymans S7.3]
WCO000628.1	scaffold10	-	381,351 -381,406	Probable alpha-N-arabinofuranosidase A OS=Aspergillus terreus (strain NIH 2624 / FGSC A1156) GN=abfA PE=3 SV=1	glycoside hydrolase family 51 protein [Serpula lacrymans var. lacrymans S7.9]
WCO000629.1	scaffold10	-	387,509 -387,564	Probable alpha-N-arabinofuranosidase A OS=Aspergillus terreus (strain NIH 2624 / FGSC A1156) GN=abfA PE=3 SV=1	glycoside hydrolase family 51 protein [Serpula lacrymans var. lacrymans S7.3]
WCO000638.1	scaffold10	+	439,408 -439,459	#N/A	hypothetical protein SERLA73DRAFT_186261 [Serpula lacrymans var. lacrymans S7.3]
WCO000668.1	scaffold10	-	546,428 -546,480	#N/A	hypothetical protein CC1G_11320 [Coprinopsis cinerea okayama7#130]
WCO000688.1	scaffold10	-	625,540 -625,926	#N/A	hypothetical protein SCHCODRAFT_109710 [Schizophyllum commune H4-8]
WCO000690.1	scaffold10	-	632,606 -632,661	Diphthamide biosynthesis protein 2 OS=Cryptococcus neoformans GN=DPH2 PE=3 SV=1	hypothetical protein SERLA73DRAFT_184369 [Serpula lacrymans var. lacrymans S7.3]
WCO000692.1	scaffold10	+	635,956 -636,007	Mitochondrial import receptor subunit tom-70 OS=Neurospora crassa GN=tom-70 PE=2 SV=2	ADP/ATP carrier receptor [Coprinopsis cinerea okayama7#130]
WCO000695.1	scaffold10	+	645,780 -645,836	#N/A	glycoside hydrolase family 79 protein [Serpula lacrymans var. lacrymans S7.3]
WCO000695.1	scaffold10	+	646,147 -646,204	#N/A	glycoside hydrolase family 79 protein [Serpula lacrymans var. lacrymans S7.3]
WCO000699.1	scaffold10	-	670,597 -670,648	Glucose oxidase OS=Talaromyces flavus GN=GOX PE=3 SV=1	hypothetical protein SERLA73DRAFT_159774 [Serpula lacrymans var. lacrymans S7.3]
WCO000700.3	scaffold10	-	677,506 -677,560	Uncharacterized protein C24H6.11c OS=Schizosaccharomyces pombe (strain ATCC 38366 / 972) GN=SPAC24H6.11c PE=2 SV=1	hypothetical protein SERLA73DRAFT_117408 [Serpula lacrymans var. lacrymans S7.3]
WCO000701.1	scaffold10	+	681,282 -681,482	DNA replication complex GINS protein sld5 OS=Schizosaccharomyces pombe (strain ATCC 38366 / 972) GN=sld5 PE=1 SV=1	hypothetical protein SERLADRAFT_471707 [Serpula lacrymans var. lacrymans S7.9]
WCO000701.1	scaffold10	+	681,720 -681,775	DNA replication complex GINS protein sld5 OS=Schizosaccharomyces pombe (strain ATCC 38366 / 972) GN=sld5 PE=1 SV=1	hypothetical protein SERLADRAFT_471707 [Serpula lacrymans var. lacrymans S7.9]
WCO000702.1	scaffold10	-	682,596 -682,667	DNA polymerase epsilon subunit C OS=Schizosaccharomyces pombe (strain ATCC 38366 / 972) GN=dpb3 PE=1 SV=1	hypothetical protein CC1G_04744 [Coprinopsis cinerea okayama7#130]
WCO000702.1	scaffold10	-	682,888 -682,956	DNA polymerase epsilon subunit C OS=Schizosaccharomyces pombe (strain ATCC 38366 / 972) GN=dpb3 PE=1 SV=1	hypothetical protein CC1G_04744 [Coprinopsis cinerea okayama7#130]
WCO000706.3	scaffold10	+	705,737 -705,790	Uncharacterized MFS-type transporter PB1E7.08c OS=Schizosaccharomyces pombe (strain ATCC 38366 / 972) GN=SPAPB1E7.08c PE=1 SV=1	hypothetical protein SCHCODRAFT_66992 [Schizophyllum commune H4-8]
WCO000706.3	scaffold10	+	705,846 -705,921	Uncharacterized MFS-type transporter PB1E7.08c OS=Schizosaccharomyces pombe (strain ATCC 38366 / 972) GN=SPAPB1E7.08c PE=1 SV=1	hypothetical protein SCHCODRAFT_66992 [Schizophyllum commune H4-8]
WCO000706.3	scaffold10	+	706,000 -706,142	Uncharacterized MFS-type transporter PB1E7.08c OS=Schizosaccharomyces pombe (strain ATCC 38366 / 972) GN=SPAPB1E7.08c PE=1 SV=1	hypothetical protein SCHCODRAFT_66992 [Schizophyllum commune H4-8]
WCO000706.3	scaffold10	+	706,280 -706,342	Uncharacterized MFS-type transporter PB1E7.08c OS=Schizosaccharomyces pombe (strain ATCC 38366 / 972) GN=SPAPB1E7.08c PE=1 SV=1	hypothetical protein SCHCODRAFT_66992 [Schizophyllum commune H4-8]
WCO000714.1	scaffold10	-	766,284 -766,422	Mitochondrial phosphate carrier protein OS=Saccharomyces cerevisiae (strain ATCC 204508 / S288c) GN=MIR1 PE=1 SV=1	hypothetical protein SERLA73DRAFT_153382 [Serpula lacrymans var. lacrymans S7.3]
WCO000717.1	scaffold10	-	778,258 -778,310	Nuclear control of ATPase protein 2 OS=Schizosaccharomyces pombe (strain ATCC 38366 / 972) GN=nca2 PE=2 SV=1	hypothetical protein SERLA73DRAFT_182421 [Serpula lacrymans var. lacrymans S7.3]
WCO000720.1	scaffold10	-	787,347 -787,398	Prohibitin-2 OS=Saccharomyces cerevisiae (strain ATCC 204508 / S288c) GN=PHB2 PE=1 SV=2	hypothetical protein SERLA73DRAFT_123602 [Serpula lacrymans var. lacrymans S7.3]
WCO000720.1	scaffold10	-	791,837 -791,888	Prohibitin-2 OS=Saccharomyces cerevisiae (strain ATCC 204508 / S288c) GN=PHB2 PE=1 SV=2	hypothetical protein SERLA73DRAFT_123602 [Serpula lacrymans var. lacrymans S7.3]
WCO000721.1	scaffold10	+	793,611 -793,666	Uncharacterized membrane protein YOL092W OS=Saccharomyces cerevisiae (strain ATCC 204508 / S288c) GN=YOL092W PE=1 SV=1	hypothetical protein SERLA73DRAFT_183181 [Serpula lacrymans var. lacrymans S7.3]
WCO000721.1	scaffold10	+	794,089 -794,145	Uncharacterized membrane protein YOL092W OS=Saccharomyces cerevisiae (strain ATCC 204508 / S288c) GN=YOL092W PE=1 SV=1	hypothetical protein SERLA73DRAFT_183181 [Serpula lacrymans var. lacrymans S7.3]
WCO000721.1	scaffold10	+	794,385 -794,446	Uncharacterized membrane protein YOL092W OS=Saccharomyces cerevisiae (strain ATCC 204508 / S288c) GN=YOL092W PE=1 SV=1	hypothetical protein SERLA73DRAFT_183181 [Serpula lacrymans var. lacrymans S7.3]
WCO000732.1	scaffold10	-	829,375 -829,444	YTH domain-containing protein 2 OS=Pongo abelii GN=YTHDC2 PE=2 SV=1	hypothetical protein SCHCODRAFT_107293 [Schizophyllum commune H4-8]
WCO000735.1	scaffold10	+	838,040 -838,093	GPI transamidase component GAB1 OS=Saccharomyces cerevisiae (strain ATCC 204508 / S288c) GN=GAB1 PE=1 SV=1	hypothetical protein SERLA73DRAFT_52780 [Serpula lacrymans var. lacrymans S7.3]
WCO000738.1	scaffold10	+	893,925 -893,983	#N/A	#N/A
WCO000738.1	scaffold10	+	894,210 -894,300	#N/A	#N/A
WCO000738.1	scaffold10	+	894,745 -894,803	#N/A	#N/A
WCO000738.1	scaffold10	+	894,879 -894,931	#N/A	#N/A
WCO000741.1	scaffold10	-	907,003 -907,056	tRNA (adenine-N(1)-)-methyltransferase catalytic subunit TRM61 OS=Cryptococcus neoformans GN=TRM61 PE=3 SV=1	hypothetical protein SERLADRAFT_370990 [Serpula lacrymans var. lacrymans S7.9]
WCO000743.1	scaffold10	-	913,768 -913,819	#N/A	expressed protein [Schizophyllum commune H4-8]
WCO000744.1	scaffold10	+	917,203 -917,264	ATP-dependent DNA helicase hus2/rqh1 OS=Schizosaccharomyces pombe (strain ATCC 38366 / 972) GN=rqh1 PE=1 SV=1	hypothetical protein SERLA73DRAFT_78305 [Serpula lacrymans var. lacrymans S7.3]
WCO000745.1	scaffold10	-	920,401 -920,457	Protein N-terminal amidase OS=Schizosaccharomyces pombe (strain ATCC 38366 / 972) GN=nta1 PE=2 SV=1	hydrolase [Coprinopsis cinerea okayama7#130]
WCO000745.1	scaffold10	-	920,511 -920,562	Protein N-terminal amidase OS=Schizosaccharomyces pombe (strain ATCC 38366 / 972) GN=nta1 PE=2 SV=1	hydrolase [Coprinopsis cinerea okayama7#130]
WCO000747.1	scaffold10	-	924,137 -924,191	#N/A	hypothetical protein SERLA73DRAFT_182788 [Serpula lacrymans var. lacrymans S7.3]
WCO000748.1	scaffold10	+	925,624 -925,698	Mitochondrial nicotinamide adenine dinucleotide transporter 1 OS=Saccharomyces cerevisiae (strain ATCC 204508 / S288c) GN=YIA6 PE=1 SV=1	hypothetical protein SCHCODRAFT_106998 [Schizophyllum commune H4-8]
WCO000748.1	scaffold10	+	926,232 -926,286	Mitochondrial nicotinamide adenine dinucleotide transporter 1 OS=Saccharomyces cerevisiae (strain ATCC 204508 / S288c) GN=YIA6 PE=1 SV=1	hypothetical protein SCHCODRAFT_106998 [Schizophyllum commune H4-8]
WCO000764.1	scaffold10	-	1,017,697 -1,017,752	Putative deoxyribonuclease TATDN2 OS=Homo sapiens GN=TATDN2 PE=1 SV=2	hypothetical protein SERLA73DRAFT_169936 [Serpula lacrymans var. lacrymans S7.3]
WCO000768.1	scaffold10	-	1,028,141 -1,028,333	#N/A	hypothetical protein SERLA73DRAFT_188842 [Serpula lacrymans var. lacrymans S7.3]
WCO000772.1	scaffold10	+	1,039,088 -1,039,142	Sugar transporter STL1 OS=Saccharomyces cerevisiae (strain ATCC 204508 / S288c) GN=STL1 PE=1 SV=2	hypothetical protein SS1G_11591 [Sclerotinia sclerotiorum 1980]
WCO000782.3	scaffold10	-	1,106,863 -1,106,923	Uncharacterized protein C2F7.02c OS=Schizosaccharomyces pombe (strain ATCC 38366 / 972) GN=SPAC2F7.02c PE=1 SV=1	protein phosphatase [Coprinopsis cinerea okayama7#130]
WCO000784.1	scaffold10	+	1,129,760 -1,129,811	Probable serine/threonine-protein kinase vps15 OS=Dictyostelium discoideum GN=vps15 PE=3 SV=1	other/VPS15 protein kinase [Coprinopsis cinerea okayama7#130]
WCO000785.1	scaffold10	+	1,135,006 -1,135,057	Serine/threonine-protein kinase ppk19 OS=Schizosaccharomyces pombe (strain ATCC 38366 / 972) GN=ppk19 PE=1 SV=1	hypothetical protein SERLADRAFT_355396 [Serpula lacrymans var. lacrymans S7.9]
WCO000785.1	scaffold10	+	1,136,802 -1,136,862	Serine/threonine-protein kinase ppk19 OS=Schizosaccharomyces pombe (strain ATCC 38366 / 972) GN=ppk19 PE=1 SV=1	hypothetical protein SERLADRAFT_355396 [Serpula lacrymans var. lacrymans S7.9]
WCO000785.1	scaffold10	+	1,140,396 -1,140,448	Serine/threonine-protein kinase ppk19 OS=Schizosaccharomyces pombe (strain ATCC 38366 / 972) GN=ppk19 PE=1 SV=1	hypothetical protein SERLADRAFT_355396 [Serpula lacrymans var. lacrymans S7.9]
WCO000789.1	scaffold10	-	1,150,282 -1,150,335	Epoxide hydrolase 2 OS=Homo sapiens GN=EPHX2 PE=1 SV=2	hypothetical protein SERLA73DRAFT_192023 [Serpula lacrymans var. lacrymans S7.3]
WCO000792.1	scaffold10	+	1,158,757 -1,158,835	Uncharacterized protein BH2278 OS=Bacillus halodurans GN=BH2278 PE=3 SV=1	hypothetical protein SERLA73DRAFT_82279 [Serpula lacrymans var. lacrymans S7.3]
WCO000797.1	scaffold10	-	1,179,587 -1,179,638	SWI/SNF chromatin-remodeling complex subunit snf5 OS=Schizosaccharomyces pombe (strain ATCC 38366 / 972) GN=snf5 PE=1 SV=1	hypothetical protein CC1G_15539 [Coprinopsis cinerea okayama7#130]
WCO000798.1	scaffold10	-	1,184,974 -1,185,035	Uncharacterized protein aq_928 OS=Aquifex aeolicus GN=aq_928 PE=3 SV=1	hypothetical protein SERLA73DRAFT_82279 [Serpula lacrymans var. lacrymans S7.3]
WCO000800.1	scaffold10	+	1,193,855 -1,193,927	Probable NADH dehydrogenase OS=Dictyostelium discoideum GN=DDB_G0270104 PE=3 SV=2	NDE1, mitochondrial external NADH dehydrogenase [Serpula lacrymans var. lacrymans S7.3]
WCO000800.1	scaffold10	+	1,195,408 -1,195,471	Probable NADH dehydrogenase OS=Dictyostelium discoideum GN=DDB_G0270104 PE=3 SV=2	NDE1, mitochondrial external NADH dehydrogenase [Serpula lacrymans var. lacrymans S7.3]
WCO000800.1	scaffold10	+	1,195,503 -1,195,557	Probable NADH dehydrogenase OS=Dictyostelium discoideum GN=DDB_G0270104 PE=3 SV=2	NDE1, mitochondrial external NADH dehydrogenase [Serpula lacrymans var. lacrymans S7.3]
WCO000803.1	scaffold10	-	1,208,359 -1,208,415	Tyrosine decarboxylase 1 OS=Arabidopsis thaliana GN=ELI5 PE=2 SV=1	hypothetical protein SERLA73DRAFT_178838 [Serpula lacrymans var. lacrymans S7.3]
WCO000803.1	scaffold10	-	1,208,834 -1,208,891	Tyrosine decarboxylase 1 OS=Arabidopsis thaliana GN=ELI5 PE=2 SV=1	hypothetical protein SERLA73DRAFT_178838 [Serpula lacrymans var. lacrymans S7.3]
WCO000807.1	scaffold10	+	1,219,481 -1,219,542	Putative helicase mov-10-B.1 OS=Danio rerio GN=mov10b.1 PE=2 SV=2	hypothetical protein SCHCODRAFT_78566 [Schizophyllum commune H4-8]
WCO000815.1	scaffold10	+	1,241,128 -1,241,189	Probable alpha-galactosidase B OS=Penicillium simplicissimum GN=agl1 PE=2 SV=1	glycoside hydrolase family 27 protein [Serpula lacrymans var. lacrymans S7.3]
WCO000815.1	scaffold10	+	1,241,696 -1,241,748	Probable alpha-galactosidase B OS=Penicillium simplicissimum GN=agl1 PE=2 SV=1	glycoside hydrolase family 27 protein [Serpula lacrymans var. lacrymans S7.3]
WCO000815.1	scaffold10	+	1,241,837 -1,241,897	Probable alpha-galactosidase B OS=Penicillium simplicissimum GN=agl1 PE=2 SV=1	glycoside hydrolase family 27 protein [Serpula lacrymans var. lacrymans S7.3]
WCO000820.1	scaffold10	+	1,260,480 -1,260,535	Uncharacterized protein YMR178W OS=Saccharomyces cerevisiae (strain ATCC 204508 / S288c) GN=YMR178W PE=1 SV=1	hypothetical protein SERLA73DRAFT_50770 [Serpula lacrymans var. lacrymans S7.3]
WCO000825.1	scaffold10	+	1,282,204 -1,282,266	Uncharacterized transcriptional regulatory protein C1F7.11c OS=Schizosaccharomyces pombe (strain ATCC 38366 / 972) GN=SPAC1F7.11c PE=2 SV=1	hypothetical protein SERLADRAFT_464611 [Serpula lacrymans var. lacrymans S7.9]
WCO000834.1	scaffold10	+	1,317,441 -1,317,495	Putative galacturan 1,4-alpha-galacturonidase A OS=Aspergillus niger GN=rgxA PE=2 SV=1	glycosyltransferase family 90 protein [Serpula lacrymans var. lacrymans S7.9]
WCO000834.1	scaffold10	+	1,318,322 -1,318,374	Putative galacturan 1,4-alpha-galacturonidase A OS=Aspergillus niger GN=rgxA PE=2 SV=1	glycosyltransferase family 90 protein [Serpula lacrymans var. lacrymans S7.9]
WCO000834.1	scaffold10	+	1,318,626 -1,318,679	Putative galacturan 1,4-alpha-galacturonidase A OS=Aspergillus niger GN=rgxA PE=2 SV=1	glycosyltransferase family 90 protein [Serpula lacrymans var. lacrymans S7.9]
WCO000834.1	scaffold10	+	1,318,768 -1,318,821	Putative galacturan 1,4-alpha-galacturonidase A OS=Aspergillus niger GN=rgxA PE=2 SV=1	glycosyltransferase family 90 protein [Serpula lacrymans var. lacrymans S7.9]
WCO000834.1	scaffold10	+	1,318,899 -1,318,952	Putative galacturan 1,4-alpha-galacturonidase A OS=Aspergillus niger GN=rgxA PE=2 SV=1	glycosyltransferase family 90 protein [Serpula lacrymans var. lacrymans S7.9]
WCO000835.3	scaffold10	-	1,324,001 -1,324,143	#N/A	hypothetical protein SERLADRAFT_464525 [Serpula lacrymans var. lacrymans S7.9]
WCO000839.1	scaffold10	-	1,337,179 -1,337,251	#N/A	hypothetical protein SCHCODRAFT_16286 [Schizophyllum commune H4-8]
WCO000842.1	scaffold10	+	1,342,370 -1,342,436	4-nitrophenylphosphatase OS=Schizosaccharomyces pombe (strain ATCC 38366 / 972) GN=pho2 PE=2 SV=2	p-nitrophenyl phosphatase [Coprinopsis cinerea okayama7#130]
WCO000842.1	scaffold10	+	1,342,529 -1,342,588	4-nitrophenylphosphatase OS=Schizosaccharomyces pombe (strain ATCC 38366 / 972) GN=pho2 PE=2 SV=2	p-nitrophenyl phosphatase [Coprinopsis cinerea okayama7#130]
WCO000847.2	scaffold10	-	1,369,805 -1,369,862	NADH-ubiquinone oxidoreductase 78 kDa subunit, mitochondrial OS=Neurospora crassa GN=nuo-78 PE=1 SV=2	Ndufs1, NADH-ubiquinone oxidoreductase 75kD subunit (775) [Serpula lacrymans var. lacrymans S7.3]
WCO000849.1	scaffold10	-	1,376,763 -1,376,818	UPF0586 protein C9orf41 homolog OS=Mus musculus PE=2 SV=1	hypothetical protein SERLA73DRAFT_179497 [Serpula lacrymans var. lacrymans S7.3]
WCO000849.1	scaffold10	-	1,377,363 -1,377,418	UPF0586 protein C9orf41 homolog OS=Mus musculus PE=2 SV=1	hypothetical protein SERLA73DRAFT_179497 [Serpula lacrymans var. lacrymans S7.3]
WCO000850.1	scaffold10	-	1,378,479 -1,378,533	AMSH-like protease sst2 OS=Schizosaccharomyces pombe (strain ATCC 38366 / 972) GN=sst2 PE=1 SV=1	hypothetical protein SERLA73DRAFT_159766 [Serpula lacrymans var. lacrymans S7.3]
WCO000850.1	scaffold10	-	1,380,497 -1,380,949	AMSH-like protease sst2 OS=Schizosaccharomyces pombe (strain ATCC 38366 / 972) GN=sst2 PE=1 SV=1	hypothetical protein SERLA73DRAFT_159766 [Serpula lacrymans var. lacrymans S7.3]
WCO000867.1	scaffold10	+	1,438,212 -1,438,284	#N/A	#N/A
WCO000869.1	scaffold10	-	1,442,951 -1,443,010	#N/A	hypothetical protein CC1G_15573 [Coprinopsis cinerea okayama7#130]
WCO000869.1	scaffold10	-	1,443,161 -1,443,215	#N/A	hypothetical protein CC1G_15573 [Coprinopsis cinerea okayama7#130]
WCO000879.1	scaffold10	-	1,483,752 -1,483,803	#N/A	#N/A
WCO000879.1	scaffold10	-	1,484,178 -1,484,230	#N/A	#N/A
WCO000886.1	scaffold10	+	1,508,942 -1,508,994	Biotin--protein ligase OS=Saccharomyces cerevisiae (strain ATCC 204508 / S288c) GN=BPL1 PE=1 SV=1	hypothetical protein SCHCODRAFT_256476 [Schizophyllum commune H4-8]
WCO000886.1	scaffold10	+	1,509,360 -1,509,412	Biotin--protein ligase OS=Saccharomyces cerevisiae (strain ATCC 204508 / S288c) GN=BPL1 PE=1 SV=1	hypothetical protein SCHCODRAFT_256476 [Schizophyllum commune H4-8]
WCO000889.1	scaffold10	+	1,520,968 -1,521,024	GDP-L-fucose synthase OS=Pongo abelii GN=TSTA3 PE=2 SV=1	hypothetical protein SERLA73DRAFT_179042 [Serpula lacrymans var. lacrymans S7.3]
WCO000893.1	scaffold10	+	1,532,773 -1,532,824	DNA-directed RNA polymerase III subunit RPC6 OS=Saccharomyces cerevisiae (strain ATCC 204508 / S288c) GN=RPC34 PE=1 SV=1	hypothetical protein SERLA73DRAFT_167202 [Serpula lacrymans var. lacrymans S7.3]
WCO000899.1	scaffold10	+	1,551,884 -1,551,935	Telomerase-binding protein EST1A OS=Mus musculus GN=Smg6 PE=2 SV=1	hypothetical protein CC1G_09856 [Coprinopsis cinerea okayama7#130]
WCO000914.1	scaffold101	+	31,174 -31,226	Cytochrome b2, mitochondrial OS=Hansenula anomala GN=CYB2 PE=1 SV=2	hypothetical protein SCHCODRAFT_57415 [Schizophyllum commune H4-8]
WCO000916.2	scaffold101	+	36,888 -36,950	#N/A	expressed protein [Schizophyllum commune H4-8]
WCO000916.2	scaffold101	+	37,070 -37,136	#N/A	expressed protein [Schizophyllum commune H4-8]
WCO000916.2	scaffold101	+	37,288 -37,339	#N/A	expressed protein [Schizophyllum commune H4-8]
WCO000925.1	scaffold102	-	39,909 -39,982	Probable endo-1,3(4)-beta-glucanase An02g00850 OS=Aspergillus niger (strain CBS 513.88 / FGSC A1513) GN=An02g00850 PE=3 SV=1	endo-1,3(4)-Beta-Glucanase chain A [Coprinopsis cinerea okayama7#130]
WCO000939.2	scaffold104	-	34,390 -34,449	High-affinity glucose transporter OS=Kluyveromyces lactis (strain ATCC 8585 / CBS 2359 / DSM 70799 / NBRC 1267 / NRRL Y-1140 / WM37) GN=HGT1 PE=3 SV=1	glucose transporter [Coprinopsis cinerea okayama7#130]
WCO000941.1	scaffold105	-	6,503 -6,554	L-serine dehydratase OS=Dictyostelium discoideum GN=sds PE=3 SV=1	hypothetical protein SERLA73DRAFT_175550 [Serpula lacrymans var. lacrymans S7.3]
WCO000941.1	scaffold105	-	7,086 -7,156	L-serine dehydratase OS=Dictyostelium discoideum GN=sds PE=3 SV=1	hypothetical protein SERLA73DRAFT_175550 [Serpula lacrymans var. lacrymans S7.3]
WCO000942.1	scaffold105	+	8,340 -8,397	Alpha-xylosidase OS=Escherichia coli (strain K12) GN=yicI PE=1 SV=2	alpha-xylosidase YicI [Herpetosiphon aurantiacus DSM 785]
WCO000942.1	scaffold105	+	9,438 -9,496	Alpha-xylosidase OS=Escherichia coli (strain K12) GN=yicI PE=1 SV=2	alpha-xylosidase YicI [Herpetosiphon aurantiacus DSM 785]
WCO000942.1	scaffold105	+	9,732 -9,787	Alpha-xylosidase OS=Escherichia coli (strain K12) GN=yicI PE=1 SV=2	alpha-xylosidase YicI [Herpetosiphon aurantiacus DSM 785]
WCO000945.1	scaffold105	-	15,839 -15,892	Cytochrome b-c1 complex subunit 7 OS=Neurospora crassa GN=qcr-7 PE=3 SV=1	ubiquinol-cytochrome-c reductase complex subunit 6 [Coprinopsis cinerea okayama7#130]
WCO000950.1	scaffold105	+	42,838 -42,896	Probable mannosyl-oligosaccharide glucosidase OS=Schizosaccharomyces pombe (strain ATCC 38366 / 972) GN=SPAC6G10.09 PE=2 SV=1	glycoside hydrolase family 63 protein [Serpula lacrymans var. lacrymans S7.9]
WCO000952.1	scaffold105	-	62,027 -62,079	DNA replication checkpoint protein tel2 OS=Schizosaccharomyces pombe (strain ATCC 38366 / 972) GN=tel2 PE=1 SV=1	hypothetical protein SERLA73DRAFT_170414 [Serpula lacrymans var. lacrymans S7.3]
WCO000954.1	scaffold105	-	74,934 -75,010	#N/A	hypothetical protein SERLA73DRAFT_179274 [Serpula lacrymans var. lacrymans S7.3]
WCO000954.1	scaffold105	-	75,188 -75,241	#N/A	hypothetical protein SERLA73DRAFT_179274 [Serpula lacrymans var. lacrymans S7.3]
WCO000955.1	scaffold105	-	76,944 -77,001	#N/A	hypothetical protein SERLA73DRAFT_179274 [Serpula lacrymans var. lacrymans S7.3]
WCO000961.2	scaffold108	+	45,120 -45,186	Uncharacterized J domain-containing protein C4H3.01 OS=Schizosaccharomyces pombe (strain ATCC 38366 / 972) GN=SPAC4H3.01 PE=1 SV=1	hypothetical protein SERLA73DRAFT_184800 [Serpula lacrymans var. lacrymans S7.3]
WCO000961.2	scaffold108	+	45,322 -45,384	Uncharacterized J domain-containing protein C4H3.01 OS=Schizosaccharomyces pombe (strain ATCC 38366 / 972) GN=SPAC4H3.01 PE=1 SV=1	hypothetical protein SERLA73DRAFT_184800 [Serpula lacrymans var. lacrymans S7.3]
WCO000961.2	scaffold108	+	45,424 -45,482	Uncharacterized J domain-containing protein C4H3.01 OS=Schizosaccharomyces pombe (strain ATCC 38366 / 972) GN=SPAC4H3.01 PE=1 SV=1	hypothetical protein SERLA73DRAFT_184800 [Serpula lacrymans var. lacrymans S7.3]
WCO000964.1	scaffold109	+	27,106 -27,157	Zinc finger CCCH domain-containing protein 3 OS=Homo sapiens GN=ZC3H3 PE=1 SV=3	hypothetical protein SERLA73DRAFT_140311 [Serpula lacrymans var. lacrymans S7.3]
WCO000964.1	scaffold109	+	27,708 -27,776	Zinc finger CCCH domain-containing protein 3 OS=Homo sapiens GN=ZC3H3 PE=1 SV=3	hypothetical protein SERLA73DRAFT_140311 [Serpula lacrymans var. lacrymans S7.3]
WCO000967.1	scaffold109	+	35,787 -35,883	Hexaprenyldihydroxybenzoate methyltransferase, mitochondrial OS=Schizosaccharomyces pombe (strain ATCC 38366 / 972) GN=coq3 PE=2 SV=1	hypothetical protein SERLA73DRAFT_184951 [Serpula lacrymans var. lacrymans S7.3]
WCO000973.1	scaffold11	+	12,991 -13,045	Cytoskeleton-associated protein 5 OS=Homo sapiens GN=CKAP5 PE=1 SV=3	hypothetical protein SERLADRAFT_375006 [Serpula lacrymans var. lacrymans S7.9]
WCO000973.1	scaffold11	+	20,606 -20,662	Cytoskeleton-associated protein 5 OS=Homo sapiens GN=CKAP5 PE=1 SV=3	hypothetical protein SERLADRAFT_375006 [Serpula lacrymans var. lacrymans S7.9]
WCO000973.1	scaffold11	+	21,062 -21,114	Cytoskeleton-associated protein 5 OS=Homo sapiens GN=CKAP5 PE=1 SV=3	hypothetical protein SERLADRAFT_375006 [Serpula lacrymans var. lacrymans S7.9]
WCO000977.1	scaffold11	-	33,433 -33,488	#N/A	hypothetical protein SERLA73DRAFT_99306 [Serpula lacrymans var. lacrymans S7.3]
WCO000977.1	scaffold11	-	33,989 -34,040	#N/A	hypothetical protein SERLA73DRAFT_99306 [Serpula lacrymans var. lacrymans S7.3]
WCO000978.1	scaffold11	+	37,743 -37,795	Nucleolar complex protein 3 homolog OS=Danio rerio GN=noc3l PE=2 SV=1	hypothetical protein SERLADRAFT_358838 [Serpula lacrymans var. lacrymans S7.9]
WCO000978.1	scaffold11	+	38,345 -38,396	Nucleolar complex protein 3 homolog OS=Danio rerio GN=noc3l PE=2 SV=1	hypothetical protein SERLADRAFT_358838 [Serpula lacrymans var. lacrymans S7.9]
WCO000980.1	scaffold11	-	45,507 -45,575	Inner nuclear membrane protein SRC1 OS=Saccharomyces cerevisiae (strain ATCC 204508 / S288c) GN=SRC1 PE=1 SV=2	hypothetical protein SERLA73DRAFT_191149 [Serpula lacrymans var. lacrymans S7.3]
WCO000980.1	scaffold11	-	45,680 -45,736	Inner nuclear membrane protein SRC1 OS=Saccharomyces cerevisiae (strain ATCC 204508 / S288c) GN=SRC1 PE=1 SV=2	hypothetical protein SERLA73DRAFT_191149 [Serpula lacrymans var. lacrymans S7.3]
WCO000980.1	scaffold11	-	45,829 -45,884	Inner nuclear membrane protein SRC1 OS=Saccharomyces cerevisiae (strain ATCC 204508 / S288c) GN=SRC1 PE=1 SV=2	hypothetical protein SERLA73DRAFT_191149 [Serpula lacrymans var. lacrymans S7.3]
WCO000980.1	scaffold11	-	47,583 -47,648	Inner nuclear membrane protein SRC1 OS=Saccharomyces cerevisiae (strain ATCC 204508 / S288c) GN=SRC1 PE=1 SV=2	hypothetical protein SERLA73DRAFT_191149 [Serpula lacrymans var. lacrymans S7.3]
WCO000980.1	scaffold11	-	47,796 -47,866	Inner nuclear membrane protein SRC1 OS=Saccharomyces cerevisiae (strain ATCC 204508 / S288c) GN=SRC1 PE=1 SV=2	hypothetical protein SERLA73DRAFT_191149 [Serpula lacrymans var. lacrymans S7.3]
WCO000983.1	scaffold11	-	56,663 -56,733	#N/A	hypothetical protein CC1G_12375 [Coprinopsis cinerea okayama7#130]
WCO000984.1	scaffold11	-	58,631 -58,685	#N/A	predicted protein [Trichoderma reesei QM6a]
WCO000989.1	scaffold11	+	71,832 -71,915	Aflatoxin B1 aldehyde reductase member 2 OS=Mus musculus GN=Akr7a2 PE=1 SV=2	hypothetical protein SERLA73DRAFT_191099 [Serpula lacrymans var. lacrymans S7.3]
WCO000993.1	scaffold11	-	82,922 -82,973	Uncharacterized oxidoreductase YMR226C OS=Saccharomyces cerevisiae (strain ATCC 204508 / S288c) GN=YMR226C PE=1 SV=1	hypothetical protein SERLA73DRAFT_147190 [Serpula lacrymans var. lacrymans S7.3]
WCO000994.1	scaffold11	+	85,190 -85,245	Ribosomal N-lysine methyltransferase set11 OS=Schizosaccharomyces pombe (strain ATCC 38366 / 972) GN=set11 PE=1 SV=1	hypothetical protein SERLADRAFT_454156 [Serpula lacrymans var. lacrymans S7.9]
WCO001001.1	scaffold11	+	107,365 -107,416	Probable protein phosphatase 2C 62 OS=Arabidopsis thaliana GN=At4g33500 PE=2 SV=1	hypothetical protein SERLA73DRAFT_191081 [Serpula lacrymans var. lacrymans S7.3]
WCO001001.1	scaffold11	+	107,552 -107,607	Probable protein phosphatase 2C 62 OS=Arabidopsis thaliana GN=At4g33500 PE=2 SV=1	hypothetical protein SERLA73DRAFT_191081 [Serpula lacrymans var. lacrymans S7.3]
WCO001002.1	scaffold11	-	108,981 -109,042	Dipeptidyl peptidase 3 OS=Mus musculus GN=Dpp3 PE=2 SV=1	hypothetical protein SERLA73DRAFT_65811 [Serpula lacrymans var. lacrymans S7.3]
WCO001004.1	scaffold11	+	115,982 -116,034	DNA repair helicase rad15 OS=Schizosaccharomyces pombe (strain ATCC 38366 / 972) GN=rad15 PE=1 SV=2	hypothetical protein SERLA73DRAFT_99245 [Serpula lacrymans var. lacrymans S7.3]
WCO001005.1	scaffold11	-	126,344 -126,500	GTP-binding nuclear protein spi1 OS=Schizosaccharomyces pombe (strain ATCC 38366 / 972) GN=spi1 PE=1 SV=1	GTP-binding nuclear protein [Schizophyllum commune H4-8]
WCO001020.1	scaffold11	+	178,196 -178,259	Putative ubiquitin thioesterase otu1 OS=Schizosaccharomyces pombe (strain ATCC 38366 / 972) GN=otu1 PE=1 SV=1	hypothetical protein SERLA73DRAFT_189819 [Serpula lacrymans var. lacrymans S7.3]
WCO001020.1	scaffold11	+	178,348 -178,399	Putative ubiquitin thioesterase otu1 OS=Schizosaccharomyces pombe (strain ATCC 38366 / 972) GN=otu1 PE=1 SV=1	hypothetical protein SERLA73DRAFT_189819 [Serpula lacrymans var. lacrymans S7.3]
WCO001021.1	scaffold11	+	179,946 -180,013	Exodeoxyribonuclease OS=Bacillus subtilis GN=exoA PE=1 SV=1	hypothetical protein SCHCODRAFT_43911 [Schizophyllum commune H4-8]
WCO001021.1	scaffold11	+	180,319 -180,562	Exodeoxyribonuclease OS=Bacillus subtilis GN=exoA PE=1 SV=1	hypothetical protein SCHCODRAFT_43911 [Schizophyllum commune H4-8]
WCO001021.1	scaffold11	+	180,678 -181,101	Exodeoxyribonuclease OS=Bacillus subtilis GN=exoA PE=1 SV=1	hypothetical protein SCHCODRAFT_43911 [Schizophyllum commune H4-8]
WCO001021.1	scaffold11	+	181,339 -181,427	Exodeoxyribonuclease OS=Bacillus subtilis GN=exoA PE=1 SV=1	hypothetical protein SCHCODRAFT_43911 [Schizophyllum commune H4-8]
WCO001025.1	scaffold11	-	192,753 -192,804	Probable tRNA pseudouridine synthase 4 OS=Schizosaccharomyces pombe (strain ATCC 38366 / 972) GN=SPBC11C11.10 PE=1 SV=2	pseudouridylate synthase 4 [Coprinopsis cinerea okayama7#130]
WCO001025.1	scaffold11	-	193,069 -193,120	Probable tRNA pseudouridine synthase 4 OS=Schizosaccharomyces pombe (strain ATCC 38366 / 972) GN=SPBC11C11.10 PE=1 SV=2	pseudouridylate synthase 4 [Coprinopsis cinerea okayama7#130]
WCO001028.1	scaffold11	+	199,356 -199,409	Phosphate import ATP-binding protein PstB OS=Spiroplasma kunkelii GN=pstB PE=3 SV=1	hypothetical protein SERLA73DRAFT_185413 [Serpula lacrymans var. lacrymans S7.3]
WCO001030.1	scaffold11	-	202,839 -202,891	ATP-dependent rRNA helicase SPB4 OS=Ustilago maydis GN=SPB4 PE=3 SV=2	hypothetical protein SCHCODRAFT_80198 [Schizophyllum commune H4-8]
WCO001030.1	scaffold11	-	203,657 -203,710	ATP-dependent rRNA helicase SPB4 OS=Ustilago maydis GN=SPB4 PE=3 SV=2	hypothetical protein SCHCODRAFT_80198 [Schizophyllum commune H4-8]
WCO001031.1	scaffold11	+	205,737 -205,789	Leucine-rich repeat-containing protein sog2 OS=Schizosaccharomyces pombe (strain ATCC 38366 / 972) GN=sog2 PE=1 SV=1	hypothetical protein SERLADRAFT_451757 [Serpula lacrymans var. lacrymans S7.9]
WCO001033.1	scaffold11	+	212,110 -212,172	Twinfilin-1 OS=Rattus norvegicus GN=Twf1 PE=2 SV=1	hypothetical protein SCHCODRAFT_84421 [Schizophyllum commune H4-8]
WCO001034.1	scaffold11	+	215,073 -215,132	Succinyl-CoA:3-ketoacid-coenzyme A transferase 1, mitochondrial OS=Sus scrofa GN=OXCT1 PE=1 SV=1	hypothetical protein SERLA73DRAFT_185833 [Serpula lacrymans var. lacrymans S7.3]
WCO001034.1	scaffold11	+	215,222 -215,276	Succinyl-CoA:3-ketoacid-coenzyme A transferase 1, mitochondrial OS=Sus scrofa GN=OXCT1 PE=1 SV=1	hypothetical protein SERLA73DRAFT_185833 [Serpula lacrymans var. lacrymans S7.3]
WCO001038.1	scaffold11	+	229,202 -229,257	Probable glucan 1,3-beta-glucosidase D OS=Aspergillus clavatus (strain ATCC 1007 / CBS 513.65 / DSM 816 / NCTC 3887 / NRRL 1) GN=exgD PE=3 SV=1	exo-beta-1,3-glucanase [Coprinopsis cinerea okayama7#130]
WCO001038.1	scaffold11	+	229,724 -229,852	Probable glucan 1,3-beta-glucosidase D OS=Aspergillus clavatus (strain ATCC 1007 / CBS 513.65 / DSM 816 / NCTC 3887 / NRRL 1) GN=exgD PE=3 SV=1	exo-beta-1,3-glucanase [Coprinopsis cinerea okayama7#130]
WCO001045.1	scaffold11	+	267,094 -267,146	Cysteine and histidine-rich domain-containing protein 1 OS=Danio rerio GN=chordc1 PE=2 SV=1	hypothetical protein SERLA73DRAFT_58926 [Serpula lacrymans var. lacrymans S7.3]
WCO001048.1	scaffold11	-	276,366 -276,443	Phospholipid scramblase family protein C343.06c OS=Schizosaccharomyces pombe (strain ATCC 38366 / 972) GN=SPAC343.06c PE=2 SV=1	hypothetical protein SERLA73DRAFT_185568 [Serpula lacrymans var. lacrymans S7.3]
WCO001048.1	scaffold11	-	276,841 -276,901	Phospholipid scramblase family protein C343.06c OS=Schizosaccharomyces pombe (strain ATCC 38366 / 972) GN=SPAC343.06c PE=2 SV=1	hypothetical protein SERLA73DRAFT_185568 [Serpula lacrymans var. lacrymans S7.3]
WCO001050.1	scaffold11	+	281,141 -281,197	Protein TSD2 OS=Ustilago maydis GN=TSD2 PE=2 SV=1	hypothetical protein SERLA73DRAFT_112122 [Serpula lacrymans var. lacrymans S7.3]
WCO001062.1	scaffold11	+	313,553 -313,872	Serine/threonine-protein phosphatase 4 regulatory subunit 1 OS=Rattus norvegicus GN=Ppp4r1 PE=2 SV=1	hypothetical protein SERLA73DRAFT_154826 [Serpula lacrymans var. lacrymans S7.3]
WCO001070.1	scaffold11	+	366,213 -366,269	Probable translation initiation factor eIF-2B subunit epsilon OS=Schizosaccharomyces pombe (strain ATCC 38366 / 972) GN=tif225 PE=1 SV=1	hypothetical protein SERLA73DRAFT_186375 [Serpula lacrymans var. lacrymans S7.3]
WCO001072.1	scaffold11	-	370,472 -370,526	Kynureninase OS=Yarrowia lipolytica (strain CLIB 122 / E 150) GN=BNA5 PE=3 SV=1	hypothetical protein SERLA73DRAFT_186379 [Serpula lacrymans var. lacrymans S7.3]
WCO001072.1	scaffold11	-	370,697 -370,749	Kynureninase OS=Yarrowia lipolytica (strain CLIB 122 / E 150) GN=BNA5 PE=3 SV=1	hypothetical protein SERLA73DRAFT_186379 [Serpula lacrymans var. lacrymans S7.3]
WCO001072.1	scaffold11	-	371,303 -371,354	Kynureninase OS=Yarrowia lipolytica (strain CLIB 122 / E 150) GN=BNA5 PE=3 SV=1	hypothetical protein SERLA73DRAFT_186379 [Serpula lacrymans var. lacrymans S7.3]
WCO001074.1	scaffold11	+	376,040 -376,096	Pyridoxal reductase OS=Schizosaccharomyces pombe (strain ATCC 38366 / 972) GN=plr1 PE=1 SV=1	aldo/keto reductase [Coprinopsis cinerea okayama7#130]
WCO001076.1	scaffold11	+	380,834 -380,892	Probable asparagine synthetase [glutamine-hydrolyzing] OS=Schizosaccharomyces pombe (strain ATCC 38366 / 972) GN=SPBC119.10 PE=1 SV=3	hypothetical protein SERLA73DRAFT_186400 [Serpula lacrymans var. lacrymans S7.3]
WCO001076.1	scaffold11	+	381,265 -381,322	Probable asparagine synthetase [glutamine-hydrolyzing] OS=Schizosaccharomyces pombe (strain ATCC 38366 / 972) GN=SPBC119.10 PE=1 SV=3	hypothetical protein SERLA73DRAFT_186400 [Serpula lacrymans var. lacrymans S7.3]
WCO001076.1	scaffold11	+	382,256 -382,310	Probable asparagine synthetase [glutamine-hydrolyzing] OS=Schizosaccharomyces pombe (strain ATCC 38366 / 972) GN=SPBC119.10 PE=1 SV=3	hypothetical protein SERLA73DRAFT_186400 [Serpula lacrymans var. lacrymans S7.3]
WCO001076.1	scaffold11	+	382,876 -382,933	Probable asparagine synthetase [glutamine-hydrolyzing] OS=Schizosaccharomyces pombe (strain ATCC 38366 / 972) GN=SPBC119.10 PE=1 SV=3	hypothetical protein SERLA73DRAFT_186400 [Serpula lacrymans var. lacrymans S7.3]
WCO001076.1	scaffold11	+	383,225 -383,279	Probable asparagine synthetase [glutamine-hydrolyzing] OS=Schizosaccharomyces pombe (strain ATCC 38366 / 972) GN=SPBC119.10 PE=1 SV=3	hypothetical protein SERLA73DRAFT_186400 [Serpula lacrymans var. lacrymans S7.3]
WCO001077.1	scaffold11	-	386,120 -386,191	#N/A	hypothetical protein SCHCODRAFT_52191 [Schizophyllum commune H4-8]
WCO001078.1	scaffold11	+	388,785 -388,874	#N/A	hypothetical protein SERLA73DRAFT_112904 [Serpula lacrymans var. lacrymans S7.3]
WCO001079.1	scaffold11	-	391,141 -391,232	#N/A	hypothetical protein SCHCODRAFT_105723 [Schizophyllum commune H4-8]
WCO001079.1	scaffold11	-	391,448 -391,561	#N/A	hypothetical protein SCHCODRAFT_105723 [Schizophyllum commune H4-8]
WCO001084.1	scaffold11	-	407,353 -407,438	Kynurenine 3-monooxygenase OS=Cryptococcus neoformans GN=BNA4 PE=3 SV=2	hypothetical protein SERLA73DRAFT_186382 [Serpula lacrymans var. lacrymans S7.3]
WCO001092.1	scaffold11	-	431,494 -431,546	Translocation protein sec66 OS=Schizosaccharomyces pombe (strain ATCC 38366 / 972) GN=sec66 PE=1 SV=1	hypothetical protein SERLA73DRAFT_76535 [Serpula lacrymans var. lacrymans S7.3]
WCO001093.1	scaffold11	+	433,251 -433,302	Citrate synthase, mitochondrial OS=Tetraodon nigroviridis GN=cs PE=3 SV=1	citrate synthase [Coprinopsis cinerea okayama7#130]
WCO001093.1	scaffold11	+	434,688 -434,745	Citrate synthase, mitochondrial OS=Tetraodon nigroviridis GN=cs PE=3 SV=1	citrate synthase [Coprinopsis cinerea okayama7#130]
WCO001093.1	scaffold11	+	434,783 -434,834	Citrate synthase, mitochondrial OS=Tetraodon nigroviridis GN=cs PE=3 SV=1	citrate synthase [Coprinopsis cinerea okayama7#130]
WCO001093.1	scaffold11	+	434,873 -434,925	Citrate synthase, mitochondrial OS=Tetraodon nigroviridis GN=cs PE=3 SV=1	citrate synthase [Coprinopsis cinerea okayama7#130]
WCO001093.1	scaffold11	+	434,957 -435,012	Citrate synthase, mitochondrial OS=Tetraodon nigroviridis GN=cs PE=3 SV=1	citrate synthase [Coprinopsis cinerea okayama7#130]
WCO001093.1	scaffold11	+	435,049 -435,108	Citrate synthase, mitochondrial OS=Tetraodon nigroviridis GN=cs PE=3 SV=1	citrate synthase [Coprinopsis cinerea okayama7#130]
WCO001094.1	scaffold11	-	436,846 -436,897	Uncharacterized PI3/PI4-kinase family protein C22E12.16c OS=Schizosaccharomyces pombe (strain ATCC 38366 / 972) GN=SPAC22E12.16c PE=1 SV=1	hypothetical protein SCHCODRAFT_66116 [Schizophyllum commune H4-8]
WCO001094.1	scaffold11	-	445,529 -445,583	Uncharacterized PI3/PI4-kinase family protein C22E12.16c OS=Schizosaccharomyces pombe (strain ATCC 38366 / 972) GN=SPAC22E12.16c PE=1 SV=1	hypothetical protein SCHCODRAFT_66116 [Schizophyllum commune H4-8]
WCO001102.1	scaffold11	-	472,166 -472,226	Transport protein particle subunit trs120 OS=Schizosaccharomyces pombe (strain ATCC 38366 / 972) GN=trs120 PE=2 SV=1	hypothetical protein SERLADRAFT_451500 [Serpula lacrymans var. lacrymans S7.9]
WCO001102.1	scaffold11	-	475,913 -475,970	Transport protein particle subunit trs120 OS=Schizosaccharomyces pombe (strain ATCC 38366 / 972) GN=trs120 PE=2 SV=1	hypothetical protein SERLADRAFT_451500 [Serpula lacrymans var. lacrymans S7.9]
WCO001102.1	scaffold11	-	476,978 -477,041	Transport protein particle subunit trs120 OS=Schizosaccharomyces pombe (strain ATCC 38366 / 972) GN=trs120 PE=2 SV=1	hypothetical protein SERLADRAFT_451500 [Serpula lacrymans var. lacrymans S7.9]
WCO001103.2	scaffold11	+	485,118 -485,174	Uncharacterized protein C17H9.06c OS=Schizosaccharomyces pombe (strain ATCC 38366 / 972) GN=SPAC17H9.06c PE=1 SV=1	hypothetical protein SERLA73DRAFT_75950 [Serpula lacrymans var. lacrymans S7.3]
WCO001110.1	scaffold11	+	496,660 -496,713	#N/A	hypothetical protein SCHCODRAFT_53158 [Schizophyllum commune H4-8]
WCO001112.1	scaffold11	+	499,084 -499,139	Exosome complex component MTR3 OS=Danio rerio GN=exosc6 PE=2 SV=2	hypothetical protein SERLA73DRAFT_185379 [Serpula lacrymans var. lacrymans S7.3]
WCO001113.1	scaffold11	+	502,158 -502,223	Y+L amino acid transporter 2 OS=Mus musculus GN=Slc7a6 PE=2 SV=1	hypothetical protein SERLA73DRAFT_185376 [Serpula lacrymans var. lacrymans S7.3]
WCO001113.1	scaffold11	+	502,417 -502,473	Y+L amino acid transporter 2 OS=Mus musculus GN=Slc7a6 PE=2 SV=1	hypothetical protein SERLA73DRAFT_185376 [Serpula lacrymans var. lacrymans S7.3]
WCO001119.1	scaffold11	-	529,888 -529,947	Uncharacterized methyltransferase-like C25B8.10 OS=Schizosaccharomyces pombe (strain ATCC 38366 / 972) GN=SPAC25B8.10 PE=2 SV=1	hypothetical protein SERLA73DRAFT_185418 [Serpula lacrymans var. lacrymans S7.3]
WCO001120.1	scaffold11	+	532,198 -532,254	Sphingoid long chain base kinase 4 OS=Schizosaccharomyces pombe (strain ATCC 38366 / 972) GN=lcb4 PE=2 SV=1	hypothetical protein SERLA73DRAFT_185417 [Serpula lacrymans var. lacrymans S7.3]
WCO001120.1	scaffold11	+	532,852 -532,922	Sphingoid long chain base kinase 4 OS=Schizosaccharomyces pombe (strain ATCC 38366 / 972) GN=lcb4 PE=2 SV=1	hypothetical protein SERLA73DRAFT_185417 [Serpula lacrymans var. lacrymans S7.3]
WCO001122.1	scaffold11	-	537,716 -537,777	Tuberous sclerosis 1 protein homolog OS=Schizosaccharomyces pombe (strain ATCC 38366 / 972) GN=tsc1 PE=2 SV=1	hypothetical protein SERLADRAFT_452048 [Serpula lacrymans var. lacrymans S7.9]
WCO001124.1	scaffold11	-	541,351 -541,405	#N/A	hypothetical protein SERLA73DRAFT_141978 [Serpula lacrymans var. lacrymans S7.3]
WCO001129.1	scaffold11	+	561,672 -561,766	Cytochrome P450 3A24 OS=Ovis aries GN=CYP3A24 PE=2 SV=1	cytochrome P450 [Postia placenta]
WCO001129.1	scaffold11	+	561,940 -562,111	Cytochrome P450 3A24 OS=Ovis aries GN=CYP3A24 PE=2 SV=1	cytochrome P450 [Postia placenta]
WCO001129.1	scaffold11	+	563,018 -563,071	Cytochrome P450 3A24 OS=Ovis aries GN=CYP3A24 PE=2 SV=1	cytochrome P450 [Postia placenta]
WCO001129.1	scaffold11	+	563,101 -563,152	Cytochrome P450 3A24 OS=Ovis aries GN=CYP3A24 PE=2 SV=1	cytochrome P450 [Postia placenta]
WCO001134.1	scaffold11	-	579,669 -579,722	UDP-N-acetylglucosamine transferase subunit alg13 OS=Schizosaccharomyces pombe (strain ATCC 38366 / 972) GN=alg13 PE=2 SV=1	glycosyltransferase 28 [Coprinopsis cinerea okayama7#130]
WCO001135.1	scaffold11	+	581,031 -581,221	Pyrroline-5-carboxylate reductase OS=Zalerion arboricola GN=P5CR PE=2 SV=1	hypothetical protein SERLA73DRAFT_186293 [Serpula lacrymans var. lacrymans S7.3]
WCO001145.1	scaffold11	-	596,403 -596,456	Serine/threonine-protein phosphatase 4 regulatory subunit 2 OS=Drosophila melanogaster GN=PPP4R2r PE=1 SV=2	hypothetical protein SERLA73DRAFT_186278 [Serpula lacrymans var. lacrymans S7.3]
WCO001145.1	scaffold11	-	596,503 -596,561	Serine/threonine-protein phosphatase 4 regulatory subunit 2 OS=Drosophila melanogaster GN=PPP4R2r PE=1 SV=2	hypothetical protein SERLA73DRAFT_186278 [Serpula lacrymans var. lacrymans S7.3]
WCO001146.1	scaffold11	+	597,508 -597,560	Probable diacylglycerol pyrophosphate phosphatase 1 OS=Schizosaccharomyces pombe (strain ATCC 38366 / 972) GN=dpp1 PE=2 SV=1	hypothetical protein SCHCODRAFT_105635 [Schizophyllum commune H4-8]
WCO001148.1	scaffold11	-	601,950 -602,001	GTPase-activating protein gyp7 OS=Schizosaccharomyces pombe (strain ATCC 38366 / 972) GN=gyp7 PE=2 SV=1	hypothetical protein SERLA73DRAFT_162269 [Serpula lacrymans var. lacrymans S7.3]
WCO001148.1	scaffold11	-	602,321 -602,387	GTPase-activating protein gyp7 OS=Schizosaccharomyces pombe (strain ATCC 38366 / 972) GN=gyp7 PE=2 SV=1	hypothetical protein SERLA73DRAFT_162269 [Serpula lacrymans var. lacrymans S7.3]
WCO001148.1	scaffold11	-	602,488 -602,542	GTPase-activating protein gyp7 OS=Schizosaccharomyces pombe (strain ATCC 38366 / 972) GN=gyp7 PE=2 SV=1	hypothetical protein SERLA73DRAFT_162269 [Serpula lacrymans var. lacrymans S7.3]
WCO001151.1	scaffold11	+	610,488 -610,543	Uncharacterized protein UNK4.17 OS=Schizosaccharomyces pombe (strain ATCC 38366 / 972) GN=SPACUNK4.17 PE=2 SV=1	hypothetical protein SERLA73DRAFT_186269 [Serpula lacrymans var. lacrymans S7.3]
WCO001158.1	scaffold11	-	625,785 -625,845	Histone H2B OS=Ustilago maydis GN=HTB1 PE=3 SV=3	hypothetical protein SERLADRAFT_372135 [Serpula lacrymans var. lacrymans S7.9]
WCO001161.1	scaffold11	+	634,021 -634,074	Alpha N-terminal protein methyltransferase 1 OS=Schizosaccharomyces pombe (strain ATCC 38366 / 972) GN=tae1 PE=2 SV=1	hypothetical protein SERLA73DRAFT_185919 [Serpula lacrymans var. lacrymans S7.3]
WCO001162.1	scaffold11	-	635,988 -636,039	GTP:AMP phosphotransferase, mitochondrial OS=Mus musculus GN=Ak3 PE=1 SV=3	hypothetical protein SCHCODRAFT_51114 [Schizophyllum commune H4-8]
WCO001164.1	scaffold11	-	640,488 -640,539	#N/A	hypothetical protein CC1G_04201 [Coprinopsis cinerea okayama7#130]
WCO001165.1	scaffold11	+	642,937 -642,991	Secretory carrier-associated membrane protein 2 OS=Homo sapiens GN=SCAMP2 PE=1 SV=2	hypothetical protein SCHCODRAFT_84632 [Schizophyllum commune H4-8]
WCO001167.1	scaffold11	-	647,241 -647,293	Signal recognition particle 54 kDa protein homolog OS=Yarrowia lipolytica (strain CLIB 122 / E 150) GN=SRP54 PE=3 SV=2	signal recognition particle protein [Coprinopsis cinerea okayama7#130]
WCO001168.1	scaffold11	+	650,413 -650,475	Transcription factor SPT8 OS=Saccharomyces cerevisiae (strain ATCC 204508 / S288c) GN=SPT8 PE=1 SV=1	hypothetical protein SCHCODRAFT_51130 [Schizophyllum commune H4-8]
WCO001169.1	scaffold11	-	653,033 -653,086	Transcription elongation factor SPT6 OS=Ustilago maydis GN=SPT6 PE=3 SV=1	hypothetical protein SERLA73DRAFT_126732 [Serpula lacrymans var. lacrymans S7.3]
WCO001177.1	scaffold11	+	680,538 -680,599	#N/A	hypothetical protein CC1G_01134 [Coprinopsis cinerea okayama7#130]
WCO001177.1	scaffold11	+	680,763 -680,821	#N/A	hypothetical protein CC1G_01134 [Coprinopsis cinerea okayama7#130]
WCO001184.1	scaffold11	-	700,859 -700,929	PQ-loop repeat-containing protein 2 OS=Gallus gallus GN=PQLC2 PE=2 SV=1	hypothetical protein CC1G_04180 [Coprinopsis cinerea okayama7#130]
WCO001186.1	scaffold11	-	704,045 -704,097	#N/A	hypothetical protein CC1G_13898 [Coprinopsis cinerea okayama7#130]
WCO001187.1	scaffold11	+	704,742 -704,799	60S ribosomal protein L7 OS=Yarrowia lipolytica (strain CLIB 122 / E 150) GN=RPL7 PE=3 SV=1	hypothetical protein SCHCODRAFT_74697 [Schizophyllum commune H4-8]
WCO001188.1	scaffold11	+	710,507 -710,567	DNA (cytosine-5)-methyltransferase 1A OS=Oryza sativa subsp. japonica GN=MET1A PE=2 SV=1	hypothetical protein SERLA73DRAFT_68986 [Serpula lacrymans var. lacrymans S7.3]
WCO001189.1	scaffold11	+	714,741 -714,802	#N/A	hypothetical protein SERLA73DRAFT_174837 [Serpula lacrymans var. lacrymans S7.3]
WCO001196.1	scaffold11	+	737,214 -737,270	#N/A	hypothetical protein SERLA73DRAFT_185039 [Serpula lacrymans var. lacrymans S7.3]
WCO001196.1	scaffold11	+	737,311 -737,379	#N/A	hypothetical protein SERLA73DRAFT_185039 [Serpula lacrymans var. lacrymans S7.3]
WCO001196.1	scaffold11	+	737,816 -738,012	#N/A	hypothetical protein SERLA73DRAFT_185039 [Serpula lacrymans var. lacrymans S7.3]
WCO001199.1	scaffold11	+	743,638 -743,695	Peroxisomal targeting signal 2 receptor OS=Pichia pastoris GN=PEX7 PE=3 SV=1	peroxin 7 [Coprinopsis cinerea okayama7#130]
WCO001199.1	scaffold11	+	743,810 -744,088	Peroxisomal targeting signal 2 receptor OS=Pichia pastoris GN=PEX7 PE=3 SV=1	peroxin 7 [Coprinopsis cinerea okayama7#130]
WCO001201.1	scaffold11	+	749,882 -749,937	#N/A	hypothetical protein CC1G_12143 [Coprinopsis cinerea okayama7#130]
WCO001206.1	scaffold11	-	767,648 -767,699	Pantothenate synthetase OS=Herpetosiphon aurantiacus (strain ATCC 23779 / DSM 785) GN=panC PE=3 SV=1	hypothetical protein SERLA73DRAFT_185080 [Serpula lacrymans var. lacrymans S7.3]
WCO001207.1	scaffold11	+	769,675 -769,739	Uncharacterized transporter C1683.12 OS=Schizosaccharomyces pombe (strain ATCC 38366 / 972) GN=SPBC1683.12 PE=2 SV=1	hypothetical protein SERLADRAFT_416918 [Serpula lacrymans var. lacrymans S7.9]
WCO001207.1	scaffold11	+	769,830 -769,883	Uncharacterized transporter C1683.12 OS=Schizosaccharomyces pombe (strain ATCC 38366 / 972) GN=SPBC1683.12 PE=2 SV=1	hypothetical protein SERLADRAFT_416918 [Serpula lacrymans var. lacrymans S7.9]
WCO001207.1	scaffold11	+	770,440 -770,497	Uncharacterized transporter C1683.12 OS=Schizosaccharomyces pombe (strain ATCC 38366 / 972) GN=SPBC1683.12 PE=2 SV=1	hypothetical protein SERLADRAFT_416918 [Serpula lacrymans var. lacrymans S7.9]
WCO001207.1	scaffold11	+	771,072 -771,129	Uncharacterized transporter C1683.12 OS=Schizosaccharomyces pombe (strain ATCC 38366 / 972) GN=SPBC1683.12 PE=2 SV=1	hypothetical protein SERLADRAFT_416918 [Serpula lacrymans var. lacrymans S7.9]
WCO001207.1	scaffold11	+	771,356 -771,415	Uncharacterized transporter C1683.12 OS=Schizosaccharomyces pombe (strain ATCC 38366 / 972) GN=SPBC1683.12 PE=2 SV=1	hypothetical protein SERLADRAFT_416918 [Serpula lacrymans var. lacrymans S7.9]
WCO001214.1	scaffold11	-	805,527 -805,582	Diphosphomevalonate decarboxylase OS=Saccharomyces cerevisiae (strain ATCC 204508 / S288c) GN=MVD1 PE=1 SV=2	hypothetical protein SERLA73DRAFT_180701 [Serpula lacrymans var. lacrymans S7.3]
WCO001214.1	scaffold11	-	805,622 -805,679	Diphosphomevalonate decarboxylase OS=Saccharomyces cerevisiae (strain ATCC 204508 / S288c) GN=MVD1 PE=1 SV=2	hypothetical protein SERLA73DRAFT_180701 [Serpula lacrymans var. lacrymans S7.3]
WCO001214.1	scaffold11	-	806,103 -806,157	Diphosphomevalonate decarboxylase OS=Saccharomyces cerevisiae (strain ATCC 204508 / S288c) GN=MVD1 PE=1 SV=2	hypothetical protein SERLA73DRAFT_180701 [Serpula lacrymans var. lacrymans S7.3]
WCO001214.1	scaffold11	-	806,402 -806,459	Diphosphomevalonate decarboxylase OS=Saccharomyces cerevisiae (strain ATCC 204508 / S288c) GN=MVD1 PE=1 SV=2	hypothetical protein SERLA73DRAFT_180701 [Serpula lacrymans var. lacrymans S7.3]
WCO001220.1	scaffold11	+	836,067 -836,137	#N/A	#N/A
WCO001229.1	scaffold11	-	855,287 -855,344	Glutamate 5-kinase OS=Saccharomyces cerevisiae (strain ATCC 204508 / S288c) GN=PRO1 PE=1 SV=2	hypothetical protein SERLA73DRAFT_170756 [Serpula lacrymans var. lacrymans S7.3]
WCO001229.1	scaffold11	-	855,951 -856,006	Glutamate 5-kinase OS=Saccharomyces cerevisiae (strain ATCC 204508 / S288c) GN=PRO1 PE=1 SV=2	hypothetical protein SERLA73DRAFT_170756 [Serpula lacrymans var. lacrymans S7.3]
WCO001230.1	scaffold11	-	856,636 -856,694	Uncharacterized RING finger protein C328.02 OS=Schizosaccharomyces pombe (strain ATCC 38366 / 972) GN=SPAC328.02 PE=2 SV=1	hypothetical protein SERLA73DRAFT_89338 [Serpula lacrymans var. lacrymans S7.3]
WCO001230.1	scaffold11	-	856,820 -856,875	Uncharacterized RING finger protein C328.02 OS=Schizosaccharomyces pombe (strain ATCC 38366 / 972) GN=SPAC328.02 PE=2 SV=1	hypothetical protein SERLA73DRAFT_89338 [Serpula lacrymans var. lacrymans S7.3]
WCO001230.1	scaffold11	-	857,990 -858,045	Uncharacterized RING finger protein C328.02 OS=Schizosaccharomyces pombe (strain ATCC 38366 / 972) GN=SPAC328.02 PE=2 SV=1	hypothetical protein SERLA73DRAFT_89338 [Serpula lacrymans var. lacrymans S7.3]
WCO001239.1	scaffold11	-	904,642 -904,710	Ubiquitin-like modifier-activating enzyme ATG7 OS=Cryptococcus neoformans GN=ATG7 PE=3 SV=1	autophagy-related protein [Serpula lacrymans var. lacrymans S7.3]
WCO001239.1	scaffold11	-	906,096 -906,267	Ubiquitin-like modifier-activating enzyme ATG7 OS=Cryptococcus neoformans GN=ATG7 PE=3 SV=1	autophagy-related protein [Serpula lacrymans var. lacrymans S7.3]
WCO001252.3	scaffold110	-	14,934 -14,986	Uncharacterized MFS-type transporter C16A3.17c OS=Schizosaccharomyces pombe (strain ATCC 38366 / 972) GN=SPBC16A3.17c PE=2 SV=1	major facilitator superfamily protein [Polysphondylium pallidum PN500]
WCO001257.1	scaffold110	-	32,928 -33,088	High-affinity glucose transporter OS=Kluyveromyces lactis (strain ATCC 8585 / CBS 2359 / DSM 70799 / NBRC 1267 / NRRL Y-1140 / WM37) GN=HGT1 PE=3 SV=1	hypothetical protein SERLA73DRAFT_191008 [Serpula lacrymans var. lacrymans S7.3]
WCO001267.1	scaffold112	+	19,942 -20,283	Cytidine deaminase OS=Bacillus psychrophilus GN=cdd PE=3 SV=1	hypothetical protein SERLA73DRAFT_170284 [Serpula lacrymans var. lacrymans S7.3]
WCO001268.3	scaffold112	+	23,123 -23,187	Chaperone protein ClpB OS=Ralstonia solanacearum GN=clpB PE=3 SV=1	hypothetical protein SERLA73DRAFT_170309 [Serpula lacrymans var. lacrymans S7.3]
WCO001271.1	scaffold113	-	18,652 -18,710	#N/A	hypothetical protein SERLA73DRAFT_175071 [Serpula lacrymans var. lacrymans S7.3]
WCO001276.1	scaffold114	+	910 -979	Autophagy-related protein 18 OS=Ustilago maydis GN=ATG18 PE=3 SV=1	hypothetical protein SERLADRAFT_353987 [Serpula lacrymans var. lacrymans S7.9]
WCO001281.1	scaffold114	+	15,682 -16,447	Uncharacterized protein C17G8.01c OS=Schizosaccharomyces pombe (strain ATCC 38366 / 972) GN=SPAC17G8.01c PE=2 SV=2	hypothetical protein SERLA73DRAFT_99105 [Serpula lacrymans var. lacrymans S7.3]
WCO001281.1	scaffold114	+	16,718 -16,790	Uncharacterized protein C17G8.01c OS=Schizosaccharomyces pombe (strain ATCC 38366 / 972) GN=SPAC17G8.01c PE=2 SV=2	hypothetical protein SERLA73DRAFT_99105 [Serpula lacrymans var. lacrymans S7.3]
WCO001290.1	scaffold116	-	945 -998	Aldo-keto reductase yakc [NADP+] OS=Schizosaccharomyces pombe (strain ATCC 38366 / 972) GN=yakc PE=1 SV=1	hypothetical protein SCHCODRAFT_53191 [Schizophyllum commune H4-8]
WCO001291.1	scaffold116	+	4,749 -4,864	Methylcrotonoyl-CoA carboxylase subunit alpha, mitochondrial OS=Rattus norvegicus GN=Mccc1 PE=1 SV=1	biotin/lipoyl attachment:Carbamoyl-phosphate synthase subunit L [Coprinopsis cinerea okayama7#130]
WCO001293.1	scaffold116	-	25,973 -26,033	Aldo-keto reductase yakc [NADP+] OS=Schizosaccharomyces pombe (strain ATCC 38366 / 972) GN=yakc PE=1 SV=1	hypothetical protein SCHCODRAFT_53191 [Schizophyllum commune H4-8]
WCO001293.1	scaffold116	-	26,262 -26,314	Aldo-keto reductase yakc [NADP+] OS=Schizosaccharomyces pombe (strain ATCC 38366 / 972) GN=yakc PE=1 SV=1	hypothetical protein SCHCODRAFT_53191 [Schizophyllum commune H4-8]
WCO001293.1	scaffold116	-	26,426 -26,481	Aldo-keto reductase yakc [NADP+] OS=Schizosaccharomyces pombe (strain ATCC 38366 / 972) GN=yakc PE=1 SV=1	hypothetical protein SCHCODRAFT_53191 [Schizophyllum commune H4-8]
WCO001299.1	scaffold118	+	11,484 -11,548	#N/A	hypothetical protein CC1G_02094 [Coprinopsis cinerea okayama7#130]
WCO001307.1	scaffold12	+	19,255 -19,311	#N/A	#N/A
WCO001311.6	scaffold12	+	51,152 -51,204	Carboxypeptidase S OS=Saccharomyces cerevisiae (strain ATCC 204508 / S288c) GN=CPS1 PE=1 SV=2	hypothetical protein SERLA73DRAFT_184690 [Serpula lacrymans var. lacrymans S7.3]
WCO001311.6	scaffold12	+	51,304 -51,361	Carboxypeptidase S OS=Saccharomyces cerevisiae (strain ATCC 204508 / S288c) GN=CPS1 PE=1 SV=2	hypothetical protein SERLA73DRAFT_184690 [Serpula lacrymans var. lacrymans S7.3]
WCO001311.6	scaffold12	+	51,466 -51,517	Carboxypeptidase S OS=Saccharomyces cerevisiae (strain ATCC 204508 / S288c) GN=CPS1 PE=1 SV=2	hypothetical protein SERLA73DRAFT_184690 [Serpula lacrymans var. lacrymans S7.3]
WCO001311.6	scaffold12	+	51,587 -51,644	Carboxypeptidase S OS=Saccharomyces cerevisiae (strain ATCC 204508 / S288c) GN=CPS1 PE=1 SV=2	hypothetical protein SERLA73DRAFT_184690 [Serpula lacrymans var. lacrymans S7.3]
WCO001311.6	scaffold12	+	51,703 -51,755	Carboxypeptidase S OS=Saccharomyces cerevisiae (strain ATCC 204508 / S288c) GN=CPS1 PE=1 SV=2	hypothetical protein SERLA73DRAFT_184690 [Serpula lacrymans var. lacrymans S7.3]
WCO001311.6	scaffold12	+	52,147 -52,198	Carboxypeptidase S OS=Saccharomyces cerevisiae (strain ATCC 204508 / S288c) GN=CPS1 PE=1 SV=2	hypothetical protein SERLA73DRAFT_184690 [Serpula lacrymans var. lacrymans S7.3]
WCO001311.6	scaffold12	+	52,890 -52,944	Carboxypeptidase S OS=Saccharomyces cerevisiae (strain ATCC 204508 / S288c) GN=CPS1 PE=1 SV=2	hypothetical protein SERLA73DRAFT_184690 [Serpula lacrymans var. lacrymans S7.3]
WCO001317.6	scaffold12	+	96,186 -96,256	Elongator complex protein 1 OS=Schizosaccharomyces pombe (strain ATCC 38366 / 972) GN=iki3 PE=2 SV=1	pol II transcription elongation factor [Coprinopsis cinerea okayama7#130]
WCO001318.1	scaffold12	-	101,416 -101,477	Uncharacterized protein ybiU OS=Escherichia coli (strain K12) GN=ybiU PE=1 SV=1	hypothetical protein SERLADRAFT_447357 [Serpula lacrymans var. lacrymans S7.9]
WCO001319.1	scaffold12	-	103,742 -103,799	Uncharacterized protein ybiU OS=Escherichia coli (strain K12) GN=ybiU PE=1 SV=1	hypothetical protein SERLADRAFT_447357 [Serpula lacrymans var. lacrymans S7.9]
WCO001319.1	scaffold12	-	104,374 -104,436	Uncharacterized protein ybiU OS=Escherichia coli (strain K12) GN=ybiU PE=1 SV=1	hypothetical protein SERLADRAFT_447357 [Serpula lacrymans var. lacrymans S7.9]
WCO001323.1	scaffold12	+	121,832 -121,883	Pentachlorophenol 4-monooxygenase OS=Sphingobium chlorophenolicum GN=pcpB PE=1 SV=4	hypothetical protein SERLA73DRAFT_72393 [Serpula lacrymans var. lacrymans S7.3]
WCO001342.1	scaffold12	-	224,598 -224,677	#N/A	hypothetical protein SCHCODRAFT_110903 [Schizophyllum commune H4-8]
WCO001360.1	scaffold12	+	281,100 -281,161	Protein NipSnap homolog 2 OS=Homo sapiens GN=GBAS PE=1 SV=1	hypothetical protein SERLA73DRAFT_173886 [Serpula lacrymans var. lacrymans S7.3]
WCO001362.1	scaffold12	+	286,303 -286,355	Probable U3 small nucleolar RNA-associated protein 13 OS=Schizosaccharomyces pombe (strain ATCC 38366 / 972) GN=utp13 PE=2 SV=3	hypothetical protein SERLADRAFT_445851 [Serpula lacrymans var. lacrymans S7.9]
WCO001362.1	scaffold12	+	287,392 -287,452	Probable U3 small nucleolar RNA-associated protein 13 OS=Schizosaccharomyces pombe (strain ATCC 38366 / 972) GN=utp13 PE=2 SV=3	hypothetical protein SERLADRAFT_445851 [Serpula lacrymans var. lacrymans S7.9]
WCO001363.1	scaffold12	-	290,574 -290,853	UPF0364 protein C1393.13 OS=Schizosaccharomyces pombe (strain ATCC 38366 / 972) GN=SPCC1393.13 PE=2 SV=1	hypothetical protein SERLA73DRAFT_119730 [Serpula lacrymans var. lacrymans S7.3]
WCO001370.1	scaffold12	-	311,227 -311,304	Molybdenum cofactor biosynthesis protein 1 OS=Mus musculus GN=Mocs1 PE=2 SV=2	hypothetical protein SERLA73DRAFT_157725 [Serpula lacrymans var. lacrymans S7.3]
WCO001370.1	scaffold12	-	312,238 -312,309	Molybdenum cofactor biosynthesis protein 1 OS=Mus musculus GN=Mocs1 PE=2 SV=2	hypothetical protein SERLA73DRAFT_157725 [Serpula lacrymans var. lacrymans S7.3]
WCO001371.1	scaffold12	-	314,098 -314,191	Cut9-interacting protein scn1 OS=Schizosaccharomyces pombe (strain ATCC 38366 / 972) GN=scn1 PE=2 SV=2	hypothetical protein SERLA73DRAFT_87191 [Serpula lacrymans var. lacrymans S7.3]
WCO001372.3	scaffold12	-	322,816 -322,895	Ribonuclease Le2 OS=Lentinula edodes PE=1 SV=1	RNase Gf29 [Grifola frondosa]
WCO001374.1	scaffold12	-	326,398 -326,450	Putative aldehyde dehydrogenase-like protein C21C3 OS=Schizosaccharomyces pombe (strain ATCC 38366 / 972) GN=SPBC21C3.15c PE=2 SV=1	hypothetical protein SERLA73DRAFT_162104 [Serpula lacrymans var. lacrymans S7.3]
WCO001374.1	scaffold12	-	326,609 -326,661	Putative aldehyde dehydrogenase-like protein C21C3 OS=Schizosaccharomyces pombe (strain ATCC 38366 / 972) GN=SPBC21C3.15c PE=2 SV=1	hypothetical protein SERLA73DRAFT_162104 [Serpula lacrymans var. lacrymans S7.3]
WCO001380.1	scaffold12	+	354,691 -354,754	Uncharacterized protein C2A9.02 OS=Schizosaccharomyces pombe (strain ATCC 38366 / 972) GN=SPBC2A9.02 PE=2 SV=1	hypothetical protein SERLADRAFT_467949 [Serpula lacrymans var. lacrymans S7.9]
WCO001380.1	scaffold12	+	354,964 -355,024	Uncharacterized protein C2A9.02 OS=Schizosaccharomyces pombe (strain ATCC 38366 / 972) GN=SPBC2A9.02 PE=2 SV=1	hypothetical protein SERLADRAFT_467949 [Serpula lacrymans var. lacrymans S7.9]
WCO001381.1	scaffold12	-	356,993 -357,051	D-amino-acid oxidase OS=Rhodosporidium toruloides GN=DAO1 PE=1 SV=1	hypothetical protein SERLA73DRAFT_69752 [Serpula lacrymans var. lacrymans S7.3]
WCO001383.1	scaffold12	+	360,138 -360,205	#N/A	hypothetical protein SERLA73DRAFT_85396 [Serpula lacrymans var. lacrymans S7.3]
WCO001393.1	scaffold12	+	394,016 -394,069	Ent-kaurene oxidase OS=Gibberella fujikuroi GN=CYP503A1 PE=1 SV=1	cytochrome P450 [Postia placenta]
WCO001394.1	scaffold12	-	396,911 -396,968	Ent-kaurene oxidase OS=Gibberella intermedia GN=CYP503A1 PE=1 SV=1	cytochrome P450 [Postia placenta]
WCO001394.1	scaffold12	-	397,209 -397,279	Ent-kaurene oxidase OS=Gibberella intermedia GN=CYP503A1 PE=1 SV=1	cytochrome P450 [Postia placenta]
WCO001395.1	scaffold12	-	400,475 -400,532	#N/A	hypothetical protein SERLA73DRAFT_14565 [Serpula lacrymans var. lacrymans S7.3]
WCO001398.2	scaffold12	+	413,247 -413,301	Hexose transporter 2 OS=Kluyveromyces lactis (strain ATCC 8585 / CBS 2359 / DSM 70799 / NBRC 1267 / NRRL Y-1140 / WM37) GN=KHT2 PE=3 SV=1	hypothetical protein SERLA73DRAFT_101147 [Serpula lacrymans var. lacrymans S7.3]
WCO001398.2	scaffold12	+	413,484 -413,547	Hexose transporter 2 OS=Kluyveromyces lactis (strain ATCC 8585 / CBS 2359 / DSM 70799 / NBRC 1267 / NRRL Y-1140 / WM37) GN=KHT2 PE=3 SV=1	hypothetical protein SERLA73DRAFT_101147 [Serpula lacrymans var. lacrymans S7.3]
WCO001408.1	scaffold12	+	458,748 -458,808	Methionine aminopeptidase 2 homolog SCHCODRAFT_64644 OS=Schizophyllum commune (strain H4-8 / FGSC 9210) GN=SCHCODRAFT_64644 PE=3 SV=1	hypothetical protein SERLA73DRAFT_188979 [Serpula lacrymans var. lacrymans S7.3]
WCO001409.1	scaffold12	+	461,054 -461,644	Acetyl-hydrolase OS=Streptomyces hygroscopicus GN=bah PE=3 SV=3	esterase [Coprinopsis cinerea okayama7#130]
WCO001432.1	scaffold12	-	568,491 -568,545	#N/A	hypothetical protein SERLADRAFT_355378 [Serpula lacrymans var. lacrymans S7.9]
WCO001433.1	scaffold12	+	571,531 -571,593	COP9 signalosome complex subunit 2 OS=Arabidopsis thaliana GN=CSN2 PE=1 SV=1	hypothetical protein SERLA73DRAFT_129076 [Serpula lacrymans var. lacrymans S7.3]
WCO001436.1	scaffold12	-	576,756 -576,810	Rsm22-cox11 tandem protein 2, mitochondrial OS=Schizosaccharomyces pombe (strain ATCC 38366 / 972) GN=cos1102 PE=1 SV=2	hypothetical protein SERLA73DRAFT_174300 [Serpula lacrymans var. lacrymans S7.3]
WCO001436.1	scaffold12	-	576,952 -577,010	Rsm22-cox11 tandem protein 2, mitochondrial OS=Schizosaccharomyces pombe (strain ATCC 38366 / 972) GN=cos1102 PE=1 SV=2	hypothetical protein SERLA73DRAFT_174300 [Serpula lacrymans var. lacrymans S7.3]
WCO001439.1	scaffold12	+	592,484 -592,563	#N/A	hypothetical protein SCHCODRAFT_255327 [Schizophyllum commune H4-8]
WCO001443.1	scaffold12	+	611,031 -611,088	#N/A	hypothetical protein CC1G_00531 [Coprinopsis cinerea okayama7#130]
WCO001446.1	scaffold12	-	621,076 -621,148	Probable hexaprenyl pyrophosphate synthase, mitochondrial OS=Neurospora crassa GN=NCU02305 PE=3 SV=1	hypothetical protein SERLA73DRAFT_164834 [Serpula lacrymans var. lacrymans S7.3]
WCO001446.1	scaffold12	-	621,323 -621,377	Probable hexaprenyl pyrophosphate synthase, mitochondrial OS=Neurospora crassa GN=NCU02305 PE=3 SV=1	hypothetical protein SERLA73DRAFT_164834 [Serpula lacrymans var. lacrymans S7.3]
WCO001450.1	scaffold12	-	633,461 -633,512	O-methylsterigmatocystin oxidoreductase OS=Aspergillus flavus (strain ATCC 200026 / FGSC A1120 / NRRL 3357 / JCM 12722 / SRRC 167) GN=ordA PE=2 SV=1	putative monooxygenase [Serpula lacrymans var. lacrymans S7.9]
WCO001455.1	scaffold12	-	655,939 -655,993	Serine/threonine-protein kinase srk1 OS=Schizosaccharomyces pombe (strain ATCC 38366 / 972) GN=srk1 PE=1 SV=1	hypothetical protein SERLA73DRAFT_177401 [Serpula lacrymans var. lacrymans S7.3]
WCO001455.1	scaffold12	-	656,125 -656,192	Serine/threonine-protein kinase srk1 OS=Schizosaccharomyces pombe (strain ATCC 38366 / 972) GN=srk1 PE=1 SV=1	hypothetical protein SERLA73DRAFT_177401 [Serpula lacrymans var. lacrymans S7.3]
WCO001455.1	scaffold12	-	656,231 -656,289	Serine/threonine-protein kinase srk1 OS=Schizosaccharomyces pombe (strain ATCC 38366 / 972) GN=srk1 PE=1 SV=1	hypothetical protein SERLA73DRAFT_177401 [Serpula lacrymans var. lacrymans S7.3]
WCO001456.1	scaffold12	-	665,079 -665,134	Ras GTPase-activating-like protein rng2 OS=Schizosaccharomyces pombe (strain ATCC 38366 / 972) GN=rng2 PE=1 SV=1	ras GTPase-activating protein [Serpula lacrymans var. lacrymans S7.9]
WCO001463.1	scaffold12	+	698,953 -699,005	Cytochrome b5 OS=Mortierella alpina PE=1 SV=1	hypothetical protein SCHCODRAFT_255025 [Schizophyllum commune H4-8]
WCO001464.1	scaffold12	+	700,001 -700,052	Trafficking protein particle complex subunit 2-like protein OS=Bos taurus GN=TRAPPC2L PE=2 SV=1	hypothetical protein SCHCODRAFT_63035 [Schizophyllum commune H4-8]
WCO001468.1	scaffold12	-	710,807 -710,870	Uncharacterized protein YMR185W OS=Saccharomyces cerevisiae (strain ATCC 204508 / S288c) GN=YMR185W PE=1 SV=1	hypothetical protein SCHCODRAFT_49432 [Schizophyllum commune H4-8]
WCO001468.1	scaffold12	-	711,734 -711,788	Uncharacterized protein YMR185W OS=Saccharomyces cerevisiae (strain ATCC 204508 / S288c) GN=YMR185W PE=1 SV=1	hypothetical protein SCHCODRAFT_49432 [Schizophyllum commune H4-8]
WCO001474.1	scaffold12	+	741,179 -741,244	Actin cytoskeleton-regulatory complex protein sla1 OS=Sclerotinia sclerotiorum (strain ATCC 18683 / 1980 / Ss-1) GN=sla1 PE=3 SV=2	hypothetical protein CC1G_00278 [Coprinopsis cinerea okayama7#130]
WCO001476.1	scaffold12	+	751,602 -751,658	Deoxyhypusine synthase OS=Senecio vernalis GN=DHS1 PE=2 SV=1	hypothetical protein SERLA73DRAFT_190246 [Serpula lacrymans var. lacrymans S7.3]
WCO001479.1	scaffold12	+	756,991 -757,050	#N/A	hypothetical protein SERLA73DRAFT_190177 [Serpula lacrymans var. lacrymans S7.3]
WCO001482.1	scaffold12	+	763,509 -763,567	SCF E3 ubiquitin ligase complex F-box protein grrA OS=Emericella nidulans GN=grrA PE=2 SV=1	hypothetical protein SERLA73DRAFT_98359 [Serpula lacrymans var. lacrymans S7.3]
WCO001485.1	scaffold12	+	771,296 -771,404	ATP-dependent RNA helicase DBP8 OS=Cryptococcus neoformans GN=DBP8 PE=3 SV=1	ATP-dependent rRNA helicase RRP3 [Coprinopsis cinerea okayama7#130]
WCO001488.1	scaffold12	+	777,106 -777,157	Probable chaperone protein HSP31 OS=Saccharomyces cerevisiae (strain ATCC 204508 / S288c) GN=HSP31 PE=1 SV=1	hypothetical protein SERLA73DRAFT_120613 [Serpula lacrymans var. lacrymans S7.3]
WCO001488.1	scaffold12	+	777,458 -777,512	Probable chaperone protein HSP31 OS=Saccharomyces cerevisiae (strain ATCC 204508 / S288c) GN=HSP31 PE=1 SV=1	hypothetical protein SERLA73DRAFT_120613 [Serpula lacrymans var. lacrymans S7.3]
WCO001488.1	scaffold12	+	777,560 -777,617	Probable chaperone protein HSP31 OS=Saccharomyces cerevisiae (strain ATCC 204508 / S288c) GN=HSP31 PE=1 SV=1	hypothetical protein SERLA73DRAFT_120613 [Serpula lacrymans var. lacrymans S7.3]
WCO001498.1	scaffold12	+	803,910 -803,964	Probable beta-mannosidase B OS=Aspergillus flavus (strain ATCC 200026 / FGSC A1120 / NRRL 3357 / JCM 12722 / SRRC 167) GN=mndB PE=3 SV=1	glycoside hydrolase family 2 protein [Schizophyllum commune H4-8]
WCO001499.1	scaffold12	-	805,529 -805,603	GTP-binding protein rhb1 OS=Schizosaccharomyces pombe (strain ATCC 38366 / 972) GN=rhb1 PE=2 SV=1	RHEB [Coprinopsis cinerea okayama7#130]
WCO001502.1	scaffold12	+	820,414 -820,469	Cleft lip and palate transmembrane protein 1 OS=Homo sapiens GN=CLPTM1 PE=1 SV=1	cleft lip and palate associated transmembrane protein [Coprinopsis cinerea okayama7#130]
WCO001502.1	scaffold12	+	820,549 -820,601	Cleft lip and palate transmembrane protein 1 OS=Homo sapiens GN=CLPTM1 PE=1 SV=1	cleft lip and palate associated transmembrane protein [Coprinopsis cinerea okayama7#130]
WCO001507.1	scaffold12	+	830,034 -830,086	Uncharacterized ATPase YjoB OS=Bacillus subtilis GN=yjoB PE=1 SV=1	ATP-dependent Zn protease [Coprinopsis cinerea okayama7#130]
WCO001512.1	scaffold12	+	846,303 -846,356	Phosphatase YfbT OS=Escherichia coli (strain K12) GN=yfbT PE=1 SV=2	hypothetical protein SERLA73DRAFT_86389 [Serpula lacrymans var. lacrymans S7.3]
WCO001523.1	scaffold12	-	883,680 -883,811	RNA polymerase I-specific transcription initiation factor rrn11 OS=Schizosaccharomyces pombe (strain ATCC 38366 / 972) GN=rrn11 PE=2 SV=1	hypothetical protein SERLA73DRAFT_177941 [Serpula lacrymans var. lacrymans S7.3]
WCO001524.1	scaffold12	+	885,191 -885,246	#N/A	hypothetical protein SERLA73DRAFT_177939 [Serpula lacrymans var. lacrymans S7.3]
WCO001525.1	scaffold12	+	888,214 -888,269	DNA-directed RNA polymerase I subunit rpa1 OS=Schizosaccharomyces pombe (strain ATCC 38366 / 972) GN=rpa1 PE=1 SV=2	hypothetical protein SERLADRAFT_446992 [Serpula lacrymans var. lacrymans S7.9]
WCO001528.2	scaffold120	+	10,511 -10,566	#N/A	hypothetical protein SERLA73DRAFT_57918 [Serpula lacrymans var. lacrymans S7.3]
WCO001529.1	scaffold120	-	17,351 -17,403	#N/A	hypothetical protein CC1G_07758 [Coprinopsis cinerea okayama7#130]
WCO001556.2	scaffold125	+	15,993 -16,059	#N/A	#N/A
WCO001586.2	scaffold13	+	126,223 -126,284	#N/A	hypothetical protein SERLA73DRAFT_57918 [Serpula lacrymans var. lacrymans S7.3]
WCO001586.2	scaffold13	+	126,837 -126,892	#N/A	hypothetical protein SERLA73DRAFT_57918 [Serpula lacrymans var. lacrymans S7.3]
WCO001594.1	scaffold13	+	166,012 -166,063	#N/A	#N/A
WCO001596.1	scaffold13	-	178,351 -179,145	#N/A	hypothetical protein SERLA73DRAFT_192086 [Serpula lacrymans var. lacrymans S7.3]
WCO001607.1	scaffold13	-	250,413 -250,465	Probable nicotinate phosphoribosyltransferase OS=Schizosaccharomyces pombe (strain ATCC 38366 / 972) GN=SPAC1486.06 PE=2 SV=1	hypothetical protein SERLA73DRAFT_108274 [Serpula lacrymans var. lacrymans S7.3]
WCO001609.1	scaffold13	+	252,946 -253,001	Citrate synthase, mitochondrial OS=Aspergillus niger GN=cit-1 PE=2 SV=1	citrate synthase [Phanerochaete chrysosporium]
WCO001613.1	scaffold13	-	267,480 -267,537	Cytochrome c oxidase subunit 6B OS=Schizosaccharomyces pombe (strain ATCC 38366 / 972) GN=cox12 PE=2 SV=2	hypothetical protein CC1G_13336 [Coprinopsis cinerea okayama7#130]
WCO001613.1	scaffold13	-	267,639 -267,697	Cytochrome c oxidase subunit 6B OS=Schizosaccharomyces pombe (strain ATCC 38366 / 972) GN=cox12 PE=2 SV=2	hypothetical protein CC1G_13336 [Coprinopsis cinerea okayama7#130]
WCO001613.1	scaffold13	-	267,732 -267,789	Cytochrome c oxidase subunit 6B OS=Schizosaccharomyces pombe (strain ATCC 38366 / 972) GN=cox12 PE=2 SV=2	hypothetical protein CC1G_13336 [Coprinopsis cinerea okayama7#130]
WCO001613.1	scaffold13	-	267,822 -267,873	Cytochrome c oxidase subunit 6B OS=Schizosaccharomyces pombe (strain ATCC 38366 / 972) GN=cox12 PE=2 SV=2	hypothetical protein CC1G_13336 [Coprinopsis cinerea okayama7#130]
WCO001615.1	scaffold13	+	271,401 -271,456	Adenylyltransferase and sulfurtransferase MOCS3 OS=Culex quinquefasciatus GN=CPIJ001621 PE=3 SV=1	hypothetical protein SERLA73DRAFT_181808 [Serpula lacrymans var. lacrymans S7.3]
WCO001618.1	scaffold13	-	278,026 -278,087	Protein argonaute-1 OS=Homo sapiens GN=EIF2C1 PE=1 SV=3	hypothetical protein SERLA73DRAFT_177463 [Serpula lacrymans var. lacrymans S7.3]
WCO001625.1	scaffold13	+	336,926 -336,982	Putative oligopeptide transporter YGL114W OS=Saccharomyces cerevisiae (strain ATCC 204508 / S288c) GN=YGL114W PE=1 SV=1	hypothetical protein SERLA73DRAFT_160452 [Serpula lacrymans var. lacrymans S7.3]
WCO001631.1	scaffold13	-	387,632 -387,684	Oligopeptide transporter 3 OS=Arabidopsis thaliana GN=OPT3 PE=2 SV=3	peptide transporter MTD1 [Coprinopsis cinerea okayama7#130]
WCO001631.1	scaffold13	-	387,899 -387,953	Oligopeptide transporter 3 OS=Arabidopsis thaliana GN=OPT3 PE=2 SV=3	peptide transporter MTD1 [Coprinopsis cinerea okayama7#130]
WCO001631.1	scaffold13	-	388,661 -388,712	Oligopeptide transporter 3 OS=Arabidopsis thaliana GN=OPT3 PE=2 SV=3	peptide transporter MTD1 [Coprinopsis cinerea okayama7#130]
WCO001631.1	scaffold13	-	389,238 -389,289	Oligopeptide transporter 3 OS=Arabidopsis thaliana GN=OPT3 PE=2 SV=3	peptide transporter MTD1 [Coprinopsis cinerea okayama7#130]
WCO001631.1	scaffold13	-	390,311 -390,363	Oligopeptide transporter 3 OS=Arabidopsis thaliana GN=OPT3 PE=2 SV=3	peptide transporter MTD1 [Coprinopsis cinerea okayama7#130]
WCO001633.1	scaffold13	+	395,537 -395,593	DNA topoisomerase 2-binding protein 1 OS=Homo sapiens GN=TOPBP1 PE=1 SV=3	hypothetical protein SERLA73DRAFT_90716 [Serpula lacrymans var. lacrymans S7.3]
WCO001636.1	scaffold13	+	407,003 -407,062	#N/A	hypothetical protein SERLA73DRAFT_168393 [Serpula lacrymans var. lacrymans S7.3]
WCO001636.1	scaffold13	+	408,025 -408,088	#N/A	hypothetical protein SERLA73DRAFT_168393 [Serpula lacrymans var. lacrymans S7.3]
WCO001638.1	scaffold13	-	413,313 -413,365	Uncharacterized AAA domain-containing protein C16E9.10c OS=Schizosaccharomyces pombe (strain ATCC 38366 / 972) GN=SPBC16E9.10c PE=1 SV=1	hypothetical protein SERLA73DRAFT_108832 [Serpula lacrymans var. lacrymans S7.3]
WCO001644.1	scaffold13	-	429,556 -429,613	Formamidase OS=Methylophilus methylotrophus GN=fmdA PE=1 SV=1	hypothetical protein SERLA73DRAFT_73930 [Serpula lacrymans var. lacrymans S7.3]
WCO001650.1	scaffold13	+	441,798 -441,854	Uncharacterized aminotransferase C660.12c OS=Schizosaccharomyces pombe (strain ATCC 38366 / 972) GN=SPBC660.12c PE=2 SV=1	hypothetical protein SERLA73DRAFT_181152 [Serpula lacrymans var. lacrymans S7.3]
WCO001653.2	scaffold13	+	457,135 -457,199	#N/A	hypothetical protein SERLA73DRAFT_181152 [Serpula lacrymans var. lacrymans S7.3]
WCO001672.2	scaffold13	+	519,708 -519,765	L-aminoadipate-semialdehyde dehydrogenase OS=Schizosaccharomyces pombe (strain ATCC 38366 / 972) GN=lys1 PE=1 SV=3	hypothetical protein SERLA73DRAFT_101841 [Serpula lacrymans var. lacrymans S7.3]
WCO001678.1	scaffold13	-	543,798 -543,851	Putative acyl-CoA synthetase YngI OS=Bacillus subtilis GN=yngI PE=3 SV=1	hypothetical protein SERLADRAFT_412932 [Serpula lacrymans var. lacrymans S7.9]
WCO001680.1	scaffold13	-	549,096 -549,149	Ceramide very long chain fatty acid hydroxylase SCS7 OS=Saccharomyces cerevisiae (strain ATCC 204508 / S288c) GN=SCS7 PE=1 SV=1	hypothetical protein SERLA73DRAFT_147106 [Serpula lacrymans var. lacrymans S7.3]
WCO001681.1	scaffold13	+	553,013 -553,069	Exocyst complex component 2 OS=Arabidopsis thaliana GN=SEC5A PE=1 SV=1	hypothetical protein SERLA73DRAFT_79556 [Serpula lacrymans var. lacrymans S7.3]
WCO001681.1	scaffold13	+	554,182 -554,237	Exocyst complex component 2 OS=Arabidopsis thaliana GN=SEC5A PE=1 SV=1	hypothetical protein SERLA73DRAFT_79556 [Serpula lacrymans var. lacrymans S7.3]
WCO001682.2	scaffold13	+	559,394 -559,445	Uncharacterized J domain-containing protein C63.03 OS=Schizosaccharomyces pombe (strain ATCC 38366 / 972) GN=SPCC63.03 PE=2 SV=1	hypothetical protein SERLADRAFT_412936 [Serpula lacrymans var. lacrymans S7.9]
WCO001683.1	scaffold13	-	567,330 -567,388	A/G-specific adenine DNA glycosylase OS=Rattus norvegicus GN=Mutyh PE=2 SV=1	hypothetical protein SERLA73DRAFT_164044 [Serpula lacrymans var. lacrymans S7.3]
WCO001685.2	scaffold13	+	572,356 -572,414	#N/A	#N/A
WCO001685.2	scaffold13	+	572,477 -572,534	#N/A	#N/A
WCO001685.2	scaffold13	+	572,626 -572,677	#N/A	#N/A
WCO001721.1	scaffold13	+	786,143 -786,197	Probable glycosidase C21B10.07 OS=Schizosaccharomyces pombe (strain ATCC 38366 / 972) GN=SPBC21B10.07 PE=2 SV=1	glycoside hydrolase family 16 protein [Schizophyllum commune H4-8]
WCO001721.1	scaffold13	+	786,797 -786,852	Probable glycosidase C21B10.07 OS=Schizosaccharomyces pombe (strain ATCC 38366 / 972) GN=SPBC21B10.07 PE=2 SV=1	glycoside hydrolase family 16 protein [Schizophyllum commune H4-8]
WCO001734.1	scaffold13	+	855,641 -855,711	#N/A	hypothetical protein CC1G_14985 [Coprinopsis cinerea okayama7#130]
WCO001734.1	scaffold13	+	855,757 -855,869	#N/A	hypothetical protein CC1G_14985 [Coprinopsis cinerea okayama7#130]
WCO001735.1	scaffold13	-	868,812 -868,863	#N/A	hypothetical protein CC1G_03437 [Coprinopsis cinerea okayama7#130]
WCO001749.1	scaffold13	-	921,498 -921,558	Uncharacterized protein C12C2.04 OS=Schizosaccharomyces pombe (strain ATCC 38366 / 972) GN=SPBC12C2.04 PE=2 SV=1	hypothetical protein CNM02580 [Cryptococcus neoformans var. neoformans JEC21]
WCO001749.1	scaffold13	-	922,684 -922,745	Uncharacterized protein C12C2.04 OS=Schizosaccharomyces pombe (strain ATCC 38366 / 972) GN=SPBC12C2.04 PE=2 SV=1	hypothetical protein CNM02580 [Cryptococcus neoformans var. neoformans JEC21]
WCO001753.1	scaffold13	-	933,722 -933,785	Uncharacterized oxidoreductase C736.13 OS=Schizosaccharomyces pombe (strain ATCC 38366 / 972) GN=SPCC736.13 PE=2 SV=1	hypothetical protein SERLADRAFT_363532 [Serpula lacrymans var. lacrymans S7.9]
WCO001753.1	scaffold13	-	933,978 -934,039	Uncharacterized oxidoreductase C736.13 OS=Schizosaccharomyces pombe (strain ATCC 38366 / 972) GN=SPCC736.13 PE=2 SV=1	hypothetical protein SERLADRAFT_363532 [Serpula lacrymans var. lacrymans S7.9]
WCO001753.1	scaffold13	-	934,116 -934,176	Uncharacterized oxidoreductase C736.13 OS=Schizosaccharomyces pombe (strain ATCC 38366 / 972) GN=SPCC736.13 PE=2 SV=1	hypothetical protein SERLADRAFT_363532 [Serpula lacrymans var. lacrymans S7.9]
WCO001753.1	scaffold13	-	934,503 -934,554	Uncharacterized oxidoreductase C736.13 OS=Schizosaccharomyces pombe (strain ATCC 38366 / 972) GN=SPCC736.13 PE=2 SV=1	hypothetical protein SERLADRAFT_363532 [Serpula lacrymans var. lacrymans S7.9]
WCO001753.1	scaffold13	-	934,832 -934,986	Uncharacterized oxidoreductase C736.13 OS=Schizosaccharomyces pombe (strain ATCC 38366 / 972) GN=SPCC736.13 PE=2 SV=1	hypothetical protein SERLADRAFT_363532 [Serpula lacrymans var. lacrymans S7.9]
WCO001754.1	scaffold13	+	939,611 -939,669	Probable E3 ubiquitin protein ligase C167.07c OS=Schizosaccharomyces pombe (strain ATCC 38366 / 972) GN=SPAC167.07c PE=2 SV=1	ubiquitin protein ligase [Coprinopsis cinerea okayama7#130]
WCO001754.1	scaffold13	+	939,895 -939,949	Probable E3 ubiquitin protein ligase C167.07c OS=Schizosaccharomyces pombe (strain ATCC 38366 / 972) GN=SPAC167.07c PE=2 SV=1	ubiquitin protein ligase [Coprinopsis cinerea okayama7#130]
WCO001757.6	scaffold13	+	955,776 -955,828	Zinc transporter ZIP9-B OS=Xenopus laevis GN=slc39a9-b PE=2 SV=1	hypothetical protein CC1G_02991 [Coprinopsis cinerea okayama7#130]
WCO001757.6	scaffold13	+	955,905 -956,832	Zinc transporter ZIP9-B OS=Xenopus laevis GN=slc39a9-b PE=2 SV=1	hypothetical protein CC1G_02991 [Coprinopsis cinerea okayama7#130]
WCO001757.6	scaffold13	+	957,336 -957,435	Zinc transporter ZIP9-B OS=Xenopus laevis GN=slc39a9-b PE=2 SV=1	hypothetical protein CC1G_02991 [Coprinopsis cinerea okayama7#130]
WCO001772.1	scaffold13	+	1,036,786 -1,036,838	CTD kinase subunit gamma OS=Schizosaccharomyces pombe (strain ATCC 38366 / 972) GN=ctk3 PE=2 SV=1	hypothetical protein SERLA73DRAFT_104838 [Serpula lacrymans var. lacrymans S7.3]
WCO001787.6	scaffold13	+	1,130,773 -1,130,826	Cytochrome P450 71A19 OS=Arabidopsis thaliana GN=CYP71A19 PE=2 SV=1	cytochrome P450 [Postia placenta]
WCO001788.2	scaffold13	-	1,134,299 -1,134,367	#N/A	hypothetical protein CC1G_11023 [Coprinopsis cinerea okayama7#130]
WCO001798.1	scaffold13	-	1,174,239 -1,174,293	SWI/SNF-related matrix-associated actin-dependent regulator of chromatin subfamily D member 1 OS=Mus musculus GN=Smarcd1 PE=1 SV=3	SWI/SNF complex 60 kDa subunit [Coprinopsis cinerea okayama7#130]
WCO001799.1	scaffold13	+	1,175,818 -1,175,882	Ribosomal large subunit pseudouridine synthase D OS=Borrelia burgdorferi GN=rluD PE=3 SV=2	hypothetical protein SERLA73DRAFT_165833 [Serpula lacrymans var. lacrymans S7.3]
WCO001825.1	scaffold13	-	1,265,217 -1,265,383	#N/A	hypothetical protein SERLA73DRAFT_69514 [Serpula lacrymans var. lacrymans S7.3]
WCO001826.1	scaffold13	+	1,265,847 -1,265,898	Dynactin subunit 6 OS=Nematostella vectensis GN=dctn6 PE=3 SV=1	hypothetical protein SERLA73DRAFT_175229 [Serpula lacrymans var. lacrymans S7.3]
WCO001830.3	scaffold13	-	1,284,817 -1,284,880	Fructose-bisphosphate aldolase 1 OS=Paracoccidioides brasiliensis (strain ATCC MYA-826 / Pb01) GN=FBA1 PE=1 SV=3	hypothetical protein SERLA73DRAFT_173643 [Serpula lacrymans var. lacrymans S7.3]
WCO001832.1	scaffold13	-	1,289,472 -1,289,525	[Pyruvate dehydrogenase [lipoamide]] kinase, mitochondrial OS=Schizosaccharomyces pombe (strain ATCC 38366 / 972) GN=SPAC644.11c PE=2 SV=1	hypothetical protein SERLADRAFT_457378 [Serpula lacrymans var. lacrymans S7.9]
WCO001832.1	scaffold13	-	1,289,777 -1,289,837	[Pyruvate dehydrogenase [lipoamide]] kinase, mitochondrial OS=Schizosaccharomyces pombe (strain ATCC 38366 / 972) GN=SPAC644.11c PE=2 SV=1	hypothetical protein SERLADRAFT_457378 [Serpula lacrymans var. lacrymans S7.9]
WCO001832.1	scaffold13	-	1,289,954 -1,290,012	[Pyruvate dehydrogenase [lipoamide]] kinase, mitochondrial OS=Schizosaccharomyces pombe (strain ATCC 38366 / 972) GN=SPAC644.11c PE=2 SV=1	hypothetical protein SERLADRAFT_457378 [Serpula lacrymans var. lacrymans S7.9]
WCO001834.1	scaffold13	-	1,292,901 -1,292,952	Mitogen-activated protein kinase CPK1 OS=Cryptococcus neoformans GN=CPK1 PE=3 SV=1	hypothetical protein SCHCODRAFT_17138 [Schizophyllum commune H4-8]
WCO001838.2	scaffold13	-	1,303,439 -1,303,503	#N/A	hypothetical protein SERLA73DRAFT_178507 [Serpula lacrymans var. lacrymans S7.3]
WCO001844.1	scaffold13	+	1,318,422 -1,318,476	#N/A	hypothetical protein SCHCODRAFT_81762 [Schizophyllum commune H4-8]
WCO001854.1	scaffold13	-	1,374,864 -1,375,221	#N/A	hypothetical protein SERLA73DRAFT_161860 [Serpula lacrymans var. lacrymans S7.3]
WCO001865.1	scaffold13	+	1,428,688 -1,428,750	Ubiquitin-like-specific protease 2 OS=Schizosaccharomyces pombe (strain ATCC 38366 / 972) GN=ulp2 PE=1 SV=1	hypothetical protein CC1G_03439 [Coprinopsis cinerea okayama7#130]
WCO001865.1	scaffold13	+	1,429,810 -1,429,862	Ubiquitin-like-specific protease 2 OS=Schizosaccharomyces pombe (strain ATCC 38366 / 972) GN=ulp2 PE=1 SV=1	hypothetical protein CC1G_03439 [Coprinopsis cinerea okayama7#130]
WCO001867.1	scaffold13	-	1,441,359 -1,441,415	Transcriptional activator protein acu-15 OS=Neurospora crassa GN=acu-15 PE=1 SV=2	hypothetical protein SERLADRAFT_450312 [Serpula lacrymans var. lacrymans S7.9]
WCO001867.1	scaffold13	-	1,443,833 -1,444,055	Transcriptional activator protein acu-15 OS=Neurospora crassa GN=acu-15 PE=1 SV=2	hypothetical protein SERLADRAFT_450312 [Serpula lacrymans var. lacrymans S7.9]
WCO001890.1	scaffold137	+	10,319 -10,370	Cytochrome P450 67 (Fragment) OS=Uromyces fabae GN=CYP67 PE=2 SV=1	cytochrome P450 [Postia placenta]
WCO001894.1	scaffold138	-	5,239 -5,296	RING-H2 finger protein ATL48 OS=Arabidopsis thaliana GN=ATL48 PE=2 SV=2	hypothetical protein CGB_A9250W [Cryptococcus gattii WM276]
WCO001900.1	scaffold14	+	8,853 -8,905	Metacaspase-1A OS=Neosartorya fischeri (strain ATCC 1020 / DSM 3700 / FGSC A1164 / NRRL 181) GN=casA PE=3 SV=2	hypothetical protein SERLA73DRAFT_175525 [Serpula lacrymans var. lacrymans S7.3]
WCO001917.1	scaffold14	-	64,968 -65,027	Glucan 1,3-beta-glucosidase 3 OS=Schizosaccharomyces pombe (strain ATCC 38366 / 972) GN=exg3 PE=2 SV=1	glycoside hydrolase family 5 protein [Serpula lacrymans var. lacrymans S7.9]
WCO001917.1	scaffold14	-	66,039 -66,356	Glucan 1,3-beta-glucosidase 3 OS=Schizosaccharomyces pombe (strain ATCC 38366 / 972) GN=exg3 PE=2 SV=1	glycoside hydrolase family 5 protein [Serpula lacrymans var. lacrymans S7.9]
WCO001917.1	scaffold14	-	66,551 -66,611	Glucan 1,3-beta-glucosidase 3 OS=Schizosaccharomyces pombe (strain ATCC 38366 / 972) GN=exg3 PE=2 SV=1	glycoside hydrolase family 5 protein [Serpula lacrymans var. lacrymans S7.9]
WCO001928.1	scaffold14	+	119,636 -119,689	Rhamnolipids biosynthesis 3-oxoacyl-[acyl-carrier-protein] reductase OS=Pseudomonas aeruginosa GN=rhlG PE=1 SV=1	hypothetical protein SERLADRAFT_457987 [Serpula lacrymans var. lacrymans S7.9]
WCO001935.1	scaffold14	+	159,290 -159,346	Putative NADPH dehydrogenase C23G7.10c OS=Schizosaccharomyces pombe (strain ATCC 38366 / 972) GN=SPBC23G7.10c PE=2 SV=1	hypothetical protein SERLA73DRAFT_165519 [Serpula lacrymans var. lacrymans S7.3]
WCO001939.1	scaffold14	+	170,006 -170,249	Uncharacterized RNA-binding protein C328.05 OS=Schizosaccharomyces pombe (strain ATCC 38366 / 972) GN=SPAC328.05 PE=2 SV=2	hypothetical protein SERLA73DRAFT_84149 [Serpula lacrymans var. lacrymans S7.3]
WCO001946.1	scaffold14	-	196,963 -197,136	#N/A	hypothetical protein CC1G_03662 [Coprinopsis cinerea okayama7#130]
WCO001947.1	scaffold14	-	199,042 -199,098	Putative NADPH dehydrogenase C23G7.10c OS=Schizosaccharomyces pombe (strain ATCC 38366 / 972) GN=SPBC23G7.10c PE=2 SV=1	hypothetical protein SERLA73DRAFT_165519 [Serpula lacrymans var. lacrymans S7.3]
WCO001950.1	scaffold14	+	216,783 -216,836	Structural maintenance of chromosomes protein 1 OS=Schizosaccharomyces pombe (strain ATCC 38366 / 972) GN=psm1 PE=1 SV=1	hypothetical protein SERLA73DRAFT_102460 [Serpula lacrymans var. lacrymans S7.3]
WCO001959.1	scaffold14	-	281,278 -281,332	#N/A	hypothetical protein CC1G_11877 [Coprinopsis cinerea okayama7#130]
WCO001960.1	scaffold14	+	291,543 -291,597	Adenylosuccinate lyase OS=Saccharomyces cerevisiae (strain ATCC 204508 / S288c) GN=ADE13 PE=1 SV=1	hypothetical protein SERLA73DRAFT_176452 [Serpula lacrymans var. lacrymans S7.3]
WCO001962.1	scaffold14	-	298,880 -298,937	Putative aryl-alcohol dehydrogenase C977.14c OS=Schizosaccharomyces pombe (strain ATCC 38366 / 972) GN=SPAC977.14c PE=1 SV=1	aryl-alcohol dehydrogenase [Coprinopsis cinerea okayama7#130]
WCO001962.1	scaffold14	-	298,995 -299,060	Putative aryl-alcohol dehydrogenase C977.14c OS=Schizosaccharomyces pombe (strain ATCC 38366 / 972) GN=SPAC977.14c PE=1 SV=1	aryl-alcohol dehydrogenase [Coprinopsis cinerea okayama7#130]
WCO001962.1	scaffold14	-	299,135 -299,194	Putative aryl-alcohol dehydrogenase C977.14c OS=Schizosaccharomyces pombe (strain ATCC 38366 / 972) GN=SPAC977.14c PE=1 SV=1	aryl-alcohol dehydrogenase [Coprinopsis cinerea okayama7#130]
WCO001962.1	scaffold14	-	299,246 -299,304	Putative aryl-alcohol dehydrogenase C977.14c OS=Schizosaccharomyces pombe (strain ATCC 38366 / 972) GN=SPAC977.14c PE=1 SV=1	aryl-alcohol dehydrogenase [Coprinopsis cinerea okayama7#130]
WCO001962.1	scaffold14	-	299,406 -299,459	Putative aryl-alcohol dehydrogenase C977.14c OS=Schizosaccharomyces pombe (strain ATCC 38366 / 972) GN=SPAC977.14c PE=1 SV=1	aryl-alcohol dehydrogenase [Coprinopsis cinerea okayama7#130]
WCO001962.1	scaffold14	-	299,762 -299,813	Putative aryl-alcohol dehydrogenase C977.14c OS=Schizosaccharomyces pombe (strain ATCC 38366 / 972) GN=SPAC977.14c PE=1 SV=1	aryl-alcohol dehydrogenase [Coprinopsis cinerea okayama7#130]
WCO001962.1	scaffold14	-	300,142 -300,206	Putative aryl-alcohol dehydrogenase C977.14c OS=Schizosaccharomyces pombe (strain ATCC 38366 / 972) GN=SPAC977.14c PE=1 SV=1	aryl-alcohol dehydrogenase [Coprinopsis cinerea okayama7#130]
WCO001965.1	scaffold14	+	309,272 -309,329	Uncharacterized acyltransferase C1718.04 OS=Schizosaccharomyces pombe (strain ATCC 38366 / 972) GN=SPBC1718.04 PE=1 SV=1	hypothetical protein SERLA73DRAFT_172905 [Serpula lacrymans var. lacrymans S7.3]
WCO001967.1	scaffold14	+	317,010 -317,081	Protein ABC1 homolog, mitochondrial OS=Schizosaccharomyces pombe (strain ATCC 38366 / 972) GN=abc1 PE=2 SV=1	hypothetical protein SERLA73DRAFT_165817 [Serpula lacrymans var. lacrymans S7.3]
WCO001970.1	scaffold14	+	330,676 -330,737	GPI ethanolamine phosphate transferase 1 OS=Emericella nidulans GN=mcd4 PE=3 SV=1	hypothetical protein HCAG_08032 [Ajellomyces capsulatus NAm1]
WCO001975.1	scaffold14	-	341,698 -341,752	Vacuolar protein-sorting-associated protein 36 OS=Schizosaccharomyces pombe (strain ATCC 38366 / 972) GN=vps36 PE=2 SV=1	hypothetical protein CC1G_02169 [Coprinopsis cinerea okayama7#130]
WCO001975.1	scaffold14	-	342,354 -342,413	Vacuolar protein-sorting-associated protein 36 OS=Schizosaccharomyces pombe (strain ATCC 38366 / 972) GN=vps36 PE=2 SV=1	hypothetical protein CC1G_02169 [Coprinopsis cinerea okayama7#130]
WCO001980.1	scaffold14	+	365,182 -365,234	OTU domain-containing protein 3 OS=Homo sapiens GN=OTUD3 PE=1 SV=1	hypothetical protein SERLA73DRAFT_172753 [Serpula lacrymans var. lacrymans S7.3]
WCO001989.1	scaffold14	-	409,136 -409,228	Uncharacterized ATP-dependent helicase C144.05 OS=Schizosaccharomyces pombe (strain ATCC 38366 / 972) GN=SPAC144.05 PE=2 SV=1	hypothetical protein SERLA73DRAFT_79438 [Serpula lacrymans var. lacrymans S7.3]
WCO001992.4	scaffold14	+	427,311 -427,372	Meiotically up-regulated gene 152 protein OS=Schizosaccharomyces pombe (strain ATCC 38366 / 972) GN=mug152 PE=1 SV=1	hypothetical protein SERLA73DRAFT_172732 [Serpula lacrymans var. lacrymans S7.3]
WCO001999.1	scaffold14	-	472,498 -472,556	Protein dml1 OS=Neosartorya fischeri (strain ATCC 1020 / DSM 3700 / FGSC A1164 / NRRL 181) GN=dml1 PE=3 SV=1	hypothetical protein SERLA73DRAFT_79412 [Serpula lacrymans var. lacrymans S7.3]
WCO002001.1	scaffold14	-	476,925 -476,979	Probable leucine aminopeptidase MCYG_08380 OS=Arthroderma otae (strain CBS 113480) GN=MCYG_08380 PE=3 SV=1	hypothetical protein SERLADRAFT_459096 [Serpula lacrymans var. lacrymans S7.9]
WCO002009.2	scaffold14	-	500,461 -500,516	Aflatoxin B1 aldehyde reductase member 3 OS=Rattus norvegicus GN=Akr7a3 PE=1 SV=2	hypothetical protein MYCGRDRAFT_70252 [Mycosphaerella graminicola IPO323]
WCO002009.2	scaffold14	-	501,867 -501,921	Aflatoxin B1 aldehyde reductase member 3 OS=Rattus norvegicus GN=Akr7a3 PE=1 SV=2	hypothetical protein MYCGRDRAFT_70252 [Mycosphaerella graminicola IPO323]
WCO002011.1	scaffold14	+	509,895 -509,949	#N/A	#N/A
WCO002011.1	scaffold14	+	510,340 -510,391	#N/A	#N/A
WCO002011.1	scaffold14	+	510,693 -510,744	#N/A	#N/A
WCO002031.1	scaffold14	+	602,461 -602,515	Alcohol dehydrogenase [NADP+] OS=Pongo abelii GN=AKR1A1 PE=2 SV=1	hypothetical protein SERLADRAFT_469369 [Serpula lacrymans var. lacrymans S7.9]
WCO002031.1	scaffold14	+	603,062 -603,127	Alcohol dehydrogenase [NADP+] OS=Pongo abelii GN=AKR1A1 PE=2 SV=1	hypothetical protein SERLADRAFT_469369 [Serpula lacrymans var. lacrymans S7.9]
WCO002031.1	scaffold14	+	603,449 -603,507	Alcohol dehydrogenase [NADP+] OS=Pongo abelii GN=AKR1A1 PE=2 SV=1	hypothetical protein SERLADRAFT_469369 [Serpula lacrymans var. lacrymans S7.9]
WCO002036.1	scaffold14	-	644,143 -644,199	#N/A	hypothetical protein SERLA73DRAFT_95386 [Serpula lacrymans var. lacrymans S7.3]
WCO002040.1	scaffold14	-	673,447 -673,510	Uncharacterized protein C2F7.16c OS=Schizosaccharomyces pombe (strain ATCC 38366 / 972) GN=SPAC2F7.16c PE=2 SV=1	hypothetical protein SERLADRAFT_362129 [Serpula lacrymans var. lacrymans S7.9]
WCO002040.1	scaffold14	-	673,910 -673,962	Uncharacterized protein C2F7.16c OS=Schizosaccharomyces pombe (strain ATCC 38366 / 972) GN=SPAC2F7.16c PE=2 SV=1	hypothetical protein SERLADRAFT_362129 [Serpula lacrymans var. lacrymans S7.9]
WCO002046.1	scaffold14	+	706,049 -706,102	Iron-sulfur clusters transporter ATM1, mitochondrial OS=Cryptococcus neoformans GN=ATM1 PE=3 SV=1	hypothetical protein SERLA73DRAFT_89553 [Serpula lacrymans var. lacrymans S7.3]
WCO002052.1	scaffold14	-	726,570 -726,630	Vibriobactin-specific 2,3-dihydro-2,3-dihydroxybenzoate dehydrogenase OS=Vibrio cholerae GN=vibA PE=3 SV=1	hypothetical protein SERLA73DRAFT_188544 [Serpula lacrymans var. lacrymans S7.3]
WCO002062.1	scaffold14	-	811,615 -811,670	Major facilitator superfamily domain-containing protein 1 OS=Danio rerio GN=mfsd1 PE=2 SV=1	hypothetical protein SERLA73DRAFT_77649 [Serpula lacrymans var. lacrymans S7.3]
WCO002062.1	scaffold14	-	811,743 -811,801	Major facilitator superfamily domain-containing protein 1 OS=Danio rerio GN=mfsd1 PE=2 SV=1	hypothetical protein SERLA73DRAFT_77649 [Serpula lacrymans var. lacrymans S7.3]
WCO002075.1	scaffold142	+	10,064 -10,116	#N/A	hypothetical protein SCHCODRAFT_54550 [Schizophyllum commune H4-8]
WCO002086.2	scaffold147	+	2,843 -2,896	Riboflavin transporter MCH5 OS=Saccharomyces cerevisiae (strain ATCC 204508 / S288c) GN=MCH5 PE=1 SV=1	hypothetical protein SERLA73DRAFT_105481 [Serpula lacrymans var. lacrymans S7.3]
WCO002103.1	scaffold15	+	125,108 -125,169	Uncharacterized peptidase yuxL OS=Bacillus subtilis GN=yuxL PE=3 SV=3	peptidase S9 prolyl oligopeptidase active site domain protein [Ktedonobacter racemifer DSM 44963]
WCO002107.1	scaffold15	+	139,037 -139,103	UPF0662 protein YPL260W OS=Saccharomyces cerevisiae (strain ATCC 204508 / S288c) GN=YPL260W PE=1 SV=1	hypothetical protein SERLA73DRAFT_191749 [Serpula lacrymans var. lacrymans S7.3]
WCO002108.1	scaffold15	+	140,243 -140,452	UPF0662 protein C30C2.08 OS=Schizosaccharomyces pombe (strain ATCC 38366 / 972) GN=SPAC30C2.08 PE=2 SV=1	hypothetical protein SCHCODRAFT_256749 [Schizophyllum commune H4-8]
WCO002108.1	scaffold15	+	140,971 -141,145	UPF0662 protein C30C2.08 OS=Schizosaccharomyces pombe (strain ATCC 38366 / 972) GN=SPAC30C2.08 PE=2 SV=1	hypothetical protein SCHCODRAFT_256749 [Schizophyllum commune H4-8]
WCO002108.1	scaffold15	+	141,810 -141,939	UPF0662 protein C30C2.08 OS=Schizosaccharomyces pombe (strain ATCC 38366 / 972) GN=SPAC30C2.08 PE=2 SV=1	hypothetical protein SCHCODRAFT_256749 [Schizophyllum commune H4-8]
WCO002112.2	scaffold15	+	179,452 -179,508	#N/A	hypothetical protein CC1G_08794 [Coprinopsis cinerea okayama7#130]
WCO002112.2	scaffold15	+	180,118 -180,352	#N/A	hypothetical protein CC1G_08794 [Coprinopsis cinerea okayama7#130]
WCO002113.1	scaffold15	+	185,242 -185,306	#N/A	hypothetical protein SERLA73DRAFT_78326 [Serpula lacrymans var. lacrymans S7.3]
WCO002116.1	scaffold15	+	239,157 -239,230	Protein FMP25, mitochondrial OS=Saccharomyces cerevisiae (strain ATCC 204508 / S288c) GN=FMP25 PE=1 SV=1	hypothetical protein SERLA73DRAFT_186528 [Serpula lacrymans var. lacrymans S7.3]
WCO002120.1	scaffold15	-	248,098 -248,152	L-rhamnose mutarotase OS=Bacteroides thetaiotaomicron GN=rhaM PE=3 SV=1	hypothetical protein SERLA73DRAFT_185964 [Serpula lacrymans var. lacrymans S7.3]
WCO002120.1	scaffold15	-	248,441 -248,504	L-rhamnose mutarotase OS=Bacteroides thetaiotaomicron GN=rhaM PE=3 SV=1	hypothetical protein SERLA73DRAFT_185964 [Serpula lacrymans var. lacrymans S7.3]
WCO002125.1	scaffold15	+	261,645 -261,700	O-methylsterigmatocystin oxidoreductase OS=Aspergillus flavus (strain ATCC 200026 / FGSC A1120 / NRRL 3357 / JCM 12722 / SRRC 167) GN=ordA PE=2 SV=1	cytochrome P450 [Postia placenta]
WCO002127.1	scaffold15	-	272,357 -272,410	Uncharacterized protein YJR111C OS=Saccharomyces cerevisiae (strain ATCC 204508 / S288c) GN=YJR111C PE=1 SV=1	hypothetical protein SERLA73DRAFT_185358 [Serpula lacrymans var. lacrymans S7.3]
WCO002129.1	scaffold15	-	276,331 -276,383	Cutinase transcription factor 1 alpha OS=Fusarium solani subsp. pisi GN=CTF1-ALPHA PE=2 SV=1	hypothetical protein SERLA73DRAFT_99356 [Serpula lacrymans var. lacrymans S7.3]
WCO002129.1	scaffold15	-	276,408 -276,473	Cutinase transcription factor 1 alpha OS=Fusarium solani subsp. pisi GN=CTF1-ALPHA PE=2 SV=1	hypothetical protein SERLA73DRAFT_99356 [Serpula lacrymans var. lacrymans S7.3]
WCO002129.1	scaffold15	-	276,910 -276,977	Cutinase transcription factor 1 alpha OS=Fusarium solani subsp. pisi GN=CTF1-ALPHA PE=2 SV=1	hypothetical protein SERLA73DRAFT_99356 [Serpula lacrymans var. lacrymans S7.3]
WCO002129.1	scaffold15	-	277,096 -277,164	Cutinase transcription factor 1 alpha OS=Fusarium solani subsp. pisi GN=CTF1-ALPHA PE=2 SV=1	hypothetical protein SERLA73DRAFT_99356 [Serpula lacrymans var. lacrymans S7.3]
WCO002132.2	scaffold15	-	292,064 -292,120	Histone H1 OS=Ascobolus immersus PE=3 SV=1	hypothetical protein CC1G_03810 [Coprinopsis cinerea okayama7#130]
WCO002136.1	scaffold15	-	299,350 -299,405	D-lactate dehydrogenase [cytochrome], mitochondrial OS=Kluyveromyces lactis (strain ATCC 8585 / CBS 2359 / DSM 70799 / NBRC 1267 / NRRL Y-1140 / WM37) GN=DLD1 PE=3 SV=2	hypothetical protein SERLA73DRAFT_144955 [Serpula lacrymans var. lacrymans S7.3]
WCO002142.1	scaffold15	-	318,038 -318,091	#N/A	hypothetical protein SERLA73DRAFT_64433 [Serpula lacrymans var. lacrymans S7.3]
WCO002144.1	scaffold15	+	321,896 -321,953	Pirin OS=Homo sapiens GN=PIR PE=1 SV=1	hypothetical protein SERLA73DRAFT_189736 [Serpula lacrymans var. lacrymans S7.3]
WCO002146.1	scaffold15	-	328,079 -328,144	Protein RMD5 homolog A OS=Mus musculus GN=Rmnd5a PE=2 SV=1	hypothetical protein SERLA73DRAFT_189735 [Serpula lacrymans var. lacrymans S7.3]
WCO002147.1	scaffold15	+	330,564 -330,619	Ribosome biogenesis protein NSA1 OS=Lodderomyces elongisporus (strain ATCC 11503 / CBS 2605 / JCM 1781 / NBRC 1676 / NRRL YB-4239) GN=NSA1 PE=3 SV=1	hypothetical protein SCHCODRAFT_50072 [Schizophyllum commune H4-8]
WCO002151.1	scaffold15	-	339,888 -339,949	#N/A	hypothetical protein SERLADRAFT_440847 [Serpula lacrymans var. lacrymans S7.9]
WCO002151.1	scaffold15	-	340,263 -340,317	#N/A	hypothetical protein SERLADRAFT_440847 [Serpula lacrymans var. lacrymans S7.9]
WCO002152.1	scaffold15	+	347,882 -347,942	Peflin OS=Xenopus laevis GN=pef1 PE=2 SV=1	hypothetical protein SERLA73DRAFT_185603 [Serpula lacrymans var. lacrymans S7.3]
WCO002155.1	scaffold15	-	355,392 -355,480	#N/A	hypothetical protein SERLA73DRAFT_185611 [Serpula lacrymans var. lacrymans S7.3]
WCO002155.1	scaffold15	-	355,699 -355,880	#N/A	hypothetical protein SERLA73DRAFT_185611 [Serpula lacrymans var. lacrymans S7.3]
WCO002156.1	scaffold15	+	357,998 -358,059	Uncharacterized membrane protein YCR023C OS=Saccharomyces cerevisiae (strain ATCC 204508 / S288c) GN=YCR023C PE=1 SV=2	hypothetical protein SERLA73DRAFT_185613 [Serpula lacrymans var. lacrymans S7.3]
WCO002160.1	scaffold15	-	378,205 -378,260	Protein argonaute OS=Schizosaccharomyces pombe (strain ATCC 38366 / 972) GN=ago1 PE=1 SV=1	hypothetical protein SERLADRAFT_440858 [Serpula lacrymans var. lacrymans S7.9]
WCO002165.1	scaffold15	+	405,401 -405,461	Uncharacterized WD repeat-containing protein C126.01c OS=Schizosaccharomyces pombe (strain ATCC 38366 / 972) GN=SPCC126.01c PE=2 SV=2	hypothetical protein SERLADRAFT_440865 [Serpula lacrymans var. lacrymans S7.9]
WCO002175.1	scaffold15	-	433,764 -433,823	Brix domain-containing protein C1B9.03c OS=Schizosaccharomyces pombe (strain ATCC 38366 / 972) GN=SPAC1B9.03c PE=1 SV=2	rRNA binding protein [Coprinopsis cinerea okayama7#130]
WCO002175.1	scaffold15	-	434,389 -434,446	Brix domain-containing protein C1B9.03c OS=Schizosaccharomyces pombe (strain ATCC 38366 / 972) GN=SPAC1B9.03c PE=1 SV=2	rRNA binding protein [Coprinopsis cinerea okayama7#130]
WCO002176.1	scaffold15	-	438,795 -438,857	Protein kinase DC2 OS=Drosophila melanogaster GN=Pka-C3 PE=1 SV=2	hypothetical protein SERLA73DRAFT_112205 [Serpula lacrymans var. lacrymans S7.3]
WCO002176.1	scaffold15	-	439,073 -439,141	Protein kinase DC2 OS=Drosophila melanogaster GN=Pka-C3 PE=1 SV=2	hypothetical protein SERLA73DRAFT_112205 [Serpula lacrymans var. lacrymans S7.3]
WCO002182.1	scaffold15	-	450,165 -450,221	Phosphoglucomutase-2 OS=Schizosaccharomyces pombe (strain ATCC 38366 / 972) GN=SPCC1840.05c PE=1 SV=1	hypothetical protein SERLA73DRAFT_170549 [Serpula lacrymans var. lacrymans S7.3]
WCO002182.1	scaffold15	-	450,917 -450,972	Phosphoglucomutase-2 OS=Schizosaccharomyces pombe (strain ATCC 38366 / 972) GN=SPCC1840.05c PE=1 SV=1	hypothetical protein SERLA73DRAFT_170549 [Serpula lacrymans var. lacrymans S7.3]
WCO002182.1	scaffold15	-	451,047 -451,113	Phosphoglucomutase-2 OS=Schizosaccharomyces pombe (strain ATCC 38366 / 972) GN=SPCC1840.05c PE=1 SV=1	hypothetical protein SERLA73DRAFT_170549 [Serpula lacrymans var. lacrymans S7.3]
WCO002189.1	scaffold15	-	478,507 -478,558	[3-methyl-2-oxobutanoate dehydrogenase [lipoamide]] kinase, mitochondrial OS=Bos taurus GN=BCKDK PE=2 SV=1	hypothetical protein SERLADRAFT_451685 [Serpula lacrymans var. lacrymans S7.9]
WCO002190.1	scaffold15	-	481,855 -481,907	26S protease regulatory subunit 7 OS=Pongo abelii GN=PSMC2 PE=2 SV=3	hypothetical protein SERLA73DRAFT_76126 [Serpula lacrymans var. lacrymans S7.3]
WCO002191.3	scaffold15	-	492,796 -492,869	#N/A	hypothetical protein SERLA73DRAFT_87350 [Serpula lacrymans var. lacrymans S7.3]
WCO002211.1	scaffold15	+	620,182 -620,233	4-coumarate--CoA ligase 1 OS=Nicotiana tabacum GN=4CL1 PE=2 SV=1	hypothetical protein SERLA73DRAFT_160997 [Serpula lacrymans var. lacrymans S7.3]
WCO002211.1	scaffold15	+	620,766 -620,817	4-coumarate--CoA ligase 1 OS=Nicotiana tabacum GN=4CL1 PE=2 SV=1	hypothetical protein SERLA73DRAFT_160997 [Serpula lacrymans var. lacrymans S7.3]
WCO002211.1	scaffold15	+	621,330 -621,396	4-coumarate--CoA ligase 1 OS=Nicotiana tabacum GN=4CL1 PE=2 SV=1	hypothetical protein SERLA73DRAFT_160997 [Serpula lacrymans var. lacrymans S7.3]
WCO002211.1	scaffold15	+	621,599 -621,673	4-coumarate--CoA ligase 1 OS=Nicotiana tabacum GN=4CL1 PE=2 SV=1	hypothetical protein SERLA73DRAFT_160997 [Serpula lacrymans var. lacrymans S7.3]
WCO002212.1	scaffold15	-	622,971 -623,026	#N/A	hypothetical protein SCHCODRAFT_110903 [Schizophyllum commune H4-8]
WCO002212.1	scaffold15	-	623,194 -623,255	#N/A	hypothetical protein SCHCODRAFT_110903 [Schizophyllum commune H4-8]
WCO002218.1	scaffold15	+	649,760 -649,829	Probable 3-hydroxybutyryl-CoA dehydrogenase OS=Bacillus subtilis GN=mmgB PE=2 SV=1	hypothetical protein SCHCODRAFT_77841 [Schizophyllum commune H4-8]
WCO002218.1	scaffold15	+	649,837 -650,011	Probable 3-hydroxybutyryl-CoA dehydrogenase OS=Bacillus subtilis GN=mmgB PE=2 SV=1	hypothetical protein SCHCODRAFT_77841 [Schizophyllum commune H4-8]
WCO002219.1	scaffold15	-	653,681 -653,745	ATP-dependent RNA helicase CHL1 OS=Coccidioides immitis (strain RS) GN=CHL1 PE=3 SV=1	hypothetical protein SERLADRAFT_349743 [Serpula lacrymans var. lacrymans S7.9]
WCO002219.1	scaffold15	-	655,487 -655,542	ATP-dependent RNA helicase CHL1 OS=Coccidioides immitis (strain RS) GN=CHL1 PE=3 SV=1	hypothetical protein SERLADRAFT_349743 [Serpula lacrymans var. lacrymans S7.9]
WCO002225.1	scaffold15	+	668,437 -668,501	#N/A	hypothetical protein CC1G_04551 [Coprinopsis cinerea okayama7#130]
WCO002226.2	scaffold15	+	671,043 -671,096	#N/A	hypothetical protein SERLA73DRAFT_167044 [Serpula lacrymans var. lacrymans S7.3]
WCO002226.2	scaffold15	+	671,684 -671,739	#N/A	hypothetical protein SERLA73DRAFT_167044 [Serpula lacrymans var. lacrymans S7.3]
WCO002233.1	scaffold15	+	747,420 -747,481	#N/A	#N/A
WCO002239.3	scaffold15	-	779,403 -779,456	#N/A	hypothetical protein CC1G_02429 [Coprinopsis cinerea okayama7#130]
WCO002240.1	scaffold15	-	785,755 -785,806	Uncharacterized protein RSN1 OS=Saccharomyces cerevisiae (strain ATCC 204508 / S288c) GN=RSN1 PE=1 SV=1	hypothetical protein SERLADRAFT_359587 [Serpula lacrymans var. lacrymans S7.9]
WCO002240.1	scaffold15	-	786,055 -786,108	Uncharacterized protein RSN1 OS=Saccharomyces cerevisiae (strain ATCC 204508 / S288c) GN=RSN1 PE=1 SV=1	hypothetical protein SERLADRAFT_359587 [Serpula lacrymans var. lacrymans S7.9]
WCO002240.1	scaffold15	-	787,126 -787,184	Uncharacterized protein RSN1 OS=Saccharomyces cerevisiae (strain ATCC 204508 / S288c) GN=RSN1 PE=1 SV=1	hypothetical protein SERLADRAFT_359587 [Serpula lacrymans var. lacrymans S7.9]
WCO002240.1	scaffold15	-	787,490 -787,621	Uncharacterized protein RSN1 OS=Saccharomyces cerevisiae (strain ATCC 204508 / S288c) GN=RSN1 PE=1 SV=1	hypothetical protein SERLADRAFT_359587 [Serpula lacrymans var. lacrymans S7.9]
WCO002258.1	scaffold16	-	19,376 -19,430	NAD(+) kinase OS=Saccharomyces cerevisiae (strain ATCC 204508 / S288c) GN=UTR1 PE=1 SV=2	hypothetical protein SERLA73DRAFT_106099 [Serpula lacrymans var. lacrymans S7.3]
WCO002258.1	scaffold16	-	19,508 -19,560	NAD(+) kinase OS=Saccharomyces cerevisiae (strain ATCC 204508 / S288c) GN=UTR1 PE=1 SV=2	hypothetical protein SERLA73DRAFT_106099 [Serpula lacrymans var. lacrymans S7.3]
WCO002260.1	scaffold16	-	30,770 -30,958	#N/A	hypothetical protein SCHCODRAFT_78364 [Schizophyllum commune H4-8]
WCO002273.1	scaffold16	-	76,174 -76,237	Probable ATP-dependent DNA helicase HFM1 OS=Xenopus tropicalis GN=hfm1 PE=2 SV=1	hypothetical protein SERLA73DRAFT_76746 [Serpula lacrymans var. lacrymans S7.3]
WCO002278.1	scaffold16	-	110,820 -110,873	Chitin synthase 3 OS=Ustilago maydis GN=CHS3 PE=3 SV=2	chitin synthase [Coprinopsis cinerea okayama7#130]
WCO002279.1	scaffold16	+	114,604 -114,657	Extracellular metalloproteinase 5 OS=Arthroderma otae GN=MEP5 PE=3 SV=1	extracellular elastinolytic metalloproteinase [Coprinopsis cinerea okayama7#130]
WCO002288.1	scaffold16	-	184,303 -184,360	Methylcrotonoyl-CoA carboxylase subunit alpha, mitochondrial OS=Rattus norvegicus GN=Mccc1 PE=1 SV=1	hypothetical protein SCHCODRAFT_72682 [Schizophyllum commune H4-8]
WCO002288.1	scaffold16	-	185,403 -185,456	Methylcrotonoyl-CoA carboxylase subunit alpha, mitochondrial OS=Rattus norvegicus GN=Mccc1 PE=1 SV=1	hypothetical protein SCHCODRAFT_72682 [Schizophyllum commune H4-8]
WCO002293.1	scaffold16	+	208,176 -208,227	Putative cytochrome P450 CYP13A8 OS=Caenorhabditis elegans GN=cyp-13A8 PE=2 SV=2	cytochrome P450 [Postia placenta]
WCO002293.1	scaffold16	+	208,295 -208,347	Putative cytochrome P450 CYP13A8 OS=Caenorhabditis elegans GN=cyp-13A8 PE=2 SV=2	cytochrome P450 [Postia placenta]
WCO002293.1	scaffold16	+	209,015 -209,071	Putative cytochrome P450 CYP13A8 OS=Caenorhabditis elegans GN=cyp-13A8 PE=2 SV=2	cytochrome P450 [Postia placenta]
WCO002294.1	scaffold16	-	211,050 -211,113	Serine/threonine-protein kinase SRPK1 OS=Mus musculus GN=Srpk1 PE=1 SV=2	hypothetical protein SCHCODRAFT_106118 [Schizophyllum commune H4-8]
WCO002311.2	scaffold16	-	273,603 -273,658	Cytochrome P450 52E1 OS=Candida apicola GN=CYP52E1 PE=3 SV=1	hypothetical protein SERLA73DRAFT_176994 [Serpula lacrymans var. lacrymans S7.3]
WCO002315.2	scaffold16	+	295,676 -295,743	WD repeat-containing protein 24 OS=Xenopus laevis GN=wdr24 PE=2 SV=1	hypothetical protein SERLADRAFT_440758 [Serpula lacrymans var. lacrymans S7.9]
WCO002315.2	scaffold16	+	296,047 -296,175	WD repeat-containing protein 24 OS=Xenopus laevis GN=wdr24 PE=2 SV=1	hypothetical protein SERLADRAFT_440758 [Serpula lacrymans var. lacrymans S7.9]
WCO002327.1	scaffold16	+	346,594 -346,649	CCR4-NOT transcription complex subunit 6-like OS=Mus musculus GN=Cnot6l PE=1 SV=2	hypothetical protein SERLADRAFT_417754 [Serpula lacrymans var. lacrymans S7.9]
WCO002349.1	scaffold16	-	452,991 -453,047	Protein OPI10 homolog OS=Schizosaccharomyces pombe (strain ATCC 38366 / 972) GN=SPBC21H7.06c PE=2 SV=1	hypothetical protein SERLA73DRAFT_191499 [Serpula lacrymans var. lacrymans S7.3]
WCO002351.1	scaffold16	-	457,285 -457,361	Copper resistance protein CRF1 OS=Yarrowia lipolytica (strain CLIB 122 / E 150) GN=CRF1 PE=4 SV=1	ACE1 transcription factor [Phanerochaete chrysosporium]
WCO002352.1	scaffold16	+	459,110 -459,163	Uncharacterized WD repeat-containing protein C2E1P5.05 OS=Schizosaccharomyces pombe (strain ATCC 38366 / 972) GN=SPAC2E1P5.05 PE=2 SV=1	hypothetical protein SCHCODRAFT_68603 [Schizophyllum commune H4-8]
WCO002352.1	scaffold16	+	459,527 -459,592	Uncharacterized WD repeat-containing protein C2E1P5.05 OS=Schizosaccharomyces pombe (strain ATCC 38366 / 972) GN=SPAC2E1P5.05 PE=2 SV=1	hypothetical protein SCHCODRAFT_68603 [Schizophyllum commune H4-8]
WCO002353.1	scaffold16	+	461,372 -461,425	Probable enoyl-CoA hydratase, mitochondrial OS=Dictyostelium discoideum GN=echs1 PE=3 SV=1	enoyl-CoA hydratase [Coprinopsis cinerea okayama7#130]
WCO002353.1	scaffold16	+	461,462 -461,516	Probable enoyl-CoA hydratase, mitochondrial OS=Dictyostelium discoideum GN=echs1 PE=3 SV=1	enoyl-CoA hydratase [Coprinopsis cinerea okayama7#130]
WCO002353.1	scaffold16	+	461,609 -461,669	Probable enoyl-CoA hydratase, mitochondrial OS=Dictyostelium discoideum GN=echs1 PE=3 SV=1	enoyl-CoA hydratase [Coprinopsis cinerea okayama7#130]
WCO002353.1	scaffold16	+	461,787 -461,840	Probable enoyl-CoA hydratase, mitochondrial OS=Dictyostelium discoideum GN=echs1 PE=3 SV=1	enoyl-CoA hydratase [Coprinopsis cinerea okayama7#130]
WCO002355.1	scaffold16	-	465,982 -466,033	#N/A	expressed protein [Schizophyllum commune H4-8]
WCO002359.1	scaffold16	+	473,447 -473,503	Recyclin-1 OS=Saccharomyces cerevisiae (strain ATCC 204508 / S288c) GN=RCY1 PE=1 SV=4	hypothetical protein SERLA73DRAFT_127958 [Serpula lacrymans var. lacrymans S7.3]
WCO002360.1	scaffold16	+	476,465 -476,516	General alpha-glucoside permease OS=Schizosaccharomyces pombe (strain ATCC 38366 / 972) GN=sut1 PE=2 SV=1	hypothetical protein SERLA73DRAFT_179001 [Serpula lacrymans var. lacrymans S7.3]
WCO002360.1	scaffold16	+	476,928 -476,994	General alpha-glucoside permease OS=Schizosaccharomyces pombe (strain ATCC 38366 / 972) GN=sut1 PE=2 SV=1	hypothetical protein SERLA73DRAFT_179001 [Serpula lacrymans var. lacrymans S7.3]
WCO002360.1	scaffold16	+	478,054 -478,159	General alpha-glucoside permease OS=Schizosaccharomyces pombe (strain ATCC 38366 / 972) GN=sut1 PE=2 SV=1	hypothetical protein SERLA73DRAFT_179001 [Serpula lacrymans var. lacrymans S7.3]
WCO002361.1	scaffold16	-	481,589 -481,641	Riboflavin transporter MCH5 OS=Saccharomyces cerevisiae (strain ATCC 204508 / S288c) GN=MCH5 PE=1 SV=1	hypothetical protein SERLA73DRAFT_105481 [Serpula lacrymans var. lacrymans S7.3]
WCO002364.1	scaffold16	-	485,949 -486,004	DnaJ homolog subfamily A member 3, mitochondrial OS=Homo sapiens GN=DNAJA3 PE=1 SV=2	hypothetical protein SERLA73DRAFT_69195 [Serpula lacrymans var. lacrymans S7.3]
WCO002370.1	scaffold16	+	494,309 -494,362	40S ribosomal protein S17-A OS=Schizosaccharomyces pombe (strain ATCC 38366 / 972) GN=rps17a PE=2 SV=1	hypothetical protein SERLA73DRAFT_191943 [Serpula lacrymans var. lacrymans S7.3]
WCO002370.1	scaffold16	+	494,419 -494,483	40S ribosomal protein S17-A OS=Schizosaccharomyces pombe (strain ATCC 38366 / 972) GN=rps17a PE=2 SV=1	hypothetical protein SERLA73DRAFT_191943 [Serpula lacrymans var. lacrymans S7.3]
WCO002383.1	scaffold16	-	574,095 -574,146	#N/A	hypothetical protein SERLADRAFT_451125 [Serpula lacrymans var. lacrymans S7.9]
WCO002384.1	scaffold16	+	579,334 -579,387	Uncharacterized transcriptional regulatory protein C1F7.11c OS=Schizosaccharomyces pombe (strain ATCC 38366 / 972) GN=SPAC1F7.11c PE=2 SV=1	hypothetical protein SERLA73DRAFT_110825 [Serpula lacrymans var. lacrymans S7.3]
WCO002385.4	scaffold16	+	590,918 -590,973	Urea active transporter OS=Saccharomyces cerevisiae (strain ATCC 204508 / S288c) GN=DUR3 PE=1 SV=2	hypothetical protein SERLA73DRAFT_108889 [Serpula lacrymans var. lacrymans S7.3]
WCO002395.1	scaffold16	-	621,990 -622,053	Guanylate kinase OS=Mus musculus GN=Guk1 PE=1 SV=2	guanylate kinase [Coprinopsis cinerea okayama7#130]
WCO002396.1	scaffold16	+	622,848 -622,901	Serine/threonine-protein kinase 32A OS=Homo sapiens GN=STK32A PE=2 SV=2	hypothetical protein SERLA73DRAFT_191774 [Serpula lacrymans var. lacrymans S7.3]
WCO002397.1	scaffold16	-	625,717 -625,777	UDP-N-acetylglucosamine transporter YEA4 OS=Kluyveromyces lactis (strain ATCC 8585 / CBS 2359 / DSM 70799 / NBRC 1267 / NRRL Y-1140 / WM37) GN=YEA4 PE=3 SV=1	hypothetical protein SERLA73DRAFT_191396 [Serpula lacrymans var. lacrymans S7.3]
WCO002397.1	scaffold16	-	626,381 -626,607	UDP-N-acetylglucosamine transporter YEA4 OS=Kluyveromyces lactis (strain ATCC 8585 / CBS 2359 / DSM 70799 / NBRC 1267 / NRRL Y-1140 / WM37) GN=YEA4 PE=3 SV=1	hypothetical protein SERLA73DRAFT_191396 [Serpula lacrymans var. lacrymans S7.3]
WCO002401.1	scaffold16	+	635,900 -635,969	#N/A	hypothetical protein SCHCODRAFT_256786 [Schizophyllum commune H4-8]
WCO002405.1	scaffold16	-	650,871 -650,922	Pyruvate carboxylase OS=Aspergillus terreus GN=pyc PE=2 SV=1	hypothetical protein SCHCODRAFT_75872 [Schizophyllum commune H4-8]
WCO002405.1	scaffold16	-	652,165 -652,224	Pyruvate carboxylase OS=Aspergillus terreus GN=pyc PE=2 SV=1	hypothetical protein SCHCODRAFT_75872 [Schizophyllum commune H4-8]
WCO002407.1	scaffold16	+	657,096 -657,155	L-serine dehydratase OS=Streptomyces coelicolor GN=sdaA PE=3 SV=1	hypothetical protein SERLA73DRAFT_99584 [Serpula lacrymans var. lacrymans S7.3]
WCO002407.1	scaffold16	+	657,666 -657,718	L-serine dehydratase OS=Streptomyces coelicolor GN=sdaA PE=3 SV=1	hypothetical protein SERLA73DRAFT_99584 [Serpula lacrymans var. lacrymans S7.3]
WCO002410.1	scaffold16	-	667,773 -667,827	GTP-binding protein Rho3 OS=Schizophyllum commune GN=RHO3 PE=2 SV=1	GTP-binding protein Rho3 [Coprinopsis cinerea okayama7#130]
WCO002413.1	scaffold16	-	675,850 -675,933	#N/A	#N/A
WCO002414.6	scaffold16	-	689,054 -689,106	MAP kinase kinase kinase mkh1 OS=Schizosaccharomyces pombe (strain ATCC 38366 / 972) GN=mkh1 PE=2 SV=1	hypothetical protein SERLA73DRAFT_174256 [Serpula lacrymans var. lacrymans S7.3]
WCO002414.6	scaffold16	-	689,558 -689,612	MAP kinase kinase kinase mkh1 OS=Schizosaccharomyces pombe (strain ATCC 38366 / 972) GN=mkh1 PE=2 SV=1	hypothetical protein SERLA73DRAFT_174256 [Serpula lacrymans var. lacrymans S7.3]
WCO002414.6	scaffold16	-	689,766 -689,820	MAP kinase kinase kinase mkh1 OS=Schizosaccharomyces pombe (strain ATCC 38366 / 972) GN=mkh1 PE=2 SV=1	hypothetical protein SERLA73DRAFT_174256 [Serpula lacrymans var. lacrymans S7.3]
WCO002425.1	scaffold17	+	273 -329	Acetamidase OS=Emericella nidulans GN=amdS PE=2 SV=1	general amidase [Coprinopsis cinerea okayama7#130]
WCO002434.2	scaffold17	+	47,948 -47,999	Kinesin-like protein unc-104 OS=Drosophila pseudoobscura pseudoobscura GN=unc-104 PE=3 SV=1	hypothetical protein SERLA73DRAFT_70655 [Serpula lacrymans var. lacrymans S7.3]
WCO002439.1	scaffold17	-	65,053 -65,119	#N/A	hypothetical protein SERLA73DRAFT_166027 [Serpula lacrymans var. lacrymans S7.3]
WCO002439.1	scaffold17	-	65,759 -65,970	#N/A	hypothetical protein SERLA73DRAFT_166027 [Serpula lacrymans var. lacrymans S7.3]
WCO002440.1	scaffold17	+	68,072 -68,138	Non-histone chromosomal protein 6 OS=Emericella nidulans GN=nhp6 PE=3 SV=1	hypothetical protein SERLA73DRAFT_131740 [Serpula lacrymans var. lacrymans S7.3]
WCO002440.1	scaffold17	+	68,688 -68,745	Non-histone chromosomal protein 6 OS=Emericella nidulans GN=nhp6 PE=3 SV=1	hypothetical protein SERLA73DRAFT_131740 [Serpula lacrymans var. lacrymans S7.3]
WCO002441.1	scaffold17	+	69,821 -69,876	#N/A	hypothetical protein SERLADRAFT_459998 [Serpula lacrymans var. lacrymans S7.9]
WCO002441.1	scaffold17	+	70,466 -70,527	#N/A	hypothetical protein SERLADRAFT_459998 [Serpula lacrymans var. lacrymans S7.9]
WCO002444.3	scaffold17	+	83,676 -83,736	ATP-dependent helicase rhp16 OS=Schizosaccharomyces pombe (strain ATCC 38366 / 972) GN=rhp16 PE=2 SV=2	hypothetical protein SERLA73DRAFT_176736 [Serpula lacrymans var. lacrymans S7.3]
WCO002446.1	scaffold17	-	87,107 -87,175	Mitochondrial folate transporter/carrier OS=Mus musculus GN=Slc25a32 PE=2 SV=1	hypothetical protein SERLA73DRAFT_176733 [Serpula lacrymans var. lacrymans S7.3]
WCO002446.1	scaffold17	-	87,275 -87,329	Mitochondrial folate transporter/carrier OS=Mus musculus GN=Slc25a32 PE=2 SV=1	hypothetical protein SERLA73DRAFT_176733 [Serpula lacrymans var. lacrymans S7.3]
WCO002447.1	scaffold17	+	88,917 -88,975	Prolyl endopeptidase OS=Rattus norvegicus GN=Prep PE=1 SV=1	hypothetical protein SERLA73DRAFT_124603 [Serpula lacrymans var. lacrymans S7.3]
WCO002447.1	scaffold17	+	89,293 -89,381	Prolyl endopeptidase OS=Rattus norvegicus GN=Prep PE=1 SV=1	hypothetical protein SERLA73DRAFT_124603 [Serpula lacrymans var. lacrymans S7.3]
WCO002452.1	scaffold17	-	104,652 -104,709	Uncharacterized protein B0303.7 OS=Caenorhabditis elegans GN=B0303.7 PE=2 SV=5	hypothetical protein SERLA73DRAFT_176720 [Serpula lacrymans var. lacrymans S7.3]
WCO002464.1	scaffold17	-	135,571 -135,631	#N/A	hypothetical protein SERLA73DRAFT_176926 [Serpula lacrymans var. lacrymans S7.3]
WCO002467.1	scaffold17	+	140,701 -140,758	Retinoblastoma-binding protein 5 OS=Homo sapiens GN=RBBP5 PE=1 SV=2	hypothetical protein SERLA73DRAFT_70684 [Serpula lacrymans var. lacrymans S7.3]
WCO002467.1	scaffold17	+	141,505 -141,557	Retinoblastoma-binding protein 5 OS=Homo sapiens GN=RBBP5 PE=1 SV=2	hypothetical protein SERLA73DRAFT_70684 [Serpula lacrymans var. lacrymans S7.3]
WCO002467.1	scaffold17	+	141,626 -141,679	Retinoblastoma-binding protein 5 OS=Homo sapiens GN=RBBP5 PE=1 SV=2	hypothetical protein SERLA73DRAFT_70684 [Serpula lacrymans var. lacrymans S7.3]
WCO002467.1	scaffold17	+	142,235 -142,287	Retinoblastoma-binding protein 5 OS=Homo sapiens GN=RBBP5 PE=1 SV=2	hypothetical protein SERLA73DRAFT_70684 [Serpula lacrymans var. lacrymans S7.3]
WCO002475.1	scaffold17	+	181,494 -181,947	Glucokinase OS=Aspergillus niger GN=glkA PE=1 SV=1	hypothetical protein SCHCODRAFT_72484 [Schizophyllum commune H4-8]
WCO002475.1	scaffold17	+	182,809 -182,866	Glucokinase OS=Aspergillus niger GN=glkA PE=1 SV=1	hypothetical protein SCHCODRAFT_72484 [Schizophyllum commune H4-8]
WCO002480.1	scaffold17	-	191,345 -191,400	Uncharacterized protein YIL156W-B OS=Saccharomyces cerevisiae (strain ATCC 204508 / S288c) GN=YIL156W-B PE=4 SV=1	hypothetical protein SERLADRAFT_381629 [Serpula lacrymans var. lacrymans S7.9]
WCO002482.1	scaffold17	+	196,404 -196,467	#N/A	hypothetical protein SERLADRAFT_434985 [Serpula lacrymans var. lacrymans S7.9]
WCO002486.1	scaffold17	-	207,746 -207,799	D-arabinose 1-dehydrogenase OS=Saccharomyces cerevisiae (strain ATCC 204508 / S288c) GN=ARA2 PE=1 SV=1	hypothetical protein SERLA73DRAFT_176907 [Serpula lacrymans var. lacrymans S7.3]
WCO002488.1	scaffold17	-	209,888 -209,944	Nuclear pore complex protein Nup160 OS=Mus musculus GN=Nup160 PE=1 SV=2	hypothetical protein SERLA73DRAFT_158827 [Serpula lacrymans var. lacrymans S7.3]
WCO002489.1	scaffold17	+	214,463 -214,551	#N/A	hypothetical protein SCHCODRAFT_231015 [Schizophyllum commune H4-8]
WCO002490.1	scaffold17	-	215,301 -215,388	Membrane steroid-binding protein 2 OS=Arabidopsis thaliana GN=MSBP2 PE=1 SV=1	hypothetical protein SERLA73DRAFT_176894 [Serpula lacrymans var. lacrymans S7.3]
WCO002490.1	scaffold17	-	215,483 -215,541	Membrane steroid-binding protein 2 OS=Arabidopsis thaliana GN=MSBP2 PE=1 SV=1	hypothetical protein SERLA73DRAFT_176894 [Serpula lacrymans var. lacrymans S7.3]
WCO002492.1	scaffold17	+	222,563 -222,621	#N/A	hypothetical protein SCHCODRAFT_103326 [Schizophyllum commune H4-8]
WCO002492.1	scaffold17	+	222,720 -222,772	#N/A	hypothetical protein SCHCODRAFT_103326 [Schizophyllum commune H4-8]
WCO002492.1	scaffold17	+	222,816 -222,885	#N/A	hypothetical protein SCHCODRAFT_103326 [Schizophyllum commune H4-8]
WCO002495.1	scaffold17	-	232,502 -232,568	Nucleolar protein 9 OS=Coprinopsis cinerea (strain Okayama-7 / 130 / FGSC 9003) GN=NOP9 PE=3 SV=1	hypothetical protein SERLA73DRAFT_176882 [Serpula lacrymans var. lacrymans S7.3]
WCO002497.1	scaffold17	+	258,000 -258,051	E3 ubiquitin-protein ligase CCNB1IP1 OS=Homo sapiens GN=CCNB1IP1 PE=1 SV=1	hypothetical protein SERLADRAFT_406467 [Serpula lacrymans var. lacrymans S7.9]
WCO002498.1	scaffold17	-	267,649 -267,706	#N/A	hypothetical protein SERLA73DRAFT_158900 [Serpula lacrymans var. lacrymans S7.3]
WCO002504.1	scaffold17	+	305,044 -305,160	Aldehyde dehydrogenase OS=Emericella nidulans GN=aldA PE=3 SV=2	aldehyde dehydrogenase [Coprinopsis cinerea okayama7#130]
WCO002510.1	scaffold17	+	325,146 -325,201	Intermediate cleaving peptidase of 55 kDa OS=Saccharomyces cerevisiae (strain ATCC 204508 / S288c) GN=ICP55 PE=1 SV=1	hypothetical protein SCHCODRAFT_46782 [Schizophyllum commune H4-8]
WCO002510.1	scaffold17	+	325,563 -325,618	Intermediate cleaving peptidase of 55 kDa OS=Saccharomyces cerevisiae (strain ATCC 204508 / S288c) GN=ICP55 PE=1 SV=1	hypothetical protein SCHCODRAFT_46782 [Schizophyllum commune H4-8]
WCO002510.1	scaffold17	+	325,709 -325,808	Intermediate cleaving peptidase of 55 kDa OS=Saccharomyces cerevisiae (strain ATCC 204508 / S288c) GN=ICP55 PE=1 SV=1	hypothetical protein SCHCODRAFT_46782 [Schizophyllum commune H4-8]
WCO002511.1	scaffold17	-	327,039 -327,092	Eukaryotic translation initiation factor 5B OS=Schizosaccharomyces pombe (strain ATCC 38366 / 972) GN=SPAC56F8.03 PE=1 SV=1	hypothetical protein SERLA73DRAFT_158777 [Serpula lacrymans var. lacrymans S7.3]
WCO002511.1	scaffold17	-	328,747 -328,799	Eukaryotic translation initiation factor 5B OS=Schizosaccharomyces pombe (strain ATCC 38366 / 972) GN=SPAC56F8.03 PE=1 SV=1	hypothetical protein SERLA73DRAFT_158777 [Serpula lacrymans var. lacrymans S7.3]
WCO002512.1	scaffold17	+	337,666 -337,723	ADP-ribosylation factor-like protein 2 OS=Homo sapiens GN=ARL2 PE=1 SV=4	hypothetical protein SERLA73DRAFT_176765 [Serpula lacrymans var. lacrymans S7.3]
WCO002519.1	scaffold17	-	352,491 -352,542	Solute carrier family 25 member 38 homolog OS=Laccaria bicolor (strain S238N-H82) GN=LACBIDRAFT_191230 PE=3 SV=1	hypothetical protein CC1G_10970 [Coprinopsis cinerea okayama7#130]
WCO002519.1	scaffold17	-	352,703 -352,756	Solute carrier family 25 member 38 homolog OS=Laccaria bicolor (strain S238N-H82) GN=LACBIDRAFT_191230 PE=3 SV=1	hypothetical protein CC1G_10970 [Coprinopsis cinerea okayama7#130]
WCO002520.1	scaffold17	+	354,194 -354,251	Gastricsin OS=Homo sapiens GN=PGC PE=1 SV=1	hypothetical protein SERLA73DRAFT_91976 [Serpula lacrymans var. lacrymans S7.3]
WCO002525.1	scaffold17	+	370,762 -370,816	DNA-directed RNA polymerase III subunit rpc1 OS=Schizosaccharomyces pombe (strain ATCC 38366 / 972) GN=rpc1 PE=2 SV=1	hypothetical protein SERLADRAFT_446372 [Serpula lacrymans var. lacrymans S7.9]
WCO002533.1	scaffold17	+	400,195 -400,282	Translocation protein sec63 OS=Schizosaccharomyces pombe (strain ATCC 38366 / 972) GN=sec63 PE=1 SV=1	translocation protein sec63 [Coprinopsis cinerea okayama7#130]
WCO002538.1	scaffold17	-	416,026 -416,084	Tip elongation aberrant protein Tea4 OS=Schizosaccharomyces pombe (strain ATCC 38366 / 972) GN=tea4 PE=1 SV=1	hypothetical protein SERLA73DRAFT_100458 [Serpula lacrymans var. lacrymans S7.3]
WCO002540.1	scaffold17	+	425,613 -425,690	#N/A	#N/A
WCO002582.1	scaffold17	+	684,120 -684,363	#N/A	#N/A
WCO002592.3	scaffold17	+	735,256 -735,321	Probable mannosyltransferase MNT2 OS=Candida albicans GN=MNT2 PE=3 SV=2	glycosyltransferase family 15 protein [Schizophyllum commune H4-8]
WCO002593.4	scaffold17	+	739,954 -740,005	Uncharacterized UPF0442 protein C7D4.12c OS=Schizosaccharomyces pombe (strain ATCC 38366 / 972) GN=SPAC7D4.12c PE=2 SV=1	hypothetical protein SCHCODRAFT_257437 [Schizophyllum commune H4-8]
WCO002594.1	scaffold17	-	746,364 -746,431	Uncharacterized lactate 2-monooxygenase PB1A11.03 OS=Schizosaccharomyces pombe (strain ATCC 38366 / 972) GN=SPAPB1A11.03 PE=2 SV=1	hypothetical protein SCHCODRAFT_80154 [Schizophyllum commune H4-8]
WCO002595.1	scaffold17	-	748,803 -748,863	Riboflavin transporter MCH5 OS=Saccharomyces cerevisiae (strain ATCC 204508 / S288c) GN=MCH5 PE=1 SV=1	hypothetical protein SERLA73DRAFT_105481 [Serpula lacrymans var. lacrymans S7.3]
WCO002629.2	scaffold18	-	136,918 -136,978	Membrane primary amine oxidase OS=Bos taurus GN=AOC3 PE=2 SV=3	hypothetical protein SERLADRAFT_367597 [Serpula lacrymans var. lacrymans S7.9]
WCO002630.2	scaffold18	-	140,821 -140,872	Alcohol dehydrogenase OS=Geobacillus stearothermophilus GN=adhT PE=1 SV=2	zinc-type alcohol dehydrogenase [Gramella forsetii KT0803]
WCO002636.1	scaffold18	-	167,303 -167,356	Zinc-type alcohol dehydrogenase-like protein PB24D3.08c OS=Schizosaccharomyces pombe (strain ATCC 38366 / 972) GN=SPAPB24D3.08c PE=2 SV=1	hypothetical protein SERLA73DRAFT_74422 [Serpula lacrymans var. lacrymans S7.3]
WCO002651.2	scaffold18	-	258,351 -258,407	#N/A	#N/A
WCO002652.2	scaffold18	-	297,111 -297,361	Uncharacterized protein C26F1.08c OS=Schizosaccharomyces pombe (strain ATCC 38366 / 972) GN=SPAC26F1.08c PE=2 SV=1	hypothetical protein SERLA73DRAFT_69501 [Serpula lacrymans var. lacrymans S7.3]
WCO002652.2	scaffold18	-	297,463 -297,539	Uncharacterized protein C26F1.08c OS=Schizosaccharomyces pombe (strain ATCC 38366 / 972) GN=SPAC26F1.08c PE=2 SV=1	hypothetical protein SERLA73DRAFT_69501 [Serpula lacrymans var. lacrymans S7.3]
WCO002654.1	scaffold18	+	304,434 -304,488	ATP-dependent DNA helicase hus2/rqh1 OS=Schizosaccharomyces pombe (strain ATCC 38366 / 972) GN=rqh1 PE=1 SV=1	DNA helicase [Lentinula edodes]
WCO002654.1	scaffold18	+	305,115 -305,169	ATP-dependent DNA helicase hus2/rqh1 OS=Schizosaccharomyces pombe (strain ATCC 38366 / 972) GN=rqh1 PE=1 SV=1	DNA helicase [Lentinula edodes]
WCO002659.1	scaffold18	-	320,558 -320,623	Probable metabolite transport protein YBR241C OS=Saccharomyces cerevisiae (strain ATCC 204508 / S288c) GN=YBR241C PE=1 SV=1	hypothetical protein SERLA73DRAFT_170556 [Serpula lacrymans var. lacrymans S7.3]
WCO002659.1	scaffold18	-	320,664 -320,724	Probable metabolite transport protein YBR241C OS=Saccharomyces cerevisiae (strain ATCC 204508 / S288c) GN=YBR241C PE=1 SV=1	hypothetical protein SERLA73DRAFT_170556 [Serpula lacrymans var. lacrymans S7.3]
WCO002659.1	scaffold18	-	320,967 -321,021	Probable metabolite transport protein YBR241C OS=Saccharomyces cerevisiae (strain ATCC 204508 / S288c) GN=YBR241C PE=1 SV=1	hypothetical protein SERLA73DRAFT_170556 [Serpula lacrymans var. lacrymans S7.3]
WCO002659.1	scaffold18	-	321,883 -321,935	Probable metabolite transport protein YBR241C OS=Saccharomyces cerevisiae (strain ATCC 204508 / S288c) GN=YBR241C PE=1 SV=1	hypothetical protein SERLA73DRAFT_170556 [Serpula lacrymans var. lacrymans S7.3]
WCO002661.3	scaffold18	+	327,561 -327,612	UPF0533 protein C5orf44 homolog OS=Bos taurus PE=2 SV=1	hypothetical protein CC1G_05171 [Coprinopsis cinerea okayama7#130]
WCO002665.1	scaffold18	-	345,152 -345,212	Alpha-amylase 2 OS=Schwanniomyces occidentalis GN=SWA2 PE=3 SV=1	alpha-amylase [Phanerochaete chrysosporium]
WCO002667.1	scaffold18	-	349,044 -349,102	#N/A	#N/A
WCO002667.1	scaffold18	-	349,135 -349,187	#N/A	#N/A
WCO002668.1	scaffold18	-	354,474 -354,541	EH domain-containing and endocytosis protein 1 OS=Saccharomyces cerevisiae (strain ATCC 204508 / S288c) GN=EDE1 PE=1 SV=2	hypothetical protein SCHCODRAFT_105378 [Schizophyllum commune H4-8]
WCO002668.1	scaffold18	-	355,299 -355,363	EH domain-containing and endocytosis protein 1 OS=Saccharomyces cerevisiae (strain ATCC 204508 / S288c) GN=EDE1 PE=1 SV=2	hypothetical protein SCHCODRAFT_105378 [Schizophyllum commune H4-8]
WCO002673.1	scaffold18	+	365,894 -365,945	Striatin-3 OS=Mus musculus GN=Strn3 PE=1 SV=1	hypothetical protein SERLA73DRAFT_162072 [Serpula lacrymans var. lacrymans S7.3]
WCO002677.1	scaffold18	+	386,306 -386,613	EH domain-containing and endocytosis protein 1 OS=Saccharomyces cerevisiae (strain ATCC 204508 / S288c) GN=EDE1 PE=1 SV=2	hypothetical protein SERLA73DRAFT_76138 [Serpula lacrymans var. lacrymans S7.3]
WCO002682.1	scaffold18	+	402,569 -402,633	Multiprotein-bridging factor 1 OS=Saccharomyces cerevisiae (strain ATCC 204508 / S288c) GN=MBF1 PE=1 SV=2	hypothetical protein SERLA73DRAFT_185755 [Serpula lacrymans var. lacrymans S7.3]
WCO002683.1	scaffold18	-	404,063 -404,114	Tubulin gamma chain OS=Coprinopsis cinerea (strain Okayama-7 / 130 / FGSC 9003) GN=TUB4 PE=3 SV=1	tubulin gamma chain [Coprinopsis cinerea okayama7#130]
WCO002683.1	scaffold18	-	405,056 -405,109	Tubulin gamma chain OS=Coprinopsis cinerea (strain Okayama-7 / 130 / FGSC 9003) GN=TUB4 PE=3 SV=1	tubulin gamma chain [Coprinopsis cinerea okayama7#130]
WCO002686.1	scaffold18	-	421,450 -421,508	Mitochondrial escape protein 2 OS=Meyerozyma guilliermondii (strain ATCC 6260 / CBS 566 / DSM 6381 / JCM 1539 / NBRC 10279 / NRRL Y-324) GN=YME2 PE=3 SV=2	hypothetical protein SERLADRAFT_362954 [Serpula lacrymans var. lacrymans S7.9]
WCO002686.1	scaffold18	-	421,575 -421,632	Mitochondrial escape protein 2 OS=Meyerozyma guilliermondii (strain ATCC 6260 / CBS 566 / DSM 6381 / JCM 1539 / NBRC 10279 / NRRL Y-324) GN=YME2 PE=3 SV=2	hypothetical protein SERLADRAFT_362954 [Serpula lacrymans var. lacrymans S7.9]
WCO002691.2	scaffold18	+	435,577 -435,638	#N/A	hypothetical protein CC1G_12375 [Coprinopsis cinerea okayama7#130]
WCO002692.1	scaffold18	-	437,721 -437,778	#N/A	hypothetical protein CC1G_12375 [Coprinopsis cinerea okayama7#130]
WCO002693.5	scaffold18	-	442,062 -442,114	#N/A	hypothetical protein CC1G_05165 [Coprinopsis cinerea okayama7#130]
WCO002700.1	scaffold18	-	481,153 -481,214	#N/A	hypothetical protein SERLA73DRAFT_76103 [Serpula lacrymans var. lacrymans S7.3]
WCO002714.1	scaffold18	+	562,438 -562,501	Protein kinase domain-containing protein ppk32 OS=Schizosaccharomyces pombe (strain ATCC 38366 / 972) GN=ppk32 PE=1 SV=1	hypothetical protein SERLA73DRAFT_59688 [Serpula lacrymans var. lacrymans S7.3]
WCO002715.1	scaffold18	-	566,708 -566,765	Putative ATP-dependent helicase HRQ1 OS=Saccharomyces cerevisiae (strain ATCC 204508 / S288c) GN=HRQ1 PE=1 SV=1	hypothetical protein SERLA73DRAFT_76106 [Serpula lacrymans var. lacrymans S7.3]
WCO002716.6	scaffold18	+	573,287 -573,339	Cutinase transcription factor 1 alpha OS=Fusarium solani subsp. pisi GN=CTF1-ALPHA PE=2 SV=1	hypothetical protein SERLA73DRAFT_65877 [Serpula lacrymans var. lacrymans S7.3]
WCO002716.6	scaffold18	+	574,289 -574,349	Cutinase transcription factor 1 alpha OS=Fusarium solani subsp. pisi GN=CTF1-ALPHA PE=2 SV=1	hypothetical protein SERLA73DRAFT_65877 [Serpula lacrymans var. lacrymans S7.3]
WCO002716.6	scaffold18	+	575,304 -575,360	Cutinase transcription factor 1 alpha OS=Fusarium solani subsp. pisi GN=CTF1-ALPHA PE=2 SV=1	hypothetical protein SERLA73DRAFT_65877 [Serpula lacrymans var. lacrymans S7.3]
WCO002724.9	scaffold18	+	612,934 -612,996	H(+)/Cl(-) exchange transporter 3 OS=Rattus norvegicus GN=Clcn3 PE=2 SV=2	hypothetical protein SERLA73DRAFT_88360 [Serpula lacrymans var. lacrymans S7.3]
WCO002726.1	scaffold18	-	618,882 -618,936	Vacuolar protein sorting-associated protein 53 homolog OS=Gallus gallus GN=VPS53 PE=2 SV=1	hypothetical protein SERLA73DRAFT_122492 [Serpula lacrymans var. lacrymans S7.3]
WCO002732.1	scaffold18	-	635,651 -635,708	Probable chloride channel protein UM03490-D OS=Ustilago maydis GN=UM03490-D PE=3 SV=1	hypothetical protein SCHCODRAFT_16767 [Schizophyllum commune H4-8]
WCO002732.1	scaffold18	-	641,744 -641,800	Probable chloride channel protein UM03490-D OS=Ustilago maydis GN=UM03490-D PE=3 SV=1	hypothetical protein SCHCODRAFT_16767 [Schizophyllum commune H4-8]
WCO002745.1	scaffold18	+	743,899 -743,953	Pentachlorophenol 4-monooxygenase OS=Sphingobium chlorophenolicum GN=pcpB PE=1 SV=4	hypothetical protein SERLA73DRAFT_72407 [Serpula lacrymans var. lacrymans S7.3]
WCO002745.1	scaffold18	+	744,213 -744,265	Pentachlorophenol 4-monooxygenase OS=Sphingobium chlorophenolicum GN=pcpB PE=1 SV=4	hypothetical protein SERLA73DRAFT_72407 [Serpula lacrymans var. lacrymans S7.3]
WCO002745.1	scaffold18	+	744,322 -744,373	Pentachlorophenol 4-monooxygenase OS=Sphingobium chlorophenolicum GN=pcpB PE=1 SV=4	hypothetical protein SERLA73DRAFT_72407 [Serpula lacrymans var. lacrymans S7.3]
WCO002745.1	scaffold18	+	744,409 -744,472	Pentachlorophenol 4-monooxygenase OS=Sphingobium chlorophenolicum GN=pcpB PE=1 SV=4	hypothetical protein SERLA73DRAFT_72407 [Serpula lacrymans var. lacrymans S7.3]
WCO002745.1	scaffold18	+	744,500 -744,554	Pentachlorophenol 4-monooxygenase OS=Sphingobium chlorophenolicum GN=pcpB PE=1 SV=4	hypothetical protein SERLA73DRAFT_72407 [Serpula lacrymans var. lacrymans S7.3]
WCO002748.1	scaffold18	-	752,044 -752,098	Pentachlorophenol 4-monooxygenase OS=Sphingobium chlorophenolicum GN=pcpB PE=1 SV=4	hypothetical protein SERLA73DRAFT_72407 [Serpula lacrymans var. lacrymans S7.3]
WCO002748.1	scaffold18	-	752,134 -752,192	Pentachlorophenol 4-monooxygenase OS=Sphingobium chlorophenolicum GN=pcpB PE=1 SV=4	hypothetical protein SERLA73DRAFT_72407 [Serpula lacrymans var. lacrymans S7.3]
WCO002748.1	scaffold18	-	752,303 -752,354	Pentachlorophenol 4-monooxygenase OS=Sphingobium chlorophenolicum GN=pcpB PE=1 SV=4	hypothetical protein SERLA73DRAFT_72407 [Serpula lacrymans var. lacrymans S7.3]
WCO002748.1	scaffold18	-	752,813 -752,876	Pentachlorophenol 4-monooxygenase OS=Sphingobium chlorophenolicum GN=pcpB PE=1 SV=4	hypothetical protein SERLA73DRAFT_72407 [Serpula lacrymans var. lacrymans S7.3]
WCO002748.1	scaffold18	-	752,997 -753,048	Pentachlorophenol 4-monooxygenase OS=Sphingobium chlorophenolicum GN=pcpB PE=1 SV=4	hypothetical protein SERLA73DRAFT_72407 [Serpula lacrymans var. lacrymans S7.3]
WCO002749.1	scaffold18	+	754,431 -754,492	Uncharacterized protein C3F10.06c OS=Schizosaccharomyces pombe (strain ATCC 38366 / 972) GN=SPAC3F10.06c PE=2 SV=1	hypothetical protein SERLA73DRAFT_51306 [Serpula lacrymans var. lacrymans S7.3]
WCO002749.1	scaffold18	+	755,172 -755,253	Uncharacterized protein C3F10.06c OS=Schizosaccharomyces pombe (strain ATCC 38366 / 972) GN=SPAC3F10.06c PE=2 SV=1	hypothetical protein SERLA73DRAFT_51306 [Serpula lacrymans var. lacrymans S7.3]
WCO002749.1	scaffold18	+	755,714 -755,780	Uncharacterized protein C3F10.06c OS=Schizosaccharomyces pombe (strain ATCC 38366 / 972) GN=SPAC3F10.06c PE=2 SV=1	hypothetical protein SERLA73DRAFT_51306 [Serpula lacrymans var. lacrymans S7.3]
WCO002750.1	scaffold18	-	756,313 -756,367	Calpain-like protease palB/RIM13 OS=Cryptococcus neoformans GN=RIM13 PE=3 SV=1	hypothetical protein SERLA73DRAFT_178686 [Serpula lacrymans var. lacrymans S7.3]
WCO002750.1	scaffold18	-	756,461 -756,522	Calpain-like protease palB/RIM13 OS=Cryptococcus neoformans GN=RIM13 PE=3 SV=1	hypothetical protein SERLA73DRAFT_178686 [Serpula lacrymans var. lacrymans S7.3]
WCO002774.1	scaffold18	-	882,341 -882,398	4-coumarate--CoA ligase-like 7 OS=Arabidopsis thaliana GN=4CLL7 PE=1 SV=1	hypothetical protein SERLA73DRAFT_160997 [Serpula lacrymans var. lacrymans S7.3]
WCO002774.1	scaffold18	-	882,427 -882,491	4-coumarate--CoA ligase-like 7 OS=Arabidopsis thaliana GN=4CLL7 PE=1 SV=1	hypothetical protein SERLA73DRAFT_160997 [Serpula lacrymans var. lacrymans S7.3]
WCO002774.1	scaffold18	-	883,029 -883,084	4-coumarate--CoA ligase-like 7 OS=Arabidopsis thaliana GN=4CLL7 PE=1 SV=1	hypothetical protein SERLA73DRAFT_160997 [Serpula lacrymans var. lacrymans S7.3]
WCO002774.1	scaffold18	-	883,119 -883,172	4-coumarate--CoA ligase-like 7 OS=Arabidopsis thaliana GN=4CLL7 PE=1 SV=1	hypothetical protein SERLA73DRAFT_160997 [Serpula lacrymans var. lacrymans S7.3]
WCO002774.1	scaffold18	-	883,253 -883,320	4-coumarate--CoA ligase-like 7 OS=Arabidopsis thaliana GN=4CLL7 PE=1 SV=1	hypothetical protein SERLA73DRAFT_160997 [Serpula lacrymans var. lacrymans S7.3]
WCO002789.1	scaffold183	+	774 -825	Eukaryotic translation initiation factor 1A, X-chromosomal OS=Pongo abelii GN=EIF1AX PE=2 SV=3	eukaryotic translation initiation factor 1A [Coprinopsis cinerea okayama7#130]
WCO002835.1	scaffold19	+	209,338 -209,399	#N/A	hypothetical protein SERLADRAFT_362718 [Serpula lacrymans var. lacrymans S7.9]
WCO002843.1	scaffold19	+	227,801 -227,858	Peregrin OS=Homo sapiens GN=BRPF1 PE=1 SV=2	hypothetical protein SERLA73DRAFT_58213 [Serpula lacrymans var. lacrymans S7.3]
WCO002843.1	scaffold19	+	228,084 -228,141	Peregrin OS=Homo sapiens GN=BRPF1 PE=1 SV=2	hypothetical protein SERLA73DRAFT_58213 [Serpula lacrymans var. lacrymans S7.3]
WCO002848.1	scaffold19	+	252,203 -252,255	#N/A	hypothetical protein CC1G_07758 [Coprinopsis cinerea okayama7#130]
WCO002849.1	scaffold19	-	255,793 -255,851	mRNA-capping enzyme subunit beta OS=Schizosaccharomyces pombe (strain ATCC 38366 / 972) GN=pct1 PE=1 SV=1	hypothetical protein SERLA73DRAFT_183518 [Serpula lacrymans var. lacrymans S7.3]
WCO002849.1	scaffold19	-	256,304 -256,360	mRNA-capping enzyme subunit beta OS=Schizosaccharomyces pombe (strain ATCC 38366 / 972) GN=pct1 PE=1 SV=1	hypothetical protein SERLA73DRAFT_183518 [Serpula lacrymans var. lacrymans S7.3]
WCO002849.1	scaffold19	-	256,411 -256,521	mRNA-capping enzyme subunit beta OS=Schizosaccharomyces pombe (strain ATCC 38366 / 972) GN=pct1 PE=1 SV=1	hypothetical protein SERLA73DRAFT_183518 [Serpula lacrymans var. lacrymans S7.3]
WCO002857.1	scaffold19	-	275,531 -275,582	#N/A	hypothetical protein SERLA73DRAFT_183281 [Serpula lacrymans var. lacrymans S7.3]
WCO002858.1	scaffold19	+	276,333 -276,389	#N/A	hypothetical protein SERLADRAFT_411059 [Serpula lacrymans var. lacrymans S7.9]
WCO002875.1	scaffold19	+	350,851 -350,913	Metacaspase-1A OS=Aspergillus clavatus (strain ATCC 1007 / CBS 513.65 / DSM 816 / NCTC 3887 / NRRL 1) GN=casA PE=3 SV=2	metacaspase CasA [Aspergillus fumigatus Af293]
WCO002875.1	scaffold19	+	351,030 -351,141	Metacaspase-1A OS=Aspergillus clavatus (strain ATCC 1007 / CBS 513.65 / DSM 816 / NCTC 3887 / NRRL 1) GN=casA PE=3 SV=2	metacaspase CasA [Aspergillus fumigatus Af293]
WCO002877.1	scaffold19	-	356,113 -356,175	Protein mesA OS=Emericella nidulans GN=mesA PE=1 SV=2	hypothetical protein SERLA73DRAFT_116780 [Serpula lacrymans var. lacrymans S7.3]
WCO002878.1	scaffold19	+	365,873 -365,926	#N/A	hypothetical protein SERLADRAFT_415804 [Serpula lacrymans var. lacrymans S7.9]
WCO002904.1	scaffold19	+	529,469 -529,530	#N/A	hypothetical protein SERLADRAFT_362718 [Serpula lacrymans var. lacrymans S7.9]
WCO002912.1	scaffold19	+	547,932 -547,989	Peregrin OS=Homo sapiens GN=BRPF1 PE=1 SV=2	hypothetical protein SERLA73DRAFT_58213 [Serpula lacrymans var. lacrymans S7.3]
WCO002912.1	scaffold19	+	548,215 -548,272	Peregrin OS=Homo sapiens GN=BRPF1 PE=1 SV=2	hypothetical protein SERLA73DRAFT_58213 [Serpula lacrymans var. lacrymans S7.3]
WCO002917.1	scaffold19	+	572,334 -572,386	#N/A	hypothetical protein CC1G_07758 [Coprinopsis cinerea okayama7#130]
WCO002918.1	scaffold19	-	575,924 -575,982	mRNA-capping enzyme subunit beta OS=Schizosaccharomyces pombe (strain ATCC 38366 / 972) GN=pct1 PE=1 SV=1	hypothetical protein SERLA73DRAFT_183518 [Serpula lacrymans var. lacrymans S7.3]
WCO002918.1	scaffold19	-	576,435 -576,491	mRNA-capping enzyme subunit beta OS=Schizosaccharomyces pombe (strain ATCC 38366 / 972) GN=pct1 PE=1 SV=1	hypothetical protein SERLA73DRAFT_183518 [Serpula lacrymans var. lacrymans S7.3]
WCO002918.1	scaffold19	-	576,542 -576,652	mRNA-capping enzyme subunit beta OS=Schizosaccharomyces pombe (strain ATCC 38366 / 972) GN=pct1 PE=1 SV=1	hypothetical protein SERLA73DRAFT_183518 [Serpula lacrymans var. lacrymans S7.3]
WCO002926.1	scaffold19	-	595,662 -595,713	#N/A	hypothetical protein SERLA73DRAFT_183281 [Serpula lacrymans var. lacrymans S7.3]
WCO002927.1	scaffold19	+	596,464 -596,520	#N/A	hypothetical protein SERLADRAFT_411059 [Serpula lacrymans var. lacrymans S7.9]
WCO002951.1	scaffold19	+	756,575 -756,634	Hsp70 nucleotide exchange factor FES1 OS=Ustilago maydis GN=FES1 PE=3 SV=1	hypothetical protein SERLA73DRAFT_187708 [Serpula lacrymans var. lacrymans S7.3]
WCO002954.1	scaffold19	-	762,630 -762,683	#N/A	hypothetical protein SERLA73DRAFT_176393 [Serpula lacrymans var. lacrymans S7.3]
WCO002957.1	scaffold19	-	770,885 -770,942	Probable ornithine aminotransferase OS=Schizosaccharomyces pombe (strain ATCC 38366 / 972) GN=SPBC21C3.08c PE=2 SV=1	hypothetical protein SERLA73DRAFT_187678 [Serpula lacrymans var. lacrymans S7.3]
WCO002957.1	scaffold19	-	771,767 -772,426	Probable ornithine aminotransferase OS=Schizosaccharomyces pombe (strain ATCC 38366 / 972) GN=SPBC21C3.08c PE=2 SV=1	hypothetical protein SERLA73DRAFT_187678 [Serpula lacrymans var. lacrymans S7.3]
WCO002958.1	scaffold19	-	773,676 -773,758	Probable palmitoyltransferase ZDHHC20 OS=Mus musculus GN=Zdhhc20 PE=2 SV=1	hypothetical protein SERLA73DRAFT_187681 [Serpula lacrymans var. lacrymans S7.3]
WCO002958.1	scaffold19	-	774,849 -774,913	Probable palmitoyltransferase ZDHHC20 OS=Mus musculus GN=Zdhhc20 PE=2 SV=1	hypothetical protein SERLA73DRAFT_187681 [Serpula lacrymans var. lacrymans S7.3]
WCO002960.1	scaffold19	-	776,595 -776,665	Defective in cullin neddylation protein 1 OS=Cryptococcus neoformans GN=DCN1 PE=3 SV=1	hypothetical protein SERLA73DRAFT_114090 [Serpula lacrymans var. lacrymans S7.3]
WCO002960.1	scaffold19	-	776,869 -777,016	Defective in cullin neddylation protein 1 OS=Cryptococcus neoformans GN=DCN1 PE=3 SV=1	hypothetical protein SERLA73DRAFT_114090 [Serpula lacrymans var. lacrymans S7.3]
WCO002965.2	scaffold19	+	801,509 -801,572	#N/A	hypothetical protein SERLA73DRAFT_77398 [Serpula lacrymans var. lacrymans S7.3]
WCO002973.1	scaffold19	+	855,008 -855,072	#N/A	hypothetical protein SCHCODRAFT_61795 [Schizophyllum commune H4-8]
WCO002974.1	scaffold19	-	856,556 -856,626	Uncharacterized amino-acid permease C15C4.04c OS=Schizosaccharomyces pombe (strain ATCC 38366 / 972) GN=SPBC15C4.04c PE=2 SV=1	hypothetical protein SERLA73DRAFT_114379 [Serpula lacrymans var. lacrymans S7.3]
WCO002974.1	scaffold19	-	858,619 -858,762	Uncharacterized amino-acid permease C15C4.04c OS=Schizosaccharomyces pombe (strain ATCC 38366 / 972) GN=SPBC15C4.04c PE=2 SV=1	hypothetical protein SERLA73DRAFT_114379 [Serpula lacrymans var. lacrymans S7.3]
WCO002974.1	scaffold19	-	859,094 -859,636	Uncharacterized amino-acid permease C15C4.04c OS=Schizosaccharomyces pombe (strain ATCC 38366 / 972) GN=SPBC15C4.04c PE=2 SV=1	hypothetical protein SERLA73DRAFT_114379 [Serpula lacrymans var. lacrymans S7.3]
WCO002974.1	scaffold19	-	859,717 -859,798	Uncharacterized amino-acid permease C15C4.04c OS=Schizosaccharomyces pombe (strain ATCC 38366 / 972) GN=SPBC15C4.04c PE=2 SV=1	hypothetical protein SERLA73DRAFT_114379 [Serpula lacrymans var. lacrymans S7.3]
WCO002974.1	scaffold19	-	859,848 -859,932	Uncharacterized amino-acid permease C15C4.04c OS=Schizosaccharomyces pombe (strain ATCC 38366 / 972) GN=SPBC15C4.04c PE=2 SV=1	hypothetical protein SERLA73DRAFT_114379 [Serpula lacrymans var. lacrymans S7.3]
WCO002977.1	scaffold19	-	869,403 -869,459	#N/A	hesp-379 [Melampsora lini]
WCO002985.2	scaffold19	-	902,718 -903,151	Uncharacterized Na(+)/H(+) antiporter C15A10.06 OS=Schizosaccharomyces pombe (strain ATCC 38366 / 972) GN=SPAC15A10.06 PE=1 SV=2	hypothetical protein SCHCODRAFT_79022 [Schizophyllum commune H4-8]
WCO002992.1	scaffold19	+	927,904 -927,955	#N/A	hypothetical protein CC1G_01567 [Coprinopsis cinerea okayama7#130]
WCO002996.1	scaffold19	-	943,635 -943,695	Uncharacterized protein C2A9.02 OS=Schizosaccharomyces pombe (strain ATCC 38366 / 972) GN=SPBC2A9.02 PE=2 SV=1	hypothetical protein SERLA73DRAFT_181655 [Serpula lacrymans var. lacrymans S7.3]
WCO003000.1	scaffold19	-	955,204 -955,261	#N/A	glycoside hydrolase family 79 protein [Serpula lacrymans var. lacrymans S7.9]
WCO003007.3	scaffold19	+	989,302 -989,357	Putative peroxisomal acyl-coenzyme A oxidase 1.2 OS=Arabidopsis thaliana GN=ACX1.2 PE=2 SV=1	hypothetical protein SERLA73DRAFT_164131 [Serpula lacrymans var. lacrymans S7.3]
WCO003009.1	scaffold19	-	993,703 -993,761	Long-chain-fatty-acid--CoA ligase 1 OS=Schizosaccharomyces pombe (strain ATCC 38366 / 972) GN=lcf1 PE=2 SV=1	hypothetical protein SERLA73DRAFT_99477 [Serpula lacrymans var. lacrymans S7.3]
WCO003010.1	scaffold19	+	996,892 -996,946	Sugar transporter STL1 OS=Saccharomyces cerevisiae (strain ATCC 204508 / S288c) GN=STL1 PE=1 SV=2	hypothetical protein SERLADRAFT_358187 [Serpula lacrymans var. lacrymans S7.9]
WCO003013.2	scaffold19	+	1,011,582 -1,011,634	Transcription factor GATA-4 OS=Rattus norvegicus GN=Gata4 PE=1 SV=1	hypothetical protein SERLA73DRAFT_65990 [Serpula lacrymans var. lacrymans S7.3]
WCO003015.1	scaffold19	-	1,022,405 -1,022,456	#N/A	hypothetical protein SERLADRAFT_358182 [Serpula lacrymans var. lacrymans S7.9]
WCO003051.2	scaffold194	-	3,282 -3,340	Protein dml1 OS=Neosartorya fischeri (strain ATCC 1020 / DSM 3700 / FGSC A1164 / NRRL 181) GN=dml1 PE=3 SV=1	hypothetical protein SERLA73DRAFT_79412 [Serpula lacrymans var. lacrymans S7.3]
WCO003089.1	scaffold2	+	139,995 -140,074	Flavin-containing monooxygenase FMO GS-OX-like 1 OS=Arabidopsis thaliana GN=At1g12160 PE=2 SV=1	hypothetical protein SERLA73DRAFT_186564 [Serpula lacrymans var. lacrymans S7.3]
WCO003090.1	scaffold2	-	142,045 -142,097	#N/A	#N/A
WCO003095.1	scaffold2	-	168,914 -168,965	Autophagy-related protein 11 OS=Neosartorya fumigata (strain ATCC MYA-4609 / Af293 / CBS 101355 / FGSC A1100) GN=atg11 PE=3 SV=1	putative peripheral membrane protein [Serpula lacrymans var. lacrymans S7.3]
WCO003099.1	scaffold2	+	188,473 -188,534	THO complex subunit 4 OS=Taeniopygia guttata GN=THOC4 PE=2 SV=1	hypothetical protein SERLA73DRAFT_175356 [Serpula lacrymans var. lacrymans S7.3]
WCO003099.1	scaffold2	+	188,583 -188,655	THO complex subunit 4 OS=Taeniopygia guttata GN=THOC4 PE=2 SV=1	hypothetical protein SERLA73DRAFT_175356 [Serpula lacrymans var. lacrymans S7.3]
WCO003099.1	scaffold2	+	188,759 -188,820	THO complex subunit 4 OS=Taeniopygia guttata GN=THOC4 PE=2 SV=1	hypothetical protein SERLA73DRAFT_175356 [Serpula lacrymans var. lacrymans S7.3]
WCO003113.1	scaffold2	-	265,149 -265,204	Polyphenol oxidase OS=Agaricus bisporus GN=ppo1 PE=2 SV=1	PPO1_AGABI RecName: Full=Polyphenol oxidase; Short=PPO; AltName: Full=Catechol oxidase
WCO003113.1	scaffold2	-	265,450 -265,510	Polyphenol oxidase OS=Agaricus bisporus GN=ppo1 PE=2 SV=1	PPO1_AGABI RecName: Full=Polyphenol oxidase; Short=PPO; AltName: Full=Catechol oxidase
WCO003114.6	scaffold2	-	273,908 -273,981	#N/A	hypothetical protein SERLA73DRAFT_160295 [Serpula lacrymans var. lacrymans S7.3]
WCO003116.1	scaffold2	+	288,847 -288,914	Lactoylglutathione lyase OS=Brassica juncea GN=GLY I PE=2 SV=1	hypothetical protein SCHCODRAFT_69418 [Schizophyllum commune H4-8]
WCO003122.1	scaffold2	-	317,716 -317,769	#N/A	#N/A
WCO003128.1	scaffold2	-	335,234 -335,293	#N/A	hypothetical protein CC1G_03011 [Coprinopsis cinerea okayama7#130]
WCO003133.1	scaffold2	+	375,464 -375,515	Magnesium transporter NIPA4 OS=Mus musculus GN=Nipal4 PE=1 SV=1	hypothetical protein SERLA73DRAFT_181034 [Serpula lacrymans var. lacrymans S7.3]
WCO003133.1	scaffold2	+	375,698 -375,766	Magnesium transporter NIPA4 OS=Mus musculus GN=Nipal4 PE=1 SV=1	hypothetical protein SERLA73DRAFT_181034 [Serpula lacrymans var. lacrymans S7.3]
WCO003133.1	scaffold2	+	377,142 -377,217	Magnesium transporter NIPA4 OS=Mus musculus GN=Nipal4 PE=1 SV=1	hypothetical protein SERLA73DRAFT_181034 [Serpula lacrymans var. lacrymans S7.3]
WCO003135.1	scaffold2	+	386,192 -386,251	#N/A	hypothetical protein SERLA73DRAFT_181008 [Serpula lacrymans var. lacrymans S7.3]
WCO003140.1	scaffold2	+	408,474 -408,534	#N/A	hypothetical protein SERLADRAFT_413192 [Serpula lacrymans var. lacrymans S7.9]
WCO003140.1	scaffold2	+	408,728 -408,782	#N/A	hypothetical protein SERLADRAFT_413192 [Serpula lacrymans var. lacrymans S7.9]
WCO003142.1	scaffold2	-	412,821 -412,874	#N/A	hypothetical protein SERLA73DRAFT_158384 [Serpula lacrymans var. lacrymans S7.3]
WCO003149.2	scaffold2	-	446,093 -446,159	SAGA-associated factor 73 OS=Schizosaccharomyces pombe (strain ATCC 38366 / 972) GN=sgf73 PE=2 SV=1	hypothetical protein SERLA73DRAFT_184605 [Serpula lacrymans var. lacrymans S7.3]
WCO003151.1	scaffold2	+	453,920 -453,971	DNA topoisomerase 2-associated protein pat1 OS=Schizosaccharomyces pombe (strain ATCC 38366 / 972) GN=SPBC19G7.10c PE=2 SV=2	hypothetical protein SERLA73DRAFT_93029 [Serpula lacrymans var. lacrymans S7.3]
WCO003152.1	scaffold2	+	455,993 -456,044	DNA topoisomerase 2-associated protein pat1 OS=Schizosaccharomyces pombe (strain ATCC 38366 / 972) GN=SPBC19G7.10c PE=2 SV=2	hypothetical protein SERLA73DRAFT_93029 [Serpula lacrymans var. lacrymans S7.3]
WCO003158.1	scaffold2	+	481,352 -481,404	#N/A	hypothetical protein SERLA73DRAFT_189617 [Serpula lacrymans var. lacrymans S7.3]
WCO003159.1	scaffold2	+	489,295 -489,346	#N/A	hypothetical protein SERLA73DRAFT_189617 [Serpula lacrymans var. lacrymans S7.3]
WCO003160.1	scaffold2	-	493,810 -494,126	Splicing factor U2AF 65 kDa subunit OS=Mus musculus GN=U2af2 PE=1 SV=3	rRNA primary transcript binding protein [Coprinopsis cinerea okayama7#130]
WCO003165.1	scaffold2	+	500,653 -500,708	#N/A	hypothetical protein SCHCODRAFT_114348 [Schizophyllum commune H4-8]
WCO003172.1	scaffold2	-	531,981 -532,035	Probable serine/threonine-protein kinase DDB_G0284251 OS=Dictyostelium discoideum GN=DDB_G0284251 PE=3 SV=1	hypothetical protein SERLA73DRAFT_88732 [Serpula lacrymans var. lacrymans S7.3]
WCO003174.1	scaffold2	-	535,636 -536,157	Protein GET1 OS=Coprinopsis cinerea (strain Okayama-7 / 130 / FGSC 9003) GN=GET1 PE=3 SV=1	hypothetical protein SERLA73DRAFT_179950 [Serpula lacrymans var. lacrymans S7.3]
WCO003174.1	scaffold2	-	536,339 -536,400	Protein GET1 OS=Coprinopsis cinerea (strain Okayama-7 / 130 / FGSC 9003) GN=GET1 PE=3 SV=1	hypothetical protein SERLA73DRAFT_179950 [Serpula lacrymans var. lacrymans S7.3]
WCO003190.1	scaffold2	+	591,200 -591,551	Protein SEY1 OS=Laccaria bicolor (strain S238N-H82) GN=SEY1 PE=3 SV=1	hypothetical protein SERLA73DRAFT_180234 [Serpula lacrymans var. lacrymans S7.3]
WCO003199.1	scaffold2	-	624,794 -624,846	#N/A	hypothetical protein SERLA73DRAFT_179921 [Serpula lacrymans var. lacrymans S7.3]
WCO003204.1	scaffold2	+	640,817 -640,989	Probable peptide/nitrate transporter At3g43790 OS=Arabidopsis thaliana GN=ZIFL2 PE=2 SV=2	hypothetical protein SERLA73DRAFT_185613 [Serpula lacrymans var. lacrymans S7.3]
WCO003204.1	scaffold2	+	641,215 -641,270	Probable peptide/nitrate transporter At3g43790 OS=Arabidopsis thaliana GN=ZIFL2 PE=2 SV=2	hypothetical protein SERLA73DRAFT_185613 [Serpula lacrymans var. lacrymans S7.3]
WCO003219.1	scaffold2	-	681,077 -681,141	Uncharacterized protein C30D11.11 OS=Schizosaccharomyces pombe (strain ATCC 38366 / 972) GN=SPAC30D11.11 PE=2 SV=1	hypothetical protein SERLA73DRAFT_88721 [Serpula lacrymans var. lacrymans S7.3]
WCO003221.1	scaffold2	+	684,765 -684,816	#N/A	glycoside hydrolase family 92 protein [Serpula lacrymans var. lacrymans S7.3]
WCO003225.1	scaffold2	-	705,520 -705,575	Protein YIP4 OS=Schizosaccharomyces pombe (strain ATCC 38366 / 972) GN=SPAC644.13c PE=1 SV=1	hypothetical protein SERLA73DRAFT_147983 [Serpula lacrymans var. lacrymans S7.3]
WCO003225.1	scaffold2	-	705,838 -705,893	Protein YIP4 OS=Schizosaccharomyces pombe (strain ATCC 38366 / 972) GN=SPAC644.13c PE=1 SV=1	hypothetical protein SERLA73DRAFT_147983 [Serpula lacrymans var. lacrymans S7.3]
WCO003229.1	scaffold2	+	727,895 -727,947	Valyl-tRNA synthetase, mitochondrial OS=Saccharomyces cerevisiae (strain ATCC 204508 / S288c) GN=VAS1 PE=1 SV=2	hypothetical protein SERLA73DRAFT_110363 [Serpula lacrymans var. lacrymans S7.3]
WCO003229.1	scaffold2	+	728,107 -728,158	Valyl-tRNA synthetase, mitochondrial OS=Saccharomyces cerevisiae (strain ATCC 204508 / S288c) GN=VAS1 PE=1 SV=2	hypothetical protein SERLA73DRAFT_110363 [Serpula lacrymans var. lacrymans S7.3]
WCO003229.1	scaffold2	+	729,356 -729,409	Valyl-tRNA synthetase, mitochondrial OS=Saccharomyces cerevisiae (strain ATCC 204508 / S288c) GN=VAS1 PE=1 SV=2	hypothetical protein SERLA73DRAFT_110363 [Serpula lacrymans var. lacrymans S7.3]
WCO003230.1	scaffold2	-	730,646 -730,702	Non-structural maintenance of chromosome element 4 OS=Schizosaccharomyces pombe (strain ATCC 38366 / 972) GN=nse4 PE=1 SV=1	hypothetical protein SERLA73DRAFT_122130 [Serpula lacrymans var. lacrymans S7.3]
WCO003230.1	scaffold2	-	730,869 -730,940	Non-structural maintenance of chromosome element 4 OS=Schizosaccharomyces pombe (strain ATCC 38366 / 972) GN=nse4 PE=1 SV=1	hypothetical protein SERLA73DRAFT_122130 [Serpula lacrymans var. lacrymans S7.3]
WCO003230.1	scaffold2	-	731,434 -731,491	Non-structural maintenance of chromosome element 4 OS=Schizosaccharomyces pombe (strain ATCC 38366 / 972) GN=nse4 PE=1 SV=1	hypothetical protein SERLA73DRAFT_122130 [Serpula lacrymans var. lacrymans S7.3]
WCO003230.1	scaffold2	-	733,193 -733,261	Non-structural maintenance of chromosome element 4 OS=Schizosaccharomyces pombe (strain ATCC 38366 / 972) GN=nse4 PE=1 SV=1	hypothetical protein SERLA73DRAFT_122130 [Serpula lacrymans var. lacrymans S7.3]
WCO003235.1	scaffold2	-	771,641 -771,846	Casein kinase I isoform alpha OS=Xenopus laevis GN=csnk1a1 PE=2 SV=1	hypothetical protein SERLA73DRAFT_92593 [Serpula lacrymans var. lacrymans S7.3]
WCO003236.1	scaffold2	+	778,211 -778,425	#N/A	immunomodulatory protein [Poria cocos]
WCO003238.1	scaffold2	-	781,759 -781,812	Succinate-semialdehyde dehydrogenase [NADP+] OS=Mycobacterium paratuberculosis GN=gabD1 PE=3 SV=1	hypothetical protein SERLA73DRAFT_184210 [Serpula lacrymans var. lacrymans S7.3]
WCO003244.1	scaffold2	-	790,015 -790,072	Meiotic expression up-regulated protein 26 OS=Schizosaccharomyces pombe (strain ATCC 38366 / 972) GN=meu26 PE=2 SV=1	hypothetical protein CC1G_14589 [Coprinopsis cinerea okayama7#130]
WCO003244.1	scaffold2	-	790,503 -790,582	Meiotic expression up-regulated protein 26 OS=Schizosaccharomyces pombe (strain ATCC 38366 / 972) GN=meu26 PE=2 SV=1	hypothetical protein CC1G_14589 [Coprinopsis cinerea okayama7#130]
WCO003255.1	scaffold2	-	879,039 -879,096	Uncharacterized mitochondrial carrier YPR011C OS=Saccharomyces cerevisiae (strain ATCC 204508 / S288c) GN=YPR011C PE=1 SV=1	hypothetical protein SERLA73DRAFT_180723 [Serpula lacrymans var. lacrymans S7.3]
WCO003255.1	scaffold2	-	879,413 -879,475	Uncharacterized mitochondrial carrier YPR011C OS=Saccharomyces cerevisiae (strain ATCC 204508 / S288c) GN=YPR011C PE=1 SV=1	hypothetical protein SERLA73DRAFT_180723 [Serpula lacrymans var. lacrymans S7.3]
WCO003255.1	scaffold2	-	879,758 -879,819	Uncharacterized mitochondrial carrier YPR011C OS=Saccharomyces cerevisiae (strain ATCC 204508 / S288c) GN=YPR011C PE=1 SV=1	hypothetical protein SERLA73DRAFT_180723 [Serpula lacrymans var. lacrymans S7.3]
WCO003255.1	scaffold2	-	879,902 -879,967	Uncharacterized mitochondrial carrier YPR011C OS=Saccharomyces cerevisiae (strain ATCC 204508 / S288c) GN=YPR011C PE=1 SV=1	hypothetical protein SERLA73DRAFT_180723 [Serpula lacrymans var. lacrymans S7.3]
WCO003255.1	scaffold2	-	880,005 -880,062	Uncharacterized mitochondrial carrier YPR011C OS=Saccharomyces cerevisiae (strain ATCC 204508 / S288c) GN=YPR011C PE=1 SV=1	hypothetical protein SERLA73DRAFT_180723 [Serpula lacrymans var. lacrymans S7.3]
WCO003255.1	scaffold2	-	880,198 -880,294	Uncharacterized mitochondrial carrier YPR011C OS=Saccharomyces cerevisiae (strain ATCC 204508 / S288c) GN=YPR011C PE=1 SV=1	hypothetical protein SERLA73DRAFT_180723 [Serpula lacrymans var. lacrymans S7.3]
WCO003258.1	scaffold2	+	889,021 -889,130	#N/A	hypothetical protein SERLA73DRAFT_135989 [Serpula lacrymans var. lacrymans S7.3]
WCO003258.1	scaffold2	+	889,294 -889,345	#N/A	hypothetical protein SERLA73DRAFT_135989 [Serpula lacrymans var. lacrymans S7.3]
WCO003259.1	scaffold2	+	892,254 -892,309	Phytanoyl-CoA dioxygenase domain-containing protein 1 OS=Bos taurus GN=PHYHD1 PE=2 SV=1	hypothetical protein SERLADRAFT_361268 [Serpula lacrymans var. lacrymans S7.9]
WCO003262.1	scaffold2	-	904,562 -904,613	Uncharacterized protein YMR196W OS=Saccharomyces cerevisiae (strain ATCC 204508 / S288c) GN=YMR196W PE=1 SV=1	hypothetical protein SERLA73DRAFT_89152 [Serpula lacrymans var. lacrymans S7.3]
WCO003270.1	scaffold2	-	926,072 -926,169	#N/A	hypothetical protein SERLA73DRAFT_160150 [Serpula lacrymans var. lacrymans S7.3]
WCO003278.1	scaffold2	-	942,746 -942,801	Protein TAPT1 homolog OS=Schizosaccharomyces pombe (strain ATCC 38366 / 972) GN=SPBC13G1.05 PE=1 SV=1	hypothetical protein SCHCODRAFT_30433 [Schizophyllum commune H4-8]
WCO003283.1	scaffold2	+	959,357 -959,413	#N/A	hypothetical protein SERLA73DRAFT_101356 [Serpula lacrymans var. lacrymans S7.3]
WCO003287.1	scaffold2	-	971,601 -971,657	Cytosolic Fe-S cluster assembly factor NAR1 OS=Cryptococcus neoformans GN=NAR1 PE=3 SV=1	nuclear prelamin A recognition factor-like protein [Coprinopsis cinerea okayama7#130]
WCO003288.1	scaffold2	+	974,965 -975,055	t-SNARE affecting a late Golgi compartment protein 2 OS=Schizosaccharomyces pombe (strain ATCC 38366 / 972) GN=tlg2 PE=2 SV=1	hypothetical protein SERLADRAFT_437096 [Serpula lacrymans var. lacrymans S7.9]
WCO003288.1	scaffold2	+	975,526 -975,583	t-SNARE affecting a late Golgi compartment protein 2 OS=Schizosaccharomyces pombe (strain ATCC 38366 / 972) GN=tlg2 PE=2 SV=1	hypothetical protein SERLADRAFT_437096 [Serpula lacrymans var. lacrymans S7.9]
WCO003291.1	scaffold2	+	985,445 -985,498	Ferrochelatase, mitochondrial OS=Xenopus laevis GN=fech PE=1 SV=1	hypothetical protein SERLA73DRAFT_53491 [Serpula lacrymans var. lacrymans S7.3]
WCO003291.1	scaffold2	+	985,868 -985,923	Ferrochelatase, mitochondrial OS=Xenopus laevis GN=fech PE=1 SV=1	hypothetical protein SERLA73DRAFT_53491 [Serpula lacrymans var. lacrymans S7.3]
WCO003297.1	scaffold2	-	999,603 -999,676	GTP-binding protein 1 OS=Bos taurus GN=GTPBP1 PE=2 SV=2	hypothetical protein SERLA73DRAFT_180069 [Serpula lacrymans var. lacrymans S7.3]
WCO003297.1	scaffold2	-	1,000,892 -1,000,947	GTP-binding protein 1 OS=Bos taurus GN=GTPBP1 PE=2 SV=2	hypothetical protein SERLA73DRAFT_180069 [Serpula lacrymans var. lacrymans S7.3]
WCO003297.1	scaffold2	-	1,001,191 -1,001,242	GTP-binding protein 1 OS=Bos taurus GN=GTPBP1 PE=2 SV=2	hypothetical protein SERLA73DRAFT_180069 [Serpula lacrymans var. lacrymans S7.3]
WCO003298.1	scaffold2	+	1,003,010 -1,003,062	#N/A	hypothetical protein SCHCODRAFT_111346 [Schizophyllum commune H4-8]
WCO003306.1	scaffold2	-	1,029,568 -1,029,636	#N/A	hypothetical protein SERLA73DRAFT_180047 [Serpula lacrymans var. lacrymans S7.3]
WCO003307.1	scaffold2	-	1,030,366 -1,030,420	DNA ligase 3 OS=Schizosaccharomyces pombe (strain ATCC 38366 / 972) GN=adl1 PE=2 SV=1	hypothetical protein SERLA73DRAFT_106637 [Serpula lacrymans var. lacrymans S7.3]
WCO003307.1	scaffold2	-	1,030,500 -1,030,564	DNA ligase 3 OS=Schizosaccharomyces pombe (strain ATCC 38366 / 972) GN=adl1 PE=2 SV=1	hypothetical protein SERLA73DRAFT_106637 [Serpula lacrymans var. lacrymans S7.3]
WCO003307.1	scaffold2	-	1,030,842 -1,030,899	DNA ligase 3 OS=Schizosaccharomyces pombe (strain ATCC 38366 / 972) GN=adl1 PE=2 SV=1	hypothetical protein SERLA73DRAFT_106637 [Serpula lacrymans var. lacrymans S7.3]
WCO003307.1	scaffold2	-	1,030,985 -1,031,038	DNA ligase 3 OS=Schizosaccharomyces pombe (strain ATCC 38366 / 972) GN=adl1 PE=2 SV=1	hypothetical protein SERLA73DRAFT_106637 [Serpula lacrymans var. lacrymans S7.3]
WCO003307.1	scaffold2	-	1,031,231 -1,031,287	DNA ligase 3 OS=Schizosaccharomyces pombe (strain ATCC 38366 / 972) GN=adl1 PE=2 SV=1	hypothetical protein SERLA73DRAFT_106637 [Serpula lacrymans var. lacrymans S7.3]
WCO003313.1	scaffold2	+	1,065,089 -1,065,141	RNA polymerase II transcription factor B subunit 4 OS=Schizosaccharomyces pombe (strain ATCC 38366 / 972) GN=tfb4 PE=1 SV=1	hypothetical protein SERLA73DRAFT_53296 [Serpula lacrymans var. lacrymans S7.3]
WCO003316.1	scaffold2	+	1,071,935 -1,071,987	Pre-mRNA-splicing factor SLU7 OS=Cryptococcus neoformans GN=SLU7 PE=3 SV=1	pre-mRNA-splicing factor SLU7 [Coprinopsis cinerea okayama7#130]
WCO003317.1	scaffold2	+	1,074,619 -1,074,678	#N/A	expressed protein [Schizophyllum commune H4-8]
WCO003317.1	scaffold2	+	1,074,911 -1,074,977	#N/A	expressed protein [Schizophyllum commune H4-8]
WCO003318.1	scaffold2	-	1,080,146 -1,080,201	Chromodomain helicase hrp3 OS=Schizosaccharomyces pombe (strain ATCC 38366 / 972) GN=hrp3 PE=1 SV=1	hypothetical protein SERLADRAFT_361029 [Serpula lacrymans var. lacrymans S7.9]
WCO003318.1	scaffold2	-	1,080,495 -1,080,546	Chromodomain helicase hrp3 OS=Schizosaccharomyces pombe (strain ATCC 38366 / 972) GN=hrp3 PE=1 SV=1	hypothetical protein SERLADRAFT_361029 [Serpula lacrymans var. lacrymans S7.9]
WCO003319.1	scaffold2	-	1,083,399 -1,083,459	Probable aspartic-type endopeptidase CTSD OS=Trichophyton verrucosum (strain HKI 0517) GN=CTSD PE=3 SV=1	hypothetical protein SCHCODRAFT_67036 [Schizophyllum commune H4-8]
WCO003324.1	scaffold2	-	1,102,867 -1,102,924	U2 snRNP-associated SURP motif-containing protein OS=Pongo abelii GN=U2SURP PE=2 SV=1	SR140 protein [Coprinopsis cinerea okayama7#130]
WCO003328.1	scaffold2	-	1,113,246 -1,113,316	Probable allantoicase OS=Schizosaccharomyces pombe (strain ATCC 38366 / 972) GN=SPAC1F7.09c PE=2 SV=1	hypothetical protein SERLA73DRAFT_88261 [Serpula lacrymans var. lacrymans S7.3]
WCO003329.2	scaffold2	+	1,116,033 -1,116,084	Hormone-sensitive lipase OS=Homo sapiens GN=LIPE PE=1 SV=4	hypothetical protein SCHCODRAFT_257624 [Schizophyllum commune H4-8]
WCO003329.2	scaffold2	+	1,116,656 -1,116,708	Hormone-sensitive lipase OS=Homo sapiens GN=LIPE PE=1 SV=4	hypothetical protein SCHCODRAFT_257624 [Schizophyllum commune H4-8]
WCO003334.1	scaffold2	-	1,129,346 -1,129,426	Transcription activator of gluconeogenesis ERT1 OS=Coprinopsis cinerea (strain Okayama-7 / 130 / FGSC 9003) GN=ERT1 PE=3 SV=1	transcription factor [Coprinopsis cinerea okayama7#130]
WCO003336.1	scaffold2	-	1,133,723 -1,133,774	Arsenite resistance protein ArsB OS=Bacillus subtilis GN=arsB PE=3 SV=2	hypothetical protein SERLADRAFT_363404 [Serpula lacrymans var. lacrymans S7.9]
WCO003336.1	scaffold2	-	1,134,814 -1,134,868	Arsenite resistance protein ArsB OS=Bacillus subtilis GN=arsB PE=3 SV=2	hypothetical protein SERLADRAFT_363404 [Serpula lacrymans var. lacrymans S7.9]
WCO003336.1	scaffold2	-	1,136,506 -1,136,559	Arsenite resistance protein ArsB OS=Bacillus subtilis GN=arsB PE=3 SV=2	hypothetical protein SERLADRAFT_363404 [Serpula lacrymans var. lacrymans S7.9]
WCO003336.1	scaffold2	-	1,136,623 -1,136,686	Arsenite resistance protein ArsB OS=Bacillus subtilis GN=arsB PE=3 SV=2	hypothetical protein SERLADRAFT_363404 [Serpula lacrymans var. lacrymans S7.9]
WCO003336.1	scaffold2	-	1,136,913 -1,136,966	Arsenite resistance protein ArsB OS=Bacillus subtilis GN=arsB PE=3 SV=2	hypothetical protein SERLADRAFT_363404 [Serpula lacrymans var. lacrymans S7.9]
WCO003338.1	scaffold2	+	1,144,530 -1,144,586	#N/A	conserved hypothetical protein [Sporisorium reilianum SRZ2]
WCO003339.1	scaffold2	-	1,145,247 -1,145,298	Homoserine O-acetyltransferase OS=Methylibium petroleiphilum (strain PM1) GN=metX PE=3 SV=1	hypothetical protein SERLA73DRAFT_72526 [Serpula lacrymans var. lacrymans S7.3]
WCO003346.1	scaffold2	-	1,186,339 -1,186,435	#N/A	hypothetical protein SCHCODRAFT_82928 [Schizophyllum commune H4-8]
WCO003348.1	scaffold2	-	1,190,425 -1,190,482	Uncharacterized metallohydrolase yodQ OS=Bacillus subtilis GN=yodQ PE=3 SV=1	peptidase M20 [halophilic archaeon DL31]
WCO003348.1	scaffold2	-	1,190,685 -1,190,773	Uncharacterized metallohydrolase yodQ OS=Bacillus subtilis GN=yodQ PE=3 SV=1	peptidase M20 [halophilic archaeon DL31]
WCO003358.1	scaffold2	-	1,218,555 -1,218,610	U6 snRNA-associated Sm-like protein LSm2 OS=Mus musculus GN=Lsm2 PE=2 SV=1	hypothetical protein SERLA73DRAFT_159804 [Serpula lacrymans var. lacrymans S7.3]
WCO003367.1	scaffold2	+	1,259,430 -1,259,755	#N/A	hypothetical protein SERLADRAFT_347889 [Serpula lacrymans var. lacrymans S7.9]
WCO003367.1	scaffold2	+	1,260,137 -1,260,191	#N/A	hypothetical protein SERLADRAFT_347889 [Serpula lacrymans var. lacrymans S7.9]
WCO003369.1	scaffold2	+	1,264,386 -1,264,439	#N/A	hypothetical protein SERLADRAFT_347889 [Serpula lacrymans var. lacrymans S7.9]
WCO003375.4	scaffold2	-	1,293,260 -1,293,312	#N/A	hypothetical protein SERLADRAFT_347889 [Serpula lacrymans var. lacrymans S7.9]
WCO003378.3	scaffold2	-	1,317,306 -1,317,374	Gamma-glutamyltranspeptidase 1 OS=Schizosaccharomyces pombe (strain ATCC 38366 / 972) GN=ggt1 PE=2 SV=1	hypothetical protein SERLA73DRAFT_180768 [Serpula lacrymans var. lacrymans S7.3]
WCO003378.3	scaffold2	-	1,317,438 -1,317,508	Gamma-glutamyltranspeptidase 1 OS=Schizosaccharomyces pombe (strain ATCC 38366 / 972) GN=ggt1 PE=2 SV=1	hypothetical protein SERLA73DRAFT_180768 [Serpula lacrymans var. lacrymans S7.3]
WCO003381.1	scaffold2	+	1,330,470 -1,330,521	Endoribonuclease YSH1 OS=Ustilago maydis GN=YSH1 PE=3 SV=1	hypothetical protein SERLA73DRAFT_73000 [Serpula lacrymans var. lacrymans S7.3]
WCO003381.1	scaffold2	+	1,331,531 -1,331,582	Endoribonuclease YSH1 OS=Ustilago maydis GN=YSH1 PE=3 SV=1	hypothetical protein SERLA73DRAFT_73000 [Serpula lacrymans var. lacrymans S7.3]
WCO003390.1	scaffold2	-	1,380,593 -1,380,657	Probable Na(+)/H(+) antiporter C3A11.09 OS=Schizosaccharomyces pombe (strain ATCC 38366 / 972) GN=SPAC3A11.09 PE=1 SV=1	hypothetical protein SERLA73DRAFT_52904 [Serpula lacrymans var. lacrymans S7.3]
WCO003390.1	scaffold2	-	1,381,400 -1,381,452	Probable Na(+)/H(+) antiporter C3A11.09 OS=Schizosaccharomyces pombe (strain ATCC 38366 / 972) GN=SPAC3A11.09 PE=1 SV=1	hypothetical protein SERLA73DRAFT_52904 [Serpula lacrymans var. lacrymans S7.3]
WCO003390.1	scaffold2	-	1,381,486 -1,381,607	Probable Na(+)/H(+) antiporter C3A11.09 OS=Schizosaccharomyces pombe (strain ATCC 38366 / 972) GN=SPAC3A11.09 PE=1 SV=1	hypothetical protein SERLA73DRAFT_52904 [Serpula lacrymans var. lacrymans S7.3]
WCO003394.1	scaffold2	+	1,399,212 -1,399,263	Smr domain-containing protein YPL199C OS=Saccharomyces cerevisiae (strain ATCC 204508 / S288c) GN=YPL199C PE=1 SV=1	hypothetical protein SERLADRAFT_465807 [Serpula lacrymans var. lacrymans S7.9]
WCO003396.1	scaffold2	-	1,401,484 -1,401,535	Solute carrier family 28 member 3 OS=Eptatretus stoutii GN=SLC28A3 PE=2 SV=1	hypothetical protein SCHCODRAFT_236776 [Schizophyllum commune H4-8]
WCO003396.1	scaffold2	-	1,403,278 -1,403,333	Solute carrier family 28 member 3 OS=Eptatretus stoutii GN=SLC28A3 PE=2 SV=1	hypothetical protein SCHCODRAFT_236776 [Schizophyllum commune H4-8]
WCO003400.1	scaffold2	-	1,412,227 -1,412,320	Brain protein 44 OS=Homo sapiens GN=BRP44 PE=1 SV=1	hypothetical protein SERLA73DRAFT_152127 [Serpula lacrymans var. lacrymans S7.3]
WCO003404.1	scaffold2	-	1,426,982 -1,427,064	Transcription factor IIIB 70 kDa subunit OS=Kluyveromyces lactis (strain ATCC 8585 / CBS 2359 / DSM 70799 / NBRC 1267 / NRRL Y-1140 / WM37) GN=TDS4 PE=3 SV=2	hypothetical protein SERLA73DRAFT_75218 [Serpula lacrymans var. lacrymans S7.3]
WCO003417.1	scaffold2	-	1,491,534 -1,491,609	#N/A	hypothetical protein CC1G_01214 [Coprinopsis cinerea okayama7#130]
WCO003417.1	scaffold2	-	1,491,875 -1,491,937	#N/A	hypothetical protein CC1G_01214 [Coprinopsis cinerea okayama7#130]
WCO003421.1	scaffold2	+	1,497,515 -1,497,616	Eukaryotic translation initiation factor 2D OS=Oryctolagus cuniculus GN=EIF2D PE=1 SV=1	hypothetical protein SERLA73DRAFT_77454 [Serpula lacrymans var. lacrymans S7.3]
WCO003421.1	scaffold2	+	1,497,816 -1,497,878	Eukaryotic translation initiation factor 2D OS=Oryctolagus cuniculus GN=EIF2D PE=1 SV=1	hypothetical protein SERLA73DRAFT_77454 [Serpula lacrymans var. lacrymans S7.3]
WCO003424.1	scaffold2	+	1,504,847 -1,504,901	60 kDa lysophospholipase OS=Homo sapiens GN=ASPG PE=2 SV=3	L-asparaginase [Coprinopsis cinerea okayama7#130]
WCO003425.1	scaffold2	-	1,507,242 -1,507,302	#N/A	hypothetical protein SERLA73DRAFT_162388 [Serpula lacrymans var. lacrymans S7.3]
WCO003435.1	scaffold2	+	1,543,372 -1,543,424	Vacuolar calcium ion transporter OS=Saccharomyces cerevisiae (strain ATCC 204508 / S288c) GN=VCX1 PE=1 SV=1	hypothetical protein SERLADRAFT_441624 [Serpula lacrymans var. lacrymans S7.9]
WCO003435.1	scaffold2	+	1,543,844 -1,543,900	Vacuolar calcium ion transporter OS=Saccharomyces cerevisiae (strain ATCC 204508 / S288c) GN=VCX1 PE=1 SV=1	hypothetical protein SERLADRAFT_441624 [Serpula lacrymans var. lacrymans S7.9]
WCO003436.1	scaffold2	-	1,545,926 -1,545,980	Ras-related GTP-binding protein A OS=Rattus norvegicus GN=Rraga PE=1 SV=1	hypothetical protein SERLA73DRAFT_186922 [Serpula lacrymans var. lacrymans S7.3]
WCO003442.1	scaffold2	+	1,557,206 -1,557,261	Nuclear distribution protein PAC1 OS=Coprinopsis cinerea (strain Okayama-7 / 130 / FGSC 9003) GN=PAC1 PE=3 SV=3	hypothetical protein SERLA73DRAFT_186732 [Serpula lacrymans var. lacrymans S7.3]
WCO003442.1	scaffold2	+	1,557,422 -1,557,476	Nuclear distribution protein PAC1 OS=Coprinopsis cinerea (strain Okayama-7 / 130 / FGSC 9003) GN=PAC1 PE=3 SV=3	hypothetical protein SERLA73DRAFT_186732 [Serpula lacrymans var. lacrymans S7.3]
WCO003445.1	scaffold2	+	1,572,011 -1,572,064	DASH complex subunit dad3 OS=Schizosaccharomyces pombe (strain ATCC 38366 / 972) GN=dad3 PE=3 SV=1	hypothetical protein SERLA73DRAFT_60664 [Serpula lacrymans var. lacrymans S7.3]
WCO003447.1	scaffold2	-	1,574,972 -1,575,109	Cutinase gene palindrome-binding protein OS=Fusarium solani subsp. pisi PE=2 SV=1	hypothetical protein SERLA73DRAFT_186737 [Serpula lacrymans var. lacrymans S7.3]
WCO003448.1	scaffold2	-	1,578,187 -1,578,248	D-arabinitol 2-dehydrogenase [ribulose-forming] OS=Candida albicans GN=ARD1 PE=3 SV=1	hypothetical protein SERLA73DRAFT_186734 [Serpula lacrymans var. lacrymans S7.3]
WCO003448.1	scaffold2	-	1,578,273 -1,578,324	D-arabinitol 2-dehydrogenase [ribulose-forming] OS=Candida albicans GN=ARD1 PE=3 SV=1	hypothetical protein SERLA73DRAFT_186734 [Serpula lacrymans var. lacrymans S7.3]
WCO003448.1	scaffold2	-	1,578,479 -1,578,563	D-arabinitol 2-dehydrogenase [ribulose-forming] OS=Candida albicans GN=ARD1 PE=3 SV=1	hypothetical protein SERLA73DRAFT_186734 [Serpula lacrymans var. lacrymans S7.3]
WCO003448.1	scaffold2	-	1,578,725 -1,578,780	D-arabinitol 2-dehydrogenase [ribulose-forming] OS=Candida albicans GN=ARD1 PE=3 SV=1	hypothetical protein SERLA73DRAFT_186734 [Serpula lacrymans var. lacrymans S7.3]
WCO003448.1	scaffold2	-	1,579,419 -1,579,480	D-arabinitol 2-dehydrogenase [ribulose-forming] OS=Candida albicans GN=ARD1 PE=3 SV=1	hypothetical protein SERLA73DRAFT_186734 [Serpula lacrymans var. lacrymans S7.3]
WCO003449.1	scaffold2	-	1,580,495 -1,580,595	Kinesin-like protein KIF21B OS=Mus musculus GN=Kif21b PE=1 SV=1	kinesin [Coprinopsis cinerea okayama7#130]
WCO003449.1	scaffold2	-	1,586,040 -1,586,092	Kinesin-like protein KIF21B OS=Mus musculus GN=Kif21b PE=1 SV=1	kinesin [Coprinopsis cinerea okayama7#130]
WCO003452.1	scaffold2	+	1,594,713 -1,594,774	Isovaleryl-CoA dehydrogenase, mitochondrial OS=Mus musculus GN=Ivd PE=1 SV=1	hypothetical protein SERLA73DRAFT_142459 [Serpula lacrymans var. lacrymans S7.3]
WCO003452.1	scaffold2	+	1,595,112 -1,595,167	Isovaleryl-CoA dehydrogenase, mitochondrial OS=Mus musculus GN=Ivd PE=1 SV=1	hypothetical protein SERLA73DRAFT_142459 [Serpula lacrymans var. lacrymans S7.3]
WCO003452.1	scaffold2	+	1,595,260 -1,595,324	Isovaleryl-CoA dehydrogenase, mitochondrial OS=Mus musculus GN=Ivd PE=1 SV=1	hypothetical protein SERLA73DRAFT_142459 [Serpula lacrymans var. lacrymans S7.3]
WCO003452.1	scaffold2	+	1,595,420 -1,595,501	Isovaleryl-CoA dehydrogenase, mitochondrial OS=Mus musculus GN=Ivd PE=1 SV=1	hypothetical protein SERLA73DRAFT_142459 [Serpula lacrymans var. lacrymans S7.3]
WCO003452.1	scaffold2	+	1,595,596 -1,595,655	Isovaleryl-CoA dehydrogenase, mitochondrial OS=Mus musculus GN=Ivd PE=1 SV=1	hypothetical protein SERLA73DRAFT_142459 [Serpula lacrymans var. lacrymans S7.3]
WCO003453.1	scaffold2	+	1,597,066 -1,597,127	Isovaleryl-CoA dehydrogenase 2, mitochondrial (Fragment) OS=Solanum tuberosum GN=IVD2 PE=1 SV=1	hypothetical protein SCHCODRAFT_52173 [Schizophyllum commune H4-8]
WCO003454.1	scaffold2	-	1,600,322 -1,600,379	Protein kinase dsk1 OS=Schizosaccharomyces pombe (strain ATCC 38366 / 972) GN=dsk1 PE=2 SV=2	hypothetical protein SMAC_01589 [Sordaria macrospora k-hell]
WCO003454.1	scaffold2	-	1,601,169 -1,601,220	Protein kinase dsk1 OS=Schizosaccharomyces pombe (strain ATCC 38366 / 972) GN=dsk1 PE=2 SV=2	hypothetical protein SMAC_01589 [Sordaria macrospora k-hell]
WCO003455.2	scaffold2	+	1,606,105 -1,606,161	3-hydroxybenzoate 6-hydroxylase 1 OS=Pseudomonas alcaligenes GN=xlnD PE=1 SV=1	hypothetical protein CC1G_08083 [Coprinopsis cinerea okayama7#130]
WCO003459.1	scaffold2	-	1,621,320 -1,621,382	Zinc finger CCCH domain-containing protein 64 OS=Arabidopsis thaliana GN=At5g56900 PE=2 SV=1	nuclear protein [Coprinopsis cinerea okayama7#130]
WCO003461.1	scaffold2	-	1,629,253 -1,629,305	Putative nudix hydrolase 7 OS=Caenorhabditis elegans GN=ndx-7 PE=2 SV=2	hypothetical protein CC1G_06688 [Coprinopsis cinerea okayama7#130]
WCO003462.1	scaffold2	-	1,632,999 -1,633,056	Ubiquitin-like domain-containing CTD phosphatase 1 OS=Mus musculus GN=Ublcp1 PE=1 SV=1	hypothetical protein SERLA73DRAFT_186777 [Serpula lacrymans var. lacrymans S7.3]
WCO003465.1	scaffold2	-	1,639,134 -1,639,346	Cysteine desulfurase, mitochondrial OS=Homo sapiens GN=NFS1 PE=1 SV=3	hypothetical protein SERLA73DRAFT_186789 [Serpula lacrymans var. lacrymans S7.3]
WCO003466.3	scaffold2	-	1,643,434 -1,643,580	Tubulin-specific chaperone E OS=Bos taurus GN=TBCE PE=2 SV=1	hypothetical protein SERLADRAFT_452314 [Serpula lacrymans var. lacrymans S7.9]
WCO003466.3	scaffold2	-	1,643,702 -1,643,768	Tubulin-specific chaperone E OS=Bos taurus GN=TBCE PE=2 SV=1	hypothetical protein SERLADRAFT_452314 [Serpula lacrymans var. lacrymans S7.9]
WCO003466.3	scaffold2	-	1,643,846 -1,643,914	Tubulin-specific chaperone E OS=Bos taurus GN=TBCE PE=2 SV=1	hypothetical protein SERLADRAFT_452314 [Serpula lacrymans var. lacrymans S7.9]
WCO003466.3	scaffold2	-	1,645,134 -1,645,188	Tubulin-specific chaperone E OS=Bos taurus GN=TBCE PE=2 SV=1	hypothetical protein SERLADRAFT_452314 [Serpula lacrymans var. lacrymans S7.9]
WCO003481.1	scaffold2	+	1,696,453 -1,696,515	#N/A	hypothetical protein CC1G_10010 [Coprinopsis cinerea okayama7#130]
WCO003484.1	scaffold2	+	1,705,651 -1,705,706	F-box/WD repeat-containing protein pof11 OS=Schizosaccharomyces pombe (strain ATCC 38366 / 972) GN=pof11 PE=1 SV=2	hypothetical protein SCHCODRAFT_103803 [Schizophyllum commune H4-8]
WCO003488.1	scaffold2	+	1,720,161 -1,720,217	Uncharacterized ATP-dependent helicase C23E6.02 OS=Schizosaccharomyces pombe (strain ATCC 38366 / 972) GN=SPBC23E6.02 PE=2 SV=1	hypothetical protein CC1G_10583 [Coprinopsis cinerea okayama7#130]
WCO003488.1	scaffold2	+	1,720,572 -1,720,624	Uncharacterized ATP-dependent helicase C23E6.02 OS=Schizosaccharomyces pombe (strain ATCC 38366 / 972) GN=SPBC23E6.02 PE=2 SV=1	hypothetical protein CC1G_10583 [Coprinopsis cinerea okayama7#130]
WCO003500.2	scaffold2	+	1,763,475 -1,763,526	Ribonuclease H OS=Schizosaccharomyces pombe (strain ATCC 38366 / 972) GN=rnh1 PE=1 SV=1	hypothetical protein CC1G_00529 [Coprinopsis cinerea okayama7#130]
WCO003519.1	scaffold2	+	1,827,285 -1,827,453	Adenylosuccinate synthetase 1 OS=Laccaria bicolor (strain S238N-H82) GN=LACBIDRAFT_295311 PE=3 SV=1	hypothetical protein SERLA73DRAFT_187043 [Serpula lacrymans var. lacrymans S7.3]
WCO003520.1	scaffold2	+	1,833,415 -1,833,531	Uncharacterized protein C4D7.04c OS=Schizosaccharomyces pombe (strain ATCC 38366 / 972) GN=SPAC4D7.04c PE=2 SV=2	dehydrodolichyl diphosphate synthetase [Coprinopsis cinerea okayama7#130]
WCO003521.1	scaffold2	-	1,835,553 -1,835,858	Transcription factor SKN7 OS=Saccharomyces cerevisiae (strain ATCC 204508 / S288c) GN=SKN7 PE=1 SV=1	SSK1, response regulator [Serpula lacrymans var. lacrymans S7.9]
WCO003522.1	scaffold2	-	1,836,713 -1,837,044	Transcription factor prr1 OS=Schizosaccharomyces pombe (strain ATCC 38366 / 972) GN=prr1 PE=1 SV=2	hypothetical protein SCHCODRAFT_65208 [Schizophyllum commune H4-8]
WCO003528.1	scaffold2	+	1,857,286 -1,857,383	Cytochrome c oxidase assembly protein COX16, mitochondrial OS=Cryptococcus neoformans GN=COX16 PE=3 SV=2	hypothetical protein SERLADRAFT_476383 [Serpula lacrymans var. lacrymans S7.9]
WCO003529.1	scaffold2	-	1,857,980 -1,858,140	26S proteasome non-ATPase regulatory subunit 6 OS=Homo sapiens GN=PSMD6 PE=1 SV=1	hypothetical protein SERLA73DRAFT_186989 [Serpula lacrymans var. lacrymans S7.3]
WCO003533.1	scaffold2	+	1,867,319 -1,867,373	#N/A	hypothetical protein SERLADRAFT_357875 [Serpula lacrymans var. lacrymans S7.9]
WCO003535.1	scaffold2	+	1,872,964 -1,873,025	#N/A	hypothetical protein SERLADRAFT_357875 [Serpula lacrymans var. lacrymans S7.9]
WCO003536.1	scaffold2	+	1,875,273 -1,875,355	#N/A	hypothetical protein CC1G_10085 [Coprinopsis cinerea okayama7#130]
WCO003539.1	scaffold20	-	11,801 -11,861	#N/A	hypothetical protein SERLA73DRAFT_188561 [Serpula lacrymans var. lacrymans S7.3]
WCO003539.1	scaffold20	-	12,339 -12,390	#N/A	hypothetical protein SERLA73DRAFT_188561 [Serpula lacrymans var. lacrymans S7.3]
WCO003539.1	scaffold20	-	12,553 -12,610	#N/A	hypothetical protein SERLA73DRAFT_188561 [Serpula lacrymans var. lacrymans S7.3]
WCO003542.3	scaffold20	+	30,618 -30,674	UPF0160 protein OS=Dictyostelium discoideum GN=DDB_G0267768 PE=3 SV=1	hypothetical protein SERLA73DRAFT_169152 [Serpula lacrymans var. lacrymans S7.3]
WCO003544.1	scaffold20	-	43,984 -44,035	Lipase OS=Thermomyces lanuginosus GN=LIP PE=1 SV=1	hypothetical protein SERLA73DRAFT_180832 [Serpula lacrymans var. lacrymans S7.3]
WCO003544.1	scaffold20	-	44,127 -44,184	Lipase OS=Thermomyces lanuginosus GN=LIP PE=1 SV=1	hypothetical protein SERLA73DRAFT_180832 [Serpula lacrymans var. lacrymans S7.3]
WCO003546.1	scaffold20	+	53,997 -54,050	ATP-dependent RNA helicase DRS1 OS=Cryptococcus neoformans GN=DRS1 PE=3 SV=1	hypothetical protein SCHCODRAFT_73122 [Schizophyllum commune H4-8]
WCO003547.1	scaffold20	+	56,066 -56,118	Anaphase-promoting complex subunit 4 OS=Schizosaccharomyces pombe (strain ATCC 38366 / 972) GN=cut20 PE=1 SV=2	hypothetical protein CC1G_13643 [Coprinopsis cinerea okayama7#130]
WCO003547.1	scaffold20	+	56,406 -56,460	Anaphase-promoting complex subunit 4 OS=Schizosaccharomyces pombe (strain ATCC 38366 / 972) GN=cut20 PE=1 SV=2	hypothetical protein CC1G_13643 [Coprinopsis cinerea okayama7#130]
WCO003547.1	scaffold20	+	56,613 -56,668	Anaphase-promoting complex subunit 4 OS=Schizosaccharomyces pombe (strain ATCC 38366 / 972) GN=cut20 PE=1 SV=2	hypothetical protein CC1G_13643 [Coprinopsis cinerea okayama7#130]
WCO003547.1	scaffold20	+	56,917 -56,975	Anaphase-promoting complex subunit 4 OS=Schizosaccharomyces pombe (strain ATCC 38366 / 972) GN=cut20 PE=1 SV=2	hypothetical protein CC1G_13643 [Coprinopsis cinerea okayama7#130]
WCO003547.1	scaffold20	+	57,322 -57,382	Anaphase-promoting complex subunit 4 OS=Schizosaccharomyces pombe (strain ATCC 38366 / 972) GN=cut20 PE=1 SV=2	hypothetical protein CC1G_13643 [Coprinopsis cinerea okayama7#130]
WCO003547.1	scaffold20	+	57,752 -57,822	Anaphase-promoting complex subunit 4 OS=Schizosaccharomyces pombe (strain ATCC 38366 / 972) GN=cut20 PE=1 SV=2	hypothetical protein CC1G_13643 [Coprinopsis cinerea okayama7#130]
WCO003551.1	scaffold20	+	65,782 -65,834	Actin-2 OS=Pneumocystis carinii PE=2 SV=1	hypothetical protein SCHCODRAFT_64431 [Schizophyllum commune H4-8]
WCO003553.1	scaffold20	-	69,213 -69,280	#N/A	hypothetical protein CC1G_11309 [Coprinopsis cinerea okayama7#130]
WCO003558.1	scaffold20	-	92,931 -92,985	WD repeat-containing protein 85 homolog OS=Dictyostelium discoideum GN=wdr85 PE=3 SV=1	hypothetical protein SERLADRAFT_438542 [Serpula lacrymans var. lacrymans S7.9]
WCO003560.1	scaffold20	-	98,943 -98,998	Probable Ras GTPase-activating protein OS=Drosophila melanogaster GN=CG42684 PE=1 SV=3	GTPase activating protein [Coprinopsis cinerea okayama7#130]
WCO003563.1	scaffold20	+	107,312 -107,368	Vacuolar protein sorting-associated protein 13 OS=Saccharomyces cerevisiae (strain ATCC 204508 / S288c) GN=VPS13 PE=1 SV=1	hypothetical protein SCHCODRAFT_80799 [Schizophyllum commune H4-8]
WCO003571.1	scaffold20	-	142,562 -142,617	Ribose-phosphate pyrophosphokinase 3 OS=Schizosaccharomyces pombe (strain ATCC 38366 / 972) GN=prs3 PE=1 SV=1	hypothetical protein SERLADRAFT_444553 [Serpula lacrymans var. lacrymans S7.9]
WCO003574.1	scaffold20	+	150,617 -150,672	#N/A	hypothetical protein SCHCODRAFT_103965 [Schizophyllum commune H4-8]
WCO003576.2	scaffold20	-	158,358 -158,412	#N/A	hypothetical protein SERLADRAFT_457923 [Serpula lacrymans var. lacrymans S7.9]
WCO003578.1	scaffold20	+	162,200 -162,270	#N/A	#N/A
WCO003580.1	scaffold20	-	163,985 -164,048	Uncharacterized MFS-type transporter C1399.02 OS=Schizosaccharomyces pombe (strain ATCC 38366 / 972) GN=SPAC1399.02 PE=2 SV=1	hypothetical protein AOL_s00007g297 [Arthrobotrys oligospora ATCC 24927]
WCO003582.2	scaffold20	+	167,604 -167,657	#N/A	#N/A
WCO003593.1	scaffold20	+	209,174 -209,231	Beta-1,3-galactosyltransferase pvg3 OS=Schizosaccharomyces pombe (strain ATCC 38366 / 972) GN=pvg3 PE=1 SV=1	glycosyltransferase family 31 protein [Serpula lacrymans var. lacrymans S7.3]
WCO003594.2	scaffold20	-	218,324 -218,382	Ras-related protein Rab-4B OS=Homo sapiens GN=RAB4B PE=1 SV=1	hypothetical protein SCHCODRAFT_16443 [Schizophyllum commune H4-8]
WCO003594.2	scaffold20	-	218,876 -218,928	Ras-related protein Rab-4B OS=Homo sapiens GN=RAB4B PE=1 SV=1	hypothetical protein SCHCODRAFT_16443 [Schizophyllum commune H4-8]
WCO003600.1	scaffold20	-	229,426 -229,484	#N/A	cupin [Marinomonas mediterranea MMB-1]
WCO003601.7	scaffold20	-	249,371 -249,422	#N/A	hypothetical protein CC1G_13626 [Coprinopsis cinerea okayama7#130]
WCO003601.7	scaffold20	-	249,966 -250,019	#N/A	hypothetical protein CC1G_13626 [Coprinopsis cinerea okayama7#130]
WCO003602.1	scaffold20	-	254,579 -254,631	Uncharacterized protein YEL023C OS=Saccharomyces cerevisiae (strain ATCC 204508 / S288c) GN=YEL023C PE=2 SV=1	hypothetical protein SERLA73DRAFT_96017 [Serpula lacrymans var. lacrymans S7.3]
WCO003606.1	scaffold20	+	263,308 -263,363	Probable glutamine amidotransferase DUG3 OS=Saccharomyces cerevisiae (strain ATCC 204508 / S288c) GN=DUG3 PE=1 SV=1	hypothetical protein SERLA73DRAFT_190285 [Serpula lacrymans var. lacrymans S7.3]
WCO003607.1	scaffold20	+	264,084 -264,140	Uncharacterized protein C23C11.01 OS=Schizosaccharomyces pombe (strain ATCC 38366 / 972) GN=SPAC23C11.01 PE=2 SV=1	hypothetical protein SERLADRAFT_348040 [Serpula lacrymans var. lacrymans S7.9]
WCO003607.1	scaffold20	+	264,839 -264,892	Uncharacterized protein C23C11.01 OS=Schizosaccharomyces pombe (strain ATCC 38366 / 972) GN=SPAC23C11.01 PE=2 SV=1	hypothetical protein SERLADRAFT_348040 [Serpula lacrymans var. lacrymans S7.9]
WCO003609.1	scaffold20	+	266,713 -266,772	Pseudouridine-metabolizing bifunctional protein C1861.05 OS=Schizosaccharomyces pombe (strain ATCC 38366 / 972) GN=SPBC1861.05 PE=2 SV=1	hypothetical protein SERLADRAFT_444897 [Serpula lacrymans var. lacrymans S7.9]
WCO003611.1	scaffold20	-	273,555 -273,633	ADP,ATP carrier protein OS=Neurospora crassa GN=acp PE=3 SV=1	hypothetical protein SERLA73DRAFT_175944 [Serpula lacrymans var. lacrymans S7.3]
WCO003616.1	scaffold20	-	283,128 -283,181	#N/A	hypothetical protein SERLA73DRAFT_98763 [Serpula lacrymans var. lacrymans S7.3]
WCO003623.1	scaffold20	-	296,956 -297,011	Probable endopolygalacturonase A OS=Neosartorya fischeri (strain ATCC 1020 / DSM 3700 / FGSC A1164 / NRRL 181) GN=pgaA PE=3 SV=1	endopolygalacturonase 2 precursor [Chondrostereum purpureum]
WCO003625.1	scaffold20	-	303,244 -303,319	Uncharacterized protein yxjG OS=Bacillus subtilis GN=yxjG PE=4 SV=3	hypothetical protein SERLA73DRAFT_101347 [Serpula lacrymans var. lacrymans S7.3]
WCO003625.1	scaffold20	-	303,853 -303,910	Uncharacterized protein yxjG OS=Bacillus subtilis GN=yxjG PE=4 SV=3	hypothetical protein SERLA73DRAFT_101347 [Serpula lacrymans var. lacrymans S7.3]
WCO003625.1	scaffold20	-	304,140 -304,191	Uncharacterized protein yxjG OS=Bacillus subtilis GN=yxjG PE=4 SV=3	hypothetical protein SERLA73DRAFT_101347 [Serpula lacrymans var. lacrymans S7.3]
WCO003627.1	scaffold20	-	307,851 -307,906	Fatty acid desaturase 3 OS=Mus musculus GN=Fads3 PE=2 SV=2	hypothetical protein SERLA73DRAFT_55783 [Serpula lacrymans var. lacrymans S7.3]
WCO003636.1	scaffold20	-	347,499 -347,550	#N/A	hypothetical protein SERLA73DRAFT_114784 [Serpula lacrymans var. lacrymans S7.3]
WCO003639.1	scaffold20	-	354,368 -354,444	Uncharacterized methyltransferase C70.08c OS=Schizosaccharomyces pombe (strain ATCC 38366 / 972) GN=SPCC70.08c PE=2 SV=1	hypothetical protein SERLA73DRAFT_182980 [Serpula lacrymans var. lacrymans S7.3]
WCO003653.1	scaffold20	+	445,427 -445,484	#N/A	hypothetical protein SERLADRAFT_442812 [Serpula lacrymans var. lacrymans S7.9]
WCO003655.1	scaffold20	+	447,531 -447,619	Protein hob1 OS=Schizosaccharomyces pombe (strain ATCC 38366 / 972) GN=hob1 PE=1 SV=1	hypothetical protein SERLA73DRAFT_116945 [Serpula lacrymans var. lacrymans S7.3]
WCO003658.1	scaffold20	+	458,769 -458,821	ATP-dependent RNA helicase DBP3 OS=Cryptococcus neoformans GN=DBP3 PE=3 SV=1	hypothetical protein SERLA73DRAFT_190656 [Serpula lacrymans var. lacrymans S7.3]
WCO003660.1	scaffold20	-	483,406 -483,500	TPR and ankyrin repeat-containing protein 1 OS=Homo sapiens GN=TRANK1 PE=2 SV=4	hypothetical protein SERLADRAFT_442812 [Serpula lacrymans var. lacrymans S7.9]
WCO003664.1	scaffold20	-	516,242 -516,295	Protein phosphatase 2C homolog 2 OS=Schizosaccharomyces pombe (strain ATCC 38366 / 972) GN=ptc2 PE=2 SV=1	hypothetical protein SERLA73DRAFT_192192 [Serpula lacrymans var. lacrymans S7.3]
WCO003666.2	scaffold20	-	537,056 -537,108	Aldo-keto reductase yakc [NADP+] OS=Schizosaccharomyces pombe (strain ATCC 38366 / 972) GN=yakc PE=1 SV=1	hypothetical protein SCHCODRAFT_55306 [Schizophyllum commune H4-8]
WCO003681.1	scaffold20	-	606,228 -606,282	Mitogen-activated protein kinase HOG1 OS=Cryptococcus neoformans var. grubii GN=HOG1 PE=1 SV=1	mitogen activated protein kinase [Ganoderma lucidum]
WCO003681.1	scaffold20	-	606,837 -606,897	Mitogen-activated protein kinase HOG1 OS=Cryptococcus neoformans var. grubii GN=HOG1 PE=1 SV=1	mitogen activated protein kinase [Ganoderma lucidum]
WCO003681.1	scaffold20	-	606,946 -607,011	Mitogen-activated protein kinase HOG1 OS=Cryptococcus neoformans var. grubii GN=HOG1 PE=1 SV=1	mitogen activated protein kinase [Ganoderma lucidum]
WCO003682.1	scaffold20	+	608,993 -609,045	NADH-cytochrome b5 reductase 2 OS=Ustilago maydis GN=MCR1 PE=3 SV=1	hypothetical protein SERLA73DRAFT_174501 [Serpula lacrymans var. lacrymans S7.3]
WCO003684.1	scaffold20	+	610,517 -610,572	#N/A	conserved hypothetical protein [Neospora caninum Liverpool]
WCO003684.1	scaffold20	+	610,690 -610,743	#N/A	conserved hypothetical protein [Neospora caninum Liverpool]
WCO003685.1	scaffold20	+	611,656 -611,707	Uncharacterized protein MJ1628 OS=Methanocaldococcus jannaschii (strain ATCC 43067 / DSM 2661 / JAL-1 / JCM 10045 / NBRC 100440) GN=MJ1628 PE=4 SV=1	hypothetical protein TTE0034 [Thermoanaerobacter tengcongensis MB4]
WCO003685.1	scaffold20	+	611,766 -611,817	Uncharacterized protein MJ1628 OS=Methanocaldococcus jannaschii (strain ATCC 43067 / DSM 2661 / JAL-1 / JCM 10045 / NBRC 100440) GN=MJ1628 PE=4 SV=1	hypothetical protein TTE0034 [Thermoanaerobacter tengcongensis MB4]
WCO003685.1	scaffold20	+	612,180 -612,237	Uncharacterized protein MJ1628 OS=Methanocaldococcus jannaschii (strain ATCC 43067 / DSM 2661 / JAL-1 / JCM 10045 / NBRC 100440) GN=MJ1628 PE=4 SV=1	hypothetical protein TTE0034 [Thermoanaerobacter tengcongensis MB4]
WCO003689.1	scaffold20	+	623,363 -623,417	Zinc-type alcohol dehydrogenase-like protein C1773.06c OS=Schizosaccharomyces pombe (strain ATCC 38366 / 972) GN=SPBC1773.06c PE=2 SV=1	hypothetical protein SERLA73DRAFT_137349 [Serpula lacrymans var. lacrymans S7.3]
WCO003694.1	scaffold203	-	3,041 -3,115	UPF0406 protein C16orf57 homolog OS=Mus musculus PE=2 SV=1	hypothetical protein SERLA73DRAFT_91348 [Serpula lacrymans var. lacrymans S7.3]
WCO003694.1	scaffold203	-	3,638 -3,694	UPF0406 protein C16orf57 homolog OS=Mus musculus PE=2 SV=1	hypothetical protein SERLA73DRAFT_91348 [Serpula lacrymans var. lacrymans S7.3]
WCO003701.1	scaffold21	+	3,415 -3,466	#N/A	hypothetical protein SERLA73DRAFT_186261 [Serpula lacrymans var. lacrymans S7.3]
WCO003709.1	scaffold21	-	39,728 -39,784	Uncharacterized phosphatase C823.14 OS=Schizosaccharomyces pombe (strain ATCC 38366 / 972) GN=SPAC823.14 PE=2 SV=1	hypothetical protein SERLA73DRAFT_175860 [Serpula lacrymans var. lacrymans S7.3]
WCO003713.2	scaffold21	-	53,652 -53,705	Inositol oxygenase OS=Dictyostelium discoideum GN=miox PE=3 SV=1	myo-inositol oxygenase [Phanerochaete chrysosporium]
WCO003713.2	scaffold21	-	54,306 -54,367	Inositol oxygenase OS=Dictyostelium discoideum GN=miox PE=3 SV=1	myo-inositol oxygenase [Phanerochaete chrysosporium]
WCO003720.1	scaffold21	+	75,421 -75,472	Uncharacterized permease C29B12.14c OS=Schizosaccharomyces pombe (strain ATCC 38366 / 972) GN=SPAC29B12.14c PE=2 SV=1	hypothetical protein SCHCODRAFT_60986 [Schizophyllum commune H4-8]
WCO003723.1	scaffold21	+	83,627 -83,696	mRNA export protein mlo3 OS=Schizosaccharomyces pombe (strain ATCC 38366 / 972) GN=mlo3 PE=1 SV=1	hypothetical protein SERLA73DRAFT_190445 [Serpula lacrymans var. lacrymans S7.3]
WCO003725.1	scaffold21	-	87,126 -87,177	#N/A	hypothetical protein SERLADRAFT_445479 [Serpula lacrymans var. lacrymans S7.9]
WCO003738.3	scaffold21	-	127,022 -127,075	Nitronate monooxygenase OS=Pseudomonas aeruginosa GN=PA1024 PE=1 SV=1	hypothetical protein SERLADRAFT_469665 [Serpula lacrymans var. lacrymans S7.9]
WCO003738.3	scaffold21	-	127,440 -127,491	Nitronate monooxygenase OS=Pseudomonas aeruginosa GN=PA1024 PE=1 SV=1	hypothetical protein SERLADRAFT_469665 [Serpula lacrymans var. lacrymans S7.9]
WCO003748.1	scaffold21	+	167,356 -167,407	Mitomycin radical oxidase OS=Streptomyces lavendulae GN=mcrA PE=1 SV=2	hypothetical protein SERLADRAFT_359751 [Serpula lacrymans var. lacrymans S7.9]
WCO003748.1	scaffold21	+	167,726 -167,781	Mitomycin radical oxidase OS=Streptomyces lavendulae GN=mcrA PE=1 SV=2	hypothetical protein SERLADRAFT_359751 [Serpula lacrymans var. lacrymans S7.9]
WCO003748.1	scaffold21	+	168,277 -168,330	Mitomycin radical oxidase OS=Streptomyces lavendulae GN=mcrA PE=1 SV=2	hypothetical protein SERLADRAFT_359751 [Serpula lacrymans var. lacrymans S7.9]
WCO003748.1	scaffold21	+	168,612 -168,667	Mitomycin radical oxidase OS=Streptomyces lavendulae GN=mcrA PE=1 SV=2	hypothetical protein SERLADRAFT_359751 [Serpula lacrymans var. lacrymans S7.9]
WCO003750.1	scaffold21	-	172,645 -172,697	#N/A	hypothetical protein SERLA73DRAFT_181362 [Serpula lacrymans var. lacrymans S7.3]
WCO003751.1	scaffold21	-	181,344 -181,400	Protein unc-80 homolog OS=Drosophila melanogaster GN=CG18437 PE=2 SV=4	hypothetical protein SERLADRAFT_433545 [Serpula lacrymans var. lacrymans S7.9]
WCO003752.1	scaffold21	-	184,646 -184,702	Polyadenylate-binding protein, cytoplasmic and nuclear OS=Aspergillus oryzae (strain ATCC 42149 / RIB 40) GN=pab1 PE=3 SV=1	hypothetical protein CC1G_02548 [Coprinopsis cinerea okayama7#130]
WCO003753.1	scaffold21	+	186,042 -186,096	#N/A	hypothetical protein SERLA73DRAFT_83806 [Serpula lacrymans var. lacrymans S7.3]
WCO003753.1	scaffold21	+	186,411 -186,472	#N/A	hypothetical protein SERLA73DRAFT_83806 [Serpula lacrymans var. lacrymans S7.3]
WCO003753.1	scaffold21	+	186,573 -186,655	#N/A	hypothetical protein SERLA73DRAFT_83806 [Serpula lacrymans var. lacrymans S7.3]
WCO003753.1	scaffold21	+	186,723 -186,777	#N/A	hypothetical protein SERLA73DRAFT_83806 [Serpula lacrymans var. lacrymans S7.3]
WCO003753.1	scaffold21	+	186,851 -186,926	#N/A	hypothetical protein SERLA73DRAFT_83806 [Serpula lacrymans var. lacrymans S7.3]
WCO003754.3	scaffold21	-	187,477 -187,532	Probable 5-formyltetrahydrofolate cyclo-ligase OS=Caenorhabditis elegans GN=Y106G6E.4 PE=2 SV=1	hypothetical protein SERLA73DRAFT_46034 [Serpula lacrymans var. lacrymans S7.3]
WCO003754.3	scaffold21	-	187,872 -187,924	Probable 5-formyltetrahydrofolate cyclo-ligase OS=Caenorhabditis elegans GN=Y106G6E.4 PE=2 SV=1	hypothetical protein SERLA73DRAFT_46034 [Serpula lacrymans var. lacrymans S7.3]
WCO003758.1	scaffold21	+	200,770 -200,823	Phosphopantothenate--cysteine ligase CAB2 OS=Saccharomyces cerevisiae (strain ATCC 204508 / S288c) GN=CAB2 PE=1 SV=1	phosphopantothenate-cysteine ligase [Coprinopsis cinerea okayama7#130]
WCO003766.1	scaffold21	+	236,465 -236,522	Methionyl-tRNA formyltransferase OS=Staphylococcus epidermidis (strain ATCC 35984 / RP62A) GN=fmt PE=3 SV=1	hypothetical protein SERLADRAFT_359551 [Serpula lacrymans var. lacrymans S7.9]
WCO003771.1	scaffold21	-	247,206 -247,261	#N/A	hypothetical protein SCHCODRAFT_60952 [Schizophyllum commune H4-8]
WCO003771.1	scaffold21	-	248,160 -248,227	#N/A	hypothetical protein SCHCODRAFT_60952 [Schizophyllum commune H4-8]
WCO003773.1	scaffold21	-	253,163 -253,215	#N/A	hypothetical protein SERLA73DRAFT_175438 [Serpula lacrymans var. lacrymans S7.3]
WCO003778.1	scaffold21	-	267,194 -267,248	Xenotropic and polytropic retrovirus receptor 1 homolog OS=Danio rerio GN=xpr1 PE=3 SV=1	EXS family protein/ERD1/XPR1/SYG1 family protein [Coprinopsis cinerea okayama7#130]
WCO003785.1	scaffold21	+	286,008 -286,061	Exopolygalacturonase X OS=Aspergillus niger GN=pgaX PE=3 SV=1	glycoside hydrolase family 28 protein [Serpula lacrymans var. lacrymans S7.3]
WCO003786.1	scaffold21	+	288,193 -288,248	#N/A	hypothetical protein PGTG_02049 [Puccinia graminis f. sp. tritici CRL 75-36-700-3]
WCO003796.1	scaffold21	+	360,093 -360,399	Probable mitochondrial ATPase complex subunit atp10 OS=Schizosaccharomyces pombe (strain ATCC 38366 / 972) GN=atp10 PE=2 SV=1	hypothetical protein SERLA73DRAFT_116717 [Serpula lacrymans var. lacrymans S7.3]
WCO003796.1	scaffold21	+	360,858 -361,053	Probable mitochondrial ATPase complex subunit atp10 OS=Schizosaccharomyces pombe (strain ATCC 38366 / 972) GN=atp10 PE=2 SV=1	hypothetical protein SERLA73DRAFT_116717 [Serpula lacrymans var. lacrymans S7.3]
WCO003801.2	scaffold21	+	380,138 -380,190	#N/A	#N/A
WCO003806.1	scaffold21	+	395,918 -395,971	#N/A	#N/A
WCO003810.1	scaffold21	+	402,882 -403,507	Glucosamine--fructose-6-phosphate aminotransferase [isomerizing] OS=Saccharomyces cerevisiae (strain ATCC 204508 / S288c) GN=GFA1 PE=1 SV=4	hypothetical protein SERLA73DRAFT_175328 [Serpula lacrymans var. lacrymans S7.3]
WCO003823.5	scaffold21	+	481,968 -482,022	K(+)/H(+) antiporter 1 OS=Schizosaccharomyces pombe (strain ATCC 38366 / 972) GN=kha1 PE=2 SV=1	hypothetical protein SERLA73DRAFT_63288 [Serpula lacrymans var. lacrymans S7.3]
WCO003825.1	scaffold21	-	504,696 -504,760	Uncharacterized protein C22orf25 OS=Homo sapiens GN=C22orf25 PE=2 SV=1	hypothetical protein SERLA73DRAFT_126376 [Serpula lacrymans var. lacrymans S7.3]
WCO003838.5	scaffold21	+	545,707 -545,772	Histone deacetylase HOS3 OS=Saccharomyces cerevisiae (strain ATCC 204508 / S288c) GN=HOS3 PE=1 SV=1	hypothetical protein CC1G_08016 [Coprinopsis cinerea okayama7#130]
WCO003838.5	scaffold21	+	546,025 -546,080	Histone deacetylase HOS3 OS=Saccharomyces cerevisiae (strain ATCC 204508 / S288c) GN=HOS3 PE=1 SV=1	hypothetical protein CC1G_08016 [Coprinopsis cinerea okayama7#130]
WCO003838.5	scaffold21	+	546,293 -546,347	Histone deacetylase HOS3 OS=Saccharomyces cerevisiae (strain ATCC 204508 / S288c) GN=HOS3 PE=1 SV=1	hypothetical protein CC1G_08016 [Coprinopsis cinerea okayama7#130]
WCO003846.1	scaffold21	-	602,291 -602,348	#N/A	hypothetical protein SERLA73DRAFT_79466 [Serpula lacrymans var. lacrymans S7.3]
WCO003848.1	scaffold21	-	613,015 -613,078	#N/A	#N/A
WCO003849.3	scaffold21	-	618,777 -618,834	Ent-kaurene oxidase OS=Gibberella intermedia GN=CYP503A1 PE=1 SV=1	cytochrome P450 [Postia placenta]
WCO003849.3	scaffold21	-	619,075 -619,145	Ent-kaurene oxidase OS=Gibberella intermedia GN=CYP503A1 PE=1 SV=1	cytochrome P450 [Postia placenta]
WCO003851.1	scaffold21	+	629,967 -630,022	Uncharacterized transporter C323.07c OS=Schizosaccharomyces pombe (strain ATCC 38366 / 972) GN=SPAC323.07c PE=1 SV=1	hypothetical protein SERLADRAFT_456573 [Serpula lacrymans var. lacrymans S7.9]
WCO003852.2	scaffold21	+	634,604 -634,661	Stress-activated map kinase-interacting protein 1 OS=Schizosaccharomyces pombe (strain ATCC 38366 / 972) GN=sin1 PE=1 SV=1	hypothetical protein SERLA73DRAFT_174884 [Serpula lacrymans var. lacrymans S7.3]
WCO003862.1	scaffold22	+	27,313 -27,384	Isocitrate dehydrogenase [NADP], mitochondrial OS=Aspergillus niger GN=icdA PE=2 SV=1	hypothetical protein SERLA73DRAFT_51285 [Serpula lacrymans var. lacrymans S7.3]
WCO003862.1	scaffold22	+	27,844 -27,898	Isocitrate dehydrogenase [NADP], mitochondrial OS=Aspergillus niger GN=icdA PE=2 SV=1	hypothetical protein SERLA73DRAFT_51285 [Serpula lacrymans var. lacrymans S7.3]
WCO003863.1	scaffold22	-	29,937 -29,992	Uncharacterized protein C1494.08c OS=Schizosaccharomyces pombe (strain ATCC 38366 / 972) GN=SPCC1494.08c PE=2 SV=1	hypothetical protein SERLA73DRAFT_159695 [Serpula lacrymans var. lacrymans S7.3]
WCO003865.1	scaffold22	-	35,812 -35,886	Threonine synthase OS=Schizosaccharomyces pombe (strain ATCC 38366 / 972) GN=thrc PE=1 SV=1	hypothetical protein SCHCODRAFT_82488 [Schizophyllum commune H4-8]
WCO003866.1	scaffold22	+	39,303 -39,363	#N/A	protein kinase subdomain-containing protein PKL/ccin9 [Coprinopsis cinerea okayama7#130]
WCO003874.1	scaffold22	+	69,212 -69,275	Protein LDB17 OS=Saccharomyces cerevisiae (strain ATCC 204508 / S288c) GN=LDB17 PE=1 SV=1	hypothetical protein SERLA73DRAFT_105792 [Serpula lacrymans var. lacrymans S7.3]
WCO003875.1	scaffold22	+	75,031 -75,097	Calcium/calmodulin-dependent protein kinase type I OS=Schizosaccharomyces pombe (strain ATCC 38366 / 972) GN=cmk1 PE=1 SV=1	hypothetical protein SCHCODRAFT_85389 [Schizophyllum commune H4-8]
WCO003878.1	scaffold22	+	85,130 -85,183	Polyporopepsin OS=Irpex lacteus PE=1 SV=1	hypothetical protein SERLA73DRAFT_178865 [Serpula lacrymans var. lacrymans S7.3]
WCO003879.1	scaffold22	+	91,299 -91,354	#N/A	hypothetical protein CC1G_01903 [Coprinopsis cinerea okayama7#130]
WCO003879.1	scaffold22	+	91,465 -91,519	#N/A	hypothetical protein CC1G_01903 [Coprinopsis cinerea okayama7#130]
WCO003879.1	scaffold22	+	91,637 -91,693	#N/A	hypothetical protein CC1G_01903 [Coprinopsis cinerea okayama7#130]
WCO003898.1	scaffold22	-	150,103 -150,158	Uncharacterized protein YOR021C OS=Saccharomyces cerevisiae (strain ATCC 204508 / S288c) GN=YOR021C PE=1 SV=1	hypothetical protein CC1G_07490 [Coprinopsis cinerea okayama7#130]
WCO003900.1	scaffold22	-	158,225 -158,282	Uncharacterized MFS-type transporter yusP OS=Bacillus subtilis GN=yusP PE=3 SV=1	major facilitator superfamily protein [Polysphondylium pallidum PN500]
WCO003903.1	scaffold22	-	165,640 -165,744	RNA polymerase-associated protein C651.09c OS=Schizosaccharomyces pombe (strain ATCC 38366 / 972) GN=SPBC651.09c PE=1 SV=1	hypothetical protein SERLA73DRAFT_167323 [Serpula lacrymans var. lacrymans S7.3]
WCO003903.1	scaffold22	-	166,317 -166,374	RNA polymerase-associated protein C651.09c OS=Schizosaccharomyces pombe (strain ATCC 38366 / 972) GN=SPBC651.09c PE=1 SV=1	hypothetical protein SERLA73DRAFT_167323 [Serpula lacrymans var. lacrymans S7.3]
WCO003905.1	scaffold22	+	174,818 -174,871	DDB1- and CUL4-associated factor 13 OS=Gallus gallus GN=DCAF13 PE=2 SV=1	hypothetical protein SERLA73DRAFT_179296 [Serpula lacrymans var. lacrymans S7.3]
WCO003909.1	scaffold22	-	185,263 -185,315	Uncharacterized protein C1A6.10 OS=Schizosaccharomyces pombe (strain ATCC 38366 / 972) GN=SPAC1A6.10 PE=2 SV=1	hypothetical protein SERLADRAFT_355419 [Serpula lacrymans var. lacrymans S7.9]
WCO003912.1	scaffold22	+	192,671 -192,726	UPF0368 protein YPL225W OS=Saccharomyces cerevisiae (strain ATCC 204508 / S288c) GN=YPL225W PE=1 SV=1	hypothetical protein SERLADRAFT_436724 [Serpula lacrymans var. lacrymans S7.9]
WCO003912.1	scaffold22	+	193,282 -193,337	UPF0368 protein YPL225W OS=Saccharomyces cerevisiae (strain ATCC 204508 / S288c) GN=YPL225W PE=1 SV=1	hypothetical protein SERLADRAFT_436724 [Serpula lacrymans var. lacrymans S7.9]
WCO003912.1	scaffold22	+	193,353 -193,409	UPF0368 protein YPL225W OS=Saccharomyces cerevisiae (strain ATCC 204508 / S288c) GN=YPL225W PE=1 SV=1	hypothetical protein SERLADRAFT_436724 [Serpula lacrymans var. lacrymans S7.9]
WCO003913.4	scaffold22	-	194,826 -194,883	Protein BTN1 OS=Ustilago maydis GN=BTN1 PE=3 SV=1	BTN1 [Coprinopsis cinerea okayama7#130]
WCO003913.4	scaffold22	-	195,111 -195,164	Protein BTN1 OS=Ustilago maydis GN=BTN1 PE=3 SV=1	BTN1 [Coprinopsis cinerea okayama7#130]
WCO003913.4	scaffold22	-	195,232 -195,295	Protein BTN1 OS=Ustilago maydis GN=BTN1 PE=3 SV=1	BTN1 [Coprinopsis cinerea okayama7#130]
WCO003913.4	scaffold22	-	195,601 -196,132	Protein BTN1 OS=Ustilago maydis GN=BTN1 PE=3 SV=1	BTN1 [Coprinopsis cinerea okayama7#130]
WCO003918.1	scaffold22	-	215,296 -215,347	#N/A	#N/A
WCO003926.1	scaffold22	+	237,624 -237,787	Cytochrome P450 52A13 OS=Debaryomyces hansenii (strain ATCC 36239 / CBS 767 / JCM 1990 / NBRC 0083 / IGC 2968) GN=CYP52A13 PE=2 SV=1	cytochrome P450 [Postia placenta]
WCO003926.1	scaffold22	+	238,724 -238,785	Cytochrome P450 52A13 OS=Debaryomyces hansenii (strain ATCC 36239 / CBS 767 / JCM 1990 / NBRC 0083 / IGC 2968) GN=CYP52A13 PE=2 SV=1	cytochrome P450 [Postia placenta]
WCO003931.1	scaffold22	+	254,830 -254,883	Uncharacterized protein C11D3.15 OS=Schizosaccharomyces pombe (strain ATCC 38366 / 972) GN=SPAC11D3.15 PE=2 SV=1	hypothetical protein SERLA73DRAFT_110519 [Serpula lacrymans var. lacrymans S7.3]
WCO003931.1	scaffold22	+	255,332 -255,386	Uncharacterized protein C11D3.15 OS=Schizosaccharomyces pombe (strain ATCC 38366 / 972) GN=SPAC11D3.15 PE=2 SV=1	hypothetical protein SERLA73DRAFT_110519 [Serpula lacrymans var. lacrymans S7.3]
WCO003938.1	scaffold22	+	275,196 -275,263	#N/A	hypothetical protein SERLA73DRAFT_176179 [Serpula lacrymans var. lacrymans S7.3]
WCO003939.1	scaffold22	-	276,103 -276,157	Putative urea carboxylase OS=Emericella nidulans GN=lamA PE=2 SV=2	hypothetical protein SERLA73DRAFT_169686 [Serpula lacrymans var. lacrymans S7.3]
WCO003940.1	scaffold22	+	282,234 -282,292	Lactam utilization protein lamB OS=Emericella nidulans GN=lamB PE=2 SV=2	hypothetical protein SERLA73DRAFT_183982 [Serpula lacrymans var. lacrymans S7.3]
WCO003957.2	scaffold22	+	341,984 -342,035	Sorbitol dehydrogenase OS=Bombyx mori GN=SDH PE=2 SV=1	hypothetical protein SERLA73DRAFT_165253 [Serpula lacrymans var. lacrymans S7.3]
WCO003966.1	scaffold22	+	419,210 -419,266	#N/A	hypothetical protein SCHCODRAFT_57442 [Schizophyllum commune H4-8]
WCO003966.1	scaffold22	+	420,290 -420,345	#N/A	hypothetical protein SCHCODRAFT_57442 [Schizophyllum commune H4-8]
WCO003967.1	scaffold22	-	422,611 -422,663	#N/A	hypothetical protein SERLA73DRAFT_166958 [Serpula lacrymans var. lacrymans S7.3]
WCO003969.1	scaffold22	+	446,416 -446,492	Putative esterase YMR210W OS=Saccharomyces cerevisiae (strain ATCC 204508 / S288c) GN=YMR210W PE=1 SV=1	hypothetical protein SCHCODRAFT_65243 [Schizophyllum commune H4-8]
WCO003982.1	scaffold22	-	502,540 -502,597	rRNA-processing protein EFG1 OS=Coprinopsis cinerea (strain Okayama-7 / 130 / FGSC 9003) GN=EFG1 PE=3 SV=1	hypothetical protein CC1G_04573 [Coprinopsis cinerea okayama7#130]
WCO003982.1	scaffold22	-	502,747 -502,825	rRNA-processing protein EFG1 OS=Coprinopsis cinerea (strain Okayama-7 / 130 / FGSC 9003) GN=EFG1 PE=3 SV=1	hypothetical protein CC1G_04573 [Coprinopsis cinerea okayama7#130]
WCO003996.1	scaffold22	+	554,265 -554,318	CaiB/baiF CoA-transferase family protein C7orf10 homolog OS=Rattus norvegicus PE=2 SV=1	hypothetical protein SERLADRAFT_462751 [Serpula lacrymans var. lacrymans S7.9]
WCO003999.1	scaffold22	+	565,130 -565,181	Flavin-containing monooxygenase YUCCA9 OS=Arabidopsis thaliana GN=YUC9 PE=2 SV=1	dimethylaniline monooxygenase (N-oxide-forming) [Rhodococcus jostii RHA1]
WCO003999.1	scaffold22	+	565,428 -565,482	Flavin-containing monooxygenase YUCCA9 OS=Arabidopsis thaliana GN=YUC9 PE=2 SV=1	dimethylaniline monooxygenase (N-oxide-forming) [Rhodococcus jostii RHA1]
WCO004000.1	scaffold22	+	567,417 -567,472	Dynamin-binding protein OS=Homo sapiens GN=DNMBP PE=1 SV=1	hypothetical protein SERLADRAFT_367749 [Serpula lacrymans var. lacrymans S7.9]
WCO004001.1	scaffold22	-	570,983 -571,086	FAD-linked oxidoreductase DDB_G0289697 OS=Dictyostelium discoideum GN=DDB_G0289697 PE=2 SV=1	hypothetical protein SERLA73DRAFT_86778 [Serpula lacrymans var. lacrymans S7.3]
WCO004001.1	scaffold22	-	573,355 -574,132	FAD-linked oxidoreductase DDB_G0289697 OS=Dictyostelium discoideum GN=DDB_G0289697 PE=2 SV=1	hypothetical protein SERLA73DRAFT_86778 [Serpula lacrymans var. lacrymans S7.3]
WCO004011.1	scaffold225	-	3,001 -3,079	#N/A	#N/A
WCO004015.1	scaffold23	-	15,334 -15,391	#N/A	hypothetical protein SERLA73DRAFT_92477 [Serpula lacrymans var. lacrymans S7.3]
WCO004019.2	scaffold23	-	36,496 -36,550	Pathogenesis-related protein 5 OS=Arabidopsis thaliana GN=At1g75040 PE=1 SV=1	hypothetical protein SERLA73DRAFT_173302 [Serpula lacrymans var. lacrymans S7.3]
WCO004019.2	scaffold23	-	36,940 -36,992	Pathogenesis-related protein 5 OS=Arabidopsis thaliana GN=At1g75040 PE=1 SV=1	hypothetical protein SERLA73DRAFT_173302 [Serpula lacrymans var. lacrymans S7.3]
WCO004022.1	scaffold23	-	66,781 -66,914	Uncharacterized transcriptional regulatory protein C1F7.11c OS=Schizosaccharomyces pombe (strain ATCC 38366 / 972) GN=SPAC1F7.11c PE=2 SV=1	hypothetical protein SERLADRAFT_355454 [Serpula lacrymans var. lacrymans S7.9]
WCO004022.1	scaffold23	-	67,047 -67,138	Uncharacterized transcriptional regulatory protein C1F7.11c OS=Schizosaccharomyces pombe (strain ATCC 38366 / 972) GN=SPAC1F7.11c PE=2 SV=1	hypothetical protein SERLADRAFT_355454 [Serpula lacrymans var. lacrymans S7.9]
WCO004022.1	scaffold23	-	67,627 -67,829	Uncharacterized transcriptional regulatory protein C1F7.11c OS=Schizosaccharomyces pombe (strain ATCC 38366 / 972) GN=SPAC1F7.11c PE=2 SV=1	hypothetical protein SERLADRAFT_355454 [Serpula lacrymans var. lacrymans S7.9]
WCO004022.1	scaffold23	-	68,100 -68,152	Uncharacterized transcriptional regulatory protein C1F7.11c OS=Schizosaccharomyces pombe (strain ATCC 38366 / 972) GN=SPAC1F7.11c PE=2 SV=1	hypothetical protein SERLADRAFT_355454 [Serpula lacrymans var. lacrymans S7.9]
WCO004022.1	scaffold23	-	68,299 -68,359	Uncharacterized transcriptional regulatory protein C1F7.11c OS=Schizosaccharomyces pombe (strain ATCC 38366 / 972) GN=SPAC1F7.11c PE=2 SV=1	hypothetical protein SERLADRAFT_355454 [Serpula lacrymans var. lacrymans S7.9]
WCO004023.1	scaffold23	-	71,944 -71,999	Ubiquitin carboxyl-terminal hydrolase 18 OS=Arabidopsis thaliana GN=UBP18 PE=2 SV=2	hypothetical protein SCHCODRAFT_105332 [Schizophyllum commune H4-8]
WCO004043.1	scaffold23	+	179,591 -179,642	Tetratricopeptide repeat protein 39B OS=Xenopus tropicalis GN=ttc39b PE=2 SV=1	hypothetical protein CC1G_12456 [Coprinopsis cinerea okayama7#130]
WCO004043.1	scaffold23	+	180,931 -180,986	Tetratricopeptide repeat protein 39B OS=Xenopus tropicalis GN=ttc39b PE=2 SV=1	hypothetical protein CC1G_12456 [Coprinopsis cinerea okayama7#130]
WCO004045.1	scaffold23	+	186,073 -186,131	#N/A	hypothetical protein SCHCODRAFT_238421 [Schizophyllum commune H4-8]
WCO004045.1	scaffold23	+	186,294 -186,347	#N/A	hypothetical protein SCHCODRAFT_238421 [Schizophyllum commune H4-8]
WCO004046.1	scaffold23	-	191,148 -191,205	Uncharacterized protein YML020W OS=Saccharomyces cerevisiae (strain ATCC 204508 / S288c) GN=YML020W PE=1 SV=1	hypothetical protein SERLA73DRAFT_191640 [Serpula lacrymans var. lacrymans S7.3]
WCO004046.1	scaffold23	-	193,646 -193,920	Uncharacterized protein YML020W OS=Saccharomyces cerevisiae (strain ATCC 204508 / S288c) GN=YML020W PE=1 SV=1	hypothetical protein SERLA73DRAFT_191640 [Serpula lacrymans var. lacrymans S7.3]
WCO004048.1	scaffold23	-	197,753 -197,807	#N/A	copper transporter [Coprinopsis cinerea okayama7#130]
WCO004059.3	scaffold23	-	247,516 -247,574	Uncharacterized esterase/lipase C417.12 OS=Schizosaccharomyces pombe (strain ATCC 38366 / 972) GN=SPCC417.12 PE=2 SV=1	hypothetical protein SERLA73DRAFT_93724 [Serpula lacrymans var. lacrymans S7.3]
WCO004059.3	scaffold23	-	248,171 -248,228	Uncharacterized esterase/lipase C417.12 OS=Schizosaccharomyces pombe (strain ATCC 38366 / 972) GN=SPCC417.12 PE=2 SV=1	hypothetical protein SERLA73DRAFT_93724 [Serpula lacrymans var. lacrymans S7.3]
WCO004059.3	scaffold23	-	248,329 -248,387	Uncharacterized esterase/lipase C417.12 OS=Schizosaccharomyces pombe (strain ATCC 38366 / 972) GN=SPCC417.12 PE=2 SV=1	hypothetical protein SERLA73DRAFT_93724 [Serpula lacrymans var. lacrymans S7.3]
WCO004059.3	scaffold23	-	248,820 -248,875	Uncharacterized esterase/lipase C417.12 OS=Schizosaccharomyces pombe (strain ATCC 38366 / 972) GN=SPCC417.12 PE=2 SV=1	hypothetical protein SERLA73DRAFT_93724 [Serpula lacrymans var. lacrymans S7.3]
WCO004059.3	scaffold23	-	248,922 -248,974	Uncharacterized esterase/lipase C417.12 OS=Schizosaccharomyces pombe (strain ATCC 38366 / 972) GN=SPCC417.12 PE=2 SV=1	hypothetical protein SERLA73DRAFT_93724 [Serpula lacrymans var. lacrymans S7.3]
WCO004061.2	scaffold23	-	259,633 -259,869	Oxalate decarboxylase oxdC OS=Bacillus subtilis GN=oxdC PE=1 SV=1	conserved hypothetical protein [Magnaporthe oryzae 70-15]
WCO004062.1	scaffold23	-	278,361 -278,413	#N/A	hypothetical protein SERLA73DRAFT_78495 [Serpula lacrymans var. lacrymans S7.3]
WCO004066.1	scaffold23	+	296,446 -296,509	Probable ATP-dependent DNA helicase HFM1 OS=Xenopus tropicalis GN=hfm1 PE=2 SV=1	hypothetical protein SERLA73DRAFT_76746 [Serpula lacrymans var. lacrymans S7.3]
WCO004070.1	scaffold23	+	317,240 -317,296	#N/A	hypothetical protein CLUG_05296 [Clavispora lusitaniae ATCC 42720]
WCO004074.1	scaffold23	+	335,126 -335,177	Mitochondrial substrate carrier family protein G OS=Dictyostelium discoideum GN=mcfG PE=2 SV=1	hypothetical protein SCHCODRAFT_78841 [Schizophyllum commune H4-8]
WCO004076.1	scaffold23	+	344,917 -344,969	#N/A	hypothetical protein SERLA73DRAFT_190633 [Serpula lacrymans var. lacrymans S7.3]
WCO004090.3	scaffold23	+	399,423 -399,486	#N/A	hypothetical protein SERLA73DRAFT_116909 [Serpula lacrymans var. lacrymans S7.3]
WCO004107.1	scaffold23	+	471,033 -471,084	Rhamnolipids biosynthesis 3-oxoacyl-[acyl-carrier-protein] reductase OS=Pseudomonas aeruginosa GN=rhlG PE=1 SV=1	short-chain dehydrogenase [Coprinopsis cinerea okayama7#130]
WCO004121.1	scaffold23	+	568,257 -568,435	Pre-rRNA-processing protein IPI3 OS=Ustilago maydis GN=IPI3 PE=3 SV=1	hypothetical protein SERLA73DRAFT_184727 [Serpula lacrymans var. lacrymans S7.3]
WCO004121.1	scaffold23	+	568,699 -568,849	Pre-rRNA-processing protein IPI3 OS=Ustilago maydis GN=IPI3 PE=3 SV=1	hypothetical protein SERLA73DRAFT_184727 [Serpula lacrymans var. lacrymans S7.3]
WCO004121.1	scaffold23	+	569,175 -569,229	Pre-rRNA-processing protein IPI3 OS=Ustilago maydis GN=IPI3 PE=3 SV=1	hypothetical protein SERLA73DRAFT_184727 [Serpula lacrymans var. lacrymans S7.3]
WCO004122.1	scaffold23	-	569,881 -569,939	NADH-ubiquinone oxidoreductase 21 kDa subunit OS=Neurospora crassa GN=nuo-21 PE=1 SV=1	hypothetical protein CC1G_00995 [Coprinopsis cinerea okayama7#130]
WCO004139.1	scaffold24	-	29,891 -29,953	Alternative oxidase, mitochondrial OS=Cryptococcus neoformans var. grubii GN=AOX1 PE=3 SV=1	AOX, alternative oxidase mitochondrial precursor [Serpula lacrymans var. lacrymans S7.3]
WCO004140.1	scaffold24	+	31,753 -31,806	Uncharacterized transcriptional regulatory protein C1F7.11c OS=Schizosaccharomyces pombe (strain ATCC 38366 / 972) GN=SPAC1F7.11c PE=2 SV=1	hypothetical protein SERLA73DRAFT_169135 [Serpula lacrymans var. lacrymans S7.3]
WCO004143.2	scaffold24	-	47,308 -47,367	Quinic acid utilization activator OS=Emericella nidulans GN=qutA PE=4 SV=2	hypothetical protein CC1G_02915 [Coprinopsis cinerea okayama7#130]
WCO004146.1	scaffold24	-	58,828 -58,909	Protein FYV4, mitochondrial OS=Ashbya gossypii (strain ATCC 10895 / CBS 109.51 / FGSC 9923 / NRRL Y-1056) GN=FYV4 PE=3 SV=1	hypothetical protein SERLA73DRAFT_138756 [Serpula lacrymans var. lacrymans S7.3]
WCO004149.1	scaffold24	-	64,373 -64,426	Guanine deaminase OS=Dictyostelium discoideum GN=guaD PE=1 SV=1	hypothetical protein SCHCODRAFT_52752 [Schizophyllum commune H4-8]
WCO004159.1	scaffold24	+	82,774 -82,832	Anaphase-promoting complex subunit 2 OS=Homo sapiens GN=ANAPC2 PE=1 SV=1	hypothetical protein SERLADRAFT_416324 [Serpula lacrymans var. lacrymans S7.9]
WCO004161.1	scaffold24	+	91,152 -91,206	Uncharacterized protein YEL023C OS=Saccharomyces cerevisiae (strain ATCC 204508 / S288c) GN=YEL023C PE=2 SV=1	hypothetical protein CC1G_03365 [Coprinopsis cinerea okayama7#130]
WCO004163.1	scaffold24	+	101,936 -101,991	Putative ATP-dependent RNA helicase PB1A10.06c OS=Schizosaccharomyces pombe (strain ATCC 38366 / 972) GN=SPAPB1A10.06c PE=2 SV=1	hypothetical protein SERLA73DRAFT_169368 [Serpula lacrymans var. lacrymans S7.3]
WCO004163.1	scaffold24	+	102,399 -102,452	Putative ATP-dependent RNA helicase PB1A10.06c OS=Schizosaccharomyces pombe (strain ATCC 38366 / 972) GN=SPAPB1A10.06c PE=2 SV=1	hypothetical protein SERLA73DRAFT_169368 [Serpula lacrymans var. lacrymans S7.3]
WCO004166.9	scaffold24	+	124,779 -124,838	Sec14 cytosolic factor OS=Schizosaccharomyces pombe (strain ATCC 38366 / 972) GN=sec14 PE=2 SV=1	hypothetical protein SERLA73DRAFT_191594 [Serpula lacrymans var. lacrymans S7.3]
WCO004167.1	scaffold24	-	134,630 -134,688	Putative uncharacterized protein YDL057W OS=Saccharomyces cerevisiae (strain ATCC 204508 / S288c) GN=YDL057W PE=2 SV=1	hypothetical protein SERLADRAFT_470020 [Serpula lacrymans var. lacrymans S7.9]
WCO004170.1	scaffold24	-	138,949 -139,011	Citrate lyase subunit beta-like protein, mitochondrial OS=Rattus norvegicus GN=Clybl PE=2 SV=2	hypothetical protein SERLA73DRAFT_182896 [Serpula lacrymans var. lacrymans S7.3]
WCO004174.1	scaffold24	+	153,633 -153,684	Phospho-2-dehydro-3-deoxyheptonate aldolase, Phe-sensitive OS=Escherichia coli (strain K12) GN=aroG PE=1 SV=1	hypothetical protein SERLA73DRAFT_182804 [Serpula lacrymans var. lacrymans S7.3]
WCO004175.1	scaffold24	+	156,988 -157,044	#N/A	hypothetical protein SERLA73DRAFT_182800 [Serpula lacrymans var. lacrymans S7.3]
WCO004177.1	scaffold24	-	163,189 -163,248	Alpha-glucosidase OS=Candida tsukubaensis PE=1 SV=1	glycoside hydrolase family 31 protein [Serpula lacrymans var. lacrymans S7.9]
WCO004177.1	scaffold24	-	165,031 -165,097	Alpha-glucosidase OS=Candida tsukubaensis PE=1 SV=1	glycoside hydrolase family 31 protein [Serpula lacrymans var. lacrymans S7.9]
WCO004182.1	scaffold24	-	173,436 -173,501	26S proteasome non-ATPase regulatory subunit 9 OS=Rattus norvegicus GN=Psmd9 PE=1 SV=1	hypothetical protein SCHCODRAFT_107036 [Schizophyllum commune H4-8]
WCO004183.1	scaffold24	+	175,675 -175,727	Dolichyl pyrophosphate Man9GlcNAc2 alpha-1,3-glucosyltransferase OS=Saccharomyces cerevisiae (strain ATCC 204508 / S288c) GN=ALG6 PE=1 SV=1	glycosyltransferase family 57 protein [Serpula lacrymans var. lacrymans S7.3]
WCO004184.1	scaffold24	-	179,140 -179,233	Thioredoxin domain-containing protein 3 homolog OS=Anthocidaris crassispina GN=IC1 PE=1 SV=1	hypothetical protein SCHCODRAFT_28723 [Schizophyllum commune H4-8]
WCO004185.1	scaffold24	-	181,402 -181,455	Thiazole biosynthetic enzyme, mitochondrial OS=Fusarium oxysporum GN=STI35 PE=2 SV=2	hypothetical protein SERLA73DRAFT_183120 [Serpula lacrymans var. lacrymans S7.3]
WCO004188.1	scaffold24	-	188,917 -188,997	Quinic acid utilization activator OS=Emericella nidulans GN=qutA PE=4 SV=2	hypothetical protein SERLA73DRAFT_91480 [Serpula lacrymans var. lacrymans S7.3]
WCO004188.1	scaffold24	-	189,740 -189,811	Quinic acid utilization activator OS=Emericella nidulans GN=qutA PE=4 SV=2	hypothetical protein SERLA73DRAFT_91480 [Serpula lacrymans var. lacrymans S7.3]
WCO004188.1	scaffold24	-	189,850 -189,909	Quinic acid utilization activator OS=Emericella nidulans GN=qutA PE=4 SV=2	hypothetical protein SERLA73DRAFT_91480 [Serpula lacrymans var. lacrymans S7.3]
WCO004190.1	scaffold24	+	195,296 -195,356	Putative dihydroxy-acid dehydratase, mitochondrial OS=Schizosaccharomyces pombe (strain ATCC 38366 / 972) GN=SPAC17G8.06c PE=2 SV=1	hypothetical protein SERLA73DRAFT_183134 [Serpula lacrymans var. lacrymans S7.3]
WCO004207.1	scaffold24	-	280,410 -280,549	Histidine protein methyltransferase 1 OS=Schizosaccharomyces pombe (strain ATCC 38366 / 972) GN=SPAC1071.05 PE=1 SV=1	hypothetical protein SERLA73DRAFT_190980 [Serpula lacrymans var. lacrymans S7.3]
WCO004209.1	scaffold24	+	284,278 -284,346	#N/A	hypothetical protein SERLA73DRAFT_174974 [Serpula lacrymans var. lacrymans S7.3]
WCO004209.1	scaffold24	+	284,358 -284,418	#N/A	hypothetical protein SERLA73DRAFT_174974 [Serpula lacrymans var. lacrymans S7.3]
WCO004211.1	scaffold24	-	291,181 -291,243	Carboxypeptidase S1 OS=Penicillium janthinellum PE=1 SV=1	hypothetical protein SERLA73DRAFT_182531 [Serpula lacrymans var. lacrymans S7.3]
WCO004214.1	scaffold24	-	301,659 -301,712	D-amino-acid oxidase OS=Rhodosporidium toruloides GN=DAO1 PE=1 SV=1	hypothetical protein SCHCODRAFT_59797 [Schizophyllum commune H4-8]
WCO004219.1	scaffold24	+	315,903 -315,964	D-amino-acid oxidase OS=Rhodosporidium toruloides GN=DAO1 PE=1 SV=1	hypothetical protein SCHCODRAFT_59797 [Schizophyllum commune H4-8]
WCO004221.4	scaffold24	+	321,218 -321,277	PARP-type zinc finger-containing protein C2A9.07c OS=Schizosaccharomyces pombe (strain ATCC 38366 / 972) GN=SPBC2A9.07c PE=1 SV=2	hypothetical protein SERLA73DRAFT_45622 [Serpula lacrymans var. lacrymans S7.3]
WCO004223.1	scaffold24	+	328,781 -328,837	#N/A	hypothetical protein CC1G_11324 [Coprinopsis cinerea okayama7#130]
WCO004223.1	scaffold24	+	328,950 -329,008	#N/A	hypothetical protein CC1G_11324 [Coprinopsis cinerea okayama7#130]
WCO004226.2	scaffold24	+	336,858 -336,921	Probable cyclin-dependent kinase 9 OS=Schizosaccharomyces pombe (strain ATCC 38366 / 972) GN=cdk9 PE=1 SV=1	CMGC/CDK/CDK9 protein kinase [Coprinopsis cinerea okayama7#130]
WCO004226.2	scaffold24	+	337,164 -337,221	Probable cyclin-dependent kinase 9 OS=Schizosaccharomyces pombe (strain ATCC 38366 / 972) GN=cdk9 PE=1 SV=1	CMGC/CDK/CDK9 protein kinase [Coprinopsis cinerea okayama7#130]
WCO004226.2	scaffold24	+	337,607 -337,717	Probable cyclin-dependent kinase 9 OS=Schizosaccharomyces pombe (strain ATCC 38366 / 972) GN=cdk9 PE=1 SV=1	CMGC/CDK/CDK9 protein kinase [Coprinopsis cinerea okayama7#130]
WCO004229.1	scaffold24	-	355,280 -355,355	#N/A	hypothetical protein SERLA73DRAFT_174974 [Serpula lacrymans var. lacrymans S7.3]
WCO004229.1	scaffold24	-	355,459 -355,519	#N/A	hypothetical protein SERLA73DRAFT_174974 [Serpula lacrymans var. lacrymans S7.3]
WCO004229.1	scaffold24	-	355,531 -355,599	#N/A	hypothetical protein SERLA73DRAFT_174974 [Serpula lacrymans var. lacrymans S7.3]
WCO004229.1	scaffold24	-	355,647 -355,707	#N/A	hypothetical protein SERLA73DRAFT_174974 [Serpula lacrymans var. lacrymans S7.3]
WCO004234.1	scaffold24	+	378,085 -378,159	#N/A	hypothetical protein CC1G_12454 [Coprinopsis cinerea okayama7#130]
WCO004234.1	scaffold24	+	378,272 -378,346	#N/A	hypothetical protein CC1G_12454 [Coprinopsis cinerea okayama7#130]
WCO004235.1	scaffold24	-	379,978 -380,044	Riboflavin transporter MCH5 OS=Saccharomyces cerevisiae (strain ATCC 204508 / S288c) GN=MCH5 PE=1 SV=1	hypothetical protein SERLA73DRAFT_105481 [Serpula lacrymans var. lacrymans S7.3]
WCO004235.1	scaffold24	-	380,991 -381,042	Riboflavin transporter MCH5 OS=Saccharomyces cerevisiae (strain ATCC 204508 / S288c) GN=MCH5 PE=1 SV=1	hypothetical protein SERLA73DRAFT_105481 [Serpula lacrymans var. lacrymans S7.3]
WCO004243.1	scaffold24	+	426,569 -426,627	Alkyltransferase-like protein 1 OS=Schizosaccharomyces pombe (strain ATCC 38366 / 972) GN=atl1 PE=1 SV=1	MGMT family protein [Coprinopsis cinerea okayama7#130]
WCO004243.1	scaffold24	+	426,682 -426,740	Alkyltransferase-like protein 1 OS=Schizosaccharomyces pombe (strain ATCC 38366 / 972) GN=atl1 PE=1 SV=1	MGMT family protein [Coprinopsis cinerea okayama7#130]
WCO004246.2	scaffold24	+	434,374 -434,427	Aspartyl/glutamyl-tRNA(Asn/Gln) amidotransferase subunit B OS=Rickettsia bellii (strain RML369-C) GN=gatB PE=3 SV=1	hypothetical protein SERLA73DRAFT_166824 [Serpula lacrymans var. lacrymans S7.3]
WCO004265.1	scaffold24	+	527,778 -527,852	#N/A	#N/A
WCO004275.1	scaffold25	+	19,392 -19,448	Uncharacterized oxidoreductase P32A8.02 OS=Schizosaccharomyces pombe (strain ATCC 38366 / 972) GN=SPAP32A8.02 PE=2 SV=1	hypothetical protein SERLA73DRAFT_181129 [Serpula lacrymans var. lacrymans S7.3]
WCO004277.1	scaffold25	-	24,311 -24,366	Uncharacterized protein yrkC OS=Bacillus subtilis GN=yrkC PE=4 SV=1	hypothetical protein [Cryptococcus neoformans var. neoformans JEC21]
WCO004277.1	scaffold25	-	24,738 -24,794	Uncharacterized protein yrkC OS=Bacillus subtilis GN=yrkC PE=4 SV=1	hypothetical protein [Cryptococcus neoformans var. neoformans JEC21]
WCO004281.1	scaffold25	+	35,413 -35,577	60S acidic ribosomal protein P1-alpha 3 OS=Schizosaccharomyces pombe (strain ATCC 38366 / 972) GN=rpa3 PE=2 SV=1	60s acidic ribosomal protein [Coprinopsis cinerea okayama7#130]
WCO004284.1	scaffold25	+	47,998 -48,049	Exopolysaccharide phosphotransferase SCO2592 OS=Streptomyces coelicolor GN=SCO2592 PE=3 SV=1	hypothetical protein UM01465.1 [Ustilago maydis 521]
WCO004284.1	scaffold25	+	48,105 -48,157	Exopolysaccharide phosphotransferase SCO2592 OS=Streptomyces coelicolor GN=SCO2592 PE=3 SV=1	hypothetical protein UM01465.1 [Ustilago maydis 521]
WCO004285.1	scaffold25	+	52,524 -52,575	#N/A	hypothetical protein SERLA73DRAFT_136245 [Serpula lacrymans var. lacrymans S7.3]
WCO004285.1	scaffold25	+	52,672 -52,729	#N/A	hypothetical protein SERLA73DRAFT_136245 [Serpula lacrymans var. lacrymans S7.3]
WCO004287.2	scaffold25	-	63,308 -63,360	Peroxisomal NADH pyrophosphatase NUDT12 OS=Mus musculus GN=Nudt12 PE=2 SV=1	hypothetical protein SERLA73DRAFT_180970 [Serpula lacrymans var. lacrymans S7.3]
WCO004287.2	scaffold25	-	63,850 -63,909	Peroxisomal NADH pyrophosphatase NUDT12 OS=Mus musculus GN=Nudt12 PE=2 SV=1	hypothetical protein SERLA73DRAFT_180970 [Serpula lacrymans var. lacrymans S7.3]
WCO004288.1	scaffold25	+	65,960 -66,018	Uncharacterized mitochondrial carrier C4G9.20c OS=Schizosaccharomyces pombe (strain ATCC 38366 / 972) GN=SPAC4G9.20c PE=2 SV=1	mitochondrial carrier with solute carrier repeats [Coprinopsis cinerea okayama7#130]
WCO004299.1	scaffold25	+	119,419 -119,477	Putative serine/threonine-protein phosphatase C22H10.04 OS=Schizosaccharomyces pombe (strain ATCC 38366 / 972) GN=SPAC22H10.04 PE=2 SV=1	hypothetical protein SERLA73DRAFT_180872 [Serpula lacrymans var. lacrymans S7.3]
WCO004299.1	scaffold25	+	119,885 -119,943	Putative serine/threonine-protein phosphatase C22H10.04 OS=Schizosaccharomyces pombe (strain ATCC 38366 / 972) GN=SPAC22H10.04 PE=2 SV=1	hypothetical protein SERLA73DRAFT_180872 [Serpula lacrymans var. lacrymans S7.3]
WCO004299.1	scaffold25	+	120,026 -120,079	Putative serine/threonine-protein phosphatase C22H10.04 OS=Schizosaccharomyces pombe (strain ATCC 38366 / 972) GN=SPAC22H10.04 PE=2 SV=1	hypothetical protein SERLA73DRAFT_180872 [Serpula lacrymans var. lacrymans S7.3]
WCO004300.1	scaffold25	+	124,469 -124,520	N-lysine methyltransferase SETD6 OS=Gallus gallus GN=SETD6 PE=2 SV=2	hypothetical protein SERLA73DRAFT_89272 [Serpula lacrymans var. lacrymans S7.3]
WCO004302.1	scaffold25	+	134,047 -134,101	#N/A	#N/A
WCO004305.1	scaffold25	-	137,984 -138,037	Transcriptional adapter 2 OS=Saccharomyces cerevisiae (strain ATCC 204508 / S288c) GN=ADA2 PE=1 SV=1	hypothetical protein SERLADRAFT_369310 [Serpula lacrymans var. lacrymans S7.9]
WCO004307.1	scaffold25	-	145,513 -146,050	#N/A	hypothetical protein CC1G_03308 [Coprinopsis cinerea okayama7#130]
WCO004311.1	scaffold25	+	162,156 -162,207	Chitinase A1 OS=Bacillus circulans GN=chiA1 PE=1 SV=1	glycoside hydrolase family 18 protein [Serpula lacrymans var. lacrymans S7.9]
WCO004315.1	scaffold25	-	178,976 -179,043	Apoptosis inhibitor 5-B OS=Xenopus laevis GN=api5-b PE=2 SV=1	hypothetical protein SERLA73DRAFT_180997 [Serpula lacrymans var. lacrymans S7.3]
WCO004315.1	scaffold25	-	180,113 -180,304	Apoptosis inhibitor 5-B OS=Xenopus laevis GN=api5-b PE=2 SV=1	hypothetical protein SERLA73DRAFT_180997 [Serpula lacrymans var. lacrymans S7.3]
WCO004315.1	scaffold25	-	180,405 -180,456	Apoptosis inhibitor 5-B OS=Xenopus laevis GN=api5-b PE=2 SV=1	hypothetical protein SERLA73DRAFT_180997 [Serpula lacrymans var. lacrymans S7.3]
WCO004317.1	scaffold25	+	189,356 -189,548	Probable mitochondrial chaperone BCS1-B OS=Dictyostelium discoideum GN=bcsl1b PE=3 SV=1	hypothetical protein SERLA73DRAFT_89460 [Serpula lacrymans var. lacrymans S7.3]
WCO004322.1	scaffold25	+	213,916 -213,968	#N/A	hypothetical protein SERLA73DRAFT_181092 [Serpula lacrymans var. lacrymans S7.3]
WCO004323.2	scaffold25	+	215,196 -215,260	Probable iron/ascorbate oxidoreductase DDB_G0283291 OS=Dictyostelium discoideum GN=DDB_G0283291 PE=3 SV=1	hypothetical protein SERLA73DRAFT_186333 [Serpula lacrymans var. lacrymans S7.3]
WCO004323.2	scaffold25	+	215,670 -215,721	Probable iron/ascorbate oxidoreductase DDB_G0283291 OS=Dictyostelium discoideum GN=DDB_G0283291 PE=3 SV=1	hypothetical protein SERLA73DRAFT_186333 [Serpula lacrymans var. lacrymans S7.3]
WCO004323.2	scaffold25	+	215,976 -216,031	Probable iron/ascorbate oxidoreductase DDB_G0283291 OS=Dictyostelium discoideum GN=DDB_G0283291 PE=3 SV=1	hypothetical protein SERLA73DRAFT_186333 [Serpula lacrymans var. lacrymans S7.3]
WCO004324.1	scaffold25	-	216,832 -216,900	#N/A	hypothetical protein SERLA73DRAFT_168201 [Serpula lacrymans var. lacrymans S7.3]
WCO004327.1	scaffold25	-	229,126 -229,183	#N/A	hypothetical protein CC1G_12999 [Coprinopsis cinerea okayama7#130]
WCO004331.1	scaffold25	-	257,343 -257,402	Conserved oligomeric Golgi complex subunit 3 OS=Homo sapiens GN=COG3 PE=1 SV=3	hypothetical protein SCHCODRAFT_69320 [Schizophyllum commune H4-8]
WCO004331.1	scaffold25	-	258,002 -258,063	Conserved oligomeric Golgi complex subunit 3 OS=Homo sapiens GN=COG3 PE=1 SV=3	hypothetical protein SCHCODRAFT_69320 [Schizophyllum commune H4-8]
WCO004331.1	scaffold25	-	259,739 -259,790	Conserved oligomeric Golgi complex subunit 3 OS=Homo sapiens GN=COG3 PE=1 SV=3	hypothetical protein SCHCODRAFT_69320 [Schizophyllum commune H4-8]
WCO004335.1	scaffold25	-	271,955 -272,031	#N/A	#N/A
WCO004339.1	scaffold25	-	295,764 -295,818	3-isopropylmalate dehydrogenase OS=Phanerochaete chrysosporium GN=LEU2 PE=2 SV=1	hypothetical protein SERLA73DRAFT_177766 [Serpula lacrymans var. lacrymans S7.3]
WCO004346.1	scaffold25	-	318,862 -318,913	Lysyl-tRNA synthetase, cytoplasmic OS=Schizosaccharomyces pombe (strain ATCC 38366 / 972) GN=krs1 PE=2 SV=1	hypothetical protein SERLA73DRAFT_89340 [Serpula lacrymans var. lacrymans S7.3]
WCO004351.1	scaffold25	-	347,151 -347,208	Peptidyl-prolyl isomerase CWC27 OS=Cryptococcus neoformans GN=CWC27 PE=3 SV=1	hypothetical protein SERLA73DRAFT_187358 [Serpula lacrymans var. lacrymans S7.3]
WCO004353.1	scaffold25	-	350,647 -350,711	Thymidylate kinase OS=Homo sapiens GN=DTYMK PE=1 SV=4	hypothetical protein SERLA73DRAFT_187350 [Serpula lacrymans var. lacrymans S7.3]
WCO004354.7	scaffold25	-	373,488 -373,543	Vacuolar protein sorting-associated protein 9A OS=Arabidopsis thaliana GN=VPS9A PE=1 SV=1	hypothetical protein SERLA73DRAFT_118025 [Serpula lacrymans var. lacrymans S7.3]
WCO004364.3	scaffold25	+	424,135 -424,201	Uncharacterized protein C139.01c OS=Schizosaccharomyces pombe (strain ATCC 38366 / 972) GN=SPAC139.01c PE=1 SV=2	XPG I-region protein [Coprinopsis cinerea okayama7#130]
WCO004364.3	scaffold25	+	425,634 -425,703	Uncharacterized protein C139.01c OS=Schizosaccharomyces pombe (strain ATCC 38366 / 972) GN=SPAC139.01c PE=1 SV=2	XPG I-region protein [Coprinopsis cinerea okayama7#130]
WCO004371.1	scaffold25	+	453,045 -453,097	DNA ligase 4 OS=Yarrowia lipolytica (strain CLIB 122 / E 150) GN=LIG4 PE=3 SV=1	hypothetical protein CC1G_14863 [Coprinopsis cinerea okayama7#130]
WCO004376.1	scaffold25	-	467,784 -468,027	#N/A	hypothetical protein SERLADRAFT_476927 [Serpula lacrymans var. lacrymans S7.9]
WCO004377.1	scaffold25	+	469,840 -470,054	3-hydroxybenzoate 6-hydroxylase 1 OS=Pseudomonas alcaligenes GN=xlnD PE=1 SV=1	hypothetical protein CC1G_12057 [Coprinopsis cinerea okayama7#130]
WCO004389.1	scaffold25	-	519,794 -520,295	#N/A	calcineurin-like phosphoesterase [Coprinopsis cinerea okayama7#130]
WCO004404.1	scaffold26	+	5,054 -5,109	DnaJ homolog subfamily C member 7 homolog OS=Schizosaccharomyces pombe (strain ATCC 38366 / 972) GN=SPBC543.02c PE=2 SV=1	hypothetical protein SERLA73DRAFT_111705 [Serpula lacrymans var. lacrymans S7.3]
WCO004404.1	scaffold26	+	5,876 -5,942	DnaJ homolog subfamily C member 7 homolog OS=Schizosaccharomyces pombe (strain ATCC 38366 / 972) GN=SPBC543.02c PE=2 SV=1	hypothetical protein SERLA73DRAFT_111705 [Serpula lacrymans var. lacrymans S7.3]
WCO004404.1	scaffold26	+	6,465 -6,532	DnaJ homolog subfamily C member 7 homolog OS=Schizosaccharomyces pombe (strain ATCC 38366 / 972) GN=SPBC543.02c PE=2 SV=1	hypothetical protein SERLA73DRAFT_111705 [Serpula lacrymans var. lacrymans S7.3]
WCO004432.1	scaffold26	+	170,407 -170,472	Isoleucyl-tRNA synthetase OS=Thermosynechococcus elongatus (strain BP-1) GN=ileS PE=3 SV=2	hypothetical protein SERLA73DRAFT_172840 [Serpula lacrymans var. lacrymans S7.3]
WCO004436.1	scaffold26	+	182,846 -182,911	#N/A	#N/A
WCO004438.1	scaffold26	+	188,302 -188,356	Probable ubiquitin carboxyl-terminal hydrolase 7 OS=Schizosaccharomyces pombe (strain ATCC 38366 / 972) GN=ubp7 PE=1 SV=1	hypothetical protein SCHCODRAFT_258192 [Schizophyllum commune H4-8]
WCO004442.1	scaffold26	-	218,230 -218,287	DNA mismatch repair protein Mlh1 OS=Homo sapiens GN=MLH1 PE=1 SV=1	hypothetical protein SERLA73DRAFT_165231 [Serpula lacrymans var. lacrymans S7.3]
WCO004446.1	scaffold26	-	231,466 -231,554	#N/A	hypothetical protein SERLADRAFT_345845 [Serpula lacrymans var. lacrymans S7.9]
WCO004448.1	scaffold26	+	237,362 -237,439	#N/A	hypothetical protein SERLA73DRAFT_45464 [Serpula lacrymans var. lacrymans S7.3]
WCO004451.1	scaffold26	+	245,386 -245,444	Fatty-acid amide hydrolase 1 OS=Sus scrofa GN=FAAH PE=1 SV=1	hypothetical protein SERLA73DRAFT_83265 [Serpula lacrymans var. lacrymans S7.3]
WCO004452.2	scaffold26	+	247,443 -247,634	Hydantoin utilization protein A OS=Pseudomonas sp. (strain NS671) GN=hyuA PE=3 SV=1	hydantoinase [Arthroderma gypseum CBS 118893]
WCO004452.2	scaffold26	+	249,228 -249,294	Hydantoin utilization protein A OS=Pseudomonas sp. (strain NS671) GN=hyuA PE=3 SV=1	hydantoinase [Arthroderma gypseum CBS 118893]
WCO004453.1	scaffold26	-	255,159 -255,223	Lysine acetyltransferase OS=Yarrowia lipolytica (strain CLIB 122 / E 150) GN=LYC1 PE=4 SV=2	hypothetical protein SCHCODRAFT_15231 [Schizophyllum commune H4-8]
WCO004460.1	scaffold26	+	301,313 -301,366	#N/A	hypothetical protein CC1G_10975 [Coprinopsis cinerea okayama7#130]
WCO004463.2	scaffold26	-	318,671 -318,726	FKBP12-associated protein 1 homolog OS=Schizosaccharomyces pombe (strain ATCC 38366 / 972) GN=fap1 PE=1 SV=1	hypothetical protein SERLADRAFT_353880 [Serpula lacrymans var. lacrymans S7.9]
WCO004463.2	scaffold26	-	318,823 -318,875	FKBP12-associated protein 1 homolog OS=Schizosaccharomyces pombe (strain ATCC 38366 / 972) GN=fap1 PE=1 SV=1	hypothetical protein SERLADRAFT_353880 [Serpula lacrymans var. lacrymans S7.9]
WCO004464.3	scaffold26	-	325,959 -326,018	#N/A	#N/A
WCO004464.3	scaffold26	-	326,291 -326,345	#N/A	#N/A
WCO004472.1	scaffold26	-	356,878 -356,933	Guanine nucleotide-binding protein alpha-4 subunit OS=Ustilago maydis GN=GPA4 PE=3 SV=1	hypothetical protein SERLADRAFT_457028 [Serpula lacrymans var. lacrymans S7.9]
WCO004472.1	scaffold26	-	358,549 -358,605	Guanine nucleotide-binding protein alpha-4 subunit OS=Ustilago maydis GN=GPA4 PE=3 SV=1	hypothetical protein SERLADRAFT_457028 [Serpula lacrymans var. lacrymans S7.9]
WCO004472.1	scaffold26	-	363,392 -363,449	Guanine nucleotide-binding protein alpha-4 subunit OS=Ustilago maydis GN=GPA4 PE=3 SV=1	hypothetical protein SERLADRAFT_457028 [Serpula lacrymans var. lacrymans S7.9]
WCO004477.1	scaffold26	-	379,189 -379,315	Phenol 2-monooxygenase OS=Trichosporon cutaneum PE=1 SV=3	pentachlorophenol 4-monooxygenase [Aspergillus niger CBS 513.88]
WCO004486.1	scaffold26	+	417,019 -417,079	#N/A	#N/A
WCO004488.1	scaffold26	+	428,673 -428,731	#N/A	hypothetical protein SERLA73DRAFT_69403 [Serpula lacrymans var. lacrymans S7.3]
WCO004491.1	scaffold26	+	442,917 -443,030	Glutathione S-transferase 3 OS=Schizosaccharomyces pombe (strain ATCC 38366 / 972) GN=gst3 PE=1 SV=2	hypothetical protein SERLA73DRAFT_129880 [Serpula lacrymans var. lacrymans S7.3]
WCO004494.1	scaffold26	-	460,065 -460,203	Uncharacterized HTH La-type RNA-binding protein C1527.03 OS=Schizosaccharomyces pombe (strain ATCC 38366 / 972) GN=SPAC1527.03 PE=1 SV=1	hypothetical protein SERLA73DRAFT_175037 [Serpula lacrymans var. lacrymans S7.3]
WCO004495.1	scaffold26	-	464,139 -464,192	Probable endo-1,3(4)-beta-glucanase ACLA_073210 OS=Aspergillus clavatus (strain ATCC 1007 / CBS 513.65 / DSM 816 / NCTC 3887 / NRRL 1) GN=ACLA_073210 PE=3 SV=1	glycoside hydrolase family 16 protein [Serpula lacrymans var. lacrymans S7.3]
WCO004498.1	scaffold26	+	471,833 -471,893	#N/A	hypothetical protein SERLADRAFT_433346 [Serpula lacrymans var. lacrymans S7.9]
WCO004501.1	scaffold26	+	480,957 -481,009	Plasma membrane proteolipid 3 OS=Neurospora crassa GN=pmp-3 PE=3 SV=1	hypothetical protein SCHCODRAFT_70004 [Schizophyllum commune H4-8]
WCO004502.1	scaffold26	+	485,259 -485,316	DNA mismatch repair protein msh-2 OS=Neurospora crassa GN=msh-2 PE=3 SV=1	hypothetical protein SCHCODRAFT_257642 [Schizophyllum commune H4-8]
WCO004502.1	scaffold26	+	486,032 -486,085	DNA mismatch repair protein msh-2 OS=Neurospora crassa GN=msh-2 PE=3 SV=1	hypothetical protein SCHCODRAFT_257642 [Schizophyllum commune H4-8]
WCO004503.3	scaffold26	-	504,113 -504,167	#N/A	hypothetical protein SERLA73DRAFT_143687 [Serpula lacrymans var. lacrymans S7.3]
WCO004503.3	scaffold26	-	504,312 -504,366	#N/A	hypothetical protein SERLA73DRAFT_143687 [Serpula lacrymans var. lacrymans S7.3]
WCO004503.3	scaffold26	-	504,685 -504,740	#N/A	hypothetical protein SERLA73DRAFT_143687 [Serpula lacrymans var. lacrymans S7.3]
WCO004510.1	scaffold27	-	32,525 -32,581	Ribosome biogenesis protein BMS1 homolog OS=Schizosaccharomyces pombe (strain ATCC 38366 / 972) GN=SPBC31E1.06 PE=1 SV=2	hypothetical protein SERLA73DRAFT_169159 [Serpula lacrymans var. lacrymans S7.3]
WCO004512.3	scaffold27	-	51,153 -51,209	Protein rad9 OS=Coprinopsis cinerea (strain Okayama-7 / 130 / FGSC 9003) GN=rad9 PE=2 SV=2	hypothetical protein SERLADRAFT_450009 [Serpula lacrymans var. lacrymans S7.9]
WCO004513.1	scaffold27	+	57,826 -57,888	Uncharacterized oxidoreductase C663.06c OS=Schizosaccharomyces pombe (strain ATCC 38366 / 972) GN=SPCC663.06c PE=2 SV=1	hypothetical protein SERLA73DRAFT_174375 [Serpula lacrymans var. lacrymans S7.3]
WCO004513.1	scaffold27	+	57,961 -58,026	Uncharacterized oxidoreductase C663.06c OS=Schizosaccharomyces pombe (strain ATCC 38366 / 972) GN=SPCC663.06c PE=2 SV=1	hypothetical protein SERLA73DRAFT_174375 [Serpula lacrymans var. lacrymans S7.3]
WCO004513.1	scaffold27	+	58,191 -58,246	Uncharacterized oxidoreductase C663.06c OS=Schizosaccharomyces pombe (strain ATCC 38366 / 972) GN=SPCC663.06c PE=2 SV=1	hypothetical protein SERLA73DRAFT_174375 [Serpula lacrymans var. lacrymans S7.3]
WCO004520.1	scaffold27	+	80,511 -80,584	Exosome complex exonuclease rrp6 OS=Schizosaccharomyces pombe (strain ATCC 38366 / 972) GN=rrp6 PE=2 SV=2	hypothetical protein SERLA73DRAFT_91376 [Serpula lacrymans var. lacrymans S7.3]
WCO004526.1	scaffold27	+	113,127 -113,186	Exopolysaccharide phosphotransferase NFA_48680 OS=Nocardia farcinica GN=NFA_48680 PE=3 SV=1	hypothetical protein CGB_D8200W [Cryptococcus gattii WM276]
WCO004528.1	scaffold27	-	124,038 -124,113	Probable 4-coumarate--CoA ligase 1 OS=Dictyostelium discoideum GN=4cl1 PE=3 SV=1	hypothetical protein SERLA73DRAFT_160997 [Serpula lacrymans var. lacrymans S7.3]
WCO004531.2	scaffold27	-	137,156 -137,230	UPF0406 protein C16orf57 homolog OS=Mus musculus PE=2 SV=1	hypothetical protein SERLA73DRAFT_91348 [Serpula lacrymans var. lacrymans S7.3]
WCO004531.2	scaffold27	-	137,753 -137,809	UPF0406 protein C16orf57 homolog OS=Mus musculus PE=2 SV=1	hypothetical protein SERLA73DRAFT_91348 [Serpula lacrymans var. lacrymans S7.3]
WCO004532.1	scaffold27	-	139,390 -139,445	Putative epoxide hydrolase OS=Stigmatella aurantiaca (strain DW4/3-1) GN=STAUR_4299 PE=3 SV=2	hypothetical protein SERLA73DRAFT_88214 [Serpula lacrymans var. lacrymans S7.3]
WCO004533.1	scaffold27	+	141,053 -141,250	Protein RRNAD1 OS=Mus musculus GN=Rrnad1 PE=2 SV=1	hypothetical protein SERLA73DRAFT_161035 [Serpula lacrymans var. lacrymans S7.3]
WCO004537.1	scaffold27	+	162,248 -162,470	Septation initiation network scaffold protein cdc11 OS=Schizosaccharomyces pombe (strain ATCC 38366 / 972) GN=cdc11 PE=1 SV=1	hypothetical protein CC1G_02961 [Coprinopsis cinerea okayama7#130]
WCO004550.1	scaffold27	+	228,356 -228,452	Dityrosine transporter 1 OS=Saccharomyces cerevisiae (strain ATCC 204508 / S288c) GN=DTR1 PE=1 SV=1	hypothetical protein SERLADRAFT_439024 [Serpula lacrymans var. lacrymans S7.9]
WCO004550.1	scaffold27	+	228,560 -228,613	Dityrosine transporter 1 OS=Saccharomyces cerevisiae (strain ATCC 204508 / S288c) GN=DTR1 PE=1 SV=1	hypothetical protein SERLADRAFT_439024 [Serpula lacrymans var. lacrymans S7.9]
WCO004550.1	scaffold27	+	228,704 -228,759	Dityrosine transporter 1 OS=Saccharomyces cerevisiae (strain ATCC 204508 / S288c) GN=DTR1 PE=1 SV=1	hypothetical protein SERLADRAFT_439024 [Serpula lacrymans var. lacrymans S7.9]
WCO004550.1	scaffold27	+	229,941 -230,065	Dityrosine transporter 1 OS=Saccharomyces cerevisiae (strain ATCC 204508 / S288c) GN=DTR1 PE=1 SV=1	hypothetical protein SERLADRAFT_439024 [Serpula lacrymans var. lacrymans S7.9]
WCO004557.1	scaffold27	-	259,425 -259,476	Homoserine O-acetyltransferase OS=Rhodopseudomonas palustris (strain BisB18) GN=metX PE=3 SV=1	hypothetical protein SERLA73DRAFT_72526 [Serpula lacrymans var. lacrymans S7.3]
WCO004557.1	scaffold27	-	259,888 -259,944	Homoserine O-acetyltransferase OS=Rhodopseudomonas palustris (strain BisB18) GN=metX PE=3 SV=1	hypothetical protein SERLA73DRAFT_72526 [Serpula lacrymans var. lacrymans S7.3]
WCO004565.1	scaffold27	-	292,554 -292,610	Chitooligosaccharidolytic beta-N-acetylglucosaminidase OS=Bombyx mori PE=1 SV=1	glycoside hydrolase family 20 protein [Serpula lacrymans var. lacrymans S7.3]
WCO004566.1	scaffold27	+	296,382 -296,442	Uncharacterized protein slp1 OS=Schizosaccharomyces pombe (strain ATCC 38366 / 972) GN=slp1 PE=2 SV=1	hypothetical protein SERLADRAFT_449900 [Serpula lacrymans var. lacrymans S7.9]
WCO004578.4	scaffold27	-	356,241 -356,294	ENTH domain-containing protein C794.11c OS=Schizosaccharomyces pombe (strain ATCC 38366 / 972) GN=SPCC794.11c PE=1 SV=2	hypothetical protein SERLA73DRAFT_183089 [Serpula lacrymans var. lacrymans S7.3]
WCO004579.1	scaffold27	+	357,615 -357,667	Uncharacterized RNA-binding protein C839.10 OS=Schizosaccharomyces pombe (strain ATCC 38366 / 972) GN=SPBC839.10 PE=2 SV=1	hypothetical protein SERLA73DRAFT_91057 [Serpula lacrymans var. lacrymans S7.3]
WCO004579.1	scaffold27	+	359,271 -359,350	Uncharacterized RNA-binding protein C839.10 OS=Schizosaccharomyces pombe (strain ATCC 38366 / 972) GN=SPBC839.10 PE=2 SV=1	hypothetical protein SERLA73DRAFT_91057 [Serpula lacrymans var. lacrymans S7.3]
WCO004584.1	scaffold27	+	409,642 -409,694	Probable iron/ascorbate oxidoreductase DDB_G0283291 OS=Dictyostelium discoideum GN=DDB_G0283291 PE=3 SV=1	hypothetical protein SERLA73DRAFT_74151 [Serpula lacrymans var. lacrymans S7.3]
WCO004585.1	scaffold27	-	411,902 -412,042	Leukotriene-B4 omega-hydroxylase 3 OS=Mus musculus GN=Cyp4f14 PE=2 SV=1	cytochrome P450 [Postia placenta]
WCO004586.1	scaffold27	+	413,629 -413,691	Ribosomal protein arginine N-methytransferase rmt3 OS=Schizosaccharomyces pombe (strain ATCC 38366 / 972) GN=rmt3 PE=1 SV=3	hypothetical protein SERLA73DRAFT_91051 [Serpula lacrymans var. lacrymans S7.3]
WCO004586.1	scaffold27	+	413,930 -413,986	Ribosomal protein arginine N-methytransferase rmt3 OS=Schizosaccharomyces pombe (strain ATCC 38366 / 972) GN=rmt3 PE=1 SV=3	hypothetical protein SERLA73DRAFT_91051 [Serpula lacrymans var. lacrymans S7.3]
WCO004586.1	scaffold27	+	414,235 -414,289	Ribosomal protein arginine N-methytransferase rmt3 OS=Schizosaccharomyces pombe (strain ATCC 38366 / 972) GN=rmt3 PE=1 SV=3	hypothetical protein SERLA73DRAFT_91051 [Serpula lacrymans var. lacrymans S7.3]
WCO004586.1	scaffold27	+	414,699 -414,757	Ribosomal protein arginine N-methytransferase rmt3 OS=Schizosaccharomyces pombe (strain ATCC 38366 / 972) GN=rmt3 PE=1 SV=3	hypothetical protein SERLA73DRAFT_91051 [Serpula lacrymans var. lacrymans S7.3]
WCO004588.1	scaffold27	-	424,713 -424,773	Quinone oxidoreductase PIG3 OS=Homo sapiens GN=TP53I3 PE=1 SV=2	hypothetical protein SERLA73DRAFT_183058 [Serpula lacrymans var. lacrymans S7.3]
WCO004588.1	scaffold27	-	425,065 -425,126	Quinone oxidoreductase PIG3 OS=Homo sapiens GN=TP53I3 PE=1 SV=2	hypothetical protein SERLA73DRAFT_183058 [Serpula lacrymans var. lacrymans S7.3]
WCO004592.1	scaffold27	+	443,101 -443,156	#N/A	hypothetical protein SERLA73DRAFT_128061 [Serpula lacrymans var. lacrymans S7.3]
WCO004592.1	scaffold27	+	443,682 -443,751	#N/A	hypothetical protein SERLA73DRAFT_128061 [Serpula lacrymans var. lacrymans S7.3]
WCO004595.1	scaffold27	-	453,694 -453,750	Cytokinesis protein sepH OS=Aspergillus niger (strain CBS 513.88 / FGSC A1513) GN=sepH PE=3 SV=1	hypothetical protein SERLA73DRAFT_173393 [Serpula lacrymans var. lacrymans S7.3]
WCO004601.1	scaffold277	+	372 -604	Choline-phosphate cytidylyltransferase OS=Saccharomyces cerevisiae (strain ATCC 204508 / S288c) GN=PCT1 PE=1 SV=2	choline-phosphate cytidylyltransferase [Coprinopsis cinerea okayama7#130]
WCO004602.1	scaffold279	-	364 -448	Acyl-CoA dehydrogenase family member 10 OS=Homo sapiens GN=ACAD10 PE=2 SV=1	hypothetical protein SCHCODRAFT_14140 [Schizophyllum commune H4-8]
WCO004620.1	scaffold28	-	83,071 -83,134	Uncharacterized oxidoreductase C663.09c OS=Schizosaccharomyces pombe (strain ATCC 38366 / 972) GN=SPCC663.09c PE=2 SV=1	hypothetical protein SERLADRAFT_413262 [Serpula lacrymans var. lacrymans S7.9]
WCO004627.1	scaffold28	-	110,334 -110,429	#N/A	hypothetical protein SERLADRAFT_414163 [Serpula lacrymans var. lacrymans S7.9]
WCO004628.1	scaffold28	-	113,954 -114,091	CBL-interacting protein kinase 16 OS=Oryza sativa subsp. japonica GN=CIPK16 PE=2 SV=1	hypothetical protein SERLA73DRAFT_18059 [Serpula lacrymans var. lacrymans S7.3]
WCO004648.2	scaffold28	+	205,882 -205,933	Glutathione synthetase OS=Dictyostelium discoideum GN=gshB PE=3 SV=1	hypothetical protein SCHCODRAFT_66428 [Schizophyllum commune H4-8]
WCO004662.1	scaffold28	-	259,463 -259,521	#N/A	hypothetical protein SERLA73DRAFT_161591 [Serpula lacrymans var. lacrymans S7.3]
WCO004662.1	scaffold28	-	259,805 -260,005	#N/A	hypothetical protein SERLA73DRAFT_161591 [Serpula lacrymans var. lacrymans S7.3]
WCO004671.1	scaffold28	-	280,653 -280,706	Autophagy-related protein 22 OS=Cryptococcus neoformans GN=ATG22 PE=3 SV=2	autophagy-related protein [Serpula lacrymans var. lacrymans S7.3]
WCO004671.1	scaffold28	-	280,787 -280,845	Autophagy-related protein 22 OS=Cryptococcus neoformans GN=ATG22 PE=3 SV=2	autophagy-related protein [Serpula lacrymans var. lacrymans S7.3]
WCO004674.1	scaffold28	-	295,595 -295,647	#N/A	protein kinase subdomain-containing protein PKL/ccin9 [Coprinopsis cinerea okayama7#130]
WCO004680.1	scaffold28	+	328,631 -328,684	Protein priB OS=Lentinula edodes GN=priB PE=2 SV=1	hypothetical protein CC1G_02690 [Coprinopsis cinerea okayama7#130]
WCO004680.1	scaffold28	+	328,830 -328,886	Protein priB OS=Lentinula edodes GN=priB PE=2 SV=1	hypothetical protein CC1G_02690 [Coprinopsis cinerea okayama7#130]
WCO004680.1	scaffold28	+	329,098 -329,165	Protein priB OS=Lentinula edodes GN=priB PE=2 SV=1	hypothetical protein CC1G_02690 [Coprinopsis cinerea okayama7#130]
WCO004680.1	scaffold28	+	329,331 -329,385	Protein priB OS=Lentinula edodes GN=priB PE=2 SV=1	hypothetical protein CC1G_02690 [Coprinopsis cinerea okayama7#130]
WCO004680.1	scaffold28	+	329,438 -329,489	Protein priB OS=Lentinula edodes GN=priB PE=2 SV=1	hypothetical protein CC1G_02690 [Coprinopsis cinerea okayama7#130]
WCO004681.1	scaffold28	-	332,309 -332,366	Uncharacterized protein HI_0077 OS=Haemophilus influenzae (strain ATCC 51907 / DSM 11121 / KW20 / Rd) GN=HI_0077 PE=4 SV=1	hypothetical protein SERLA73DRAFT_110870 [Serpula lacrymans var. lacrymans S7.3]
WCO004682.1	scaffold28	+	337,713 -337,765	#N/A	protein kinase subdomain-containing protein PKL/ccin9 [Coprinopsis cinerea okayama7#130]
WCO004691.1	scaffold28	-	365,251 -365,312	#N/A	hypothetical protein SERLADRAFT_349939 [Serpula lacrymans var. lacrymans S7.9]
WCO004692.1	scaffold28	+	369,713 -369,782	#N/A	hypothetical protein SERLADRAFT_349939 [Serpula lacrymans var. lacrymans S7.9]
WCO004693.1	scaffold28	+	371,884 -371,944	Uncharacterized amino-acid permease C15C4.04c OS=Schizosaccharomyces pombe (strain ATCC 38366 / 972) GN=SPBC15C4.04c PE=2 SV=1	hypothetical protein SERLA73DRAFT_92941 [Serpula lacrymans var. lacrymans S7.3]
WCO004695.1	scaffold28	-	378,888 -379,000	Lymphocyte-specific helicase OS=Mus musculus GN=Hells PE=1 SV=2	hypothetical protein SERLA73DRAFT_184544 [Serpula lacrymans var. lacrymans S7.3]
WCO004698.1	scaffold28	-	390,626 -390,684	1-phosphatidylinositol-3-phosphate 5-kinase FAB1 OS=Saccharomyces cerevisiae (strain ATCC 204508 / S288c) GN=FAB1 PE=1 SV=2	hypothetical protein SERLA73DRAFT_161549 [Serpula lacrymans var. lacrymans S7.3]
WCO004698.1	scaffold28	-	393,714 -393,779	1-phosphatidylinositol-3-phosphate 5-kinase FAB1 OS=Saccharomyces cerevisiae (strain ATCC 204508 / S288c) GN=FAB1 PE=1 SV=2	hypothetical protein SERLA73DRAFT_161549 [Serpula lacrymans var. lacrymans S7.3]
WCO004699.1	scaffold28	-	396,402 -396,453	Peptidyl-prolyl cis-trans isomerase H OS=Cryptococcus neoformans GN=CYP3 PE=3 SV=1	hypothetical protein SERLA73DRAFT_139840 [Serpula lacrymans var. lacrymans S7.3]
WCO004703.1	scaffold28	+	406,953 -407,783	#N/A	hypothetical protein CC1G_15801 [Coprinopsis cinerea okayama7#130]
WCO004705.1	scaffold28	+	413,340 -413,404	Geranylgeranyl transferase type-2 subunit beta OS=Saccharomyces cerevisiae (strain ATCC 204508 / S288c) GN=BET2 PE=1 SV=3	hypothetical protein SERLA73DRAFT_178083 [Serpula lacrymans var. lacrymans S7.3]
WCO004706.1	scaffold28	+	415,360 -415,422	Geranylgeranyl transferase type-2 subunit beta OS=Saccharomyces cerevisiae (strain ATCC 204508 / S288c) GN=BET2 PE=1 SV=3	hypothetical protein SERLA73DRAFT_178083 [Serpula lacrymans var. lacrymans S7.3]
WCO004708.1	scaffold28	+	418,839 -418,891	tRNA uridine 5-carboxymethylaminomethyl modification enzyme MnmG OS=Parvibaculum lavamentivorans (strain DS-1 / DSM 13023 / NCIMB 13966) GN=mnmG PE=3 SV=1	hypothetical protein SERLA73DRAFT_169961 [Serpula lacrymans var. lacrymans S7.3]
WCO004712.1	scaffold28	+	429,613 -429,667	Protein PXR1 OS=Candida albicans GN=PXR1 PE=3 SV=1	hypothetical protein SERLA73DRAFT_105358 [Serpula lacrymans var. lacrymans S7.3]
WCO004712.1	scaffold28	+	430,263 -430,352	Protein PXR1 OS=Candida albicans GN=PXR1 PE=3 SV=1	hypothetical protein SERLA73DRAFT_105358 [Serpula lacrymans var. lacrymans S7.3]
WCO004717.1	scaffold28	-	447,265 -447,325	#N/A	hypothetical protein MYCGRDRAFT_108731 [Mycosphaerella graminicola IPO323]
WCO004717.1	scaffold28	-	447,389 -447,454	#N/A	hypothetical protein MYCGRDRAFT_108731 [Mycosphaerella graminicola IPO323]
WCO004719.1	scaffold28	-	471,006 -471,063	#N/A	#N/A
WCO004720.1	scaffold28	-	472,426 -472,478	O-methylsterigmatocystin oxidoreductase OS=Aspergillus flavus (strain ATCC 200026 / FGSC A1120 / NRRL 3357 / JCM 12722 / SRRC 167) GN=ordA PE=2 SV=1	putative monooxygenase [Serpula lacrymans var. lacrymans S7.9]
WCO004720.1	scaffold28	-	472,743 -472,806	O-methylsterigmatocystin oxidoreductase OS=Aspergillus flavus (strain ATCC 200026 / FGSC A1120 / NRRL 3357 / JCM 12722 / SRRC 167) GN=ordA PE=2 SV=1	putative monooxygenase [Serpula lacrymans var. lacrymans S7.9]
WCO004720.1	scaffold28	-	472,889 -472,951	O-methylsterigmatocystin oxidoreductase OS=Aspergillus flavus (strain ATCC 200026 / FGSC A1120 / NRRL 3357 / JCM 12722 / SRRC 167) GN=ordA PE=2 SV=1	putative monooxygenase [Serpula lacrymans var. lacrymans S7.9]
WCO004721.1	scaffold283	+	147 -216	#N/A	hypothetical protein CC1G_06877 [Coprinopsis cinerea okayama7#130]
WCO004729.1	scaffold29	-	24,794 -24,850	Heme-responsive zinc finger transcription factor HAP1 OS=Saccharomyces cerevisiae (strain ATCC 204508 / S288c) GN=HAP1 PE=1 SV=1	expressed protein [Schizophyllum commune H4-8]
WCO004740.3	scaffold29	+	61,341 -61,392	Uncharacterized transporter C1039.04 OS=Schizosaccharomyces pombe (strain ATCC 38366 / 972) GN=SPAC1039.04 PE=2 SV=1	hypothetical protein SERLADRAFT_447730 [Serpula lacrymans var. lacrymans S7.9]
WCO004752.1	scaffold29	+	114,499 -114,708	Ubiquitin-conjugating enzyme E2 35 OS=Arabidopsis thaliana GN=UBC35 PE=1 SV=1	hypothetical protein SCHCODRAFT_79547 [Schizophyllum commune H4-8]
WCO004754.1	scaffold29	-	124,153 -124,206	Serine/threonine-protein phosphatase 2B catalytic subunit OS=Emericella nidulans GN=cnaA PE=3 SV=2	hypothetical protein SERLA73DRAFT_114496 [Serpula lacrymans var. lacrymans S7.3]
WCO004755.1	scaffold29	+	125,902 -125,962	Zinc-type alcohol dehydrogenase-like protein C1773.06c OS=Schizosaccharomyces pombe (strain ATCC 38366 / 972) GN=SPBC1773.06c PE=2 SV=1	hypothetical protein SERLA73DRAFT_171089 [Serpula lacrymans var. lacrymans S7.3]
WCO004755.1	scaffold29	+	126,016 -126,073	Zinc-type alcohol dehydrogenase-like protein C1773.06c OS=Schizosaccharomyces pombe (strain ATCC 38366 / 972) GN=SPBC1773.06c PE=2 SV=1	hypothetical protein SERLA73DRAFT_171089 [Serpula lacrymans var. lacrymans S7.3]
WCO004755.1	scaffold29	+	126,321 -126,378	Zinc-type alcohol dehydrogenase-like protein C1773.06c OS=Schizosaccharomyces pombe (strain ATCC 38366 / 972) GN=SPBC1773.06c PE=2 SV=1	hypothetical protein SERLA73DRAFT_171089 [Serpula lacrymans var. lacrymans S7.3]
WCO004755.1	scaffold29	+	126,496 -126,550	Zinc-type alcohol dehydrogenase-like protein C1773.06c OS=Schizosaccharomyces pombe (strain ATCC 38366 / 972) GN=SPBC1773.06c PE=2 SV=1	hypothetical protein SERLA73DRAFT_171089 [Serpula lacrymans var. lacrymans S7.3]
WCO004755.1	scaffold29	+	126,634 -126,691	Zinc-type alcohol dehydrogenase-like protein C1773.06c OS=Schizosaccharomyces pombe (strain ATCC 38366 / 972) GN=SPBC1773.06c PE=2 SV=1	hypothetical protein SERLA73DRAFT_171089 [Serpula lacrymans var. lacrymans S7.3]
WCO004760.1	scaffold29	+	142,253 -142,496	Membrane-bound transcription factor site-2 protease OS=Cricetulus griseus GN=MBTPS2 PE=2 SV=1	hypothetical protein SERLADRAFT_439527 [Serpula lacrymans var. lacrymans S7.9]
WCO004763.1	scaffold29	+	167,426 -167,515	Protein ARG5,6, mitochondrial OS=Candida albicans GN=ARG5,6 PE=3 SV=1	hypothetical protein SERLA73DRAFT_114498 [Serpula lacrymans var. lacrymans S7.3]
WCO004768.4	scaffold29	+	249,855 -250,007	#N/A	hypothetical protein SERLADRAFT_471085 [Serpula lacrymans var. lacrymans S7.9]
WCO004768.4	scaffold29	+	250,620 -250,739	#N/A	hypothetical protein SERLADRAFT_471085 [Serpula lacrymans var. lacrymans S7.9]
WCO004770.1	scaffold29	+	257,314 -257,375	Sphingoid long-chain base transporter RSB1 OS=Saccharomyces cerevisiae (strain Lalvin EC1118 / Prise de mousse) GN=RSB1 PE=2 SV=1	hypothetical protein SERLA73DRAFT_188718 [Serpula lacrymans var. lacrymans S7.3]
WCO004772.1	scaffold29	+	260,657 -260,708	Probable fatty acid methyltransferase OS=Pseudomonas putida PE=3 SV=1	hypothetical protein SERLA73DRAFT_183758 [Serpula lacrymans var. lacrymans S7.3]
WCO004773.1	scaffold29	+	264,743 -264,794	#N/A	#N/A
WCO004773.1	scaffold29	+	264,957 -265,013	#N/A	#N/A
WCO004776.1	scaffold29	-	275,343 -275,394	Sexual differentiation process protein isp4 OS=Schizosaccharomyces pombe (strain ATCC 38366 / 972) GN=isp4 PE=2 SV=2	small oligopeptide transporter [Coprinopsis cinerea okayama7#130]
WCO004776.1	scaffold29	-	276,706 -276,759	Sexual differentiation process protein isp4 OS=Schizosaccharomyces pombe (strain ATCC 38366 / 972) GN=isp4 PE=2 SV=2	small oligopeptide transporter [Coprinopsis cinerea okayama7#130]
WCO004776.1	scaffold29	-	276,773 -276,829	Sexual differentiation process protein isp4 OS=Schizosaccharomyces pombe (strain ATCC 38366 / 972) GN=isp4 PE=2 SV=2	small oligopeptide transporter [Coprinopsis cinerea okayama7#130]
WCO004776.1	scaffold29	-	277,448 -277,508	Sexual differentiation process protein isp4 OS=Schizosaccharomyces pombe (strain ATCC 38366 / 972) GN=isp4 PE=2 SV=2	small oligopeptide transporter [Coprinopsis cinerea okayama7#130]
WCO004776.1	scaffold29	-	277,951 -278,274	Sexual differentiation process protein isp4 OS=Schizosaccharomyces pombe (strain ATCC 38366 / 972) GN=isp4 PE=2 SV=2	small oligopeptide transporter [Coprinopsis cinerea okayama7#130]
WCO004776.1	scaffold29	-	278,386 -278,437	Sexual differentiation process protein isp4 OS=Schizosaccharomyces pombe (strain ATCC 38366 / 972) GN=isp4 PE=2 SV=2	small oligopeptide transporter [Coprinopsis cinerea okayama7#130]
WCO004777.1	scaffold29	+	280,121 -280,173	Peptide chain release factor 1 OS=Rhodopseudomonas palustris (strain BisB5) GN=prfA PE=3 SV=1	hypothetical protein SERLA73DRAFT_123914 [Serpula lacrymans var. lacrymans S7.3]
WCO004777.1	scaffold29	+	280,423 -280,474	Peptide chain release factor 1 OS=Rhodopseudomonas palustris (strain BisB5) GN=prfA PE=3 SV=1	hypothetical protein SERLA73DRAFT_123914 [Serpula lacrymans var. lacrymans S7.3]
WCO004786.1	scaffold29	-	325,080 -325,131	Cytochrome P450 4F5 OS=Rattus norvegicus GN=Cyp4f5 PE=2 SV=1	hypothetical protein SERLA73DRAFT_135995 [Serpula lacrymans var. lacrymans S7.3]
WCO004789.1	scaffold29	-	335,000 -335,051	Cytochrome P450 4F5 OS=Rattus norvegicus GN=Cyp4f5 PE=2 SV=1	hypothetical protein SERLA73DRAFT_135995 [Serpula lacrymans var. lacrymans S7.3]
WCO004798.1	scaffold29	-	408,343 -408,423	#N/A	#N/A
WCO004804.1	scaffold3	-	21,812 -21,866	Acylphosphatase-2 OS=Cavia porcellus GN=ACYP2 PE=1 SV=2	hypothetical protein CHLNCDRAFT_144371 [Chlorella variabilis]
WCO004807.1	scaffold3	+	28,965 -29,198	Helicase SWR1 OS=Cryptococcus neoformans GN=SWR1 PE=3 SV=1	hypothetical protein SERLA73DRAFT_51616 [Serpula lacrymans var. lacrymans S7.3]
WCO004809.1	scaffold3	-	38,003 -38,058	Succinate/fumarate mitochondrial transporter OS=Saccharomyces cerevisiae (strain ATCC 204508 / S288c) GN=SFC1 PE=1 SV=2	hypothetical protein SERLA73DRAFT_178694 [Serpula lacrymans var. lacrymans S7.3]
WCO004811.1	scaffold3	-	43,302 -43,366	#N/A	#N/A
WCO004814.1	scaffold3	+	57,861 -57,926	#N/A	hypothetical protein SERLA73DRAFT_190617 [Serpula lacrymans var. lacrymans S7.3]
WCO004814.1	scaffold3	+	58,115 -58,169	#N/A	hypothetical protein SERLA73DRAFT_190617 [Serpula lacrymans var. lacrymans S7.3]
WCO004815.1	scaffold3	-	61,484 -61,545	#N/A	hypothetical protein SERLA73DRAFT_190621 [Serpula lacrymans var. lacrymans S7.3]
WCO004816.1	scaffold3	-	63,126 -63,182	#N/A	hypothetical protein SCHCODRAFT_77827 [Schizophyllum commune H4-8]
WCO004822.1	scaffold3	-	75,790 -75,857	#N/A	hypothetical protein CC1G_04640 [Coprinopsis cinerea okayama7#130]
WCO004822.1	scaffold3	-	76,894 -76,950	#N/A	hypothetical protein CC1G_04640 [Coprinopsis cinerea okayama7#130]
WCO004826.1	scaffold3	+	87,078 -87,133	Asparaginyl-tRNA synthetase, cytoplasmic OS=Saccharomyces cerevisiae (strain ATCC 204508 / S288c) GN=DED81 PE=1 SV=1	hypothetical protein SERLA73DRAFT_178541 [Serpula lacrymans var. lacrymans S7.3]
WCO004833.1	scaffold3	+	118,731 -119,078	Rho GTPase-activating protein 23 OS=Homo sapiens GN=ARHGAP23 PE=1 SV=2	rho GTPase activating protein 22 [Coprinopsis cinerea okayama7#130]
WCO004843.1	scaffold3	-	152,205 -152,267	Programmed cell death protein 6 OS=Mus musculus GN=Pdcd6 PE=1 SV=2	related to programmed cell death protein (calcium-binding protein) [Sporisorium reilianum SRZ2]
WCO004843.1	scaffold3	-	152,309 -152,365	Programmed cell death protein 6 OS=Mus musculus GN=Pdcd6 PE=1 SV=2	related to programmed cell death protein (calcium-binding protein) [Sporisorium reilianum SRZ2]
WCO004843.1	scaffold3	-	152,396 -152,461	Programmed cell death protein 6 OS=Mus musculus GN=Pdcd6 PE=1 SV=2	related to programmed cell death protein (calcium-binding protein) [Sporisorium reilianum SRZ2]
WCO004844.1	scaffold3	+	154,418 -154,542	#N/A	hypothetical protein SERLA73DRAFT_71567 [Serpula lacrymans var. lacrymans S7.3]
WCO004845.4	scaffold3	+	159,172 -159,225	#N/A	hypothetical protein SERLA73DRAFT_32684 [Serpula lacrymans var. lacrymans S7.3]
WCO004845.4	scaffold3	+	159,299 -159,642	#N/A	hypothetical protein SERLA73DRAFT_32684 [Serpula lacrymans var. lacrymans S7.3]
WCO004845.4	scaffold3	+	159,676 -159,771	#N/A	hypothetical protein SERLA73DRAFT_32684 [Serpula lacrymans var. lacrymans S7.3]
WCO004845.4	scaffold3	+	159,866 -159,922	#N/A	hypothetical protein SERLA73DRAFT_32684 [Serpula lacrymans var. lacrymans S7.3]
WCO004845.4	scaffold3	+	159,940 -160,002	#N/A	hypothetical protein SERLA73DRAFT_32684 [Serpula lacrymans var. lacrymans S7.3]
WCO004845.4	scaffold3	+	160,221 -160,274	#N/A	hypothetical protein SERLA73DRAFT_32684 [Serpula lacrymans var. lacrymans S7.3]
WCO004873.1	scaffold3	+	288,408 -288,465	SET domain-containing protein 7 OS=Schizosaccharomyces pombe (strain ATCC 38366 / 972) GN=set7 PE=2 SV=1	hypothetical protein CC1G_07120 [Coprinopsis cinerea okayama7#130]
WCO004892.1	scaffold3	+	379,388 -379,452	#N/A	hypothetical protein CC1G_09255 [Coprinopsis cinerea okayama7#130]
WCO004894.1	scaffold3	-	385,434 -385,509	#N/A	hypothetical protein SERLADRAFT_438271 [Serpula lacrymans var. lacrymans S7.9]
WCO004895.1	scaffold3	+	389,422 -389,525	#N/A	glycoside hydrolase family 92 protein [Serpula lacrymans var. lacrymans S7.3]
WCO004897.1	scaffold3	-	400,168 -400,222	Lactose permease OS=Kluyveromyces lactis (strain ATCC 8585 / CBS 2359 / DSM 70799 / NBRC 1267 / NRRL Y-1140 / WM37) GN=LAC12 PE=3 SV=1	hypothetical protein SERLA73DRAFT_175384 [Serpula lacrymans var. lacrymans S7.3]
WCO004912.3	scaffold3	+	478,852 -479,235	Hexokinase OS=Kluyveromyces lactis (strain ATCC 8585 / CBS 2359 / DSM 70799 / NBRC 1267 / NRRL Y-1140 / WM37) GN=RAG5 PE=1 SV=3	hypothetical protein SERLA73DRAFT_179212 [Serpula lacrymans var. lacrymans S7.3]
WCO004921.1	scaffold3	-	533,450 -533,518	Polyketide synthase HetM OS=Nostoc sp. (strain PCC 7120 / UTEX 2576) GN=hetM PE=3 SV=1	hypothetical protein SERLADRAFT_353142 [Serpula lacrymans var. lacrymans S7.9]
WCO004943.3	scaffold3	-	653,401 -653,456	Delta(12) fatty acid desaturase OS=Mortierella isabellina PE=2 SV=1	hypothetical protein SERLADRAFT_456941 [Serpula lacrymans var. lacrymans S7.9]
WCO004943.3	scaffold3	-	653,539 -653,596	Delta(12) fatty acid desaturase OS=Mortierella isabellina PE=2 SV=1	hypothetical protein SERLADRAFT_456941 [Serpula lacrymans var. lacrymans S7.9]
WCO004944.1	scaffold3	+	662,228 -662,279	Negative regulator of sexual conjugation and meiosis OS=Schizosaccharomyces pombe (strain ATCC 38366 / 972) GN=ran1 PE=1 SV=2	hypothetical protein SERLA73DRAFT_177988 [Serpula lacrymans var. lacrymans S7.3]
WCO004946.1	scaffold3	+	666,823 -666,877	Fatty-acid amide hydrolase 1 OS=Sus scrofa GN=FAAH PE=1 SV=1	fatty-acid amide hydrolase [Paracoccidioides brasiliensis Pb01]
WCO004948.1	scaffold3	+	676,018 -676,070	Acetamidase OS=Aspergillus oryzae (strain ATCC 42149 / RIB 40) GN=amdS PE=3 SV=2	hypothetical protein SERLA73DRAFT_83299 [Serpula lacrymans var. lacrymans S7.3]
WCO004980.1	scaffold3	+	811,216 -811,270	#N/A	band 7 domain-containing protein [Coprinopsis cinerea okayama7#130]
WCO004980.1	scaffold3	+	811,391 -811,447	#N/A	band 7 domain-containing protein [Coprinopsis cinerea okayama7#130]
WCO004980.1	scaffold3	+	811,803 -811,857	#N/A	band 7 domain-containing protein [Coprinopsis cinerea okayama7#130]
WCO004983.1	scaffold3	+	818,104 -818,168	Protein lunapark OS=Xenopus tropicalis GN=lnp PE=2 SV=1	hypothetical protein SERLA73DRAFT_178217 [Serpula lacrymans var. lacrymans S7.3]
WCO004983.1	scaffold3	+	818,423 -818,475	Protein lunapark OS=Xenopus tropicalis GN=lnp PE=2 SV=1	hypothetical protein SERLA73DRAFT_178217 [Serpula lacrymans var. lacrymans S7.3]
WCO004983.1	scaffold3	+	818,535 -818,787	Protein lunapark OS=Xenopus tropicalis GN=lnp PE=2 SV=1	hypothetical protein SERLA73DRAFT_178217 [Serpula lacrymans var. lacrymans S7.3]
WCO004984.1	scaffold3	+	824,805 -824,867	L-aminoadipate-semialdehyde dehydrogenase large subunit OS=Ashbya gossypii (strain ATCC 10895 / CBS 109.51 / FGSC 9923 / NRRL Y-1056) GN=LYS2 PE=3 SV=1	putative aminoadipate reductase [Serpula lacrymans var. lacrymans S7.9]
WCO004993.1	scaffold3	-	857,044 -857,098	Inner centromere protein-related protein pic1 OS=Schizosaccharomyces pombe (strain ATCC 38366 / 972) GN=pic1 PE=1 SV=2	hypothetical protein CC1G_11295 [Coprinopsis cinerea okayama7#130]
WCO004993.1	scaffold3	-	857,291 -857,356	Inner centromere protein-related protein pic1 OS=Schizosaccharomyces pombe (strain ATCC 38366 / 972) GN=pic1 PE=1 SV=2	hypothetical protein CC1G_11295 [Coprinopsis cinerea okayama7#130]
WCO004998.1	scaffold3	+	867,973 -868,026	Regulator of nonsense transcripts 1 OS=Homo sapiens GN=UPF1 PE=1 SV=2	ATP dependent helicase [Coprinopsis cinerea okayama7#130]
WCO005011.1	scaffold3	-	902,998 -903,061	#N/A	carbohydrate-binding module family 13 protein [Schizophyllum commune H4-8]
WCO005013.1	scaffold3	+	906,916 -906,982	tRNA-dihydrouridine synthase 1-like OS=Rattus norvegicus GN=Dus1l PE=2 SV=1	t-diRNAhydrouridine synthase [Coprinopsis cinerea okayama7#130]
WCO005014.2	scaffold3	+	913,447 -913,511	Sorbitol dehydrogenase OS=Bos taurus GN=SORD PE=2 SV=3	hypothetical protein SERLA73DRAFT_84062 [Serpula lacrymans var. lacrymans S7.3]
WCO005014.2	scaffold3	+	914,268 -914,327	Sorbitol dehydrogenase OS=Bos taurus GN=SORD PE=2 SV=3	hypothetical protein SERLA73DRAFT_84062 [Serpula lacrymans var. lacrymans S7.3]
WCO005019.1	scaffold3	+	936,819 -936,898	DNA primase small subunit OS=Schizosaccharomyces pombe (strain ATCC 38366 / 972) GN=pri1 PE=1 SV=1	hypothetical protein SCHCODRAFT_53958 [Schizophyllum commune H4-8]
WCO005021.1	scaffold3	-	942,200 -942,253	NADP-dependent malic enzyme OS=Dictyostelium discoideum GN=malA PE=2 SV=1	hypothetical protein SERLA73DRAFT_165450 [Serpula lacrymans var. lacrymans S7.3]
WCO005021.1	scaffold3	-	942,338 -942,392	NADP-dependent malic enzyme OS=Dictyostelium discoideum GN=malA PE=2 SV=1	hypothetical protein SERLA73DRAFT_165450 [Serpula lacrymans var. lacrymans S7.3]
WCO005022.1	scaffold3	+	945,257 -945,356	#N/A	hypothetical protein SERLA73DRAFT_175533 [Serpula lacrymans var. lacrymans S7.3]
WCO005025.1	scaffold3	-	951,293 -951,355	#N/A	hypothetical protein CC1G_11075 [Coprinopsis cinerea okayama7#130]
WCO005026.1	scaffold3	-	955,371 -955,424	#N/A	hypothetical protein SERLA73DRAFT_175540 [Serpula lacrymans var. lacrymans S7.3]
WCO005026.1	scaffold3	-	955,447 -955,499	#N/A	hypothetical protein SERLA73DRAFT_175540 [Serpula lacrymans var. lacrymans S7.3]
WCO005032.7	scaffold3	+	975,591 -975,742	Protoporphyrinogen oxidase OS=Homo sapiens GN=PPOX PE=1 SV=1	hypothetical protein SERLA73DRAFT_165460 [Serpula lacrymans var. lacrymans S7.3]
WCO005036.3	scaffold3	-	996,368 -996,437	Zinc-type alcohol dehydrogenase-like protein PB24D3.08c OS=Schizosaccharomyces pombe (strain ATCC 38366 / 972) GN=SPAPB24D3.08c PE=2 SV=1	hypothetical protein SERLA73DRAFT_74422 [Serpula lacrymans var. lacrymans S7.3]
WCO005036.3	scaffold3	-	996,511 -996,569	Zinc-type alcohol dehydrogenase-like protein PB24D3.08c OS=Schizosaccharomyces pombe (strain ATCC 38366 / 972) GN=SPAPB24D3.08c PE=2 SV=1	hypothetical protein SERLA73DRAFT_74422 [Serpula lacrymans var. lacrymans S7.3]
WCO005036.3	scaffold3	-	996,920 -996,975	Zinc-type alcohol dehydrogenase-like protein PB24D3.08c OS=Schizosaccharomyces pombe (strain ATCC 38366 / 972) GN=SPAPB24D3.08c PE=2 SV=1	hypothetical protein SERLA73DRAFT_74422 [Serpula lacrymans var. lacrymans S7.3]
WCO005036.3	scaffold3	-	997,209 -997,501	Zinc-type alcohol dehydrogenase-like protein PB24D3.08c OS=Schizosaccharomyces pombe (strain ATCC 38366 / 972) GN=SPAPB24D3.08c PE=2 SV=1	hypothetical protein SERLA73DRAFT_74422 [Serpula lacrymans var. lacrymans S7.3]
WCO005036.3	scaffold3	-	997,585 -997,639	Zinc-type alcohol dehydrogenase-like protein PB24D3.08c OS=Schizosaccharomyces pombe (strain ATCC 38366 / 972) GN=SPAPB24D3.08c PE=2 SV=1	hypothetical protein SERLA73DRAFT_74422 [Serpula lacrymans var. lacrymans S7.3]
WCO005042.1	scaffold3	-	1,018,605 -1,018,665	Delta(12) fatty acid desaturase OS=Mortierella alpina PE=2 SV=2	hypothetical protein SERLA73DRAFT_167191 [Serpula lacrymans var. lacrymans S7.3]
WCO005043.1	scaffold3	-	1,022,524 -1,022,624	Werner syndrome ATP-dependent helicase homolog OS=Mus musculus GN=Wrn PE=1 SV=2	hypothetical protein SERLA73DRAFT_71976 [Serpula lacrymans var. lacrymans S7.3]
WCO005069.1	scaffold3	-	1,169,262 -1,169,398	Probable 4-hydroxy-2-oxoglutarate aldolase, mitochondrial OS=Emericella nidulans GN=AN1503 PE=1 SV=1	hypothetical protein SERLA73DRAFT_108180 [Serpula lacrymans var. lacrymans S7.3]
WCO005082.1	scaffold3	+	1,206,475 -1,206,532	CRAL-TRIO domain-containing protein C23B6.04c OS=Schizosaccharomyces pombe (strain ATCC 38366 / 972) GN=SPCC23B6.04c PE=1 SV=1	hypothetical protein SERLA73DRAFT_181226 [Serpula lacrymans var. lacrymans S7.3]
WCO005085.1	scaffold3	-	1,213,703 -1,213,754	Eukaryotic translation initiation factor 1A, X-chromosomal OS=Pongo abelii GN=EIF1AX PE=2 SV=3	eukaryotic translation initiation factor 1A [Coprinopsis cinerea okayama7#130]
WCO005091.2	scaffold3	-	1,237,033 -1,237,085	Probable feruloyl esterase B-1 OS=Aspergillus oryzae (strain ATCC 42149 / RIB 40) GN=faeB-1 PE=3 SV=1	putative ferulic acid Esterase/Feruloyl esterase [Mycosphaerella graminicola IPO323]
WCO005093.1	scaffold3	+	1,244,133 -1,244,184	Uridine-cytidine kinase-like 1 OS=Homo sapiens GN=UCKL1 PE=1 SV=2	hypothetical protein SERLADRAFT_448951 [Serpula lacrymans var. lacrymans S7.9]
WCO005095.1	scaffold3	+	1,258,762 -1,258,814	Ankyrin repeat-containing protein YCR051W OS=Saccharomyces cerevisiae (strain ATCC 204508 / S288c) GN=YCR051W PE=1 SV=1	hypothetical protein SCHCODRAFT_55965 [Schizophyllum commune H4-8]
WCO005095.1	scaffold3	+	1,258,964 -1,259,018	Ankyrin repeat-containing protein YCR051W OS=Saccharomyces cerevisiae (strain ATCC 204508 / S288c) GN=YCR051W PE=1 SV=1	hypothetical protein SCHCODRAFT_55965 [Schizophyllum commune H4-8]
WCO005096.1	scaffold3	+	1,260,361 -1,260,496	Protein arginine N-methyltransferase skb1 OS=Schizosaccharomyces pombe (strain ATCC 38366 / 972) GN=skb1 PE=2 SV=2	hypothetical protein SERLA73DRAFT_73307 [Serpula lacrymans var. lacrymans S7.3]
WCO005098.1	scaffold3	+	1,274,469 -1,274,528	#N/A	hypothetical protein CAEBREN_15845 [Caenorhabditis brenneri]
WCO005099.1	scaffold3	-	1,275,690 -1,275,752	#N/A	hypothetical protein SERLADRAFT_389296 [Serpula lacrymans var. lacrymans S7.9]
WCO005102.1	scaffold3	+	1,279,419 -1,279,740	#N/A	hypothetical protein SERLA73DRAFT_107788 [Serpula lacrymans var. lacrymans S7.3]
WCO005105.1	scaffold3	+	1,289,868 -1,289,930	#N/A	hypothetical protein SERLA73DRAFT_181281 [Serpula lacrymans var. lacrymans S7.3]
WCO005105.1	scaffold3	+	1,290,077 -1,290,130	#N/A	hypothetical protein SERLA73DRAFT_181281 [Serpula lacrymans var. lacrymans S7.3]
WCO005107.1	scaffold3	-	1,313,225 -1,313,277	G2/mitotic-specific cyclin cdc13 OS=Schizosaccharomyces pombe (strain ATCC 38366 / 972) GN=cdc13 PE=1 SV=1	cyclin [Coprinopsis cinerea okayama7#130]
WCO005109.4	scaffold3	-	1,326,909 -1,326,967	Oligomycin resistance ATP-dependent permease YOR1 OS=Saccharomyces cerevisiae (strain ATCC 204508 / S288c) GN=YOR1 PE=1 SV=1	hypothetical protein SCHCODRAFT_55054 [Schizophyllum commune H4-8]
WCO005109.4	scaffold3	-	1,327,038 -1,327,128	Oligomycin resistance ATP-dependent permease YOR1 OS=Saccharomyces cerevisiae (strain ATCC 204508 / S288c) GN=YOR1 PE=1 SV=1	hypothetical protein SCHCODRAFT_55054 [Schizophyllum commune H4-8]
WCO005112.1	scaffold3	+	1,340,561 -1,340,617	UPF0061 protein C20G4.05c OS=Schizosaccharomyces pombe (strain ATCC 38366 / 972) GN=SPAC20G4.05c PE=2 SV=1	hypothetical protein SERLA73DRAFT_181640 [Serpula lacrymans var. lacrymans S7.3]
WCO005118.1	scaffold3	-	1,355,320 -1,355,379	#N/A	#N/A
WCO005119.1	scaffold3	-	1,358,241 -1,358,297	#N/A	hypothetical protein SERLA73DRAFT_54914 [Serpula lacrymans var. lacrymans S7.3]
WCO005120.1	scaffold3	+	1,362,014 -1,362,177	mRNA export factor mex67 OS=Schizosaccharomyces pombe (strain ATCC 38366 / 972) GN=mex67 PE=1 SV=1	hypothetical protein SERLA73DRAFT_181326 [Serpula lacrymans var. lacrymans S7.3]
WCO005122.1	scaffold3	+	1,369,067 -1,369,119	Vam6/Vps39-like protein OS=Mus musculus GN=Vps39 PE=2 SV=1	hypothetical protein SERLA73DRAFT_168336 [Serpula lacrymans var. lacrymans S7.3]
WCO005122.1	scaffold3	+	1,369,840 -1,369,892	Vam6/Vps39-like protein OS=Mus musculus GN=Vps39 PE=2 SV=1	hypothetical protein SERLA73DRAFT_168336 [Serpula lacrymans var. lacrymans S7.3]
WCO005122.1	scaffold3	+	1,371,293 -1,371,346	Vam6/Vps39-like protein OS=Mus musculus GN=Vps39 PE=2 SV=1	hypothetical protein SERLA73DRAFT_168336 [Serpula lacrymans var. lacrymans S7.3]
WCO005127.1	scaffold3	-	1,380,128 -1,380,187	#N/A	hypothetical protein SCHCODRAFT_111619 [Schizophyllum commune H4-8]
WCO005130.1	scaffold3	+	1,390,594 -1,390,646	Sphingomyelin phosphodiesterase OS=Mus musculus GN=Smpd1 PE=2 SV=2	hypothetical protein SERLA73DRAFT_171272 [Serpula lacrymans var. lacrymans S7.3]
WCO005130.1	scaffold3	+	1,390,903 -1,390,960	Sphingomyelin phosphodiesterase OS=Mus musculus GN=Smpd1 PE=2 SV=2	hypothetical protein SERLA73DRAFT_171272 [Serpula lacrymans var. lacrymans S7.3]
WCO005132.1	scaffold3	+	1,396,179 -1,396,249	Cleavage and polyadenylation specificity factor subunit CG7185 OS=Drosophila melanogaster GN=CG7185 PE=1 SV=2	hypothetical protein SCHCODRAFT_85193 [Schizophyllum commune H4-8]
WCO005136.1	scaffold3	-	1,406,324 -1,406,378	Urease OS=Cryptococcus neoformans GN=URE1 PE=3 SV=1	hypothetical protein SCHCODRAFT_16734 [Schizophyllum commune H4-8]
WCO005139.1	scaffold3	-	1,419,382 -1,419,437	#N/A	#N/A
WCO005140.1	scaffold3	-	1,423,119 -1,423,184	#N/A	hypothetical protein SERLA73DRAFT_181316 [Serpula lacrymans var. lacrymans S7.3]
WCO005141.1	scaffold3	+	1,424,099 -1,424,154	#N/A	hypothetical protein SERLA73DRAFT_181321 [Serpula lacrymans var. lacrymans S7.3]
WCO005142.1	scaffold3	+	1,437,664 -1,437,724	Uncharacterized protein YDL144C OS=Saccharomyces cerevisiae (strain ATCC 204508 / S288c) GN=YDL144C PE=1 SV=2	hypothetical protein SERLA73DRAFT_105546 [Serpula lacrymans var. lacrymans S7.3]
WCO005143.1	scaffold3	-	1,439,812 -1,439,863	Proliferation-associated protein 2G4 OS=Mus musculus GN=Pa2g4 PE=1 SV=3	hypothetical protein SERLA73DRAFT_181612 [Serpula lacrymans var. lacrymans S7.3]
WCO005144.1	scaffold3	-	1,442,580 -1,442,631	#N/A	hypothetical protein SERLA73DRAFT_181609 [Serpula lacrymans var. lacrymans S7.3]
WCO005146.1	scaffold3	-	1,444,385 -1,444,444	DNA repair protein rad13 OS=Schizosaccharomyces pombe (strain ATCC 38366 / 972) GN=rad13 PE=2 SV=2	hypothetical protein SERLA73DRAFT_108084 [Serpula lacrymans var. lacrymans S7.3]
WCO005147.1	scaffold3	+	1,450,944 -1,451,008	Citrate synthase OS=Dictyostelium discoideum GN=gltA PE=3 SV=1	hypothetical protein SERLA73DRAFT_53721 [Serpula lacrymans var. lacrymans S7.3]
WCO005147.1	scaffold3	+	1,451,128 -1,451,227	Citrate synthase OS=Dictyostelium discoideum GN=gltA PE=3 SV=1	hypothetical protein SERLA73DRAFT_53721 [Serpula lacrymans var. lacrymans S7.3]
WCO005147.1	scaffold3	+	1,451,332 -1,451,426	Citrate synthase OS=Dictyostelium discoideum GN=gltA PE=3 SV=1	hypothetical protein SERLA73DRAFT_53721 [Serpula lacrymans var. lacrymans S7.3]
WCO005151.1	scaffold3	+	1,459,148 -1,459,203	Probable NADP-dependent oxidoreductase P2 OS=Arabidopsis thaliana GN=P2 PE=2 SV=2	hypothetical protein SERLA73DRAFT_137496 [Serpula lacrymans var. lacrymans S7.3]
WCO005157.1	scaffold3	+	1,483,464 -1,483,534	#N/A	hypothetical protein SERLA73DRAFT_182190 [Serpula lacrymans var. lacrymans S7.3]
WCO005157.1	scaffold3	+	1,483,999 -1,484,050	#N/A	hypothetical protein SERLA73DRAFT_182190 [Serpula lacrymans var. lacrymans S7.3]
WCO005159.1	scaffold3	-	1,485,764 -1,485,828	Alcohol dehydrogenase [acceptor] OS=Pseudomonas putida GN=alkJ PE=3 SV=1	GMC oxidoreductase [Coprinopsis cinerea okayama7#130]
WCO005159.1	scaffold3	-	1,485,896 -1,485,953	Alcohol dehydrogenase [acceptor] OS=Pseudomonas putida GN=alkJ PE=3 SV=1	GMC oxidoreductase [Coprinopsis cinerea okayama7#130]
WCO005160.3	scaffold3	+	1,493,141 -1,493,209	DnaJ-related protein spj1 OS=Schizosaccharomyces pombe (strain ATCC 38366 / 972) GN=spj1 PE=2 SV=2	hypothetical protein SERLA73DRAFT_182204 [Serpula lacrymans var. lacrymans S7.3]
WCO005160.3	scaffold3	+	1,493,547 -1,493,605	DnaJ-related protein spj1 OS=Schizosaccharomyces pombe (strain ATCC 38366 / 972) GN=spj1 PE=2 SV=2	hypothetical protein SERLA73DRAFT_182204 [Serpula lacrymans var. lacrymans S7.3]
WCO005160.3	scaffold3	+	1,494,510 -1,494,562	DnaJ-related protein spj1 OS=Schizosaccharomyces pombe (strain ATCC 38366 / 972) GN=spj1 PE=2 SV=2	hypothetical protein SERLA73DRAFT_182204 [Serpula lacrymans var. lacrymans S7.3]
WCO005164.1	scaffold3	-	1,508,214 -1,508,266	Glucan 1,3-beta-glucosidase OS=Candida albicans GN=XOG1 PE=1 SV=4	glycoside hydrolase family 5 protein [Schizophyllum commune H4-8]
WCO005164.1	scaffold3	-	1,508,331 -1,508,401	Glucan 1,3-beta-glucosidase OS=Candida albicans GN=XOG1 PE=1 SV=4	glycoside hydrolase family 5 protein [Schizophyllum commune H4-8]
WCO005164.1	scaffold3	-	1,508,868 -1,508,920	Glucan 1,3-beta-glucosidase OS=Candida albicans GN=XOG1 PE=1 SV=4	glycoside hydrolase family 5 protein [Schizophyllum commune H4-8]
WCO005167.1	scaffold3	-	1,523,651 -1,523,707	#N/A	hypothetical protein SERLA73DRAFT_73725 [Serpula lacrymans var. lacrymans S7.3]
WCO005168.1	scaffold3	+	1,527,578 -1,527,629	6-phosphofructokinase OS=Schizosaccharomyces pombe (strain ATCC 38366 / 972) GN=pfk1 PE=1 SV=1	hypothetical protein SERLADRAFT_361445 [Serpula lacrymans var. lacrymans S7.9]
WCO005172.1	scaffold3	-	1,542,880 -1,542,940	Probable acetate kinase OS=Chaetomium globosum GN=CHGG_02760 PE=3 SV=2	hypothetical protein SCHCODRAFT_57349 [Schizophyllum commune H4-8]
WCO005184.2	scaffold3	-	1,586,933 -1,587,285	NAD-dependent deacetylase hst4 OS=Schizosaccharomyces pombe (strain ATCC 38366 / 972) GN=hst4 PE=2 SV=1	hypothetical protein SERLA73DRAFT_182004 [Serpula lacrymans var. lacrymans S7.3]
WCO005184.2	scaffold3	-	1,587,414 -1,587,471	NAD-dependent deacetylase hst4 OS=Schizosaccharomyces pombe (strain ATCC 38366 / 972) GN=hst4 PE=2 SV=1	hypothetical protein SERLA73DRAFT_182004 [Serpula lacrymans var. lacrymans S7.3]
WCO005187.1	scaffold3	+	1,598,875 -1,598,929	DnaJ homolog subfamily A member 2 OS=Bos taurus GN=DNAJA2 PE=2 SV=1	hypothetical protein SERLA73DRAFT_90269 [Serpula lacrymans var. lacrymans S7.3]
WCO005189.1	scaffold3	-	1,604,472 -1,604,530	Probable dolichyl-P-Man:Man(7)GlcNAc(2)-PP-dolichyl-alpha-1,6-mannosyltransferase OS=Drosophila melanogaster GN=CG8412 PE=2 SV=1	glycosyltransferase family 22 protein [Serpula lacrymans var. lacrymans S7.3]
WCO005190.1	scaffold3	+	1,608,415 -1,608,468	Probable ATP-dependent permease OS=Saccharomyces cerevisiae (strain ATCC 204508 / S288c) GN=ADP1 PE=1 SV=2	hypothetical protein SERLA73DRAFT_168345 [Serpula lacrymans var. lacrymans S7.3]
WCO005199.1	scaffold3	+	1,632,722 -1,632,786	Kynurenine/alpha-aminoadipate aminotransferase, mitochondrial OS=Bos taurus GN=AADAT PE=2 SV=1	hypothetical protein SERLA73DRAFT_181360 [Serpula lacrymans var. lacrymans S7.3]
WCO005199.1	scaffold3	+	1,633,847 -1,633,913	Kynurenine/alpha-aminoadipate aminotransferase, mitochondrial OS=Bos taurus GN=AADAT PE=2 SV=1	hypothetical protein SERLA73DRAFT_181360 [Serpula lacrymans var. lacrymans S7.3]
WCO005201.1	scaffold3	+	1,637,518 -1,637,599	Serine/threonine-protein kinase ssp1 OS=Schizosaccharomyces pombe (strain ATCC 38366 / 972) GN=ssp1 PE=1 SV=1	other/CAMKK/ELM protein kinase [Coprinopsis cinerea okayama7#130]
WCO005211.1	scaffold3	+	1,695,134 -1,695,200	#N/A	hypothetical protein CC1G_12375 [Coprinopsis cinerea okayama7#130]
WCO005220.1	scaffold3	-	1,731,786 -1,731,846	ABC transporter C family member 14 OS=Dictyostelium discoideum GN=abcC14 PE=3 SV=1	hypothetical protein SERLA73DRAFT_114694 [Serpula lacrymans var. lacrymans S7.3]
WCO005220.1	scaffold3	-	1,734,216 -1,734,268	ABC transporter C family member 14 OS=Dictyostelium discoideum GN=abcC14 PE=3 SV=1	hypothetical protein SERLA73DRAFT_114694 [Serpula lacrymans var. lacrymans S7.3]
WCO005220.1	scaffold3	-	1,735,387 -1,735,439	ABC transporter C family member 14 OS=Dictyostelium discoideum GN=abcC14 PE=3 SV=1	hypothetical protein SERLA73DRAFT_114694 [Serpula lacrymans var. lacrymans S7.3]
WCO005227.4	scaffold30	-	11,961 -12,013	Dual specificity protein kinase lkh1 OS=Schizosaccharomyces pombe (strain ATCC 38366 / 972) GN=lkh1 PE=1 SV=3	hypothetical protein SERLADRAFT_449439 [Serpula lacrymans var. lacrymans S7.9]
WCO005230.1	scaffold30	-	27,868 -27,921	GTP-binding protein gtr2 OS=Schizosaccharomyces pombe (strain ATCC 38366 / 972) GN=gtr2 PE=2 SV=1	Gtr1/RagA G protein Gtr2 [Coprinopsis cinerea okayama7#130]
WCO005231.1	scaffold30	+	30,807 -30,860	Vacuolar transporter chaperone 4 OS=Schizosaccharomyces pombe (strain ATCC 38366 / 972) GN=vtc4 PE=1 SV=2	hypothetical protein SERLADRAFT_415528 [Serpula lacrymans var. lacrymans S7.9]
WCO005233.1	scaffold30	-	36,385 -36,551	Branchpoint-bridging protein OS=Cryptococcus neoformans GN=BBP PE=3 SV=1	hypothetical protein SERLADRAFT_449417 [Serpula lacrymans var. lacrymans S7.9]
WCO005234.1	scaffold30	+	37,121 -37,174	Probable DNA repair helicase ercc3 OS=Schizosaccharomyces pombe (strain ATCC 38366 / 972) GN=ercc3 PE=1 SV=1	hypothetical protein SERLA73DRAFT_168625 [Serpula lacrymans var. lacrymans S7.3]
WCO005234.1	scaffold30	+	37,578 -37,629	Probable DNA repair helicase ercc3 OS=Schizosaccharomyces pombe (strain ATCC 38366 / 972) GN=ercc3 PE=1 SV=1	hypothetical protein SERLA73DRAFT_168625 [Serpula lacrymans var. lacrymans S7.3]
WCO005234.1	scaffold30	+	38,715 -38,771	Probable DNA repair helicase ercc3 OS=Schizosaccharomyces pombe (strain ATCC 38366 / 972) GN=ercc3 PE=1 SV=1	hypothetical protein SERLA73DRAFT_168625 [Serpula lacrymans var. lacrymans S7.3]
WCO005234.1	scaffold30	+	39,292 -39,352	Probable DNA repair helicase ercc3 OS=Schizosaccharomyces pombe (strain ATCC 38366 / 972) GN=ercc3 PE=1 SV=1	hypothetical protein SERLA73DRAFT_168625 [Serpula lacrymans var. lacrymans S7.3]
WCO005234.1	scaffold30	+	39,542 -39,599	Probable DNA repair helicase ercc3 OS=Schizosaccharomyces pombe (strain ATCC 38366 / 972) GN=ercc3 PE=1 SV=1	hypothetical protein SERLA73DRAFT_168625 [Serpula lacrymans var. lacrymans S7.3]
WCO005234.1	scaffold30	+	39,720 -39,780	Probable DNA repair helicase ercc3 OS=Schizosaccharomyces pombe (strain ATCC 38366 / 972) GN=ercc3 PE=1 SV=1	hypothetical protein SERLA73DRAFT_168625 [Serpula lacrymans var. lacrymans S7.3]
WCO005234.1	scaffold30	+	39,875 -39,932	Probable DNA repair helicase ercc3 OS=Schizosaccharomyces pombe (strain ATCC 38366 / 972) GN=ercc3 PE=1 SV=1	hypothetical protein SERLA73DRAFT_168625 [Serpula lacrymans var. lacrymans S7.3]
WCO005237.1	scaffold30	+	48,247 -48,298	Uncharacterized membrane protein C63.10c OS=Schizosaccharomyces pombe (strain ATCC 38366 / 972) GN=SPCC63.10c PE=2 SV=2	Fph type histidine kinase [Serpula lacrymans var. lacrymans S7.9]
WCO005237.1	scaffold30	+	49,225 -49,638	Uncharacterized membrane protein C63.10c OS=Schizosaccharomyces pombe (strain ATCC 38366 / 972) GN=SPCC63.10c PE=2 SV=2	Fph type histidine kinase [Serpula lacrymans var. lacrymans S7.9]
WCO005237.1	scaffold30	+	49,697 -49,755	Uncharacterized membrane protein C63.10c OS=Schizosaccharomyces pombe (strain ATCC 38366 / 972) GN=SPCC63.10c PE=2 SV=2	Fph type histidine kinase [Serpula lacrymans var. lacrymans S7.9]
WCO005237.1	scaffold30	+	49,900 -49,956	Uncharacterized membrane protein C63.10c OS=Schizosaccharomyces pombe (strain ATCC 38366 / 972) GN=SPCC63.10c PE=2 SV=2	Fph type histidine kinase [Serpula lacrymans var. lacrymans S7.9]
WCO005238.1	scaffold30	+	52,891 -52,947	Hybrid signal transduction histidine kinase A OS=Dictyostelium discoideum GN=dhkA PE=1 SV=1	Fph type histidine kinase [Serpula lacrymans var. lacrymans S7.9]
WCO005244.1	scaffold30	-	71,815 -71,871	#N/A	hypothetical protein CC1G_14116 [Coprinopsis cinerea okayama7#130]
WCO005244.1	scaffold30	-	72,134 -72,207	#N/A	hypothetical protein CC1G_14116 [Coprinopsis cinerea okayama7#130]
WCO005248.1	scaffold30	-	79,632 -79,683	Uncharacterized zinc finger protein C29A3.05 OS=Schizosaccharomyces pombe (strain ATCC 38366 / 972) GN=SPBC29A3.05 PE=2 SV=2	hypothetical protein SERLA73DRAFT_181906 [Serpula lacrymans var. lacrymans S7.3]
WCO005258.1	scaffold30	+	109,629 -109,821	Putative amino acid permease C3H1.09c OS=Schizosaccharomyces pombe (strain ATCC 38366 / 972) GN=SPAC3H1.09c PE=1 SV=1	amino acid transporter [Serpula lacrymans var. lacrymans S7.9]
WCO005265.1	scaffold30	+	137,537 -137,589	#N/A	#N/A
WCO005269.2	scaffold30	-	150,401 -150,453	#N/A	#N/A
WCO005269.2	scaffold30	-	150,832 -150,885	#N/A	#N/A
WCO005269.2	scaffold30	-	151,351 -151,441	#N/A	#N/A
WCO005269.2	scaffold30	-	151,653 -151,712	#N/A	#N/A
WCO005275.1	scaffold30	-	170,787 -170,844	RNA polymerase II transcription factor B subunit 2 OS=Yarrowia lipolytica (strain CLIB 122 / E 150) GN=TFB2 PE=3 SV=1	hypothetical protein SERLA73DRAFT_90464 [Serpula lacrymans var. lacrymans S7.3]
WCO005275.1	scaffold30	-	171,323 -171,377	RNA polymerase II transcription factor B subunit 2 OS=Yarrowia lipolytica (strain CLIB 122 / E 150) GN=TFB2 PE=3 SV=1	hypothetical protein SERLA73DRAFT_90464 [Serpula lacrymans var. lacrymans S7.3]
WCO005287.1	scaffold30	-	219,568 -219,624	Protein cwh43 OS=Schizosaccharomyces pombe (strain ATCC 38366 / 972) GN=cwh43 PE=2 SV=2	hypothetical protein SERLA73DRAFT_54796 [Serpula lacrymans var. lacrymans S7.3]
WCO005287.1	scaffold30	-	219,656 -219,712	Protein cwh43 OS=Schizosaccharomyces pombe (strain ATCC 38366 / 972) GN=cwh43 PE=2 SV=2	hypothetical protein SERLA73DRAFT_54796 [Serpula lacrymans var. lacrymans S7.3]
WCO005287.1	scaffold30	-	219,853 -219,908	Protein cwh43 OS=Schizosaccharomyces pombe (strain ATCC 38366 / 972) GN=cwh43 PE=2 SV=2	hypothetical protein SERLA73DRAFT_54796 [Serpula lacrymans var. lacrymans S7.3]
WCO005287.1	scaffold30	-	221,386 -221,446	Protein cwh43 OS=Schizosaccharomyces pombe (strain ATCC 38366 / 972) GN=cwh43 PE=2 SV=2	hypothetical protein SERLA73DRAFT_54796 [Serpula lacrymans var. lacrymans S7.3]
WCO005287.1	scaffold30	-	221,641 -221,695	Protein cwh43 OS=Schizosaccharomyces pombe (strain ATCC 38366 / 972) GN=cwh43 PE=2 SV=2	hypothetical protein SERLA73DRAFT_54796 [Serpula lacrymans var. lacrymans S7.3]
WCO005287.1	scaffold30	-	222,383 -222,434	Protein cwh43 OS=Schizosaccharomyces pombe (strain ATCC 38366 / 972) GN=cwh43 PE=2 SV=2	hypothetical protein SERLA73DRAFT_54796 [Serpula lacrymans var. lacrymans S7.3]
WCO005287.1	scaffold30	-	222,494 -222,545	Protein cwh43 OS=Schizosaccharomyces pombe (strain ATCC 38366 / 972) GN=cwh43 PE=2 SV=2	hypothetical protein SERLA73DRAFT_54796 [Serpula lacrymans var. lacrymans S7.3]
WCO005292.1	scaffold30	-	237,905 -237,957	Protein CobW OS=Pseudomonas denitrificans GN=cobW PE=3 SV=3	hypothetical protein SERLA73DRAFT_181764 [Serpula lacrymans var. lacrymans S7.3]
WCO005297.1	scaffold30	-	251,809 -251,878	Methylosome subunit pICln OS=Oryctolagus cuniculus GN=CLNS1A PE=2 SV=2	hypothetical protein SERLA73DRAFT_181824 [Serpula lacrymans var. lacrymans S7.3]
WCO005334.1	scaffold31	-	22,705 -22,767	DNA replication licensing factor mcm2 OS=Schizosaccharomyces pombe (strain ATCC 38366 / 972) GN=mcm2 PE=1 SV=1	DNA replication licensing factor cdc19 [Coprinopsis cinerea okayama7#130]
WCO005334.1	scaffold31	-	22,903 -22,963	DNA replication licensing factor mcm2 OS=Schizosaccharomyces pombe (strain ATCC 38366 / 972) GN=mcm2 PE=1 SV=1	DNA replication licensing factor cdc19 [Coprinopsis cinerea okayama7#130]
WCO005336.1	scaffold31	+	35,072 -35,139	Phosphoenolpyruvate carboxykinase [ATP] OS=Kluyveromyces lactis (strain ATCC 8585 / CBS 2359 / DSM 70799 / NBRC 1267 / NRRL Y-1140 / WM37) GN=PCK1 PE=3 SV=2	hypothetical protein SERLADRAFT_355562 [Serpula lacrymans var. lacrymans S7.9]
WCO005343.1	scaffold31	+	86,041 -86,102	Alpha-1,2-glucosyltransferase ALG10-A OS=Homo sapiens GN=ALG10 PE=1 SV=1	glycosyltransferase family 59 protein [Serpula lacrymans var. lacrymans S7.3]
WCO005343.1	scaffold31	+	86,260 -86,317	Alpha-1,2-glucosyltransferase ALG10-A OS=Homo sapiens GN=ALG10 PE=1 SV=1	glycosyltransferase family 59 protein [Serpula lacrymans var. lacrymans S7.3]
WCO005343.1	scaffold31	+	86,378 -86,432	Alpha-1,2-glucosyltransferase ALG10-A OS=Homo sapiens GN=ALG10 PE=1 SV=1	glycosyltransferase family 59 protein [Serpula lacrymans var. lacrymans S7.3]
WCO005343.1	scaffold31	+	86,576 -86,637	Alpha-1,2-glucosyltransferase ALG10-A OS=Homo sapiens GN=ALG10 PE=1 SV=1	glycosyltransferase family 59 protein [Serpula lacrymans var. lacrymans S7.3]
WCO005345.1	scaffold31	-	90,052 -90,106	Probable E3 ubiquitin-protein ligase ARI11 OS=Arabidopsis thaliana GN=ARI11 PE=2 SV=1	hypothetical protein SERLA73DRAFT_115609 [Serpula lacrymans var. lacrymans S7.3]
WCO005346.1	scaffold31	+	96,752 -96,807	RAD50-interacting protein 1 OS=Homo sapiens GN=RINT1 PE=1 SV=1	RINT-1 family protein [Coprinopsis cinerea okayama7#130]
WCO005347.1	scaffold31	-	98,841 -98,905	DNA replication licensing factor mcm3 OS=Schizosaccharomyces pombe (strain ATCC 38366 / 972) GN=mcm3 PE=1 SV=2	hypothetical protein SERLA73DRAFT_82495 [Serpula lacrymans var. lacrymans S7.3]
WCO005347.1	scaffold31	-	99,395 -99,452	DNA replication licensing factor mcm3 OS=Schizosaccharomyces pombe (strain ATCC 38366 / 972) GN=mcm3 PE=1 SV=2	hypothetical protein SERLA73DRAFT_82495 [Serpula lacrymans var. lacrymans S7.3]
WCO005348.1	scaffold31	-	99,974 -100,025	DNA replication licensing factor mcm3 OS=Schizosaccharomyces pombe (strain ATCC 38366 / 972) GN=mcm3 PE=1 SV=2	hypothetical protein SERLA73DRAFT_82495 [Serpula lacrymans var. lacrymans S7.3]
WCO005349.1	scaffold31	-	109,721 -109,781	Pre-mRNA-processing factor 17 OS=Homo sapiens GN=CDC40 PE=1 SV=1	pre-mRNA splicing factor [Coprinopsis cinerea okayama7#130]
WCO005352.1	scaffold31	+	128,263 -128,563	Uncharacterized protein PYUK71.03c OS=Schizosaccharomyces pombe (strain ATCC 38366 / 972) GN=SPAPYUK71.03c PE=1 SV=1	hypothetical protein SERLADRAFT_354375 [Serpula lacrymans var. lacrymans S7.9]
WCO005352.1	scaffold31	+	128,866 -128,919	Uncharacterized protein PYUK71.03c OS=Schizosaccharomyces pombe (strain ATCC 38366 / 972) GN=SPAPYUK71.03c PE=1 SV=1	hypothetical protein SERLADRAFT_354375 [Serpula lacrymans var. lacrymans S7.9]
WCO005352.1	scaffold31	+	129,932 -129,983	Uncharacterized protein PYUK71.03c OS=Schizosaccharomyces pombe (strain ATCC 38366 / 972) GN=SPAPYUK71.03c PE=1 SV=1	hypothetical protein SERLADRAFT_354375 [Serpula lacrymans var. lacrymans S7.9]
WCO005352.1	scaffold31	+	130,998 -131,050	Uncharacterized protein PYUK71.03c OS=Schizosaccharomyces pombe (strain ATCC 38366 / 972) GN=SPAPYUK71.03c PE=1 SV=1	hypothetical protein SERLADRAFT_354375 [Serpula lacrymans var. lacrymans S7.9]
WCO005356.1	scaffold31	-	141,682 -141,741	#N/A	hypothetical protein CC1G_01703 [Coprinopsis cinerea okayama7#130]
WCO005357.1	scaffold31	+	143,104 -143,159	ATP-binding cassette sub-family D member 2 OS=Homo sapiens GN=ABCD2 PE=1 SV=1	adrenoleukodystrophy protein [Coprinopsis cinerea okayama7#130]
WCO005357.1	scaffold31	+	144,427 -144,481	ATP-binding cassette sub-family D member 2 OS=Homo sapiens GN=ABCD2 PE=1 SV=1	adrenoleukodystrophy protein [Coprinopsis cinerea okayama7#130]
WCO005357.1	scaffold31	+	144,709 -144,771	ATP-binding cassette sub-family D member 2 OS=Homo sapiens GN=ABCD2 PE=1 SV=1	adrenoleukodystrophy protein [Coprinopsis cinerea okayama7#130]
WCO005357.1	scaffold31	+	145,918 -145,976	ATP-binding cassette sub-family D member 2 OS=Homo sapiens GN=ABCD2 PE=1 SV=1	adrenoleukodystrophy protein [Coprinopsis cinerea okayama7#130]
WCO005362.1	scaffold31	+	166,131 -166,185	Putative hydrolase C777.06c OS=Schizosaccharomyces pombe (strain ATCC 38366 / 972) GN=SPCC777.06c PE=2 SV=1	hypothetical protein SERLADRAFT_458787 [Serpula lacrymans var. lacrymans S7.9]
WCO005363.1	scaffold31	+	167,666 -167,732	Protein UPS1, mitochondrial OS=Saccharomyces cerevisiae (strain ATCC 204508 / S288c) GN=UPS1 PE=1 SV=1	hypothetical protein SERLA73DRAFT_84484 [Serpula lacrymans var. lacrymans S7.3]
WCO005363.1	scaffold31	+	168,048 -168,107	Protein UPS1, mitochondrial OS=Saccharomyces cerevisiae (strain ATCC 204508 / S288c) GN=UPS1 PE=1 SV=1	hypothetical protein SERLA73DRAFT_84484 [Serpula lacrymans var. lacrymans S7.3]
WCO005363.1	scaffold31	+	168,217 -168,269	Protein UPS1, mitochondrial OS=Saccharomyces cerevisiae (strain ATCC 204508 / S288c) GN=UPS1 PE=1 SV=1	hypothetical protein SERLA73DRAFT_84484 [Serpula lacrymans var. lacrymans S7.3]
WCO005364.1	scaffold31	+	169,112 -169,176	Protein RIC1 homolog OS=Drosophila melanogaster GN=CG9063 PE=1 SV=1	hypothetical protein SCHCODRAFT_80930 [Schizophyllum commune H4-8]
WCO005364.1	scaffold31	+	170,758 -170,821	Protein RIC1 homolog OS=Drosophila melanogaster GN=CG9063 PE=1 SV=1	hypothetical protein SCHCODRAFT_80930 [Schizophyllum commune H4-8]
WCO005366.1	scaffold31	-	179,456 -179,512	#N/A	hypothetical protein CC1G_01692 [Coprinopsis cinerea okayama7#130]
WCO005366.1	scaffold31	-	179,673 -179,724	#N/A	hypothetical protein CC1G_01692 [Coprinopsis cinerea okayama7#130]
WCO005366.1	scaffold31	-	179,905 -179,959	#N/A	hypothetical protein CC1G_01692 [Coprinopsis cinerea okayama7#130]
WCO005371.1	scaffold31	-	189,533 -189,593	Chitin deacetylase OS=Amylomyces rouxii PE=1 SV=1	hypothetical protein SCHCODRAFT_80908 [Schizophyllum commune H4-8]
WCO005371.1	scaffold31	-	190,558 -190,612	Chitin deacetylase OS=Amylomyces rouxii PE=1 SV=1	hypothetical protein SCHCODRAFT_80908 [Schizophyllum commune H4-8]
WCO005375.1	scaffold31	+	202,408 -202,486	Transmembrane protein 205 OS=Pongo abelii GN=TMEM205 PE=2 SV=1	hypothetical protein CC1G_10507 [Coprinopsis cinerea okayama7#130]
WCO005380.1	scaffold31	-	216,302 -216,353	Catalase-1 OS=Neurospora crassa GN=cat-1 PE=1 SV=2	hypothetical protein SCHCODRAFT_66245 [Schizophyllum commune H4-8]
WCO005385.1	scaffold31	-	227,374 -227,426	#N/A	#N/A
WCO005390.1	scaffold31	+	247,321 -247,376	DnaJ homolog 1, mitochondrial OS=Schizosaccharomyces pombe (strain ATCC 38366 / 972) GN=mdj1 PE=2 SV=1	hypothetical protein SERLADRAFT_455437 [Serpula lacrymans var. lacrymans S7.9]
WCO005390.1	scaffold31	+	248,828 -248,971	DnaJ homolog 1, mitochondrial OS=Schizosaccharomyces pombe (strain ATCC 38366 / 972) GN=mdj1 PE=2 SV=1	hypothetical protein SERLADRAFT_455437 [Serpula lacrymans var. lacrymans S7.9]
WCO005392.1	scaffold31	+	255,784 -255,854	Putative choline kinase OS=Schizosaccharomyces pombe (strain ATCC 38366 / 972) GN=SPAC13G7.12c PE=2 SV=1	hypothetical protein SERLA73DRAFT_187994 [Serpula lacrymans var. lacrymans S7.3]
WCO005395.1	scaffold31	+	270,590 -270,648	Uncharacterized protein C18G6.01c OS=Schizosaccharomyces pombe (strain ATCC 38366 / 972) GN=SPAC18G6.01c PE=2 SV=1	hypothetical protein SERLA73DRAFT_130997 [Serpula lacrymans var. lacrymans S7.3]
WCO005395.1	scaffold31	+	270,816 -270,868	Uncharacterized protein C18G6.01c OS=Schizosaccharomyces pombe (strain ATCC 38366 / 972) GN=SPAC18G6.01c PE=2 SV=1	hypothetical protein SERLA73DRAFT_130997 [Serpula lacrymans var. lacrymans S7.3]
WCO005399.1	scaffold31	-	277,854 -277,907	#N/A	#N/A
WCO005404.1	scaffold31	-	288,355 -288,408	Proteasome activator complex subunit 4 OS=Homo sapiens GN=PSME4 PE=1 SV=2	hypothetical protein SERLADRAFT_448204 [Serpula lacrymans var. lacrymans S7.9]
WCO005405.1	scaffold31	-	297,326 -297,380	#N/A	hypothetical protein SCHCODRAFT_64177 [Schizophyllum commune H4-8]
WCO005406.1	scaffold31	+	299,079 -299,138	#N/A	hypothetical protein CC1G_04421 [Coprinopsis cinerea okayama7#130]
WCO005408.1	scaffold31	+	306,531 -306,583	FK506-binding protein 5 OS=Rhizopus oryzae GN=FKBP5 PE=3 SV=1	hypothetical protein SERLA73DRAFT_191646 [Serpula lacrymans var. lacrymans S7.3]
WCO005409.1	scaffold31	+	307,439 -307,496	Histone deacetylase 1 OS=Gallus gallus GN=HDAC1 PE=2 SV=1	histone deacetylase Hda1 [Coprinopsis cinerea okayama7#130]
WCO005409.1	scaffold31	+	307,750 -307,801	Histone deacetylase 1 OS=Gallus gallus GN=HDAC1 PE=2 SV=1	histone deacetylase Hda1 [Coprinopsis cinerea okayama7#130]
WCO005412.1	scaffold31	+	321,184 -321,240	Biotin synthase OS=Schizosaccharomyces pombe (strain ATCC 38366 / 972) GN=bio2 PE=1 SV=1	biotin synthase [Coprinopsis cinerea okayama7#130]
WCO005424.1	scaffold31	+	407,587 -407,646	Meiotically up-regulated gene 60 protein OS=Schizosaccharomyces pombe (strain ATCC 38366 / 972) GN=mug60 PE=1 SV=1	cytoplasmic protein [Coprinopsis cinerea okayama7#130]
WCO005443.1	scaffold32	-	98,009 -98,065	UNC93-like protein C922.05c OS=Schizosaccharomyces pombe (strain ATCC 38366 / 972) GN=SPAC922.05c PE=2 SV=1	hypothetical protein SERLA73DRAFT_188606 [Serpula lacrymans var. lacrymans S7.3]
WCO005445.1	scaffold32	+	100,825 -100,881	#N/A	hypothetical protein SERLA73DRAFT_127311 [Serpula lacrymans var. lacrymans S7.3]
WCO005446.1	scaffold32	-	101,137 -101,193	DNA-directed RNA polymerase I subunit RPA12 OS=Saccharomyces cerevisiae (strain ATCC 204508 / S288c) GN=RPA12 PE=1 SV=1	DNA-directed RNA polymerase I kDa polypeptide [Coprinopsis cinerea okayama7#130]
WCO005446.1	scaffold32	-	101,233 -101,294	DNA-directed RNA polymerase I subunit RPA12 OS=Saccharomyces cerevisiae (strain ATCC 204508 / S288c) GN=RPA12 PE=1 SV=1	DNA-directed RNA polymerase I kDa polypeptide [Coprinopsis cinerea okayama7#130]
WCO005446.1	scaffold32	-	101,352 -101,408	DNA-directed RNA polymerase I subunit RPA12 OS=Saccharomyces cerevisiae (strain ATCC 204508 / S288c) GN=RPA12 PE=1 SV=1	DNA-directed RNA polymerase I kDa polypeptide [Coprinopsis cinerea okayama7#130]
WCO005448.1	scaffold32	-	105,752 -105,809	Uncharacterized protein C824.09c OS=Schizosaccharomyces pombe (strain ATCC 38366 / 972) GN=SPAC824.09c PE=2 SV=1	hypothetical protein SERLA73DRAFT_79407 [Serpula lacrymans var. lacrymans S7.3]
WCO005448.1	scaffold32	-	105,999 -106,056	Uncharacterized protein C824.09c OS=Schizosaccharomyces pombe (strain ATCC 38366 / 972) GN=SPAC824.09c PE=2 SV=1	hypothetical protein SERLA73DRAFT_79407 [Serpula lacrymans var. lacrymans S7.3]
WCO005449.1	scaffold32	+	107,111 -107,162	#N/A	hypothetical protein SERLA73DRAFT_190745 [Serpula lacrymans var. lacrymans S7.3]
WCO005451.1	scaffold32	+	108,435 -108,489	Vacuolar protein sorting-associated protein 72 homolog OS=Drosophila melanogaster GN=YL-1 PE=1 SV=1	hypothetical protein SERLADRAFT_453395 [Serpula lacrymans var. lacrymans S7.9]
WCO005454.1	scaffold32	-	128,817 -129,342	DNA-directed RNA polymerase II subunit rpb1 OS=Schizosaccharomyces pombe (strain ATCC 38366 / 972) GN=rpb1 PE=1 SV=1	DNA-directed RNA polymerase II, subunit 1 [Serpula lacrymans var. lacrymans S7.9]
WCO005459.1	scaffold32	+	145,959 -146,011	Guanine nucleotide-binding protein alpha-2 subunit OS=Ustilago maydis GN=GPA2 PE=3 SV=1	guanine nucleotide-binding protein alpha-2 subunit [Coprinopsis cinerea okayama7#130]
WCO005459.1	scaffold32	+	146,541 -146,612	Guanine nucleotide-binding protein alpha-2 subunit OS=Ustilago maydis GN=GPA2 PE=3 SV=1	guanine nucleotide-binding protein alpha-2 subunit [Coprinopsis cinerea okayama7#130]
WCO005460.1	scaffold32	+	148,320 -148,380	Cullin-4 OS=Arabidopsis thaliana GN=CUL4 PE=1 SV=1	hypothetical protein SERLADRAFT_453586 [Serpula lacrymans var. lacrymans S7.9]
WCO005460.1	scaffold32	+	148,852 -148,911	Cullin-4 OS=Arabidopsis thaliana GN=CUL4 PE=1 SV=1	hypothetical protein SERLADRAFT_453586 [Serpula lacrymans var. lacrymans S7.9]
WCO005460.1	scaffold32	+	149,408 -149,466	Cullin-4 OS=Arabidopsis thaliana GN=CUL4 PE=1 SV=1	hypothetical protein SERLADRAFT_453586 [Serpula lacrymans var. lacrymans S7.9]
WCO005460.1	scaffold32	+	149,931 -149,986	Cullin-4 OS=Arabidopsis thaliana GN=CUL4 PE=1 SV=1	hypothetical protein SERLADRAFT_453586 [Serpula lacrymans var. lacrymans S7.9]
WCO005460.1	scaffold32	+	150,160 -150,215	Cullin-4 OS=Arabidopsis thaliana GN=CUL4 PE=1 SV=1	hypothetical protein SERLADRAFT_453586 [Serpula lacrymans var. lacrymans S7.9]
WCO005461.1	scaffold32	+	150,975 -151,026	#N/A	hypothetical protein SERLA73DRAFT_190282 [Serpula lacrymans var. lacrymans S7.3]
WCO005465.1	scaffold32	+	162,125 -162,203	Adenosine deaminase-like protein OS=Drosophila melanogaster GN=Ada PE=2 SV=1	hypothetical protein SERLA73DRAFT_188751 [Serpula lacrymans var. lacrymans S7.3]
WCO005467.1	scaffold32	-	167,835 -167,908	Chitin synthase export chaperone OS=Cryptococcus neoformans GN=CHS7 PE=3 SV=1	chitin synthase export chaperone [Coprinopsis cinerea okayama7#130]
WCO005469.1	scaffold32	+	184,407 -184,466	Glutamyl-tRNA synthetase OS=Alkaliphilus metalliredigens (strain QYMF) GN=gltX PE=3 SV=1	hypothetical protein SERLADRAFT_453600 [Serpula lacrymans var. lacrymans S7.9]
WCO005471.1	scaffold32	+	191,698 -191,752	Trafficking protein particle complex subunit 6B OS=Homo sapiens GN=TRAPPC6B PE=1 SV=1	hypothetical protein SERLA73DRAFT_190301 [Serpula lacrymans var. lacrymans S7.3]
WCO005472.1	scaffold32	-	192,319 -192,370	Probable U3 small nucleolar RNA-associated protein 18 OS=Schizosaccharomyces pombe (strain ATCC 38366 / 972) GN=SPBC29A3.06 PE=2 SV=3	hypothetical protein SERLA73DRAFT_115150 [Serpula lacrymans var. lacrymans S7.3]
WCO005477.2	scaffold32	+	208,460 -208,513	Protein polybromo-1 OS=Homo sapiens GN=PBRM1 PE=1 SV=1	hypothetical protein SERLA73DRAFT_96993 [Serpula lacrymans var. lacrymans S7.3]
WCO005482.1	scaffold32	-	228,518 -228,570	#N/A	hypothetical protein SERLA73DRAFT_127272 [Serpula lacrymans var. lacrymans S7.3]
WCO005485.1	scaffold32	+	233,931 -233,986	#N/A	#N/A
WCO005489.1	scaffold32	+	245,758 -245,818	Uncharacterized membrane protein YBR220C OS=Saccharomyces cerevisiae (strain ATCC 204508 / S288c) GN=YBR220C PE=1 SV=1	hypothetical protein SERLADRAFT_434391 [Serpula lacrymans var. lacrymans S7.9]
WCO005497.1	scaffold32	-	284,066 -284,120	Probable glycosidase C21B10.07 OS=Schizosaccharomyces pombe (strain ATCC 38366 / 972) GN=SPBC21B10.07 PE=2 SV=1	glycoside hydrolase family 16 protein [Schizophyllum commune H4-8]
WCO005503.1	scaffold32	-	298,901 -298,956	DEAD-box ATP-dependent RNA helicase 57 OS=Oryza sativa subsp. japonica GN=Os07g0647900 PE=2 SV=2	hypothetical protein SERLA73DRAFT_176143 [Serpula lacrymans var. lacrymans S7.3]
WCO005505.5	scaffold32	+	309,438 -309,491	Peroxide stress-activated histidine kinase mak2 OS=Schizosaccharomyces pombe (strain ATCC 38366 / 972) GN=mak2 PE=2 SV=1	STKc type histidine kinase [Serpula lacrymans var. lacrymans S7.9]
WCO005512.1	scaffold32	-	348,818 -348,869	Non-specific lipid-transfer protein OS=Rattus norvegicus GN=Scp2 PE=1 SV=3	hypothetical protein SERLA73DRAFT_173334 [Serpula lacrymans var. lacrymans S7.3]
WCO005512.1	scaffold32	-	349,027 -349,093	Non-specific lipid-transfer protein OS=Rattus norvegicus GN=Scp2 PE=1 SV=3	hypothetical protein SERLA73DRAFT_173334 [Serpula lacrymans var. lacrymans S7.3]
WCO005512.1	scaffold32	-	349,937 -350,032	Non-specific lipid-transfer protein OS=Rattus norvegicus GN=Scp2 PE=1 SV=3	hypothetical protein SERLA73DRAFT_173334 [Serpula lacrymans var. lacrymans S7.3]
WCO005518.1	scaffold32	-	365,870 -365,921	Mitochondrial division protein 1 OS=Cryptococcus neoformans GN=MDV1 PE=3 SV=1	hypothetical protein SERLADRAFT_445964 [Serpula lacrymans var. lacrymans S7.9]
WCO005523.1	scaffold32	-	387,356 -387,410	Peroxisome biogenesis factor 10 OS=Pichia angusta GN=PEX10 PE=3 SV=1	peroxisome assembly protein per8 [Coprinopsis cinerea okayama7#130]
WCO005526.3	scaffold32	+	401,252 -401,313	Ammonium transporter MEP3 OS=Saccharomyces cerevisiae (strain ATCC 204508 / S288c) GN=MEP3 PE=1 SV=1	hypothetical protein SERLADRAFT_366203 [Serpula lacrymans var. lacrymans S7.9]
WCO005533.1	scaffold32	-	467,340 -467,401	#N/A	hypothetical protein SCHCODRAFT_231278 [Schizophyllum commune H4-8]
WCO005533.1	scaffold32	-	467,851 -467,908	#N/A	hypothetical protein SCHCODRAFT_231278 [Schizophyllum commune H4-8]
WCO005534.1	scaffold32	+	469,213 -469,269	Protein LAS1 OS=Saccharomyces cerevisiae (strain ATCC 204508 / S288c) GN=LAS1 PE=1 SV=1	hypothetical protein SERLA73DRAFT_102681 [Serpula lacrymans var. lacrymans S7.3]
WCO005534.1	scaffold32	+	470,206 -470,263	Protein LAS1 OS=Saccharomyces cerevisiae (strain ATCC 204508 / S288c) GN=LAS1 PE=1 SV=1	hypothetical protein SERLA73DRAFT_102681 [Serpula lacrymans var. lacrymans S7.3]
WCO005537.1	scaffold32	+	477,222 -477,278	#N/A	hypothetical protein SCHCODRAFT_255608 [Schizophyllum commune H4-8]
WCO005538.1	scaffold32	+	480,041 -480,105	Cytochrome b-c1 complex subunit Rieske, mitochondrial OS=Neurospora crassa GN=NCU06606 PE=3 SV=1	hypothetical protein SERLA73DRAFT_102799 [Serpula lacrymans var. lacrymans S7.3]
WCO005538.1	scaffold32	+	481,502 -481,554	Cytochrome b-c1 complex subunit Rieske, mitochondrial OS=Neurospora crassa GN=NCU06606 PE=3 SV=1	hypothetical protein SERLA73DRAFT_102799 [Serpula lacrymans var. lacrymans S7.3]
WCO005539.1	scaffold32	+	482,841 -482,923	Serine/threonine-protein kinase SKY1 OS=Saccharomyces cerevisiae (strain ATCC 204508 / S288c) GN=SKY1 PE=1 SV=1	serine/threonine-protein kinase SRPK2 [Puccinia graminis f. sp. tritici CRL 75-36-700-3]
WCO005539.1	scaffold32	+	482,966 -483,409	Serine/threonine-protein kinase SKY1 OS=Saccharomyces cerevisiae (strain ATCC 204508 / S288c) GN=SKY1 PE=1 SV=1	serine/threonine-protein kinase SRPK2 [Puccinia graminis f. sp. tritici CRL 75-36-700-3]
WCO005539.1	scaffold32	+	483,766 -483,820	Serine/threonine-protein kinase SKY1 OS=Saccharomyces cerevisiae (strain ATCC 204508 / S288c) GN=SKY1 PE=1 SV=1	serine/threonine-protein kinase SRPK2 [Puccinia graminis f. sp. tritici CRL 75-36-700-3]
WCO005541.1	scaffold32	+	490,218 -490,272	Serine/threonine-protein kinase fray2 OS=Dictyostelium discoideum GN=fray2 PE=3 SV=1	hypothetical protein SERLADRAFT_458986 [Serpula lacrymans var. lacrymans S7.9]
WCO005541.1	scaffold32	+	490,642 -490,697	Serine/threonine-protein kinase fray2 OS=Dictyostelium discoideum GN=fray2 PE=3 SV=1	hypothetical protein SERLADRAFT_458986 [Serpula lacrymans var. lacrymans S7.9]
WCO005543.2	scaffold32	+	500,927 -501,108	Uncharacterized ATP-dependent helicase YHR031C OS=Saccharomyces cerevisiae (strain ATCC 204508 / S288c) GN=YHR031C PE=1 SV=1	DNA repair and recombination protein pif1 [Coprinopsis cinerea okayama7#130]
WCO005545.3	scaffold32	+	519,713 -519,771	ATP-binding cassette transporter abc4 OS=Schizosaccharomyces pombe (strain ATCC 38366 / 972) GN=abc4 PE=2 SV=1	hypothetical protein SCHCODRAFT_64811 [Schizophyllum commune H4-8]
WCO005545.3	scaffold32	+	520,441 -520,504	ATP-binding cassette transporter abc4 OS=Schizosaccharomyces pombe (strain ATCC 38366 / 972) GN=abc4 PE=2 SV=1	hypothetical protein SCHCODRAFT_64811 [Schizophyllum commune H4-8]
WCO005546.2	scaffold32	-	526,127 -526,209	Uncharacterized protein C14C4.10c OS=Schizosaccharomyces pombe (strain ATCC 38366 / 972) GN=SPAC14C4.10c PE=2 SV=1	hypothetical protein SCHCODRAFT_104241 [Schizophyllum commune H4-8]
WCO005562.3	scaffold32	+	595,599 -595,708	Probable aconitate hydratase 2 OS=Schizosaccharomyces pombe (strain ATCC 38366 / 972) GN=SPBP4H10.15 PE=2 SV=2	hypothetical protein SERLA73DRAFT_111092 [Serpula lacrymans var. lacrymans S7.3]
WCO005581.1	scaffold33	-	19,625 -19,678	Protein VAC14 homolog OS=Xenopus laevis GN=vac14 PE=2 SV=1	hypothetical protein SERLA73DRAFT_104235 [Serpula lacrymans var. lacrymans S7.3]
WCO005583.3	scaffold33	-	24,631 -24,686	#N/A	hypothetical protein SCHCODRAFT_12926 [Schizophyllum commune H4-8]
WCO005584.1	scaffold33	+	27,124 -27,175	Arabinogalactan endo-1,4-beta-galactosidase A OS=Aspergillus niger GN=galA PE=1 SV=1	arabinogalactan endo-1,4-beta-galactosidase [Coprinopsis cinerea okayama7#130]
WCO005585.2	scaffold33	+	29,929 -29,983	Lactation elevated protein 1 OS=Homo sapiens GN=LACE1 PE=2 SV=2	hypothetical protein SERLA73DRAFT_177700 [Serpula lacrymans var. lacrymans S7.3]
WCO005587.1	scaffold33	-	38,546 -38,610	SDO1-like protein C21C3.19 OS=Schizosaccharomyces pombe (strain ATCC 38366 / 972) GN=SPBC21C3.19 PE=2 SV=1	hypothetical protein SERLA73DRAFT_132746 [Serpula lacrymans var. lacrymans S7.3]
WCO005588.1	scaffold33	-	45,055 -45,112	#N/A	hypothetical protein SERLADRAFT_445454 [Serpula lacrymans var. lacrymans S7.9]
WCO005595.1	scaffold33	+	60,322 -60,409	NADH dehydrogenase [ubiquinone] 1 alpha subcomplex subunit 13 OS=Homo sapiens GN=NDUFA13 PE=1 SV=3	B16.6 subunit of GRIM-19, NADH:ubiquinone oxidoreductase [Serpula lacrymans var. lacrymans S7.3]
WCO005599.1	scaffold33	-	68,602 -68,674	#N/A	hypothetical protein SERLADRAFT_446878 [Serpula lacrymans var. lacrymans S7.9]
WCO005599.1	scaffold33	-	68,728 -68,786	#N/A	hypothetical protein SERLADRAFT_446878 [Serpula lacrymans var. lacrymans S7.9]
WCO005599.1	scaffold33	-	68,906 -68,979	#N/A	hypothetical protein SERLADRAFT_446878 [Serpula lacrymans var. lacrymans S7.9]
WCO005599.1	scaffold33	-	70,367 -70,423	#N/A	hypothetical protein SERLADRAFT_446878 [Serpula lacrymans var. lacrymans S7.9]
WCO005599.1	scaffold33	-	70,488 -70,539	#N/A	hypothetical protein SERLADRAFT_446878 [Serpula lacrymans var. lacrymans S7.9]
WCO005600.1	scaffold33	+	71,630 -71,686	ADP-ribosylation factor GTPase-activating protein GCS1 OS=Saccharomyces cerevisiae (strain ATCC 204508 / S288c) GN=GCS1 PE=1 SV=1	hypothetical protein SERLADRAFT_461452 [Serpula lacrymans var. lacrymans S7.9]
WCO005601.1	scaffold33	+	74,047 -74,098	#N/A	hypothetical protein SERLA73DRAFT_104286 [Serpula lacrymans var. lacrymans S7.3]
WCO005605.2	scaffold33	-	88,425 -88,477	Serine/threonine-protein kinase haspin homolog C23C4.03 OS=Schizosaccharomyces pombe (strain ATCC 38366 / 972) GN=SPAC23C4.03 PE=2 SV=1	hypothetical protein SERLADRAFT_446909 [Serpula lacrymans var. lacrymans S7.9]
WCO005609.1	scaffold33	-	103,382 -103,482	Vacuolar protein sorting-associated protein 17 OS=Schizosaccharomyces pombe (strain ATCC 38366 / 972) GN=vps17 PE=2 SV=1	vacuolar protein sorting-associated protein vps17 [Coprinopsis cinerea okayama7#130]
WCO005613.1	scaffold33	-	128,055 -128,110	Putative carboxymethylenebutenolidase OS=Saccharomyces cerevisiae (strain ATCC 204508 / S288c) GN=YDL086W PE=1 SV=1	carboxymethylenebutenolidase [Coprinopsis cinerea okayama7#130]
WCO005613.1	scaffold33	-	128,129 -128,192	Putative carboxymethylenebutenolidase OS=Saccharomyces cerevisiae (strain ATCC 204508 / S288c) GN=YDL086W PE=1 SV=1	carboxymethylenebutenolidase [Coprinopsis cinerea okayama7#130]
WCO005615.1	scaffold33	-	131,105 -131,172	2-hydroxy-6-oxo-2,4-heptadienoate hydrolase OS=Pseudomonas putida (strain F1 / ATCC 700007) GN=todF PE=3 SV=2	hypothetical protein SERLA73DRAFT_187220 [Serpula lacrymans var. lacrymans S7.3]
WCO005621.1	scaffold33	-	158,852 -158,918	#N/A	hypothetical protein CC1G_06469 [Coprinopsis cinerea okayama7#130]
WCO005626.1	scaffold33	+	186,409 -186,461	#N/A	#N/A
WCO005643.1	scaffold33	-	275,733 -275,789	CTP synthase OS=Schizosaccharomyces pombe (strain ATCC 38366 / 972) GN=ura7 PE=2 SV=1	hypothetical protein SERLA73DRAFT_165134 [Serpula lacrymans var. lacrymans S7.3]
WCO005643.1	scaffold33	-	276,093 -276,149	CTP synthase OS=Schizosaccharomyces pombe (strain ATCC 38366 / 972) GN=ura7 PE=2 SV=1	hypothetical protein SERLA73DRAFT_165134 [Serpula lacrymans var. lacrymans S7.3]
WCO005643.1	scaffold33	-	276,308 -276,361	CTP synthase OS=Schizosaccharomyces pombe (strain ATCC 38366 / 972) GN=ura7 PE=2 SV=1	hypothetical protein SERLA73DRAFT_165134 [Serpula lacrymans var. lacrymans S7.3]
WCO005656.1	scaffold33	+	330,019 -330,355	Sterol-4-alpha-carboxylate 3-dehydrogenase, decarboxylating OS=Mus musculus GN=Nsdhl PE=2 SV=1	hypothetical protein SERLA73DRAFT_112704 [Serpula lacrymans var. lacrymans S7.3]
WCO005656.1	scaffold33	+	330,988 -331,042	Sterol-4-alpha-carboxylate 3-dehydrogenase, decarboxylating OS=Mus musculus GN=Nsdhl PE=2 SV=1	hypothetical protein SERLA73DRAFT_112704 [Serpula lacrymans var. lacrymans S7.3]
WCO005667.2	scaffold33	+	365,552 -365,627	Probable serine/threonine-protein kinase iksA OS=Dictyostelium discoideum GN=iksA PE=3 SV=1	other/IKS protein kinase [Coprinopsis cinerea okayama7#130]
WCO005667.2	scaffold33	+	367,070 -367,125	Probable serine/threonine-protein kinase iksA OS=Dictyostelium discoideum GN=iksA PE=3 SV=1	other/IKS protein kinase [Coprinopsis cinerea okayama7#130]
WCO005675.1	scaffold34	-	29,941 -29,992	Restin homolog OS=Drosophila melanogaster GN=CLIP-190 PE=1 SV=1	hypothetical protein SERLA73DRAFT_72683 [Serpula lacrymans var. lacrymans S7.3]
WCO005675.1	scaffold34	-	32,236 -32,460	Restin homolog OS=Drosophila melanogaster GN=CLIP-190 PE=1 SV=1	hypothetical protein SERLA73DRAFT_72683 [Serpula lacrymans var. lacrymans S7.3]
WCO005688.1	scaffold34	+	61,364 -61,416	Protein YIPF5 homolog OS=Dictyostelium discoideum GN=yipf5 PE=3 SV=1	Yip1 domain family protein [Coprinopsis cinerea okayama7#130]
WCO005690.1	scaffold34	-	73,144 -73,198	Protein CSF1 OS=Saccharomyces cerevisiae (strain ATCC 204508 / S288c) GN=CSF1 PE=2 SV=1	hypothetical protein CC1G_04554 [Coprinopsis cinerea okayama7#130]
WCO005699.1	scaffold34	+	106,379 -106,432	#N/A	hypothetical protein SERLA73DRAFT_159873 [Serpula lacrymans var. lacrymans S7.3]
WCO005700.1	scaffold34	+	111,023 -111,080	Arginine N-methyltransferase 2 OS=Cryptococcus neoformans GN=RMT2 PE=3 SV=1	hypothetical protein SERLA73DRAFT_106759 [Serpula lacrymans var. lacrymans S7.3]
WCO005707.1	scaffold34	+	138,247 -138,308	#N/A	hypothetical protein SCHCODRAFT_111491 [Schizophyllum commune H4-8]
WCO005708.1	scaffold34	-	146,040 -146,091	Activator of stress genes 1 OS=Saccharomyces cerevisiae (strain ATCC 204508 / S288c) GN=ASG1 PE=1 SV=1	hypothetical protein SERLADRAFT_437067 [Serpula lacrymans var. lacrymans S7.9]
WCO005708.1	scaffold34	-	146,447 -146,501	Activator of stress genes 1 OS=Saccharomyces cerevisiae (strain ATCC 204508 / S288c) GN=ASG1 PE=1 SV=1	hypothetical protein SERLADRAFT_437067 [Serpula lacrymans var. lacrymans S7.9]
WCO005712.1	scaffold34	+	158,607 -158,664	Tyrosyl-tRNA synthetase, mitochondrial OS=Saccharomyces cerevisiae (strain ATCC 204508 / S288c) GN=MSY1 PE=1 SV=1	tyrosine-tRNA ligase [Coprinopsis cinerea okayama7#130]
WCO005712.1	scaffold34	+	158,732 -158,794	Tyrosyl-tRNA synthetase, mitochondrial OS=Saccharomyces cerevisiae (strain ATCC 204508 / S288c) GN=MSY1 PE=1 SV=1	tyrosine-tRNA ligase [Coprinopsis cinerea okayama7#130]
WCO005713.1	scaffold34	-	159,445 -159,505	Putative phagocytic receptor 1a OS=Dictyostelium discoideum GN=phg1a PE=2 SV=1	hypothetical protein SERLA73DRAFT_106457 [Serpula lacrymans var. lacrymans S7.3]
WCO005715.3	scaffold34	+	171,303 -171,371	#N/A	hypothetical protein SERLA73DRAFT_152095 [Serpula lacrymans var. lacrymans S7.3]
WCO005715.3	scaffold34	+	172,058 -172,129	#N/A	hypothetical protein SERLA73DRAFT_152095 [Serpula lacrymans var. lacrymans S7.3]
WCO005720.1	scaffold34	-	208,291 -208,373	Histone acetyltransferase GCN5 OS=Yarrowia lipolytica (strain CLIB 122 / E 150) GN=GCN5 PE=3 SV=1	hypothetical protein SERLA73DRAFT_180117 [Serpula lacrymans var. lacrymans S7.3]
WCO005720.1	scaffold34	-	209,638 -209,697	Histone acetyltransferase GCN5 OS=Yarrowia lipolytica (strain CLIB 122 / E 150) GN=GCN5 PE=3 SV=1	hypothetical protein SERLA73DRAFT_180117 [Serpula lacrymans var. lacrymans S7.3]
WCO005731.1	scaffold34	+	244,049 -244,100	RNA polymerase II transcription factor B subunit 1 OS=Schizosaccharomyces pombe (strain ATCC 38366 / 972) GN=tfb1 PE=1 SV=1	hypothetical protein SERLADRAFT_465142 [Serpula lacrymans var. lacrymans S7.9]
WCO005731.1	scaffold34	+	244,321 -244,378	RNA polymerase II transcription factor B subunit 1 OS=Schizosaccharomyces pombe (strain ATCC 38366 / 972) GN=tfb1 PE=1 SV=1	hypothetical protein SERLADRAFT_465142 [Serpula lacrymans var. lacrymans S7.9]
WCO005735.1	scaffold34	-	259,048 -259,100	Protein CASP OS=Saccharomyces cerevisiae (strain ATCC 204508 / S288c) GN=COY1 PE=1 SV=2	hypothetical protein SCHCODRAFT_77454 [Schizophyllum commune H4-8]
WCO005739.1	scaffold34	-	269,306 -269,378	ADP,ATP carrier protein OS=Neurospora crassa GN=acp PE=3 SV=1	hypothetical protein SERLA73DRAFT_175944 [Serpula lacrymans var. lacrymans S7.3]
WCO005741.1	scaffold34	-	271,637 -271,693	#N/A	hypothetical protein CC1G_14143 [Coprinopsis cinerea okayama7#130]
WCO005741.1	scaffold34	-	272,236 -272,289	#N/A	hypothetical protein CC1G_14143 [Coprinopsis cinerea okayama7#130]
WCO005741.1	scaffold34	-	272,387 -272,447	#N/A	hypothetical protein CC1G_14143 [Coprinopsis cinerea okayama7#130]
WCO005741.1	scaffold34	-	274,406 -274,465	#N/A	hypothetical protein CC1G_14143 [Coprinopsis cinerea okayama7#130]
WCO005771.1	scaffold34	-	375,800 -375,851	Hyaluronan synthase 2 OS=Rattus norvegicus GN=Has2 PE=2 SV=1	hypothetical protein [Mycosphaerella pini]
WCO005773.1	scaffold34	+	387,292 -387,345	Eukaryotic translation initiation factor 2 subunit gamma OS=Schizosaccharomyces pombe (strain ATCC 38366 / 972) GN=tif213 PE=2 SV=1	hypothetical protein SCHCODRAFT_70392 [Schizophyllum commune H4-8]
WCO005781.1	scaffold34	-	420,437 -420,492	Glyceraldehyde-3-phosphate dehydrogenase OS=Lentinula edodes GN=gpd PE=2 SV=1	glyceraldehyde-3-phosphate dehydrogenase [Ganoderma lucidum]
WCO005787.2	scaffold34	-	446,221 -446,289	Alcohol oxidase OS=Pichia angusta GN=MOX PE=3 SV=1	hypothetical protein SERLADRAFT_491423 [Serpula lacrymans var. lacrymans S7.9]
WCO005787.2	scaffold34	-	446,736 -446,787	Alcohol oxidase OS=Pichia angusta GN=MOX PE=3 SV=1	hypothetical protein SERLADRAFT_491423 [Serpula lacrymans var. lacrymans S7.9]
WCO005805.1	scaffold35	-	36,311 -36,367	#N/A	#N/A
WCO005806.1	scaffold35	-	38,076 -38,128	#N/A	hypothetical protein SERLA73DRAFT_188940 [Serpula lacrymans var. lacrymans S7.3]
WCO005806.1	scaffold35	-	38,272 -38,324	#N/A	hypothetical protein SERLA73DRAFT_188940 [Serpula lacrymans var. lacrymans S7.3]
WCO005806.1	scaffold35	-	38,426 -38,479	#N/A	hypothetical protein SERLA73DRAFT_188940 [Serpula lacrymans var. lacrymans S7.3]
WCO005807.1	scaffold35	-	41,457 -41,571	YEATS domain-containing protein 2 OS=Homo sapiens GN=YEATS2 PE=1 SV=2	hypothetical protein SERLA73DRAFT_78206 [Serpula lacrymans var. lacrymans S7.3]
WCO005815.1	scaffold35	-	60,343 -60,398	Uncharacterized transporter C1529.01 OS=Schizosaccharomyces pombe (strain ATCC 38366 / 972) GN=SPCC1529.01 PE=2 SV=2	hypothetical protein SERLA73DRAFT_190368 [Serpula lacrymans var. lacrymans S7.3]
WCO005816.1	scaffold35	-	63,209 -63,268	Kinesin-related protein 11 OS=Dictyostelium discoideum GN=kif11 PE=3 SV=1	hypothetical protein SERLADRAFT_453721 [Serpula lacrymans var. lacrymans S7.9]
WCO005818.1	scaffold35	-	76,369 -76,428	Kinesin-related protein 11 OS=Dictyostelium discoideum GN=kif11 PE=3 SV=1	hypothetical protein SERLADRAFT_453721 [Serpula lacrymans var. lacrymans S7.9]
WCO005818.1	scaffold35	-	76,733 -76,787	Kinesin-related protein 11 OS=Dictyostelium discoideum GN=kif11 PE=3 SV=1	hypothetical protein SERLADRAFT_453721 [Serpula lacrymans var. lacrymans S7.9]
WCO005818.1	scaffold35	-	76,848 -76,903	Kinesin-related protein 11 OS=Dictyostelium discoideum GN=kif11 PE=3 SV=1	hypothetical protein SERLADRAFT_453721 [Serpula lacrymans var. lacrymans S7.9]
WCO005818.1	scaffold35	-	76,984 -77,037	Kinesin-related protein 11 OS=Dictyostelium discoideum GN=kif11 PE=3 SV=1	hypothetical protein SERLADRAFT_453721 [Serpula lacrymans var. lacrymans S7.9]
WCO005818.1	scaffold35	-	77,524 -77,592	Kinesin-related protein 11 OS=Dictyostelium discoideum GN=kif11 PE=3 SV=1	hypothetical protein SERLADRAFT_453721 [Serpula lacrymans var. lacrymans S7.9]
WCO005826.1	scaffold35	-	97,724 -97,775	Uncharacterized protein C17A5.05c OS=Schizosaccharomyces pombe (strain ATCC 38366 / 972) GN=SPAC17A5.05c PE=2 SV=1	hypothetical protein CGB_H3550W [Cryptococcus gattii WM276]
WCO005831.1	scaffold35	+	113,631 -113,686	UDP-galactose transporter homolog 1 OS=Cryptococcus neoformans GN=HUT1-A PE=3 SV=1	hypothetical protein SERLA73DRAFT_91225 [Serpula lacrymans var. lacrymans S7.3]
WCO005832.1	scaffold35	-	114,680 -114,767	Serine/threonine/tyrosine-interacting protein OS=Homo sapiens GN=STYX PE=1 SV=1	hypothetical protein SCHCODRAFT_66614 [Schizophyllum commune H4-8]
WCO005833.1	scaffold35	+	115,850 -115,904	COBW domain-containing protein 1 OS=Rattus norvegicus GN=Cbwd1 PE=2 SV=2	CobW domain-containing protein [Coprinopsis cinerea okayama7#130]
WCO005840.1	scaffold35	+	138,108 -138,166	DNA polymerase alpha subunit B OS=Schizosaccharomyces pombe (strain ATCC 38366 / 972) GN=pol12 PE=1 SV=1	alpha DNA polymerase [Coprinopsis cinerea okayama7#130]
WCO005844.1	scaffold35	-	150,271 -150,810	#N/A	expressed protein [Schizophyllum commune H4-8]
WCO005845.1	scaffold35	-	153,451 -153,510	ADP-ribosylation factor-like protein 8A OS=Mus musculus GN=Arl8a PE=2 SV=1	hypothetical protein SCHCODRAFT_81706 [Schizophyllum commune H4-8]
WCO005845.1	scaffold35	-	153,656 -153,720	ADP-ribosylation factor-like protein 8A OS=Mus musculus GN=Arl8a PE=2 SV=1	hypothetical protein SCHCODRAFT_81706 [Schizophyllum commune H4-8]
WCO005847.1	scaffold35	-	158,675 -158,728	Uncharacterized protein C167.05 OS=Schizosaccharomyces pombe (strain ATCC 38366 / 972) GN=SPAC167.05 PE=1 SV=2	hypothetical protein SCHCODRAFT_52720 [Schizophyllum commune H4-8]
WCO005847.1	scaffold35	-	158,966 -159,024	Uncharacterized protein C167.05 OS=Schizosaccharomyces pombe (strain ATCC 38366 / 972) GN=SPAC167.05 PE=1 SV=2	hypothetical protein SCHCODRAFT_52720 [Schizophyllum commune H4-8]
WCO005847.1	scaffold35	-	159,084 -159,141	Uncharacterized protein C167.05 OS=Schizosaccharomyces pombe (strain ATCC 38366 / 972) GN=SPAC167.05 PE=1 SV=2	hypothetical protein SCHCODRAFT_52720 [Schizophyllum commune H4-8]
WCO005847.1	scaffold35	-	159,177 -159,231	Uncharacterized protein C167.05 OS=Schizosaccharomyces pombe (strain ATCC 38366 / 972) GN=SPAC167.05 PE=1 SV=2	hypothetical protein SCHCODRAFT_52720 [Schizophyllum commune H4-8]
WCO005855.1	scaffold35	-	186,066 -186,118	V-type proton ATPase subunit B OS=Candida tropicalis GN=VMA2 PE=3 SV=1	hypothetical protein SERLA73DRAFT_169357 [Serpula lacrymans var. lacrymans S7.3]
WCO005856.1	scaffold35	-	187,980 -188,032	Tubulin-specific chaperone D OS=Bos taurus GN=TBCD PE=1 SV=1	hypothetical protein SCHCODRAFT_107191 [Schizophyllum commune H4-8]
WCO005857.1	scaffold35	+	192,498 -192,556	UPF0676 protein C1494.01 OS=Schizosaccharomyces pombe (strain ATCC 38366 / 972) GN=SPCC1494.01 PE=3 SV=2	thymine dioxygenase [Coprinopsis cinerea okayama7#130]
WCO005866.1	scaffold35	-	241,935 -242,002	Vacuolar transporter chaperone 2 OS=Schizosaccharomyces pombe (strain ATCC 38366 / 972) GN=vtc2 PE=1 SV=1	hypothetical protein SERLA73DRAFT_181498 [Serpula lacrymans var. lacrymans S7.3]
WCO005868.1	scaffold35	+	244,759 -244,833	Protein FRA10AC1 OS=Homo sapiens GN=FRA10AC1 PE=1 SV=3	hypothetical protein SERLA73DRAFT_181447 [Serpula lacrymans var. lacrymans S7.3]
WCO005869.1	scaffold35	-	246,256 -246,338	Protein midA homolog, mitochondrial OS=Danio rerio GN=zgc:153989 PE=2 SV=1	hypothetical protein SERLADRAFT_438041 [Serpula lacrymans var. lacrymans S7.9]
WCO005869.1	scaffold35	-	246,445 -246,502	Protein midA homolog, mitochondrial OS=Danio rerio GN=zgc:153989 PE=2 SV=1	hypothetical protein SERLADRAFT_438041 [Serpula lacrymans var. lacrymans S7.9]
WCO005869.1	scaffold35	-	246,836 -246,892	Protein midA homolog, mitochondrial OS=Danio rerio GN=zgc:153989 PE=2 SV=1	hypothetical protein SERLADRAFT_438041 [Serpula lacrymans var. lacrymans S7.9]
WCO005869.1	scaffold35	-	247,509 -247,560	Protein midA homolog, mitochondrial OS=Danio rerio GN=zgc:153989 PE=2 SV=1	hypothetical protein SERLADRAFT_438041 [Serpula lacrymans var. lacrymans S7.9]
WCO005871.5	scaffold35	+	273,552 -273,606	Calcium-transporting ATPase 2 OS=Schizosaccharomyces pombe (strain ATCC 38366 / 972) GN=pmc1 PE=2 SV=1	Ca-transporting ATPase [Serpula lacrymans var. lacrymans S7.9]
WCO005871.5	scaffold35	+	274,278 -274,376	Calcium-transporting ATPase 2 OS=Schizosaccharomyces pombe (strain ATCC 38366 / 972) GN=pmc1 PE=2 SV=1	Ca-transporting ATPase [Serpula lacrymans var. lacrymans S7.9]
WCO005871.5	scaffold35	+	274,611 -274,665	Calcium-transporting ATPase 2 OS=Schizosaccharomyces pombe (strain ATCC 38366 / 972) GN=pmc1 PE=2 SV=1	Ca-transporting ATPase [Serpula lacrymans var. lacrymans S7.9]
WCO005872.1	scaffold35	-	292,122 -292,176	5'-3' exoribonuclease 1 OS=Schizosaccharomyces pombe (strain ATCC 38366 / 972) GN=exo2 PE=1 SV=1	exonuclease II [Coprinopsis cinerea okayama7#130]
WCO005874.1	scaffold35	-	300,617 -300,670	GATA zinc finger domain-containing protein 10 OS=Dictyostelium discoideum GN=gtaJ PE=4 SV=1	hypothetical protein SCHCODRAFT_108660 [Schizophyllum commune H4-8]
WCO005877.1	scaffold35	+	317,249 -317,306	#N/A	hypothetical protein SERLA73DRAFT_73752 [Serpula lacrymans var. lacrymans S7.3]
WCO005877.1	scaffold35	+	317,476 -317,528	#N/A	hypothetical protein SERLA73DRAFT_73752 [Serpula lacrymans var. lacrymans S7.3]
WCO005879.2	scaffold35	-	324,249 -324,312	Tripeptidyl-peptidase sed3 OS=Neosartorya fumigata (strain ATCC MYA-4609 / Af293 / CBS 101355 / FGSC A1100) GN=sed3 PE=1 SV=1	hypothetical protein SERLA73DRAFT_159156 [Serpula lacrymans var. lacrymans S7.3]
WCO005880.1	scaffold35	-	331,005 -331,062	Tripeptidyl-peptidase sed3 OS=Neosartorya fumigata (strain ATCC MYA-4609 / Af293 / CBS 101355 / FGSC A1100) GN=sed3 PE=1 SV=1	hypothetical protein SERLA73DRAFT_107941 [Serpula lacrymans var. lacrymans S7.3]
WCO005881.1	scaffold35	+	332,230 -332,289	Autophagy-related protein 22 OS=Pichia angusta GN=ATG22 PE=3 SV=1	hypothetical protein SERLA73DRAFT_181460 [Serpula lacrymans var. lacrymans S7.3]
WCO005882.1	scaffold35	-	335,471 -335,522	Methyltransferase-like protein 21D OS=Mus musculus GN=Mettl21d PE=2 SV=2	hypothetical protein SERLA73DRAFT_107949 [Serpula lacrymans var. lacrymans S7.3]
WCO005882.1	scaffold35	-	335,881 -335,937	Methyltransferase-like protein 21D OS=Mus musculus GN=Mettl21d PE=2 SV=2	hypothetical protein SERLA73DRAFT_107949 [Serpula lacrymans var. lacrymans S7.3]
WCO005883.1	scaffold35	-	336,839 -336,903	Peroxisomal adenine nucleotide transporter 1 OS=Saccharomyces cerevisiae (strain ATCC 204508 / S288c) GN=ANT1 PE=1 SV=1	adenine nucleotide transporter [Coprinopsis cinerea okayama7#130]
WCO005883.1	scaffold35	-	337,431 -338,246	Peroxisomal adenine nucleotide transporter 1 OS=Saccharomyces cerevisiae (strain ATCC 204508 / S288c) GN=ANT1 PE=1 SV=1	adenine nucleotide transporter [Coprinopsis cinerea okayama7#130]
WCO005883.1	scaffold35	-	338,414 -338,468	Peroxisomal adenine nucleotide transporter 1 OS=Saccharomyces cerevisiae (strain ATCC 204508 / S288c) GN=ANT1 PE=1 SV=1	adenine nucleotide transporter [Coprinopsis cinerea okayama7#130]
WCO005884.1	scaffold35	-	340,558 -340,622	#N/A	hypothetical protein SERLADRAFT_356060 [Serpula lacrymans var. lacrymans S7.9]
WCO005906.1	scaffold36	-	53,861 -53,918	#N/A	hypothetical protein SERLA73DRAFT_165123 [Serpula lacrymans var. lacrymans S7.3]
WCO005907.1	scaffold36	+	56,799 -57,249	Benzoate 4-monooxygenase OS=Aspergillus niger GN=bphA PE=1 SV=1	cytochrome P450 [Postia placenta]
WCO005909.1	scaffold36	+	64,245 -64,302	#N/A	#N/A
WCO005923.1	scaffold36	+	113,526 -113,631	Zinc finger protein 511 OS=Danio rerio GN=znf511 PE=2 SV=1	hypothetical protein SCHCODRAFT_82106 [Schizophyllum commune H4-8]
WCO005932.1	scaffold36	+	162,056 -162,107	#N/A	hypothetical protein SERLA73DRAFT_187806 [Serpula lacrymans var. lacrymans S7.3]
WCO005936.1	scaffold36	+	178,733 -178,792	#N/A	#N/A
WCO005936.1	scaffold36	+	178,965 -179,016	#N/A	#N/A
WCO005936.1	scaffold36	+	179,101 -179,158	#N/A	#N/A
WCO005936.1	scaffold36	+	179,223 -179,280	#N/A	#N/A
WCO005941.1	scaffold36	-	197,158 -197,244	#N/A	hypothetical protein SERLA73DRAFT_173674 [Serpula lacrymans var. lacrymans S7.3]
WCO005947.1	scaffold36	-	217,475 -217,546	#N/A	hypothetical protein SERLA73DRAFT_118302 [Serpula lacrymans var. lacrymans S7.3]
WCO005952.1	scaffold36	-	229,929 -229,984	#N/A	hypothetical protein SERLA73DRAFT_158745 [Serpula lacrymans var. lacrymans S7.3]
WCO005954.1	scaffold36	+	235,201 -235,264	Pyridoxal biosynthesis protein PDX2 OS=Arabidopsis thaliana GN=PDX2 PE=1 SV=1	hypothetical protein SERLA73DRAFT_176695 [Serpula lacrymans var. lacrymans S7.3]
WCO005956.1	scaffold36	+	240,117 -240,172	Uncharacterized membrane protein YMR155W OS=Saccharomyces cerevisiae (strain ATCC 204508 / S288c) GN=YMR155W PE=1 SV=1	hypothetical protein SERLA73DRAFT_191271 [Serpula lacrymans var. lacrymans S7.3]
WCO005961.1	scaffold36	+	253,917 -253,971	Uncharacterized AAA domain-containing protein C31G5.19 OS=Schizosaccharomyces pombe (strain ATCC 38366 / 972) GN=SPAC31G5.19 PE=2 SV=1	ATPase with bromodomain-containing protein [Coprinopsis cinerea okayama7#130]
WCO005965.1	scaffold36	+	276,674 -277,348	#N/A	hypothetical protein SERLA73DRAFT_70623 [Serpula lacrymans var. lacrymans S7.3]
WCO005979.1	scaffold37	-	25,881 -26,064	Aryl-alcohol dehydrogenase [NADP+] OS=Phanerochaete chrysosporium PE=1 SV=1	hypothetical protein SERLA73DRAFT_109791 [Serpula lacrymans var. lacrymans S7.3]
WCO005981.1	scaffold37	-	31,541 -31,597	Probable proline iminopeptidase OS=Plectonema boryanum GN=pip PE=3 SV=1	proline iminopeptidase [Phanerochaete chrysosporium]
WCO005981.1	scaffold37	-	32,566 -32,630	Probable proline iminopeptidase OS=Plectonema boryanum GN=pip PE=3 SV=1	proline iminopeptidase [Phanerochaete chrysosporium]
WCO005984.1	scaffold37	-	56,789 -56,843	ASTRA-associated protein 1 OS=Verticillium albo-atrum (strain VaMs.102) GN=asa1 PE=3 SV=1	hypothetical protein SERLA73DRAFT_168506 [Serpula lacrymans var. lacrymans S7.3]
WCO005988.1	scaffold37	+	105,871 -105,962	Methionine aminopeptidase 1 OS=Danio rerio GN=metap1 PE=2 SV=2	hypothetical protein SCHCODRAFT_51897 [Schizophyllum commune H4-8]
WCO005991.1	scaffold37	+	121,531 -121,586	F-actin-capping protein subunit beta OS=Aspergillus oryzae (strain ATCC 42149 / RIB 40) GN=cap2 PE=3 SV=1	F-actin capping protein [Serpula lacrymans var. lacrymans S7.9]
WCO005994.1	scaffold37	+	126,125 -126,176	Peptidyl-prolyl cis-trans isomerase-like 3 OS=Cryptococcus neoformans GN=CYP10 PE=3 SV=2	cyclophilin-type peptidyl-prolyl cis-trans isomerase [Serpula lacrymans var. lacrymans S7.9]
WCO005999.1	scaffold37	-	136,848 -136,905	Zinc transporter SLC39A7 OS=Mus musculus GN=Slc39a7 PE=1 SV=2	hypothetical protein SERLA73DRAFT_181563 [Serpula lacrymans var. lacrymans S7.3]
WCO005999.1	scaffold37	-	136,950 -137,006	Zinc transporter SLC39A7 OS=Mus musculus GN=Slc39a7 PE=1 SV=2	hypothetical protein SERLA73DRAFT_181563 [Serpula lacrymans var. lacrymans S7.3]
WCO005999.1	scaffold37	-	137,050 -137,108	Zinc transporter SLC39A7 OS=Mus musculus GN=Slc39a7 PE=1 SV=2	hypothetical protein SERLA73DRAFT_181563 [Serpula lacrymans var. lacrymans S7.3]
WCO005999.1	scaffold37	-	137,168 -137,241	Zinc transporter SLC39A7 OS=Mus musculus GN=Slc39a7 PE=1 SV=2	hypothetical protein SERLA73DRAFT_181563 [Serpula lacrymans var. lacrymans S7.3]
WCO005999.1	scaffold37	-	138,402 -138,467	Zinc transporter SLC39A7 OS=Mus musculus GN=Slc39a7 PE=1 SV=2	hypothetical protein SERLA73DRAFT_181563 [Serpula lacrymans var. lacrymans S7.3]
WCO005999.1	scaffold37	-	138,544 -138,598	Zinc transporter SLC39A7 OS=Mus musculus GN=Slc39a7 PE=1 SV=2	hypothetical protein SERLA73DRAFT_181563 [Serpula lacrymans var. lacrymans S7.3]
WCO006013.1	scaffold37	+	172,552 -172,800	Alpha,alpha-trehalose-phosphate synthase [UDP-forming] 1 OS=Aspergillus niger GN=tpsA PE=3 SV=1	glycosyltransferase family 20 protein [Serpula lacrymans var. lacrymans S7.3]
WCO006027.1	scaffold37	-	224,393 -224,446	mRNA export factor rsm1 OS=Schizosaccharomyces pombe (strain ATCC 38366 / 972) GN=rsm1 PE=2 SV=1	hypothetical protein SCHCODRAFT_234803 [Schizophyllum commune H4-8]
WCO006028.1	scaffold37	+	224,939 -225,002	Small RNA 2'-O-methyltransferase OS=Arabidopsis thaliana GN=HEN1 PE=1 SV=1	hypothetical protein SERLA73DRAFT_108025 [Serpula lacrymans var. lacrymans S7.3]
WCO006033.1	scaffold37	-	244,205 -244,264	Uncharacterized membrane protein C6F6.13c OS=Schizosaccharomyces pombe (strain ATCC 38366 / 972) GN=SPAC6F6.13c PE=2 SV=1	hypothetical protein SERLA73DRAFT_101203 [Serpula lacrymans var. lacrymans S7.3]
WCO006034.1	scaffold37	-	245,362 -245,448	Signal recognition particle 14 kDa protein OS=Macaca fascicularis GN=SRP14 PE=2 SV=1	hypothetical protein SERLA73DRAFT_174525 [Serpula lacrymans var. lacrymans S7.3]
WCO006034.1	scaffold37	-	245,559 -245,628	Signal recognition particle 14 kDa protein OS=Macaca fascicularis GN=SRP14 PE=2 SV=1	hypothetical protein SERLA73DRAFT_174525 [Serpula lacrymans var. lacrymans S7.3]
WCO006036.2	scaffold37	+	253,761 -253,818	Structural maintenance of chromosomes protein 4 OS=Schizosaccharomyces pombe (strain ATCC 38366 / 972) GN=cut3 PE=1 SV=2	hypothetical protein SERLA73DRAFT_101211 [Serpula lacrymans var. lacrymans S7.3]
WCO006037.1	scaffold37	+	269,344 -269,398	#N/A	hypothetical protein SCHCODRAFT_102784 [Schizophyllum commune H4-8]
WCO006037.1	scaffold37	+	270,471 -270,525	#N/A	hypothetical protein SCHCODRAFT_102784 [Schizophyllum commune H4-8]
WCO006040.1	scaffold37	+	283,670 -283,725	Uncharacterized oxidoreductase yfjR OS=Bacillus subtilis GN=yfjR PE=3 SV=2	hypothetical protein SCHCODRAFT_84264 [Schizophyllum commune H4-8]
WCO006043.1	scaffold37	-	290,785 -290,838	Pre-mRNA polyadenylation factor fip1 OS=Schizosaccharomyces pombe (strain ATCC 38366 / 972) GN=SPAC22G7.10 PE=2 SV=1	hypothetical protein SERLADRAFT_444725 [Serpula lacrymans var. lacrymans S7.9]
WCO006044.1	scaffold37	+	293,390 -293,461	Uncharacterized ARM-like repeat-containing protein C1703.03c OS=Schizosaccharomyces pombe (strain ATCC 38366 / 972) GN=SPBC1703.03c PE=2 SV=1	hypothetical protein CC1G_06604 [Coprinopsis cinerea okayama7#130]
WCO006044.1	scaffold37	+	294,704 -294,779	Uncharacterized ARM-like repeat-containing protein C1703.03c OS=Schizosaccharomyces pombe (strain ATCC 38366 / 972) GN=SPBC1703.03c PE=2 SV=1	hypothetical protein CC1G_06604 [Coprinopsis cinerea okayama7#130]
WCO006051.1	scaffold37	-	331,521 -331,574	#N/A	hypothetical protein SERLADRAFT_441000 [Serpula lacrymans var. lacrymans S7.9]
WCO006054.1	scaffold37	-	338,969 -339,024	Putative DEAH-box ATP-dependent helicase UM11114 OS=Ustilago maydis GN=UM11114 PE=3 SV=1	hypothetical protein SERLA73DRAFT_120997 [Serpula lacrymans var. lacrymans S7.3]
WCO006056.1	scaffold37	-	349,040 -349,104	NTF2-related export protein 1 OS=Mus musculus GN=Nxt1 PE=1 SV=2	hypothetical protein SERLA73DRAFT_174096 [Serpula lacrymans var. lacrymans S7.3]
WCO006057.1	scaffold37	-	350,025 -350,081	UPF0676 protein C1494.01 OS=Schizosaccharomyces pombe (strain ATCC 38366 / 972) GN=SPCC1494.01 PE=3 SV=2	hypothetical protein SERLA73DRAFT_189262 [Serpula lacrymans var. lacrymans S7.3]
WCO006058.1	scaffold37	+	355,202 -355,261	AP-3 complex subunit delta-1 OS=Mus musculus GN=Ap3d1 PE=1 SV=1	hypothetical protein SERLA73DRAFT_97586 [Serpula lacrymans var. lacrymans S7.3]
WCO006059.1	scaffold37	-	358,217 -358,290	Serine/threonine-protein kinase svkA OS=Dictyostelium discoideum GN=svkA PE=1 SV=1	hypothetical protein SCHCODRAFT_84021 [Schizophyllum commune H4-8]
WCO006075.1	scaffold38	-	36,432 -36,495	Succinate dehydrogenase cytochrome B subunit, mitochondrial OS=Schizosaccharomyces pombe (strain ATCC 38366 / 972) GN=sdh3 PE=2 SV=1	SDHC, cytochrome b subunit of succinate dehydrogenase [Serpula lacrymans var. lacrymans S7.3]
WCO006087.1	scaffold38	-	76,713 -77,029	ER-derived vesicles protein ERV41 OS=Saccharomyces cerevisiae (strain ATCC 204508 / S288c) GN=ERV41 PE=1 SV=1	hypothetical protein SERLA73DRAFT_108802 [Serpula lacrymans var. lacrymans S7.3]
WCO006090.1	scaffold38	+	114,544 -114,595	MYND-type zinc finger protein samB OS=Aspergillus niger (strain CBS 513.88 / FGSC A1513) GN=samB PE=3 SV=1	hypothetical protein CC1G_04068 [Coprinopsis cinerea okayama7#130]
WCO006103.9	scaffold38	+	216,109 -216,161	#N/A	hypothetical protein CC1G_11320 [Coprinopsis cinerea okayama7#130]
WCO006108.1	scaffold38	-	245,276 -245,441	Glucose-6-phosphate isomerase OS=Agaricus bisporus GN=gpi1 PE=3 SV=1	Glc-6-P isomerase [Paxillus involutus]
WCO006109.1	scaffold38	+	247,315 -247,367	COP9 signalosome complex subunit 3 OS=Bos taurus GN=COPS3 PE=2 SV=1	hypothetical protein SERLA73DRAFT_174596 [Serpula lacrymans var. lacrymans S7.3]
WCO006111.1	scaffold38	-	250,508 -250,563	#N/A	hypothetical protein SERLA73DRAFT_174589 [Serpula lacrymans var. lacrymans S7.3]
WCO006111.1	scaffold38	-	250,615 -250,666	#N/A	hypothetical protein SERLA73DRAFT_174589 [Serpula lacrymans var. lacrymans S7.3]
WCO006116.1	scaffold38	+	272,824 -272,881	ATP-citrate synthase OS=Ovis aries GN=ACLY PE=2 SV=1	hypothetical protein SERLADRAFT_444927 [Serpula lacrymans var. lacrymans S7.9]
WCO006119.2	scaffold39	-	12,564 -12,616	Cytochrome P450 3A12 OS=Canis familiaris GN=CYP3A12 PE=2 SV=1	cytochrome P450 [Postia placenta]
WCO006123.1	scaffold39	+	40,533 -40,585	Putative cytochrome P450 CYP13A10 OS=Caenorhabditis elegans GN=cyp-13A10 PE=2 SV=3	cytochrome P450 [Postia placenta]
WCO006125.1	scaffold39	+	55,588 -55,644	Uncharacterized protein yrkC OS=Bacillus subtilis GN=yrkC PE=4 SV=1	hypothetical protein [Cryptococcus neoformans var. neoformans JEC21]
WCO006125.1	scaffold39	+	55,687 -55,740	Uncharacterized protein yrkC OS=Bacillus subtilis GN=yrkC PE=4 SV=1	hypothetical protein [Cryptococcus neoformans var. neoformans JEC21]
WCO006125.1	scaffold39	+	55,920 -55,977	Uncharacterized protein yrkC OS=Bacillus subtilis GN=yrkC PE=4 SV=1	hypothetical protein [Cryptococcus neoformans var. neoformans JEC21]
WCO006125.1	scaffold39	+	56,017 -56,072	Uncharacterized protein yrkC OS=Bacillus subtilis GN=yrkC PE=4 SV=1	hypothetical protein [Cryptococcus neoformans var. neoformans JEC21]
WCO006126.1	scaffold39	-	59,108 -59,183	#N/A	#N/A
WCO006143.1	scaffold39	-	139,412 -139,485	Cathepsin E OS=Mus musculus GN=Ctse PE=1 SV=1	hypothetical protein SERLA73DRAFT_188362 [Serpula lacrymans var. lacrymans S7.3]
WCO006144.1	scaffold39	-	143,440 -143,498	Phospholipid-transporting ATPase DNF1 OS=Saccharomyces cerevisiae (strain ATCC 204508 / S288c) GN=DNF1 PE=1 SV=2	hypothetical protein SERLA73DRAFT_96604 [Serpula lacrymans var. lacrymans S7.3]
WCO006146.1	scaffold39	-	152,155 -152,209	Metacaspase-1 OS=Ajellomyces capsulata (strain NAm1 / WU24) GN=MCA1 PE=3 SV=1	hypothetical protein SCHCODRAFT_67867 [Schizophyllum commune H4-8]
WCO006146.1	scaffold39	-	153,420 -153,476	Metacaspase-1 OS=Ajellomyces capsulata (strain NAm1 / WU24) GN=MCA1 PE=3 SV=1	hypothetical protein SCHCODRAFT_67867 [Schizophyllum commune H4-8]
WCO006153.1	scaffold39	-	178,437 -178,489	#N/A	#N/A
WCO006153.1	scaffold39	-	178,513 -178,577	#N/A	#N/A
WCO006157.1	scaffold39	-	190,819 -190,886	U3 small nucleolar RNA-associated protein 7 OS=Saccharomyces cerevisiae (strain ATCC 204508 / S288c) GN=UTP7 PE=1 SV=1	hypothetical protein SERLA73DRAFT_92118 [Serpula lacrymans var. lacrymans S7.3]
WCO006177.1	scaffold39	-	276,234 -276,286	#N/A	#N/A
WCO006199.1	scaffold4	-	49,669 -49,721	ATP-dependent helicase SGS1 OS=Saccharomyces cerevisiae (strain ATCC 204508 / S288c) GN=SGS1 PE=1 SV=1	hypothetical protein SCHCODRAFT_50616 [Schizophyllum commune H4-8]
WCO006202.1	scaffold4	+	56,432 -56,489	#N/A	hypothetical protein SERLA73DRAFT_69501 [Serpula lacrymans var. lacrymans S7.3]
WCO006207.1	scaffold4	-	89,117 -89,181	#N/A	hypothetical protein SCHCODRAFT_103113 [Schizophyllum commune H4-8]
WCO006207.1	scaffold4	-	89,382 -89,443	#N/A	hypothetical protein SCHCODRAFT_103113 [Schizophyllum commune H4-8]
WCO006207.1	scaffold4	-	89,585 -89,637	#N/A	hypothetical protein SCHCODRAFT_103113 [Schizophyllum commune H4-8]
WCO006209.1	scaffold4	-	106,195 -106,256	O-methylsterigmatocystin oxidoreductase OS=Aspergillus flavus (strain ATCC 200026 / FGSC A1120 / NRRL 3357 / JCM 12722 / SRRC 167) GN=ordA PE=2 SV=1	putative monooxygenase [Serpula lacrymans var. lacrymans S7.9]
WCO006209.1	scaffold4	-	106,447 -106,508	O-methylsterigmatocystin oxidoreductase OS=Aspergillus flavus (strain ATCC 200026 / FGSC A1120 / NRRL 3357 / JCM 12722 / SRRC 167) GN=ordA PE=2 SV=1	putative monooxygenase [Serpula lacrymans var. lacrymans S7.9]
WCO006216.2	scaffold4	-	198,035 -198,126	#N/A	hypothetical protein SERLA73DRAFT_105393 [Serpula lacrymans var. lacrymans S7.3]
WCO006217.1	scaffold4	+	204,672 -204,723	Tryptophan 2-halogenase OS=Chondromyces crocatus GN=cmdE PE=4 SV=1	FAD binding domain-containing protein [Coprinopsis cinerea okayama7#130]
WCO006217.1	scaffold4	+	205,328 -205,381	Tryptophan 2-halogenase OS=Chondromyces crocatus GN=cmdE PE=4 SV=1	FAD binding domain-containing protein [Coprinopsis cinerea okayama7#130]
WCO006217.1	scaffold4	+	205,695 -205,771	Tryptophan 2-halogenase OS=Chondromyces crocatus GN=cmdE PE=4 SV=1	FAD binding domain-containing protein [Coprinopsis cinerea okayama7#130]
WCO006218.2	scaffold4	-	207,069 -207,121	Phospholipid:diacylglycerol acyltransferase OS=Schizosaccharomyces pombe (strain ATCC 38366 / 972) GN=plh1 PE=1 SV=1	hypothetical protein SCHCODRAFT_77705 [Schizophyllum commune H4-8]
WCO006218.2	scaffold4	-	207,842 -208,170	Phospholipid:diacylglycerol acyltransferase OS=Schizosaccharomyces pombe (strain ATCC 38366 / 972) GN=plh1 PE=1 SV=1	hypothetical protein SCHCODRAFT_77705 [Schizophyllum commune H4-8]
WCO006218.2	scaffold4	-	208,414 -208,478	Phospholipid:diacylglycerol acyltransferase OS=Schizosaccharomyces pombe (strain ATCC 38366 / 972) GN=plh1 PE=1 SV=1	hypothetical protein SCHCODRAFT_77705 [Schizophyllum commune H4-8]
WCO006218.2	scaffold4	-	208,784 -208,907	Phospholipid:diacylglycerol acyltransferase OS=Schizosaccharomyces pombe (strain ATCC 38366 / 972) GN=plh1 PE=1 SV=1	hypothetical protein SCHCODRAFT_77705 [Schizophyllum commune H4-8]
WCO006219.1	scaffold4	+	211,174 -211,256	Septin ring organizing protein mid2 OS=Schizosaccharomyces pombe (strain ATCC 38366 / 972) GN=mid2 PE=1 SV=1	hypothetical protein CC1G_14239 [Coprinopsis cinerea okayama7#130]
WCO006222.1	scaffold4	+	300,680 -300,734	Probable electron transfer flavoprotein-ubiquinone oxidoreductase, mitochondrial OS=Schizosaccharomyces pombe (strain ATCC 38366 / 972) GN=SPAC20G8.04c PE=2 SV=1	hypothetical protein SERLA73DRAFT_71953 [Serpula lacrymans var. lacrymans S7.3]
WCO006251.1	scaffold4	-	412,177 -412,229	Putative SWI/SNF-related matrix-associated actin-dependent regulator of chromatin subfamily A member 3-like 1 OS=Arabidopsis thaliana GN=At5g05130 PE=2 SV=1	hypothetical protein SERLADRAFT_448570 [Serpula lacrymans var. lacrymans S7.9]
WCO006253.1	scaffold4	+	452,047 -452,109	#N/A	#N/A
WCO006254.2	scaffold4	+	456,552 -456,607	Cutinase transcription factor 1 beta OS=Fusarium solani subsp. pisi GN=CTF1-BETA PE=2 SV=1	hypothetical protein SERLA73DRAFT_65877 [Serpula lacrymans var. lacrymans S7.3]
WCO006257.1	scaffold4	+	464,651 -464,715	ZZ-type zinc finger-containing protein 3 OS=Homo sapiens GN=ZZZ3 PE=1 SV=1	hypothetical protein SERLA73DRAFT_72210 [Serpula lacrymans var. lacrymans S7.3]
WCO006260.2	scaffold4	+	470,979 -471,032	ATP-dependent RNA helicase dbp4 OS=Emericella nidulans GN=dbp4 PE=3 SV=1	hypothetical protein SERLA73DRAFT_186962 [Serpula lacrymans var. lacrymans S7.3]
WCO006266.1	scaffold4	+	502,961 -503,017	#N/A	#N/A
WCO006270.1	scaffold4	-	513,666 -513,837	Phosphoglucomutase OS=Emericella nidulans GN=pgmB PE=3 SV=2	hypothetical protein SERLA73DRAFT_185041 [Serpula lacrymans var. lacrymans S7.3]
WCO006271.1	scaffold4	-	514,339 -514,410	#N/A	hypothetical protein SERLA73DRAFT_179271 [Serpula lacrymans var. lacrymans S7.3]
WCO006277.1	scaffold4	-	529,158 -529,219	UPF0327 protein C1orf151 OS=Homo sapiens GN=C1orf151 PE=1 SV=1	hypothetical protein SERLA73DRAFT_134428 [Serpula lacrymans var. lacrymans S7.3]
WCO006280.2	scaffold4	-	536,713 -536,860	Acetyl-coenzyme A synthetase OS=Coprinopsis cinerea (strain Okayama-7 / 130 / FGSC 9003) GN=ACS-1 PE=3 SV=1	hypothetical protein SERLA73DRAFT_97775 [Serpula lacrymans var. lacrymans S7.3]
WCO006281.1	scaffold4	+	543,393 -543,446	#N/A	hypothetical protein SERLA73DRAFT_64115 [Serpula lacrymans var. lacrymans S7.3]
WCO006283.1	scaffold4	-	548,818 -548,872	Uncharacterized protein YMR315W OS=Saccharomyces cerevisiae (strain ATCC 204508 / S288c) GN=YMR315W PE=1 SV=1	hypothetical protein SERLA73DRAFT_189645 [Serpula lacrymans var. lacrymans S7.3]
WCO006284.1	scaffold4	+	552,919 -552,971	Regulator of drug sensitivity 2 OS=Saccharomyces cerevisiae (strain ATCC 204508 / S288c) GN=RDS2 PE=1 SV=2	hypothetical protein CC1G_09476 [Coprinopsis cinerea okayama7#130]
WCO006294.1	scaffold4	-	590,464 -590,520	#N/A	#N/A
WCO006304.1	scaffold4	+	651,545 -651,703	#N/A	hypothetical protein SERLA73DRAFT_44695 [Serpula lacrymans var. lacrymans S7.3]
WCO006305.1	scaffold4	-	653,209 -653,266	Fruiting body protein SC3 OS=Schizophyllum commune GN=SC3 PE=1 SV=2	hydrophobin 1 [Heterobasidion annosum]
WCO006309.1	scaffold4	+	666,953 -667,187	#N/A	TPA: TPA_exp: reverse transcriptase/ribonuclease H [Coprinopsis cinerea]
WCO006319.1	scaffold4	+	738,911 -739,004	Probable pre-mRNA-splicing factor ATP-dependent RNA helicase prp43 OS=Schizosaccharomyces pombe (strain ATCC 38366 / 972) GN=prp43 PE=2 SV=1	hypothetical protein SERLA73DRAFT_80222 [Serpula lacrymans var. lacrymans S7.3]
WCO006319.1	scaffold4	+	739,064 -739,118	Probable pre-mRNA-splicing factor ATP-dependent RNA helicase prp43 OS=Schizosaccharomyces pombe (strain ATCC 38366 / 972) GN=prp43 PE=2 SV=1	hypothetical protein SERLA73DRAFT_80222 [Serpula lacrymans var. lacrymans S7.3]
WCO006320.1	scaffold4	-	744,963 -745,063	Probable pre-mRNA-splicing factor ATP-dependent RNA helicase prp43 OS=Schizosaccharomyces pombe (strain ATCC 38366 / 972) GN=prp43 PE=2 SV=1	hypothetical protein SERLA73DRAFT_80222 [Serpula lacrymans var. lacrymans S7.3]
WCO006321.1	scaffold4	+	745,627 -745,679	Septin homolog spn4 OS=Schizosaccharomyces pombe (strain ATCC 38366 / 972) GN=spn4 PE=1 SV=1	hypothetical protein SERLA73DRAFT_184187 [Serpula lacrymans var. lacrymans S7.3]
WCO006340.1	scaffold4	+	861,821 -861,922	Magnesium transport protein CorA OS=Thermotoga maritima GN=corA PE=1 SV=1	hypothetical protein SERLADRAFT_358756 [Serpula lacrymans var. lacrymans S7.9]
[truncated: 1,384 more rows]

## Sheet: C-Alternative 5' splice site
Table S19 Alternative splice events in W. cocos mycelium (C-Alternative 5'splice site)
Gene	Chromosome	Strand	Constitutive exon	5' exon	Alternative 5' exon	Annotation (SwissProt)	Annotation (Nr)
WCO000001.1	scaffold1	-	6080 -6225	6282 -6737	6296 -6737	#N/A	hypothetical protein SERLA73DRAFT_104578 [Serpula lacrymans var. lacrymans S7.3]
WCO000031.1	scaffold1	+	167,078 -167,341	166,928 -167,020	166,928 -166,975	Probable sister chromatid cohesion protein DCC1 OS=Dictyostelium discoideum GN=DDB_G0271400 PE=3 SV=1	hypothetical protein CC1G_00363 [Coprinopsis cinerea okayama7#130]
WCO000037.1	scaffold1	+	179,990 -180,048	179,485 -179,937	179,485 -179,932	Uncharacterized oxidoreductase C162.03 OS=Schizosaccharomyces pombe (strain ATCC 38366 / 972) GN=SPCC162.03 PE=2 SV=1	hypothetical protein SERLA73DRAFT_125910 [Serpula lacrymans var. lacrymans S7.3]
WCO000070.1	scaffold1	+	317,902 -318,129	317,622 -317,849	317,622 -317,643	Polyubiquitin 10 OS=Arabidopsis thaliana GN=UBQ10 PE=1 SV=2	ATP-dependent protein binding protein [Cryptococcus neoformans var. neoformans JEC21]
WCO000082.1	scaffold1	-	357,666 -357,861	357,921 -358,340	357,945 -358,340	Regulator of nonsense transcripts 2 OS=Homo sapiens GN=UPF2 PE=1 SV=1	hypothetical protein SERLA73DRAFT_88877 [Serpula lacrymans var. lacrymans S7.3]
WCO000085.1	scaffold1	-	366,662 -366,742	366,797 -366,968	366,800 -366,968	3-ketoacyl-CoA reductase OS=Coprinopsis cinerea (strain Okayama-7 / 130 / FGSC 9003) GN=CC1G_02019 PE=3 SV=1	hypothetical protein SERLA73DRAFT_178839 [Serpula lacrymans var. lacrymans S7.3]
WCO000085.1	scaffold1	-	366,797 -366,968	367,033 -367,186	367,024 -367,186	3-ketoacyl-CoA reductase OS=Coprinopsis cinerea (strain Okayama-7 / 130 / FGSC 9003) GN=CC1G_02019 PE=3 SV=1	hypothetical protein SERLA73DRAFT_178839 [Serpula lacrymans var. lacrymans S7.3]
WCO000087.1	scaffold1	+	376,665 -376,733	376,582 -376,608	376,582 -376,610	Aspartic protease OS=Phaffia rhodozyma GN=pr1 PE=1 SV=1	hypothetical protein SERLA73DRAFT_187322 [Serpula lacrymans var. lacrymans S7.3]
WCO000090.1	scaffold1	+	387,069 -387,240	386,846 -387,008	386,846 -387,012	Haloacid dehalogenase-like hydrolase domain-containing protein 3 OS=Bos taurus GN=HDHD3 PE=2 SV=1	hypothetical protein SERLADRAFT_369015 [Serpula lacrymans var. lacrymans S7.9]
WCO000098.1	scaffold1	-	407,273 -407,393	408,009 -408,109	407,497 -408,109	Putative fumarate reductase OS=Schizosaccharomyces pombe (strain ATCC 38366 / 972) GN=SPAC17A2.05 PE=2 SV=1	hypothetical protein SERLA73DRAFT_121722 [Serpula lacrymans var. lacrymans S7.3]
WCO000099.1	scaffold1	-	409,180 -409,281	409,339 -409,350	409,335 -409,350	Nicotinamide riboside kinase OS=Saccharomyces cerevisiae (strain ATCC 204508 / S288c) GN=NRK1 PE=1 SV=1	hypothetical protein SERLA73DRAFT_179670 [Serpula lacrymans var. lacrymans S7.3]
WCO000100.1	scaffold1	+	411,196 -411,285	411,038 -411,136	411,038 -411,132	Mannose-1-phosphate guanylyltransferase rfbM OS=Salmonella typhimurium GN=rfbM PE=1 SV=1	hypothetical protein SERLA73DRAFT_179689 [Serpula lacrymans var. lacrymans S7.3]
WCO000103.1	scaffold1	+	436,435 -436,563	436,301 -436,367	436,301 -436,348	Uncharacterized oxidoreductase C2F3.05c OS=Schizosaccharomyces pombe (strain ATCC 38366 / 972) GN=SPAC2F3.05c PE=2 SV=1	hypothetical protein SERLA73DRAFT_52555 [Serpula lacrymans var. lacrymans S7.3]
WCO000105.1	scaffold1	+	445,424 -445,570	445,122 -445,365	445,122 -445,359	#N/A	hypothetical protein CC1G_02044 [Coprinopsis cinerea okayama7#130]
WCO000106.3	scaffold1	+	450,671 -450,846	450,300 -450,607	450,300 -450,602	Conserved oligomeric Golgi complex subunit 5 OS=Mus musculus GN=Cog5 PE=2 SV=2	hypothetical protein SERLA73DRAFT_106606 [Serpula lacrymans var. lacrymans S7.3]
WCO000116.1	scaffold1	-	509,659 -510,002	510,058 -510,150	510,062 -510,150	#N/A	hypothetical protein CC1G_00816 [Coprinopsis cinerea okayama7#130]
WCO000118.1	scaffold1	-	514,044 -514,184	514,271 -514,348	514,251 -514,348	UBX domain-containing protein 1 OS=Danio rerio GN=ubxn1 PE=2 SV=1	hypothetical protein SERLA73DRAFT_185304 [Serpula lacrymans var. lacrymans S7.3]
WCO000144.1	scaffold1	+	641,742 -641,803	641,518 -641,684	641,518 -641,653	GTP-binding protein ryh1 OS=Schizosaccharomyces pombe (strain ATCC 38366 / 972) GN=ryh1 PE=1 SV=1	hypothetical protein SERLA73DRAFT_186692 [Serpula lacrymans var. lacrymans S7.3]
WCO000153.1	scaffold1	-	665,974 -666,831	667,009 -667,147	667,092 -667,147	Protein LSM14 homolog B OS=Homo sapiens GN=LSM14B PE=1 SV=1	hypothetical protein SERLADRAFT_417700 [Serpula lacrymans var. lacrymans S7.9]
WCO000157.1	scaffold1	+	678,462 -678,516	678,186 -678,404	678,186 -678,399	#N/A	hypothetical protein SERLA73DRAFT_187185 [Serpula lacrymans var. lacrymans S7.3]
[truncated: 868 more rows]

## Sheet: D-Alternative 3' splice site
Table S19 Alternative splice events in W. cocos mycelium (D-Alternative 3' splice site)
[truncated: 1,745 more rows]
