# Supplementary material for: The Wolfiporia cocos Genome and Transcriptome Shed Light on the Formation of Its Edible and Medicinal Sclerotium
Source: Genomics Proteomics Bioinformatics. 2020 Dec 24;18(4):455–67. doi: 10.1016/j.gpb.2019.01.007 (PMC8242266; doi:10.1016/j.gpb.2019.01.007)
Supplement: Supplementary data 27 [file mmc27.xlsx]

## Sheet: A-Exon skipping
Table S20 Alternative splice events in W. cocos sclerotium (A-Exon skipping)
Gene	Chromsome	Strand	Constitutive exon	Inclusive exon	Constitutive exon	Annotation (SwissProt)	Annotation (Nr)
WCO007137.2	scaffold43	+	187,002 -187,144	187,894 -187,963; 188,086-188,332	188,527 -188,692	UNC93-like protein C922.05c OS=Schizosaccharomyces pombe (strain ATCC 38366 / 972) GN=SPAC922.05c PE=2 SV=1	hypothetical protein CNM01860 [Cryptococcus neoformans var. neoformans JEC21]
WCO002749.1	scaffold18	+	754,950 -755,171	755,254 -755,713	755,781 -755,929	Uncharacterized protein C3F10.06c OS=Schizosaccharomyces pombe (strain ATCC 38366 / 972) GN=SPAC3F10.06c PE=2 SV=1	hypothetical protein SERLA73DRAFT_51306 [Serpula lacrymans var. lacrymans S7.3]
WCO010746.2	scaffold9	-	929,871 -930,023	930,109 -930,287	930,385 -930,437	Counting factor 60 OS=Dictyostelium discoideum GN=cf60 PE=1 SV=1	hypothetical protein SERLA73DRAFT_187884 [Serpula lacrymans var. lacrymans S7.3]
WCO010293.1	scaffold8	-	950,371 -950,736	950,825 -950,961	951,023 -951,115	Putative glutamine amidotransferase-like protein C13C5.04 OS=Schizosaccharomyces pombe (strain ATCC 38366 / 972) GN=SPAC13C5.04 PE=2 SV=1	hypothetical protein SERLA73DRAFT_188231 [Serpula lacrymans var. lacrymans S7.3]
WCO009096.1	scaffold68	+	26,928 -26,959	27,020 -27,216	27,272 -27,337	Salicylate hydroxylase OS=Pseudomonas putida GN=nahG PE=4 SV=1	hypothetical protein SERLADRAFT_414770 [Serpula lacrymans var. lacrymans S7.9]
WCO001084.1	scaffold11	-	407,190 -407,352	407,439 -407,674	407,768 -407,970	Kynurenine 3-monooxygenase OS=Cryptococcus neoformans GN=BNA4 PE=3 SV=2	hypothetical protein SERLA73DRAFT_186382 [Serpula lacrymans var. lacrymans S7.3]
WCO000014.1	scaffold1	-	87,654 -87,974	88,036 -88,270	88,325 -89,022	Ribosomal RNA-processing protein 12 OS=Saccharomyces cerevisiae (strain ATCC 204508 / S288c) GN=RRP12 PE=1 SV=1	hypothetical protein SERLA73DRAFT_122251 [Serpula lacrymans var. lacrymans S7.3]
WCO009793.1	scaffold71	+	15,042 -15,150	15,227 -15,395; 15,473-15,560	15,679 -15,981	Uncharacterized transporter C3H1.06c OS=Schizosaccharomyces pombe (strain ATCC 38366 / 972) GN=SPAC3H1.06c PE=2 SV=1	hypothetical protein SERLADRAFT_364217 [Serpula lacrymans var. lacrymans S7.9]
WCO003394.1	scaffold2	+	1,398,995 -1,399,211	1,399,264 -1,399,395	1,399,473 -1,399,539	Smr domain-containing protein YPL199C OS=Saccharomyces cerevisiae (strain ATCC 204508 / S288c) GN=YPL199C PE=1 SV=1	hypothetical protein SERLADRAFT_465807 [Serpula lacrymans var. lacrymans S7.9]
WCO000070.1	scaffold1	+	317,622 -317,849	318,179 -318,406	318,460 -318,713	Polyubiquitin 10 OS=Arabidopsis thaliana GN=UBQ10 PE=1 SV=2	ATP-dependent protein binding protein [Cryptococcus neoformans var. neoformans JEC21]
WCO003954.2	scaffold22	+	333,998 -334,201	334,649 -334,732; 334,787-334,911; 334,968-335,127	335,280 -335,446	Uncharacterized protein C30D11.14c OS=Schizosaccharomyces pombe (strain ATCC 38366 / 972) GN=SPAC30D11.14c PE=2 SV=1	hypothetical protein SERLA73DRAFT_170351 [Serpula lacrymans var. lacrymans S7.3]
WCO002977.1	scaffold19	-	869,207 -869,319	869,392 -869,402	869,460 -869,601	#N/A	hesp-379 [Melampsora lini]
WCO009669.1	scaffold7	-	2,600,570 -2,600,634	2,600,781 -2,600,863	2,600,922 -2,601,029	Uncharacterized amino-acid permease PB24D3.02c OS=Schizosaccharomyces pombe (strain ATCC 38366 / 972) GN=SPAPB24D3.02c PE=2 SV=1	hypothetical protein SERLA73DRAFT_165793 [Serpula lacrymans var. lacrymans S7.3]
WCO007725.1	scaffold5	+	1,265,497 -1,265,724	1,265,778 -1,266,005; 1,266,060-1,266,287	1,266,340 -1,266,365	Polyubiquitin 10 OS=Arabidopsis thaliana GN=UBQ10 PE=1 SV=2	TPA: polyubiquitin [Cryptococcus neoformans var. neoformans B-3501A]
WCO000070.1	scaffold1	+	317,622 -317,849	317,902 -318,129	318,460 -318,713	Polyubiquitin 10 OS=Arabidopsis thaliana GN=UBQ10 PE=1 SV=2	ATP-dependent protein binding protein [Cryptococcus neoformans var. neoformans JEC21]
WCO002974.1	scaffold19	-	859,637 -859,716	859,799 -859,847	859,933 -860,065	Uncharacterized amino-acid permease C15C4.04c OS=Schizosaccharomyces pombe (strain ATCC 38366 / 972) GN=SPBC15C4.04c PE=2 SV=1	hypothetical protein SERLA73DRAFT_114379 [Serpula lacrymans var. lacrymans S7.3]
WCO008669.1	scaffold6	-	1,125,120 -1,125,179	1,125,232 -1,125,276	1,125,332 -1,125,404	#N/A	#N/A
WCO003582.2	scaffold20	+	167,400 -167,498	167,577 -167,603	167,658 -168,005	#N/A	#N/A
WCO009091.1	scaffold68	+	12,135 -12,474	12,559 -12,620; 12,682-13,246	13,336 -13,511	Ubiquitin carboxyl-terminal hydrolase isozyme L5 OS=Dictyostelium discoideum GN=uch2 PE=3 SV=1	ubiquitin C-terminal hydrolase [Coprinopsis cinerea okayama7#130]
WCO007454.1	scaffold49	-	223,553 -223,666	223,724 -223,872	223,925 -224,013	Uncharacterized ABC transporter ATP-binding protein C16H5.08c OS=Schizosaccharomyces pombe (strain ATCC 38366 / 972) GN=SPBC16H5.08c PE=1 SV=1	hypothetical protein SERLA73DRAFT_86622 [Serpula lacrymans var. lacrymans S7.3]
WCO004074.1	scaffold23	+	335,066 -335,125	335,178 -335,342	335,914 -336,038	Mitochondrial substrate carrier family protein G OS=Dictyostelium discoideum GN=mcfG PE=2 SV=1	hypothetical protein SCHCODRAFT_78841 [Schizophyllum commune H4-8]
WCO001043.1	scaffold11	-	246,619 -246,706	246,764 -246,843	246,899 -247,158	Putative glutamate synthase [NADPH] OS=Schizosaccharomyces pombe (strain ATCC 38366 / 972) GN=SPAPB1E7.07 PE=2 SV=1	hypothetical protein SERLA73DRAFT_93995 [Serpula lacrymans var. lacrymans S7.3]
WCO008622.1	scaffold6	-	945,613 -945,809	945,872 -945,909	945,972 -946,011	#N/A	hypothetical protein [Pleurotus ostreatus]
WCO006054.1	scaffold37	-	340,635 -340,862	340,918 -341,101	341,158 -341,365	Putative DEAH-box ATP-dependent helicase UM11114 OS=Ustilago maydis GN=UM11114 PE=3 SV=1	hypothetical protein SERLA73DRAFT_120997 [Serpula lacrymans var. lacrymans S7.3]
WCO008574.1	scaffold6	+	700,647 -700,704	700,809 -700,842	701,073 -701,155	Protein KES1 OS=Ustilago maydis GN=KES1 PE=3 SV=1	hypothetical protein SERLADRAFT_477574 [Serpula lacrymans var. lacrymans S7.9]
WCO007138.1	scaffold43	+	192,491 -192,560	192,702 -192,948	193,220 -193,349	UNC93-like protein C922.05c OS=Schizosaccharomyces pombe (strain ATCC 38366 / 972) GN=SPAC922.05c PE=2 SV=1	hypothetical protein CNM01860 [Cryptococcus neoformans var. neoformans JEC21]
WCO006563.1	scaffold4	+	1,864,784 -1,864,871	1,864,930 -1,864,976	1,865,030 -1,865,194	Serine/threonine-protein kinase CTR1 OS=Arabidopsis thaliana GN=CTR1 PE=1 SV=1	hypothetical protein SERLA73DRAFT_87912 [Serpula lacrymans var. lacrymans S7.3]
WCO004940.2	scaffold3	+	633,825 -633,967	634,020 -634,145	634,206 -634,248	UPF0676 protein C1494.01 OS=Schizosaccharomyces pombe (strain ATCC 38366 / 972) GN=SPCC1494.01 PE=3 SV=2	hypothetical protein SERLA73DRAFT_105819 [Serpula lacrymans var. lacrymans S7.3]
WCO007687.1	scaffold5	-	1,141,435 -1,141,574	1,141,632 -1,141,640	1,141,708 -1,141,819	#N/A	hypothetical protein CC1G_03634 [Coprinopsis cinerea okayama7#130]
WCO007612.1	scaffold5	-	879,358 -879,513	879,574 -879,741	879,808 -880,072	Type 2A phosphatase activator TIP41 OS=Saccharomyces cerevisiae (strain ATCC 204508 / S288c) GN=TIP41 PE=1 SV=1	hypothetical protein SERLA73DRAFT_86268 [Serpula lacrymans var. lacrymans S7.3]
WCO000153.1	scaffold1	-	667,009 -667,147	667,331 -667,358	667,414 -667,508	Protein LSM14 homolog B OS=Homo sapiens GN=LSM14B PE=1 SV=1	hypothetical protein SERLADRAFT_417700 [Serpula lacrymans var. lacrymans S7.9]
WCO001383.1	scaffold12	+	361,682 -361,745	361,803 -361,827	361,881 -361,994	#N/A	hypothetical protein SERLA73DRAFT_85396 [Serpula lacrymans var. lacrymans S7.3]
WCO007725.1	scaffold5	+	1,265,110 -1,265,441	1,265,497 -1,265,724	1,266,340 -1,266,365	Polyubiquitin 10 OS=Arabidopsis thaliana GN=UBQ10 PE=1 SV=2	TPA: polyubiquitin [Cryptococcus neoformans var. neoformans B-3501A]
WCO005621.1	scaffold33	-	158,350 -158,411	158,471 -158,851	158,919 -159,130	#N/A	hypothetical protein CC1G_06469 [Coprinopsis cinerea okayama7#130]
WCO001367.1	scaffold12	+	302,045 -302,260	302,319 -302,570	302,630 -302,794	#N/A	hypothetical protein SERLA73DRAFT_82588 [Serpula lacrymans var. lacrymans S7.3]
WCO001424.1	scaffold12	+	499,818 -499,887	499,974 -500,074	500,586 -500,754	#N/A	hypothetical protein SCHCODRAFT_73625 [Schizophyllum commune H4-8]
WCO003237.1	scaffold2	-	779,486 -779,573	779,670 -779,733	779,875 -779,990	Protein mago nashi homolog OS=Arabidopsis thaliana GN=At1g02140 PE=2 SV=1	mago nashi domain-containing protein [Coprinopsis cinerea okayama7#130]
WCO004389.1	scaffold25	-	518,807 -519,232	519,293 -519,793	520,296 -520,356	#N/A	calcineurin-like phosphoesterase [Coprinopsis cinerea okayama7#130]
WCO010484.1	scaffold86	-	65,773 -65,969	66,025 -66,072	66,131 -66,217	Cytochrome c1, heme protein, mitochondrial OS=Schizosaccharomyces pombe (strain ATCC 38366 / 972) GN=cyt1 PE=2 SV=1	hypothetical protein SERLA73DRAFT_191440 [Serpula lacrymans var. lacrymans S7.3]
WCO008669.1	scaffold6	-	1,124,996 -1,125,067	1,125,120 -1,125,179	1,125,332 -1,125,404	#N/A	#N/A
WCO007450.1	scaffold49	-	213,272 -213,401	213,454 -213,569	213,627 -214,020	Putative purine permease C1399.01c OS=Schizosaccharomyces pombe (strain ATCC 38366 / 972) GN=SPAC1399.01c PE=2 SV=1	hypothetical protein SERLA73DRAFT_60987 [Serpula lacrymans var. lacrymans S7.3]
WCO010077.1	scaffold8	+	215,826 -216,138	216,202 -216,350	216,524 -216,560	Acetoacetyl-CoA synthetase OS=Danio rerio GN=aacs PE=2 SV=1	hypothetical protein SCHCODRAFT_63001 [Schizophyllum commune H4-8]
WCO001528.2	scaffold120	+	10,567 -10,762	10,823 -10,963	11,036 -11,270	#N/A	hypothetical protein SERLA73DRAFT_57918 [Serpula lacrymans var. lacrymans S7.3]
WCO007729.1	scaffold5	+	1,271,888 -1,272,139	1,272,205 -1,272,312	1,272,378 -1,272,477	Protein PRY2 OS=Saccharomyces cerevisiae (strain ATCC 204508 / S288c) GN=PRY2 PE=2 SV=1	hypothetical protein SERLA73DRAFT_190684 [Serpula lacrymans var. lacrymans S7.3]
WCO001385.1	scaffold12	+	371,363 -371,624	372,123 -372,216	372,288 -372,938	Guanine nucleotide-binding protein alpha-4 subunit OS=Ustilago maydis GN=GPA4 PE=3 SV=1	hypothetical protein SERLA73DRAFT_174479 [Serpula lacrymans var. lacrymans S7.3]
WCO005357.1	scaffold31	+	142,332 -142,574	142,632 -142,783	142,883 -143,103	ATP-binding cassette sub-family D member 2 OS=Homo sapiens GN=ABCD2 PE=1 SV=1	adrenoleukodystrophy protein [Coprinopsis cinerea okayama7#130]
WCO001631.1	scaffold13	-	389,020 -389,095	389,154 -389,237	389,290 -389,317	Oligopeptide transporter 3 OS=Arabidopsis thaliana GN=OPT3 PE=2 SV=3	peptide transporter MTD1 [Coprinopsis cinerea okayama7#130]
WCO003288.1	scaffold2	+	975,345 -975,525	975,584 -975,699	975,777 -976,012	t-SNARE affecting a late Golgi compartment protein 2 OS=Schizosaccharomyces pombe (strain ATCC 38366 / 972) GN=tlg2 PE=2 SV=1	hypothetical protein SERLADRAFT_437096 [Serpula lacrymans var. lacrymans S7.9]
WCO005101.1	scaffold3	-	1,278,289 -1,278,384	1,278,486 -1,278,558	1,278,615 -1,278,841	Thiamin pyrophosphokinase 1 OS=Homo sapiens GN=TPK1 PE=2 SV=1	hypothetical protein SERLADRAFT_356016 [Serpula lacrymans var. lacrymans S7.9]
WCO008289.1	scaffold57	+	74,795 -74,865	75,084 -75,148	75,280 -75,381	#N/A	hypothetical protein CC1G_01596 [Coprinopsis cinerea okayama7#130]
WCO002676.1	scaffold18	-	385,155 -385,223	385,277 -385,297	385,350 -385,377	Ubiquitin-conjugating enzyme E2-20 kDa OS=Schizosaccharomyces pombe (strain ATCC 38366 / 972) GN=ubc11 PE=2 SV=1	hypothetical protein SERLA73DRAFT_185736 [Serpula lacrymans var. lacrymans S7.3]
WCO010773.1	scaffold9	+	1,041,661 -1,041,838	1,041,908 -1,042,269; 1,042,324-1,042,501	1,042,567 -1,042,913	#N/A	hypothetical protein CC1G_12420 [Coprinopsis cinerea okayama7#130]
WCO008319.1	scaffold58	+	27,585 -29,504	29,559 -29,685	29,786 -30,270	#N/A	hypothetical protein SERLA73DRAFT_162675 [Serpula lacrymans var. lacrymans S7.3]
WCO001644.1	scaffold13	-	430,883 -430,915	430,970 -430,991	431,065 -431,104	Formamidase OS=Methylophilus methylotrophus GN=fmdA PE=1 SV=1	hypothetical protein SERLA73DRAFT_73930 [Serpula lacrymans var. lacrymans S7.3]
WCO007725.1	scaffold5	+	1,265,110 -1,265,441	1,265,497 -1,265,724; 1,265,778-1,266,005; 1,266,060-1,266,287	1,266,340 -1,266,365	Polyubiquitin 10 OS=Arabidopsis thaliana GN=UBQ10 PE=1 SV=2	TPA: polyubiquitin [Cryptococcus neoformans var. neoformans B-3501A]
WCO001101.1	scaffold11	+	469,360 -469,452	469,505 -469,718	469,781 -469,850	Vacuolar protein sorting-associated protein 55 OS=Schizosaccharomyces pombe (strain ATCC 38366 / 972) GN=vps55 PE=2 SV=2	vacuolar protein sorting 55 superfamily protein [Coprinopsis cinerea okayama7#130]
WCO000070.1	scaffold1	+	317,184 -317,569	317,622 -317,849; 317,902-318,129	318,460 -318,713	Polyubiquitin 10 OS=Arabidopsis thaliana GN=UBQ10 PE=1 SV=2	ATP-dependent protein binding protein [Cryptococcus neoformans var. neoformans JEC21]
WCO009889.1	scaffold75	-	95,059 -95,145	95,205 -95,227	95,281 -95,334	#N/A	hypothetical protein SERLA73DRAFT_165377 [Serpula lacrymans var. lacrymans S7.3]
WCO007300.1	scaffold47	-	147,704 -148,001	148,064 -148,165	148,276 -148,419	Transcriptional regulatory protein pro-1 OS=Neurospora crassa GN=pro-1 PE=2 SV=1	hypothetical protein CC1G_07059 [Coprinopsis cinerea okayama7#130]
WCO008669.1	scaffold6	-	1,124,996 -1,125,067	1,125,120 -1,125,179; 1,125,232-1,125,276	1,125,332 -1,125,404	#N/A	#N/A
WCO008605.10	scaffold6	-	853,022 -853,104	853,159 -853,185	853,239 -853,347	Uncharacterized protein YEL023C OS=Saccharomyces cerevisiae (strain ATCC 204508 / S288c) GN=YEL023C PE=2 SV=1	hypothetical protein SERLA73DRAFT_188970 [Serpula lacrymans var. lacrymans S7.3]
WCO010676.1	scaffold9	+	649,019 -649,096	649,229 -649,256	649,315 -649,385	Ubiquitin-conjugating enzyme E2 4 OS=Schizosaccharomyces pombe (strain ATCC 38366 / 972) GN=ubc4 PE=2 SV=1	hypothetical protein SCHCODRAFT_51555 [Schizophyllum commune H4-8]
WCO000070.1	scaffold1	+	317,184 -317,569	317,622 -317,849	318,460 -318,713	Polyubiquitin 10 OS=Arabidopsis thaliana GN=UBQ10 PE=1 SV=2	ATP-dependent protein binding protein [Cryptococcus neoformans var. neoformans JEC21]

## Sheet: B-Intron retaintion
Table S20 Alternative splice events in W. cocos sclerotium (B-Intron retaintion)
Gene	Chromosome	Strand	Retained intron	Annotation (SwissProt)	Annotation (Nr)
WCO000001.1	scaffold1	-	5062 -5113	#N/A	hypothetical protein SERLA73DRAFT_104578 [Serpula lacrymans var. lacrymans S7.3]
WCO000008.1	scaffold1	+	29,652 -29,704	Dihydroxy-acid dehydratase OS=Rhodopirellula baltica GN=ilvD PE=3 SV=2	hypothetical protein SERLA73DRAFT_180554 [Serpula lacrymans var. lacrymans S7.3]
WCO000008.1	scaffold1	+	30,110 -30,165	Dihydroxy-acid dehydratase OS=Rhodopirellula baltica GN=ilvD PE=3 SV=2	hypothetical protein SERLA73DRAFT_180554 [Serpula lacrymans var. lacrymans S7.3]
WCO000010.1	scaffold1	+	58,893 -58,944	Protein PNS1 OS=Cryptococcus neoformans GN=PNS1 PE=3 SV=1	hypothetical protein SCHCODRAFT_69715 [Schizophyllum commune H4-8]
WCO000010.1	scaffold1	+	58,972 -59,028	Protein PNS1 OS=Cryptococcus neoformans GN=PNS1 PE=3 SV=1	hypothetical protein SCHCODRAFT_69715 [Schizophyllum commune H4-8]
WCO000010.1	scaffold1	+	59,058 -59,114	Protein PNS1 OS=Cryptococcus neoformans GN=PNS1 PE=3 SV=1	hypothetical protein SCHCODRAFT_69715 [Schizophyllum commune H4-8]
WCO000010.1	scaffold1	+	59,337 -59,394	Protein PNS1 OS=Cryptococcus neoformans GN=PNS1 PE=3 SV=1	hypothetical protein SCHCODRAFT_69715 [Schizophyllum commune H4-8]
WCO000010.1	scaffold1	+	59,543 -59,603	Protein PNS1 OS=Cryptococcus neoformans GN=PNS1 PE=3 SV=1	hypothetical protein SCHCODRAFT_69715 [Schizophyllum commune H4-8]
WCO000010.1	scaffold1	+	59,680 -59,735	Protein PNS1 OS=Cryptococcus neoformans GN=PNS1 PE=3 SV=1	hypothetical protein SCHCODRAFT_69715 [Schizophyllum commune H4-8]
WCO000010.1	scaffold1	+	59,980 -60,032	Protein PNS1 OS=Cryptococcus neoformans GN=PNS1 PE=3 SV=1	hypothetical protein SCHCODRAFT_69715 [Schizophyllum commune H4-8]
WCO000010.1	scaffold1	+	60,114 -60,174	Protein PNS1 OS=Cryptococcus neoformans GN=PNS1 PE=3 SV=1	hypothetical protein SCHCODRAFT_69715 [Schizophyllum commune H4-8]
WCO000010.1	scaffold1	+	60,218 -60,271	Protein PNS1 OS=Cryptococcus neoformans GN=PNS1 PE=3 SV=1	hypothetical protein SCHCODRAFT_69715 [Schizophyllum commune H4-8]
WCO000010.1	scaffold1	+	60,333 -60,393	Protein PNS1 OS=Cryptococcus neoformans GN=PNS1 PE=3 SV=1	hypothetical protein SCHCODRAFT_69715 [Schizophyllum commune H4-8]
WCO000011.1	scaffold1	+	61,735 -61,790	#N/A	hypothetical protein SCHCODRAFT_111367 [Schizophyllum commune H4-8]
WCO000012.1	scaffold1	-	64,161 -64,227	Uncharacterized acyltransferase C1718.04 OS=Schizosaccharomyces pombe (strain ATCC 38366 / 972) GN=SPBC1718.04 PE=1 SV=1	hypothetical protein SERLA73DRAFT_180644 [Serpula lacrymans var. lacrymans S7.3]
WCO000015.1	scaffold1	+	91,569 -91,621	Salicylate hydroxylase OS=Pseudomonas putida GN=nahG PE=4 SV=1	hypothetical protein SERLA73DRAFT_107208 [Serpula lacrymans var. lacrymans S7.3]
WCO000015.1	scaffold1	+	91,712 -91,763	Salicylate hydroxylase OS=Pseudomonas putida GN=nahG PE=4 SV=1	hypothetical protein SERLA73DRAFT_107208 [Serpula lacrymans var. lacrymans S7.3]
WCO000015.1	scaffold1	+	91,815 -91,873	Salicylate hydroxylase OS=Pseudomonas putida GN=nahG PE=4 SV=1	hypothetical protein SERLA73DRAFT_107208 [Serpula lacrymans var. lacrymans S7.3]
WCO000024.2	scaffold1	+	130,396 -130,451	#N/A	hypothetical protein CC1G_10245 [Coprinopsis cinerea okayama7#130]
WCO000030.1	scaffold1	-	163,060 -163,129	Mitochondrial metal transporter 2 OS=Saccharomyces cerevisiae (strain ATCC 204508 / S288c) GN=MMT2 PE=1 SV=1	hypothetical protein SERLA73DRAFT_180001 [Serpula lacrymans var. lacrymans S7.3]
WCO000034.1	scaffold1	+	172,685 -172,739	#N/A	hypothetical protein SERLADRAFT_437108 [Serpula lacrymans var. lacrymans S7.9]
WCO000051.1	scaffold1	-	220,040 -220,129	Protein transport protein bos1 OS=Schizosaccharomyces pombe (strain ATCC 38366 / 972) GN=bos1 PE=2 SV=1	hypothetical protein SERLA73DRAFT_180358 [Serpula lacrymans var. lacrymans S7.3]
WCO000057.1	scaffold1	+	270,200 -270,268	DNA repair and recombination protein RAD54B OS=Homo sapiens GN=RAD54B PE=1 SV=1	hypothetical protein SERLA73DRAFT_72346 [Serpula lacrymans var. lacrymans S7.3]
WCO000059.1	scaffold1	-	278,928 -278,979	Probable tRNA threonylcarbamoyladenosine biosynthesis protein Gcp OS=Rickettsia bellii (strain RML369-C) GN=gcp PE=3 SV=1	hypothetical protein SERLADRAFT_448206 [Serpula lacrymans var. lacrymans S7.9]
WCO000059.1	scaffold1	-	279,041 -279,095	Probable tRNA threonylcarbamoyladenosine biosynthesis protein Gcp OS=Rickettsia bellii (strain RML369-C) GN=gcp PE=3 SV=1	hypothetical protein SERLADRAFT_448206 [Serpula lacrymans var. lacrymans S7.9]
WCO000071.1	scaffold1	+	321,465 -321,516	#N/A	hypothetical protein SERLA73DRAFT_163468 [Serpula lacrymans var. lacrymans S7.3]
WCO000078.1	scaffold1	+	345,508 -345,560	Mitochondrial substrate carrier family protein ucpB OS=Dictyostelium discoideum GN=ucpB PE=3 SV=1	hypothetical protein SERLA73DRAFT_104578 [Serpula lacrymans var. lacrymans S7.3]
WCO000083.1	scaffold1	+	360,870 -360,933	#N/A	hypothetical protein SCHCODRAFT_57484 [Schizophyllum commune H4-8]
WCO000087.1	scaffold1	+	376,609 -376,664	Aspartic protease OS=Phaffia rhodozyma GN=pr1 PE=1 SV=1	hypothetical protein SERLA73DRAFT_187322 [Serpula lacrymans var. lacrymans S7.3]
WCO000087.1	scaffold1	+	376,734 -376,785	Aspartic protease OS=Phaffia rhodozyma GN=pr1 PE=1 SV=1	hypothetical protein SERLA73DRAFT_187322 [Serpula lacrymans var. lacrymans S7.3]
WCO000087.1	scaffold1	+	377,295 -377,353	Aspartic protease OS=Phaffia rhodozyma GN=pr1 PE=1 SV=1	hypothetical protein SERLA73DRAFT_187322 [Serpula lacrymans var. lacrymans S7.3]
WCO000090.1	scaffold1	+	386,655 -386,722	Haloacid dehalogenase-like hydrolase domain-containing protein 3 OS=Bos taurus GN=HDHD3 PE=2 SV=1	hypothetical protein SERLADRAFT_369015 [Serpula lacrymans var. lacrymans S7.9]
WCO000090.1	scaffold1	+	386,786 -386,845	Haloacid dehalogenase-like hydrolase domain-containing protein 3 OS=Bos taurus GN=HDHD3 PE=2 SV=1	hypothetical protein SERLADRAFT_369015 [Serpula lacrymans var. lacrymans S7.9]
WCO000101.2	scaffold1	-	430,942 -430,997	#N/A	hypothetical protein SERLA73DRAFT_179686 [Serpula lacrymans var. lacrymans S7.3]
WCO000103.1	scaffold1	+	436,368 -436,434	Uncharacterized oxidoreductase C2F3.05c OS=Schizosaccharomyces pombe (strain ATCC 38366 / 972) GN=SPAC2F3.05c PE=2 SV=1	hypothetical protein SERLA73DRAFT_52555 [Serpula lacrymans var. lacrymans S7.3]
WCO000103.1	scaffold1	+	436,564 -436,619	Uncharacterized oxidoreductase C2F3.05c OS=Schizosaccharomyces pombe (strain ATCC 38366 / 972) GN=SPAC2F3.05c PE=2 SV=1	hypothetical protein SERLA73DRAFT_52555 [Serpula lacrymans var. lacrymans S7.3]
WCO000106.3	scaffold1	+	451,077 -451,143	Conserved oligomeric Golgi complex subunit 5 OS=Mus musculus GN=Cog5 PE=2 SV=2	hypothetical protein SERLA73DRAFT_106606 [Serpula lacrymans var. lacrymans S7.3]
WCO000106.3	scaffold1	+	451,729 -451,782	Conserved oligomeric Golgi complex subunit 5 OS=Mus musculus GN=Cog5 PE=2 SV=2	hypothetical protein SERLA73DRAFT_106606 [Serpula lacrymans var. lacrymans S7.3]
WCO000106.3	scaffold1	+	452,277 -452,328	Conserved oligomeric Golgi complex subunit 5 OS=Mus musculus GN=Cog5 PE=2 SV=2	hypothetical protein SERLA73DRAFT_106606 [Serpula lacrymans var. lacrymans S7.3]
WCO000117.1	scaffold1	-	512,123 -512,186	#N/A	hypothetical protein SERLADRAFT_473676 [Serpula lacrymans var. lacrymans S7.9]
WCO000121.1	scaffold1	-	524,508 -524,563	Thioredoxin domain-containing protein C13F5.05, mitochondrial OS=Schizosaccharomyces pombe (strain ATCC 38366 / 972) GN=SPAC13F5.05 PE=2 SV=2	hypothetical protein SCHCODRAFT_81742 [Schizophyllum commune H4-8]
WCO000122.1	scaffold1	+	527,434 -527,500	#N/A	hypothetical protein CC1G_04016 [Coprinopsis cinerea okayama7#130]
WCO000122.1	scaffold1	+	527,648 -527,725	#N/A	hypothetical protein CC1G_04016 [Coprinopsis cinerea okayama7#130]
WCO000134.1	scaffold1	+	592,886 -592,941	#N/A	#N/A
WCO000136.1	scaffold1	-	596,704 -596,764	Probable phosphoglycerate mutase C1687.21 OS=Schizosaccharomyces pombe (strain ATCC 38366 / 972) GN=SPAC1687.21 PE=2 SV=1	hypothetical protein CC1G_01211 [Coprinopsis cinerea okayama7#130]
WCO000139.1	scaffold1	+	608,713 -608,771	Transport protein particle subunit trs23 OS=Schizosaccharomyces pombe (strain ATCC 38366 / 972) GN=trs23 PE=2 SV=1	hypothetical protein SERLA73DRAFT_186707 [Serpula lacrymans var. lacrymans S7.3]
WCO000140.1	scaffold1	-	610,295 -610,346	Glutaminyl-peptide cyclotransferase-like protein OS=Bos taurus GN=QPCTL PE=2 SV=1	hypothetical protein SERLA73DRAFT_186705 [Serpula lacrymans var. lacrymans S7.3]
WCO000151.1	scaffold1	+	661,756 -661,814	UPF0045 protein sll0230 OS=Synechocystis sp. (strain ATCC 27184 / PCC 6803 / N-1) GN=sll0230 PE=3 SV=1	hypothetical protein SCHCODRAFT_14024 [Schizophyllum commune H4-8]
WCO000155.1	scaffold1	-	672,961 -673,017	Heat shock factor protein OS=Schizosaccharomyces pombe (strain ATCC 38366 / 972) GN=hsf1 PE=1 SV=2	hypothetical protein SERLADRAFT_476534 [Serpula lacrymans var. lacrymans S7.9]
WCO000155.1	scaffold1	-	673,711 -673,763	Heat shock factor protein OS=Schizosaccharomyces pombe (strain ATCC 38366 / 972) GN=hsf1 PE=1 SV=2	hypothetical protein SERLADRAFT_476534 [Serpula lacrymans var. lacrymans S7.9]
WCO000156.1	scaffold1	-	676,638 -677,306	Conserved oligomeric Golgi complex subunit 6 OS=Cryptococcus neoformans GN=COG6 PE=3 SV=1	hypothetical protein SCHCODRAFT_255817 [Schizophyllum commune H4-8]
WCO000159.1	scaffold1	-	682,355 -682,438	Catabolic L-serine/threonine dehydratase OS=Saccharomyces cerevisiae (strain ATCC 204508 / S288c) GN=CHA1 PE=1 SV=2	hypothetical protein CC1G_03788 [Coprinopsis cinerea okayama7#130]
WCO000161.1	scaffold1	-	685,539 -685,597	Mitochondrial outer membrane protein IML2 OS=Coprinopsis cinerea (strain Okayama-7 / 130 / FGSC 9003) GN=IML2 PE=3 SV=2	hypothetical protein SERLA73DRAFT_113602 [Serpula lacrymans var. lacrymans S7.3]
WCO000163.1	scaffold1	-	692,740 -692,797	Autophagy-related protein 9 OS=Cryptococcus neoformans GN=ATG9 PE=3 SV=1	hypothetical protein SERLA73DRAFT_95101 [Serpula lacrymans var. lacrymans S7.3]
WCO000164.1	scaffold1	+	695,025 -695,077	CDP-diacylglycerol--glycerol-3-phosphate 3-phosphatidyltransferase, mitochondrial OS=Bos taurus GN=PGS1 PE=2 SV=2	hypothetical protein SERLA73DRAFT_113405 [Serpula lacrymans var. lacrymans S7.3]
WCO000168.1	scaffold1	+	703,855 -703,945	Protein priB OS=Lentinula edodes GN=priB PE=2 SV=1	hypothetical protein SERLADRAFT_373019 [Serpula lacrymans var. lacrymans S7.9]
WCO000171.1	scaffold1	+	713,295 -713,361	#N/A	hypothetical protein SERLA73DRAFT_186864 [Serpula lacrymans var. lacrymans S7.3]
WCO000173.1	scaffold1	+	719,948 -720,001	Elongator complex protein 3 OS=Xenopus laevis GN=elp3 PE=2 SV=1	hypothetical protein SERLA73DRAFT_113379 [Serpula lacrymans var. lacrymans S7.3]
WCO000173.1	scaffold1	+	720,464 -720,526	Elongator complex protein 3 OS=Xenopus laevis GN=elp3 PE=2 SV=1	hypothetical protein SERLA73DRAFT_113379 [Serpula lacrymans var. lacrymans S7.3]
WCO000180.1	scaffold1	-	736,797 -736,852	GDSL esterase/lipase At5g55050 OS=Arabidopsis thaliana GN=At5g55050 PE=2 SV=1	carbohydrate esterase family 16 protein [Serpula lacrymans var. lacrymans S7.3]
WCO000180.1	scaffold1	-	736,892 -736,946	GDSL esterase/lipase At5g55050 OS=Arabidopsis thaliana GN=At5g55050 PE=2 SV=1	carbohydrate esterase family 16 protein [Serpula lacrymans var. lacrymans S7.3]
WCO000180.1	scaffold1	-	737,669 -737,735	GDSL esterase/lipase At5g55050 OS=Arabidopsis thaliana GN=At5g55050 PE=2 SV=1	carbohydrate esterase family 16 protein [Serpula lacrymans var. lacrymans S7.3]
WCO000181.1	scaffold1	+	739,273 -739,341	AP-2 complex subunit mu OS=Dictyostelium discoideum GN=apm2 PE=2 SV=2	hypothetical protein SERLA73DRAFT_186833 [Serpula lacrymans var. lacrymans S7.3]
WCO000183.1	scaffold1	-	750,034 -750,100	Poly(A) RNA polymerase cid14 OS=Schizosaccharomyces pombe (strain ATCC 38366 / 972) GN=cid14 PE=1 SV=2	hypothetical protein SERLADRAFT_476100 [Serpula lacrymans var. lacrymans S7.9]
WCO000188.1	scaffold1	-	768,907 -768,959	N amino acid transport system protein OS=Neurospora crassa GN=mtr PE=3 SV=2	hypothetical protein MYCGRDRAFT_101603 [Mycosphaerella graminicola IPO323]
WCO000188.1	scaffold1	-	770,142 -770,202	N amino acid transport system protein OS=Neurospora crassa GN=mtr PE=3 SV=2	hypothetical protein MYCGRDRAFT_101603 [Mycosphaerella graminicola IPO323]
WCO000188.1	scaffold1	-	770,385 -770,440	N amino acid transport system protein OS=Neurospora crassa GN=mtr PE=3 SV=2	hypothetical protein MYCGRDRAFT_101603 [Mycosphaerella graminicola IPO323]
WCO000190.1	scaffold1	-	775,551 -775,614	Probable alpha-galactosidase B OS=Talaromyces emersonii PE=3 SV=1	glycoside hydrolase family 27 protein [Serpula lacrymans var. lacrymans S7.3]
WCO000190.1	scaffold1	-	776,317 -776,368	Probable alpha-galactosidase B OS=Talaromyces emersonii PE=3 SV=1	glycoside hydrolase family 27 protein [Serpula lacrymans var. lacrymans S7.3]
WCO000190.1	scaffold1	-	776,716 -776,772	Probable alpha-galactosidase B OS=Talaromyces emersonii PE=3 SV=1	glycoside hydrolase family 27 protein [Serpula lacrymans var. lacrymans S7.3]
WCO000200.1	scaffold1	-	809,118 -809,182	Sphingoid long-chain base transporter RSB1 OS=Saccharomyces cerevisiae (strain JAY291) GN=RSB1 PE=2 SV=2	hypothetical protein SERLA73DRAFT_179372 [Serpula lacrymans var. lacrymans S7.3]
WCO000205.1	scaffold1	-	823,775 -823,829	Phenylalanyl-tRNA synthetase, mitochondrial OS=Saccharomyces cerevisiae (strain ATCC 204508 / S288c) GN=MSF1 PE=1 SV=3	hypothetical protein SERLA73DRAFT_172874 [Serpula lacrymans var. lacrymans S7.3]
WCO000207.1	scaffold1	-	831,268 -831,322	#N/A	hypothetical protein SERLA73DRAFT_147152 [Serpula lacrymans var. lacrymans S7.3]
WCO000210.1	scaffold1	+	836,877 -836,933	Probable RNA 3'-terminal phosphate cyclase-like protein OS=Dictyostelium discoideum GN=rcl1 PE=1 SV=2	hypothetical protein SCHCODRAFT_14095 [Schizophyllum commune H4-8]
WCO000211.1	scaffold1	-	838,490 -838,557	#N/A	hypothetical protein SERLA73DRAFT_174427 [Serpula lacrymans var. lacrymans S7.3]
WCO000213.1	scaffold1	-	845,339 -845,395	#N/A	#N/A
WCO000214.1	scaffold1	-	851,823 -851,886	D-lactate dehydrogenase [cytochrome], mitochondrial OS=Arabidopsis thaliana GN=DLD PE=1 SV=1	hypothetical protein SERLA73DRAFT_144955 [Serpula lacrymans var. lacrymans S7.3]
WCO000214.1	scaffold1	-	852,415 -852,473	D-lactate dehydrogenase [cytochrome], mitochondrial OS=Arabidopsis thaliana GN=DLD PE=1 SV=1	hypothetical protein SERLA73DRAFT_144955 [Serpula lacrymans var. lacrymans S7.3]
WCO000218.1	scaffold1	+	870,361 -870,621	Probable aconitate hydratase 2 OS=Schizosaccharomyces pombe (strain ATCC 38366 / 972) GN=SPBP4H10.15 PE=2 SV=2	hypothetical protein SERLA73DRAFT_111092 [Serpula lacrymans var. lacrymans S7.3]
WCO000222.1	scaffold1	+	887,183 -887,239	Uncharacterized protein C16C9.02c OS=Schizosaccharomyces pombe (strain ATCC 38366 / 972) GN=SPAC16C9.02c PE=2 SV=1	hypothetical protein SCHCODRAFT_16493 [Schizophyllum commune H4-8]
WCO000222.1	scaffold1	+	887,262 -887,316	Uncharacterized protein C16C9.02c OS=Schizosaccharomyces pombe (strain ATCC 38366 / 972) GN=SPAC16C9.02c PE=2 SV=1	hypothetical protein SCHCODRAFT_16493 [Schizophyllum commune H4-8]
WCO000223.2	scaffold1	-	892,375 -892,432	#N/A	hypothetical protein SERLA73DRAFT_82221 [Serpula lacrymans var. lacrymans S7.3]
WCO000224.1	scaffold1	-	895,461 -895,515	RuvB-like helicase 1 OS=Cryptococcus neoformans GN=RVB1 PE=3 SV=1	hypothetical protein SERLA73DRAFT_173569 [Serpula lacrymans var. lacrymans S7.3]
WCO000230.1	scaffold1	+	918,103 -918,163	Epoxide hydrolase 2 OS=Sus scrofa GN=EPHX2 PE=2 SV=1	hypothetical protein SERLA73DRAFT_103194 [Serpula lacrymans var. lacrymans S7.3]
WCO000231.2	scaffold1	+	925,192 -925,276	#N/A	#N/A
WCO000234.1	scaffold1	+	943,954 -944,007	Periplasmic beta-glucosidase OS=Salmonella typhimurium GN=bglX PE=3 SV=2	family 3 glycoside hydrolase [Serpula lacrymans var. lacrymans S7.9]
WCO000234.1	scaffold1	+	944,085 -944,151	Periplasmic beta-glucosidase OS=Salmonella typhimurium GN=bglX PE=3 SV=2	family 3 glycoside hydrolase [Serpula lacrymans var. lacrymans S7.9]
WCO000236.2	scaffold1	-	949,641 -949,693	1-aminocyclopropane-1-carboxylate oxidase OS=Dictyostelium mucoroides GN=aco PE=3 SV=1	hypothetical protein SERLA73DRAFT_174536 [Serpula lacrymans var. lacrymans S7.3]
WCO000238.1	scaffold1	-	970,569 -970,620	Vegetative incompatibility protein HET-E-1 OS=Podospora anserina GN=HET-E1 PE=4 SV=1	(myosin heavy-chain) kinase [Haliscomenobacter hydrossis DSM 1100]
WCO000238.1	scaffold1	-	970,914 -970,965	Vegetative incompatibility protein HET-E-1 OS=Podospora anserina GN=HET-E1 PE=4 SV=1	(myosin heavy-chain) kinase [Haliscomenobacter hydrossis DSM 1100]
WCO000239.1	scaffold1	-	975,075 -975,127	#N/A	glycoside hydrolase family 79 protein [Serpula lacrymans var. lacrymans S7.3]
WCO000239.1	scaffold1	-	975,574 -975,630	#N/A	glycoside hydrolase family 79 protein [Serpula lacrymans var. lacrymans S7.3]
WCO000244.1	scaffold1	-	1,038,027 -1,038,078	Flavin-containing monooxygenase YUCCA4 OS=Arabidopsis thaliana GN=YUC4 PE=2 SV=1	hypothetical protein SERLA73DRAFT_87605 [Serpula lacrymans var. lacrymans S7.3]
WCO000244.1	scaffold1	-	1,038,387 -1,038,439	Flavin-containing monooxygenase YUCCA4 OS=Arabidopsis thaliana GN=YUC4 PE=2 SV=1	hypothetical protein SERLA73DRAFT_87605 [Serpula lacrymans var. lacrymans S7.3]
WCO000262.1	scaffold1	-	1,112,250 -1,112,304	Alcohol dehydrogenase OS=Geobacillus stearothermophilus GN=adh PE=1 SV=1	alcohol dehydrogenase GroES-like domain-containing protein [Glomerella graminicola M1.001]
WCO000268.1	scaffold1	+	1,138,864 -1,139,118	Triosephosphate isomerase OS=Coprinopsis cinerea (strain Okayama-7 / 130 / FGSC 9003) GN=TPI PE=3 SV=2	hypothetical protein SERLA73DRAFT_188556 [Serpula lacrymans var. lacrymans S7.3]
WCO000270.1	scaffold1	-	1,144,168 -1,144,240	Mannose-6-phosphate isomerase OS=Cryptococcus neoformans GN=MAN1 PE=3 SV=2	hypothetical protein SERLA73DRAFT_176798 [Serpula lacrymans var. lacrymans S7.3]
WCO000290.1	scaffold1	+	1,212,517 -1,212,573	O-methylsterigmatocystin oxidoreductase OS=Aspergillus flavus (strain ATCC 200026 / FGSC A1120 / NRRL 3357 / JCM 12722 / SRRC 167) GN=ordA PE=2 SV=1	cytochrome P450 [Postia placenta]
WCO000290.1	scaffold1	+	1,212,903 -1,212,955	O-methylsterigmatocystin oxidoreductase OS=Aspergillus flavus (strain ATCC 200026 / FGSC A1120 / NRRL 3357 / JCM 12722 / SRRC 167) GN=ordA PE=2 SV=1	cytochrome P450 [Postia placenta]
WCO000290.1	scaffold1	+	1,213,082 -1,213,137	O-methylsterigmatocystin oxidoreductase OS=Aspergillus flavus (strain ATCC 200026 / FGSC A1120 / NRRL 3357 / JCM 12722 / SRRC 167) GN=ordA PE=2 SV=1	cytochrome P450 [Postia placenta]
WCO000293.1	scaffold1	-	1,226,030 -1,226,099	Myosin regulatory light chain cdc4 OS=Schizosaccharomyces pombe (strain ATCC 38366 / 972) GN=cdc4 PE=1 SV=1	myosin regulatory light chain cdc4 [Coprinopsis cinerea okayama7#130]
WCO000294.1	scaffold1	+	1,228,516 -1,228,572	#N/A	hypothetical protein SERLA73DRAFT_117516 [Serpula lacrymans var. lacrymans S7.3]
WCO000295.1	scaffold1	-	1,234,716 -1,235,139	UBX domain-containing protein 10 OS=Schizosaccharomyces pombe (strain ATCC 38366 / 972) GN=ucp10 PE=2 SV=1	hypothetical protein SERLA73DRAFT_110239 [Serpula lacrymans var. lacrymans S7.3]
WCO000296.1	scaffold1	+	1,235,592 -1,235,683	Coupling of ubiquitin conjugation to ER degradation protein 1 OS=Debaryomyces hansenii (strain ATCC 36239 / CBS 767 / JCM 1990 / NBRC 0083 / IGC 2968) GN=CUE1 PE=3 SV=1	hypothetical protein SERLA73DRAFT_77790 [Serpula lacrymans var. lacrymans S7.3]
WCO000296.1	scaffold1	+	1,236,340 -1,236,392	Coupling of ubiquitin conjugation to ER degradation protein 1 OS=Debaryomyces hansenii (strain ATCC 36239 / CBS 767 / JCM 1990 / NBRC 0083 / IGC 2968) GN=CUE1 PE=3 SV=1	hypothetical protein SERLA73DRAFT_77790 [Serpula lacrymans var. lacrymans S7.3]
WCO000311.1	scaffold1	-	1,316,447 -1,316,501	Uncharacterized WD repeat-containing protein C31A2.14 OS=Schizosaccharomyces pombe (strain ATCC 38366 / 972) GN=SPAC31A2.14 PE=1 SV=1	hypothetical protein SERLA73DRAFT_169707 [Serpula lacrymans var. lacrymans S7.3]
WCO000311.1	scaffold1	-	1,319,847 -1,319,927	Uncharacterized WD repeat-containing protein C31A2.14 OS=Schizosaccharomyces pombe (strain ATCC 38366 / 972) GN=SPAC31A2.14 PE=1 SV=1	hypothetical protein SERLA73DRAFT_169707 [Serpula lacrymans var. lacrymans S7.3]
WCO000315.1	scaffold1	-	1,339,498 -1,339,553	Probable reductase OS=Leishmania major GN=P100/11E PE=2 SV=2	hypothetical protein SCHCODRAFT_58623 [Schizophyllum commune H4-8]
WCO000315.1	scaffold1	-	1,340,271 -1,340,325	Probable reductase OS=Leishmania major GN=P100/11E PE=2 SV=2	hypothetical protein SCHCODRAFT_58623 [Schizophyllum commune H4-8]
WCO000320.1	scaffold1	-	1,359,451 -1,359,503	Dynamin-related protein 5A OS=Glycine max PE=2 SV=1	hypothetical protein SERLA73DRAFT_92372 [Serpula lacrymans var. lacrymans S7.3]
WCO000321.1	scaffold1	-	1,360,433 -1,360,484	#N/A	#N/A
WCO000332.3	scaffold1	-	1,391,681 -1,391,740	#N/A	hypothetical protein SERLA73DRAFT_183958 [Serpula lacrymans var. lacrymans S7.3]
WCO000332.3	scaffold1	-	1,391,749 -1,391,801	#N/A	hypothetical protein SERLA73DRAFT_183958 [Serpula lacrymans var. lacrymans S7.3]
WCO000335.1	scaffold1	+	1,408,703 -1,408,758	Sec14 cytosolic factor OS=Schizosaccharomyces pombe (strain ATCC 38366 / 972) GN=sec14 PE=2 SV=1	hypothetical protein SERLA73DRAFT_191594 [Serpula lacrymans var. lacrymans S7.3]
WCO000341.1	scaffold1	+	1,450,555 -1,450,608	Peptidyl-prolyl cis-trans isomerase OS=Schizosaccharomyces pombe (strain ATCC 38366 / 972) GN=ppi1 PE=2 SV=1	hypothetical protein SERLA73DRAFT_183959 [Serpula lacrymans var. lacrymans S7.3]
WCO000341.1	scaffold1	+	1,450,622 -1,450,703	Peptidyl-prolyl cis-trans isomerase OS=Schizosaccharomyces pombe (strain ATCC 38366 / 972) GN=ppi1 PE=2 SV=1	hypothetical protein SERLA73DRAFT_183959 [Serpula lacrymans var. lacrymans S7.3]
WCO000351.2	scaffold1	-	1,498,816 -1,498,867	Ent-kaurene oxidase OS=Gibberella fujikuroi GN=CYP503A1 PE=1 SV=1	cytochrome P450 [Postia placenta]
WCO000355.1	scaffold1	+	1,532,127 -1,532,179	#N/A	#N/A
WCO000356.1	scaffold1	-	1,544,627 -1,544,784	#N/A	hypothetical protein SERLA73DRAFT_184047 [Serpula lacrymans var. lacrymans S7.3]
WCO000356.1	scaffold1	-	1,545,292 -1,545,347	#N/A	hypothetical protein SERLA73DRAFT_184047 [Serpula lacrymans var. lacrymans S7.3]
WCO000359.1	scaffold1	-	1,560,745 -1,560,802	#N/A	hypothetical protein SERLA73DRAFT_143687 [Serpula lacrymans var. lacrymans S7.3]
WCO000360.2	scaffold1	+	1,563,663 -1,563,714	Fatty aldehyde dehydrogenase OS=Pongo abelii GN=ALDH3A2 PE=2 SV=1	hypothetical protein SERLA73DRAFT_175681 [Serpula lacrymans var. lacrymans S7.3]
WCO000364.1	scaffold1	-	1,579,631 -1,579,683	#N/A	#N/A
WCO000373.1	scaffold1	+	1,618,329 -1,618,389	#N/A	#N/A
WCO000374.1	scaffold1	+	1,622,600 -1,622,660	#N/A	#N/A
WCO000380.1	scaffold1	+	1,641,446 -1,641,498	DNA-directed RNA polymerase II subunit rpb4 OS=Schizosaccharomyces pombe (strain ATCC 38366 / 972) GN=rpb4 PE=1 SV=1	hypothetical protein SERLA73DRAFT_140488 [Serpula lacrymans var. lacrymans S7.3]
WCO000384.1	scaffold1	+	1,650,111 -1,650,184	tRNA pseudouridine synthase 1 OS=Saccharomyces cerevisiae (strain ATCC 204508 / S288c) GN=PUS1 PE=1 SV=1	hypothetical protein SERLA73DRAFT_140490 [Serpula lacrymans var. lacrymans S7.3]
WCO000390.5	scaffold1	-	1,724,922 -1,724,978	Phosphatidylinositol 3-kinase tor2 OS=Schizosaccharomyces pombe (strain ATCC 38366 / 972) GN=tor2 PE=1 SV=2	phosphatidylinositol 3-kinase [Serpula lacrymans var. lacrymans S7.9]
WCO000395.1	scaffold1	+	1,744,482 -1,744,537	IST1 homolog OS=Bos taurus GN=IST1 PE=2 SV=1	hypothetical protein CC1G_00497 [Coprinopsis cinerea okayama7#130]
WCO000395.1	scaffold1	+	1,744,615 -1,744,674	IST1 homolog OS=Bos taurus GN=IST1 PE=2 SV=1	hypothetical protein CC1G_00497 [Coprinopsis cinerea okayama7#130]
WCO000395.1	scaffold1	+	1,744,770 -1,744,827	IST1 homolog OS=Bos taurus GN=IST1 PE=2 SV=1	hypothetical protein CC1G_00497 [Coprinopsis cinerea okayama7#130]
WCO000397.1	scaffold1	+	1,757,923 -1,757,976	Helicase SKI2W OS=Homo sapiens GN=SKIV2L PE=1 SV=3	hypothetical protein [Tuber melanosporum Mel28]
WCO000407.1	scaffold1	-	1,825,599 -1,825,696	Mitochondrial 2-methylisocitrate lyase OS=Saccharomyces cerevisiae (strain ATCC 204508 / S288c) GN=ICL2 PE=1 SV=1	hypothetical protein SERLADRAFT_444661 [Serpula lacrymans var. lacrymans S7.9]
WCO000412.1	scaffold1	+	1,846,870 -1,846,921	Vacuolar protein sorting-associated protein 33A OS=Homo sapiens GN=VPS33A PE=1 SV=1	hypothetical protein SERLA73DRAFT_79013 [Serpula lacrymans var. lacrymans S7.3]
WCO000416.1	scaffold1	+	1,858,320 -1,858,374	DNA damage response protein WSS1 OS=Saccharomyces cerevisiae (strain ATCC 204508 / S288c) GN=WSS1 PE=1 SV=1	hypothetical protein SERLA73DRAFT_190082 [Serpula lacrymans var. lacrymans S7.3]
WCO000418.1	scaffold1	+	1,862,509 -1,862,956	37S ribosomal protein S35, mitochondrial OS=Schizosaccharomyces pombe (strain ATCC 38366 / 972) GN=bot1 PE=2 SV=1	hypothetical protein SERLA73DRAFT_146090 [Serpula lacrymans var. lacrymans S7.3]
WCO000423.1	scaffold1	-	1,878,165 -1,878,217	#N/A	hypothetical protein SERLA73DRAFT_173993 [Serpula lacrymans var. lacrymans S7.3]
WCO000423.1	scaffold1	-	1,878,300 -1,878,353	#N/A	hypothetical protein SERLA73DRAFT_173993 [Serpula lacrymans var. lacrymans S7.3]
WCO000432.1	scaffold1	-	1,900,959 -1,901,013	Putative transcription initiation factor TFIID 111 kDa subunit OS=Schizosaccharomyces pombe (strain ATCC 38366 / 972) GN=SPAC2G11.14 PE=1 SV=1	atypical/TAF1 protein kinase [Coprinopsis cinerea okayama7#130]
WCO000432.1	scaffold1	-	1,902,519 -1,902,572	Putative transcription initiation factor TFIID 111 kDa subunit OS=Schizosaccharomyces pombe (strain ATCC 38366 / 972) GN=SPAC2G11.14 PE=1 SV=1	atypical/TAF1 protein kinase [Coprinopsis cinerea okayama7#130]
WCO000432.1	scaffold1	-	1,903,749 -1,903,807	Putative transcription initiation factor TFIID 111 kDa subunit OS=Schizosaccharomyces pombe (strain ATCC 38366 / 972) GN=SPAC2G11.14 PE=1 SV=1	atypical/TAF1 protein kinase [Coprinopsis cinerea okayama7#130]
WCO000434.1	scaffold1	-	1,907,832 -1,907,883	Ribosome assembly protein rrb1 OS=Schizosaccharomyces pombe (strain ATCC 38366 / 972) GN=rrb1 PE=1 SV=1	hypothetical protein SERLADRAFT_458743 [Serpula lacrymans var. lacrymans S7.9]
WCO000435.1	scaffold1	+	1,909,107 -1,909,161	Microsomal glutathione S-transferase 3 OS=Mus musculus GN=Mgst3 PE=1 SV=1	hypothetical protein SERLADRAFT_365244 [Serpula lacrymans var. lacrymans S7.9]
WCO000435.1	scaffold1	+	1,909,319 -1,909,390	Microsomal glutathione S-transferase 3 OS=Mus musculus GN=Mgst3 PE=1 SV=1	hypothetical protein SERLADRAFT_365244 [Serpula lacrymans var. lacrymans S7.9]
WCO000435.1	scaffold1	+	1,909,503 -1,909,558	Microsomal glutathione S-transferase 3 OS=Mus musculus GN=Mgst3 PE=1 SV=1	hypothetical protein SERLADRAFT_365244 [Serpula lacrymans var. lacrymans S7.9]
WCO000435.1	scaffold1	+	1,909,605 -1,909,660	Microsomal glutathione S-transferase 3 OS=Mus musculus GN=Mgst3 PE=1 SV=1	hypothetical protein SERLADRAFT_365244 [Serpula lacrymans var. lacrymans S7.9]
WCO000437.1	scaffold1	-	1,911,931 -1,911,986	5-hydroxyisourate hydrolase OS=Danio rerio GN=urah PE=1 SV=1	hypothetical protein SCHCODRAFT_13594 [Schizophyllum commune H4-8]
WCO000437.1	scaffold1	-	1,912,319 -1,912,376	5-hydroxyisourate hydrolase OS=Danio rerio GN=urah PE=1 SV=1	hypothetical protein SCHCODRAFT_13594 [Schizophyllum commune H4-8]
WCO000439.1	scaffold1	-	1,918,641 -1,918,695	TBC1 domain family member 14 OS=Homo sapiens GN=TBC1D14 PE=1 SV=3	hypothetical protein SERLA73DRAFT_163637 [Serpula lacrymans var. lacrymans S7.3]
WCO000443.1	scaffold1	+	1,927,145 -1,927,210	#N/A	hypothetical protein SERLA73DRAFT_172262 [Serpula lacrymans var. lacrymans S7.3]
WCO000450.4	scaffold1	-	1,953,049 -1,953,112	Paired amphipathic helix protein pst1 OS=Schizosaccharomyces pombe (strain ATCC 38366 / 972) GN=pst1 PE=1 SV=1	hypothetical protein SERLA73DRAFT_100545 [Serpula lacrymans var. lacrymans S7.3]
WCO000452.1	scaffold1	+	1,999,174 -1,999,226	LEC14B protein OS=Lithospermum erythrorhizon PE=2 SV=1	WD-repeat-containing protein [Coprinopsis cinerea okayama7#130]
WCO000460.1	scaffold1	+	2,014,528 -2,014,582	#N/A	hypothetical protein SERLA73DRAFT_175937 [Serpula lacrymans var. lacrymans S7.3]
WCO000465.1	scaffold1	+	2,023,704 -2,023,762	Replication factor C subunit 4 OS=Schizosaccharomyces pombe (strain ATCC 38366 / 972) GN=rfc4 PE=1 SV=1	hypothetical protein SERLA73DRAFT_174456 [Serpula lacrymans var. lacrymans S7.3]
WCO000465.1	scaffold1	+	2,023,797 -2,023,850	Replication factor C subunit 4 OS=Schizosaccharomyces pombe (strain ATCC 38366 / 972) GN=rfc4 PE=1 SV=1	hypothetical protein SERLA73DRAFT_174456 [Serpula lacrymans var. lacrymans S7.3]
WCO000467.1	scaffold1	+	2,026,609 -2,026,662	#N/A	hypothetical protein SERLA73DRAFT_174395 [Serpula lacrymans var. lacrymans S7.3]
WCO000472.1	scaffold1	+	2,054,410 -2,054,463	Ribonuclease T2 OS=Aspergillus oryzae (strain ATCC 42149 / RIB 40) GN=rntB PE=1 SV=2	ribonuclease T2 [Grifola frondosa]
WCO000476.1	scaffold1	-	2,074,296 -2,074,353	#N/A	hypothetical protein SCHCODRAFT_231682 [Schizophyllum commune H4-8]
WCO000478.1	scaffold1	-	2,089,095 -2,089,150	Nitrogen assimilation transcription factor nirA OS=Emericella nidulans GN=nirA PE=4 SV=1	hypothetical protein SERLA73DRAFT_80157 [Serpula lacrymans var. lacrymans S7.3]
WCO000478.1	scaffold1	-	2,089,413 -2,089,468	Nitrogen assimilation transcription factor nirA OS=Emericella nidulans GN=nirA PE=4 SV=1	hypothetical protein SERLA73DRAFT_80157 [Serpula lacrymans var. lacrymans S7.3]
WCO000479.1	scaffold1	+	2,092,515 -2,092,576	DNA polymerase zeta processivity subunit OS=Schizosaccharomyces pombe (strain ATCC 38366 / 972) GN=rev7 PE=3 SV=1	mitotic spindle checkpoint HORMA domain-containing protein [Schizophyllum commune H4-8]
WCO000480.1	scaffold1	-	2,094,077 -2,094,167	Sorting nexin-4 OS=Cryptococcus neoformans GN=SNX4 PE=3 SV=1	putative sorting nexin [Serpula lacrymans var. lacrymans S7.3]
WCO000482.1	scaffold1	-	2,097,819 -2,097,872	DNA-directed RNA polymerase II subunit RPB2 OS=Schizosaccharomyces pombe (strain ATCC 38366 / 972) GN=rpb2 PE=1 SV=2	hypothetical protein SERLA73DRAFT_101102 [Serpula lacrymans var. lacrymans S7.3]
WCO000484.1	scaffold1	+	2,104,035 -2,104,087	Putative NADPH dehydrogenase C23G7.10c OS=Schizosaccharomyces pombe (strain ATCC 38366 / 972) GN=SPBC23G7.10c PE=2 SV=1	hypothetical protein SERLA73DRAFT_174441 [Serpula lacrymans var. lacrymans S7.3]
WCO000499.2	scaffold1	-	2,179,120 -2,179,181	Cytochrome P450 52A9 OS=Candida maltosa GN=CYP52A9 PE=1 SV=1	hypothetical protein SERLA73DRAFT_176994 [Serpula lacrymans var. lacrymans S7.3]
WCO000499.2	scaffold1	-	2,179,437 -2,179,492	Cytochrome P450 52A9 OS=Candida maltosa GN=CYP52A9 PE=1 SV=1	hypothetical protein SERLA73DRAFT_176994 [Serpula lacrymans var. lacrymans S7.3]
WCO000524.1	scaffold1	+	2,286,649 -2,286,706	Aminopeptidase 1 OS=Schizosaccharomyces pombe (strain ATCC 38366 / 972) GN=ape1 PE=2 SV=1	hypothetical protein SERLA73DRAFT_124838 [Serpula lacrymans var. lacrymans S7.3]
WCO000524.1	scaffold1	+	2,286,850 -2,286,903	Aminopeptidase 1 OS=Schizosaccharomyces pombe (strain ATCC 38366 / 972) GN=ape1 PE=2 SV=1	hypothetical protein SERLA73DRAFT_124838 [Serpula lacrymans var. lacrymans S7.3]
WCO000532.1	scaffold1	+	2,312,608 -2,312,660	4-hydroxyacetophenone monooxygenase OS=Pseudomonas fluorescens GN=hapE PE=1 SV=1	hypothetical protein SERLA73DRAFT_64246 [Serpula lacrymans var. lacrymans S7.3]
WCO000539.1	scaffold1	-	2,334,026 -2,334,083	Probable beta-glucosidase I OS=Aspergillus clavatus (strain ATCC 1007 / CBS 513.65 / DSM 816 / NCTC 3887 / NRRL 1) GN=bglI PE=3 SV=1	glycoside hydrolase family 3 protein [Serpula lacrymans var. lacrymans S7.3]
WCO000545.2	scaffold1	+	2,370,489 -2,370,540	O-methylsterigmatocystin oxidoreductase OS=Aspergillus flavus (strain ATCC 200026 / FGSC A1120 / NRRL 3357 / JCM 12722 / SRRC 167) GN=ordA PE=2 SV=1	hypothetical protein SERLA73DRAFT_190338 [Serpula lacrymans var. lacrymans S7.3]
WCO000549.1	scaffold1	-	2,384,375 -2,384,431	UPF0538 protein C2C4.04c OS=Schizosaccharomyces pombe (strain ATCC 38366 / 972) GN=SPAC2C4.04c PE=2 SV=1	hypothetical protein SCHCODRAFT_14238 [Schizophyllum commune H4-8]
WCO000549.1	scaffold1	-	2,384,568 -2,384,628	UPF0538 protein C2C4.04c OS=Schizosaccharomyces pombe (strain ATCC 38366 / 972) GN=SPAC2C4.04c PE=2 SV=1	hypothetical protein SCHCODRAFT_14238 [Schizophyllum commune H4-8]
WCO000550.1	scaffold1	+	2,385,359 -2,385,437	#N/A	hypothetical protein CC1G_11757 [Coprinopsis cinerea okayama7#130]
WCO000550.1	scaffold1	+	2,385,740 -2,385,803	#N/A	hypothetical protein CC1G_11757 [Coprinopsis cinerea okayama7#130]
WCO000554.1	scaffold1	-	2,392,437 -2,392,495	#N/A	hypothetical protein CC1G_11762 [Coprinopsis cinerea okayama7#130]
WCO000554.1	scaffold1	-	2,392,728 -2,392,789	#N/A	hypothetical protein CC1G_11762 [Coprinopsis cinerea okayama7#130]
WCO000560.2	scaffold10	-	7500 -7563	NmrA-like family domain-containing protein 1 OS=Bos taurus GN=NMRAL1 PE=2 SV=1	hypothetical protein SERLA73DRAFT_190344 [Serpula lacrymans var. lacrymans S7.3]
WCO000560.2	scaffold10	-	8028 -8083	NmrA-like family domain-containing protein 1 OS=Bos taurus GN=NMRAL1 PE=2 SV=1	hypothetical protein SERLA73DRAFT_190344 [Serpula lacrymans var. lacrymans S7.3]
WCO000569.1	scaffold10	+	85,139 -85,194	Probable alpha-N-arabinofuranosidase A OS=Aspergillus oryzae (strain ATCC 42149 / RIB 40) GN=abfA PE=3 SV=2	glycoside hydrolase family 51 protein [Serpula lacrymans var. lacrymans S7.3]
WCO000570.1	scaffold10	+	89,317 -89,376	Probable alpha-N-arabinofuranosidase A OS=Aspergillus terreus (strain NIH 2624 / FGSC A1156) GN=abfA PE=3 SV=1	glycoside hydrolase family 51 protein [Serpula lacrymans var. lacrymans S7.9]
WCO000573.1	scaffold10	-	97,123 -97,177	#N/A	hypothetical protein SCHCODRAFT_68455 [Schizophyllum commune H4-8]
WCO000584.1	scaffold10	+	182,282 -182,336	Aorsin OS=Aspergillus oryzae (strain ATCC 42149 / RIB 40) GN=aorO PE=1 SV=2	hypothetical protein SERLA73DRAFT_159460 [Serpula lacrymans var. lacrymans S7.3]
WCO000584.1	scaffold10	+	182,808 -182,863	Aorsin OS=Aspergillus oryzae (strain ATCC 42149 / RIB 40) GN=aorO PE=1 SV=2	hypothetical protein SERLA73DRAFT_159460 [Serpula lacrymans var. lacrymans S7.3]
WCO000584.1	scaffold10	+	183,047 -183,167	Aorsin OS=Aspergillus oryzae (strain ATCC 42149 / RIB 40) GN=aorO PE=1 SV=2	hypothetical protein SERLA73DRAFT_159460 [Serpula lacrymans var. lacrymans S7.3]
WCO000586.1	scaffold10	+	189,673 -189,725	Putative uncharacterized protein At4g01020, chloroplastic OS=Arabidopsis thaliana GN=At4g01020 PE=4 SV=1	hypothetical protein SCHCODRAFT_60527 [Schizophyllum commune H4-8]
WCO000600.1	scaffold10	+	232,801 -232,864	#N/A	hypothetical protein CC1G_06956 [Coprinopsis cinerea okayama7#130]
WCO000600.1	scaffold10	+	233,139 -233,193	#N/A	hypothetical protein CC1G_06956 [Coprinopsis cinerea okayama7#130]
WCO000613.1	scaffold10	-	276,820 -276,872	Putative uncharacterized protein At4g01020, chloroplastic OS=Arabidopsis thaliana GN=At4g01020 PE=4 SV=1	hypothetical protein SCHCODRAFT_60527 [Schizophyllum commune H4-8]
WCO000615.1	scaffold10	-	283,378 -283,498	Aorsin OS=Aspergillus oryzae (strain ATCC 42149 / RIB 40) GN=aorO PE=1 SV=2	hypothetical protein SERLA73DRAFT_159460 [Serpula lacrymans var. lacrymans S7.3]
WCO000615.1	scaffold10	-	283,682 -283,737	Aorsin OS=Aspergillus oryzae (strain ATCC 42149 / RIB 40) GN=aorO PE=1 SV=2	hypothetical protein SERLA73DRAFT_159460 [Serpula lacrymans var. lacrymans S7.3]
WCO000615.1	scaffold10	-	284,209 -284,263	Aorsin OS=Aspergillus oryzae (strain ATCC 42149 / RIB 40) GN=aorO PE=1 SV=2	hypothetical protein SERLA73DRAFT_159460 [Serpula lacrymans var. lacrymans S7.3]
WCO000625.1	scaffold10	+	369,368 -369,422	#N/A	hypothetical protein SCHCODRAFT_68455 [Schizophyllum commune H4-8]
WCO000628.1	scaffold10	-	377,169 -377,228	Probable alpha-N-arabinofuranosidase A OS=Aspergillus terreus (strain NIH 2624 / FGSC A1156) GN=abfA PE=3 SV=1	glycoside hydrolase family 51 protein [Serpula lacrymans var. lacrymans S7.9]
WCO000628.1	scaffold10	-	381,351 -381,406	Probable alpha-N-arabinofuranosidase A OS=Aspergillus terreus (strain NIH 2624 / FGSC A1156) GN=abfA PE=3 SV=1	glycoside hydrolase family 51 protein [Serpula lacrymans var. lacrymans S7.9]
WCO000638.1	scaffold10	+	439,408 -439,459	#N/A	hypothetical protein SERLA73DRAFT_186261 [Serpula lacrymans var. lacrymans S7.3]
WCO000668.1	scaffold10	-	546,428 -546,480	#N/A	hypothetical protein CC1G_11320 [Coprinopsis cinerea okayama7#130]
WCO000688.1	scaffold10	-	625,540 -625,926	#N/A	hypothetical protein SCHCODRAFT_109710 [Schizophyllum commune H4-8]
WCO000690.1	scaffold10	-	633,151 -633,208	Diphthamide biosynthesis protein 2 OS=Cryptococcus neoformans GN=DPH2 PE=3 SV=1	hypothetical protein SERLA73DRAFT_184369 [Serpula lacrymans var. lacrymans S7.3]
WCO000695.1	scaffold10	+	645,780 -645,836	#N/A	glycoside hydrolase family 79 protein [Serpula lacrymans var. lacrymans S7.3]
WCO000700.3	scaffold10	-	675,725 -675,797	Uncharacterized protein C24H6.11c OS=Schizosaccharomyces pombe (strain ATCC 38366 / 972) GN=SPAC24H6.11c PE=2 SV=1	hypothetical protein SERLA73DRAFT_117408 [Serpula lacrymans var. lacrymans S7.3]
WCO000700.3	scaffold10	-	677,506 -677,560	Uncharacterized protein C24H6.11c OS=Schizosaccharomyces pombe (strain ATCC 38366 / 972) GN=SPAC24H6.11c PE=2 SV=1	hypothetical protein SERLA73DRAFT_117408 [Serpula lacrymans var. lacrymans S7.3]
WCO000701.1	scaffold10	+	681,282 -681,482	DNA replication complex GINS protein sld5 OS=Schizosaccharomyces pombe (strain ATCC 38366 / 972) GN=sld5 PE=1 SV=1	hypothetical protein SERLADRAFT_471707 [Serpula lacrymans var. lacrymans S7.9]
WCO000702.1	scaffold10	-	682,888 -682,956	DNA polymerase epsilon subunit C OS=Schizosaccharomyces pombe (strain ATCC 38366 / 972) GN=dpb3 PE=1 SV=1	hypothetical protein CC1G_04744 [Coprinopsis cinerea okayama7#130]
WCO000706.3	scaffold10	+	705,539 -705,622	Uncharacterized MFS-type transporter PB1E7.08c OS=Schizosaccharomyces pombe (strain ATCC 38366 / 972) GN=SPAPB1E7.08c PE=1 SV=1	hypothetical protein SCHCODRAFT_66992 [Schizophyllum commune H4-8]
WCO000706.3	scaffold10	+	705,737 -705,790	Uncharacterized MFS-type transporter PB1E7.08c OS=Schizosaccharomyces pombe (strain ATCC 38366 / 972) GN=SPAPB1E7.08c PE=1 SV=1	hypothetical protein SCHCODRAFT_66992 [Schizophyllum commune H4-8]
WCO000706.3	scaffold10	+	705,846 -705,921	Uncharacterized MFS-type transporter PB1E7.08c OS=Schizosaccharomyces pombe (strain ATCC 38366 / 972) GN=SPAPB1E7.08c PE=1 SV=1	hypothetical protein SCHCODRAFT_66992 [Schizophyllum commune H4-8]
WCO000706.3	scaffold10	+	706,000 -706,142	Uncharacterized MFS-type transporter PB1E7.08c OS=Schizosaccharomyces pombe (strain ATCC 38366 / 972) GN=SPAPB1E7.08c PE=1 SV=1	hypothetical protein SCHCODRAFT_66992 [Schizophyllum commune H4-8]
WCO000706.3	scaffold10	+	706,280 -706,342	Uncharacterized MFS-type transporter PB1E7.08c OS=Schizosaccharomyces pombe (strain ATCC 38366 / 972) GN=SPAPB1E7.08c PE=1 SV=1	hypothetical protein SCHCODRAFT_66992 [Schizophyllum commune H4-8]
WCO000706.3	scaffold10	+	707,777 -707,835	Uncharacterized MFS-type transporter PB1E7.08c OS=Schizosaccharomyces pombe (strain ATCC 38366 / 972) GN=SPAPB1E7.08c PE=1 SV=1	hypothetical protein SCHCODRAFT_66992 [Schizophyllum commune H4-8]
WCO000706.3	scaffold10	+	707,859 -707,931	Uncharacterized MFS-type transporter PB1E7.08c OS=Schizosaccharomyces pombe (strain ATCC 38366 / 972) GN=SPAPB1E7.08c PE=1 SV=1	hypothetical protein SCHCODRAFT_66992 [Schizophyllum commune H4-8]
WCO000706.3	scaffold10	+	708,054 -708,105	Uncharacterized MFS-type transporter PB1E7.08c OS=Schizosaccharomyces pombe (strain ATCC 38366 / 972) GN=SPAPB1E7.08c PE=1 SV=1	hypothetical protein SCHCODRAFT_66992 [Schizophyllum commune H4-8]
WCO000710.1	scaffold10	+	749,841 -749,896	#N/A	amine oxidase [Coprinopsis cinerea okayama7#130]
WCO000713.1	scaffold10	+	763,706 -763,759	#N/A	hypothetical protein SERLA73DRAFT_74595 [Serpula lacrymans var. lacrymans S7.3]
WCO000717.1	scaffold10	-	778,258 -778,310	Nuclear control of ATPase protein 2 OS=Schizosaccharomyces pombe (strain ATCC 38366 / 972) GN=nca2 PE=2 SV=1	hypothetical protein SERLA73DRAFT_182421 [Serpula lacrymans var. lacrymans S7.3]
WCO000720.1	scaffold10	-	787,347 -787,398	Prohibitin-2 OS=Saccharomyces cerevisiae (strain ATCC 204508 / S288c) GN=PHB2 PE=1 SV=2	hypothetical protein SERLA73DRAFT_123602 [Serpula lacrymans var. lacrymans S7.3]
WCO000720.1	scaffold10	-	790,597 -790,653	Prohibitin-2 OS=Saccharomyces cerevisiae (strain ATCC 204508 / S288c) GN=PHB2 PE=1 SV=2	hypothetical protein SERLA73DRAFT_123602 [Serpula lacrymans var. lacrymans S7.3]
WCO000721.1	scaffold10	+	793,611 -793,666	Uncharacterized membrane protein YOL092W OS=Saccharomyces cerevisiae (strain ATCC 204508 / S288c) GN=YOL092W PE=1 SV=1	hypothetical protein SERLA73DRAFT_183181 [Serpula lacrymans var. lacrymans S7.3]
WCO000721.1	scaffold10	+	794,290 -794,352	Uncharacterized membrane protein YOL092W OS=Saccharomyces cerevisiae (strain ATCC 204508 / S288c) GN=YOL092W PE=1 SV=1	hypothetical protein SERLA73DRAFT_183181 [Serpula lacrymans var. lacrymans S7.3]
WCO000721.1	scaffold10	+	794,385 -794,446	Uncharacterized membrane protein YOL092W OS=Saccharomyces cerevisiae (strain ATCC 204508 / S288c) GN=YOL092W PE=1 SV=1	hypothetical protein SERLA73DRAFT_183181 [Serpula lacrymans var. lacrymans S7.3]
WCO000731.1	scaffold10	+	821,734 -821,788	Dipeptidyl-peptidase 5 OS=Schizosaccharomyces pombe (strain ATCC 38366 / 972) GN=SPBC1711.12 PE=2 SV=1	hypothetical protein SERLA73DRAFT_91651 [Serpula lacrymans var. lacrymans S7.3]
WCO000731.1	scaffold10	+	821,840 -821,897	Dipeptidyl-peptidase 5 OS=Schizosaccharomyces pombe (strain ATCC 38366 / 972) GN=SPBC1711.12 PE=2 SV=1	hypothetical protein SERLA73DRAFT_91651 [Serpula lacrymans var. lacrymans S7.3]
WCO000731.1	scaffold10	+	821,964 -822,018	Dipeptidyl-peptidase 5 OS=Schizosaccharomyces pombe (strain ATCC 38366 / 972) GN=SPBC1711.12 PE=2 SV=1	hypothetical protein SERLA73DRAFT_91651 [Serpula lacrymans var. lacrymans S7.3]
WCO000731.1	scaffold10	+	822,111 -822,168	Dipeptidyl-peptidase 5 OS=Schizosaccharomyces pombe (strain ATCC 38366 / 972) GN=SPBC1711.12 PE=2 SV=1	hypothetical protein SERLA73DRAFT_91651 [Serpula lacrymans var. lacrymans S7.3]
WCO000731.1	scaffold10	+	822,225 -822,281	Dipeptidyl-peptidase 5 OS=Schizosaccharomyces pombe (strain ATCC 38366 / 972) GN=SPBC1711.12 PE=2 SV=1	hypothetical protein SERLA73DRAFT_91651 [Serpula lacrymans var. lacrymans S7.3]
WCO000731.1	scaffold10	+	822,343 -822,399	Dipeptidyl-peptidase 5 OS=Schizosaccharomyces pombe (strain ATCC 38366 / 972) GN=SPBC1711.12 PE=2 SV=1	hypothetical protein SERLA73DRAFT_91651 [Serpula lacrymans var. lacrymans S7.3]
WCO000731.1	scaffold10	+	822,554 -822,610	Dipeptidyl-peptidase 5 OS=Schizosaccharomyces pombe (strain ATCC 38366 / 972) GN=SPBC1711.12 PE=2 SV=1	hypothetical protein SERLA73DRAFT_91651 [Serpula lacrymans var. lacrymans S7.3]
WCO000732.1	scaffold10	-	829,375 -829,444	YTH domain-containing protein 2 OS=Pongo abelii GN=YTHDC2 PE=2 SV=1	hypothetical protein SCHCODRAFT_107293 [Schizophyllum commune H4-8]
WCO000734.1	scaffold10	-	835,922 -835,984	CTD kinase subunit beta OS=Schizosaccharomyces pombe (strain ATCC 38366 / 972) GN=lsc1 PE=1 SV=1	hypothetical protein SERLADRAFT_472473 [Serpula lacrymans var. lacrymans S7.9]
WCO000734.1	scaffold10	-	836,185 -836,240	CTD kinase subunit beta OS=Schizosaccharomyces pombe (strain ATCC 38366 / 972) GN=lsc1 PE=1 SV=1	hypothetical protein SERLADRAFT_472473 [Serpula lacrymans var. lacrymans S7.9]
WCO000738.1	scaffold10	+	893,925 -893,983	#N/A	#N/A
WCO000738.1	scaffold10	+	894,745 -894,803	#N/A	#N/A
WCO000743.1	scaffold10	-	913,768 -913,819	#N/A	expressed protein [Schizophyllum commune H4-8]
WCO000744.1	scaffold10	+	917,203 -917,264	ATP-dependent DNA helicase hus2/rqh1 OS=Schizosaccharomyces pombe (strain ATCC 38366 / 972) GN=rqh1 PE=1 SV=1	hypothetical protein SERLA73DRAFT_78305 [Serpula lacrymans var. lacrymans S7.3]
WCO000745.1	scaffold10	-	920,401 -920,457	Protein N-terminal amidase OS=Schizosaccharomyces pombe (strain ATCC 38366 / 972) GN=nta1 PE=2 SV=1	hydrolase [Coprinopsis cinerea okayama7#130]
WCO000745.1	scaffold10	-	920,511 -920,562	Protein N-terminal amidase OS=Schizosaccharomyces pombe (strain ATCC 38366 / 972) GN=nta1 PE=2 SV=1	hydrolase [Coprinopsis cinerea okayama7#130]
WCO000745.1	scaffold10	-	920,613 -920,669	Protein N-terminal amidase OS=Schizosaccharomyces pombe (strain ATCC 38366 / 972) GN=nta1 PE=2 SV=1	hydrolase [Coprinopsis cinerea okayama7#130]
WCO000747.1	scaffold10	-	924,137 -924,191	#N/A	hypothetical protein SERLA73DRAFT_182788 [Serpula lacrymans var. lacrymans S7.3]
WCO000748.1	scaffold10	+	925,624 -925,698	Mitochondrial nicotinamide adenine dinucleotide transporter 1 OS=Saccharomyces cerevisiae (strain ATCC 204508 / S288c) GN=YIA6 PE=1 SV=1	hypothetical protein SCHCODRAFT_106998 [Schizophyllum commune H4-8]
WCO000762.2	scaffold10	-	1,012,452 -1,012,506	Guanine nucleotide-binding protein alpha-4 subunit OS=Ustilago maydis GN=GPA4 PE=3 SV=1	hypothetical protein SERLA73DRAFT_139805 [Serpula lacrymans var. lacrymans S7.3]
WCO000763.1	scaffold10	+	1,015,730 -1,015,783	Formamidase OS=Methylophilus methylotrophus GN=fmdA PE=1 SV=1	hypothetical protein SERLA73DRAFT_184283 [Serpula lacrymans var. lacrymans S7.3]
WCO000764.1	scaffold10	-	1,017,697 -1,017,752	Putative deoxyribonuclease TATDN2 OS=Homo sapiens GN=TATDN2 PE=1 SV=2	hypothetical protein SERLA73DRAFT_169936 [Serpula lacrymans var. lacrymans S7.3]
WCO000767.1	scaffold10	+	1,025,578 -1,025,640	#N/A	#N/A
WCO000773.1	scaffold10	+	1,043,817 -1,043,890	Sugar transporter STL1 OS=Saccharomyces cerevisiae (strain ATCC 204508 / S288c) GN=STL1 PE=1 SV=2	hypothetical protein SS1G_11591 [Sclerotinia sclerotiorum 1980]
WCO000784.1	scaffold10	+	1,129,760 -1,129,811	Probable serine/threonine-protein kinase vps15 OS=Dictyostelium discoideum GN=vps15 PE=3 SV=1	other/VPS15 protein kinase [Coprinopsis cinerea okayama7#130]
WCO000785.1	scaffold10	+	1,135,006 -1,135,057	Serine/threonine-protein kinase ppk19 OS=Schizosaccharomyces pombe (strain ATCC 38366 / 972) GN=ppk19 PE=1 SV=1	hypothetical protein SERLADRAFT_355396 [Serpula lacrymans var. lacrymans S7.9]
WCO000785.1	scaffold10	+	1,136,802 -1,136,862	Serine/threonine-protein kinase ppk19 OS=Schizosaccharomyces pombe (strain ATCC 38366 / 972) GN=ppk19 PE=1 SV=1	hypothetical protein SERLADRAFT_355396 [Serpula lacrymans var. lacrymans S7.9]
WCO000785.1	scaffold10	+	1,140,396 -1,140,448	Serine/threonine-protein kinase ppk19 OS=Schizosaccharomyces pombe (strain ATCC 38366 / 972) GN=ppk19 PE=1 SV=1	hypothetical protein SERLADRAFT_355396 [Serpula lacrymans var. lacrymans S7.9]
WCO000789.1	scaffold10	-	1,150,282 -1,150,335	Epoxide hydrolase 2 OS=Homo sapiens GN=EPHX2 PE=1 SV=2	hypothetical protein SERLA73DRAFT_192023 [Serpula lacrymans var. lacrymans S7.3]
WCO000792.1	scaffold10	+	1,158,757 -1,158,835	Uncharacterized protein BH2278 OS=Bacillus halodurans GN=BH2278 PE=3 SV=1	hypothetical protein SERLA73DRAFT_82279 [Serpula lacrymans var. lacrymans S7.3]
WCO000793.1	scaffold10	-	1,160,655 -1,160,715	Wiskott-Aldrich syndrome protein homolog 1 OS=Schizosaccharomyces pombe (strain ATCC 38366 / 972) GN=wsp1 PE=1 SV=3	hypothetical protein SERLA73DRAFT_151742 [Serpula lacrymans var. lacrymans S7.3]
WCO000798.1	scaffold10	-	1,184,974 -1,185,035	Uncharacterized protein aq_928 OS=Aquifex aeolicus GN=aq_928 PE=3 SV=1	hypothetical protein SERLA73DRAFT_82279 [Serpula lacrymans var. lacrymans S7.3]
WCO000800.1	scaffold10	+	1,195,503 -1,195,557	Probable NADH dehydrogenase OS=Dictyostelium discoideum GN=DDB_G0270104 PE=3 SV=2	NDE1, mitochondrial external NADH dehydrogenase [Serpula lacrymans var. lacrymans S7.3]
WCO000800.1	scaffold10	+	1,196,218 -1,196,276	Probable NADH dehydrogenase OS=Dictyostelium discoideum GN=DDB_G0270104 PE=3 SV=2	NDE1, mitochondrial external NADH dehydrogenase [Serpula lacrymans var. lacrymans S7.3]
WCO000803.1	scaffold10	-	1,207,732 -1,207,786	Tyrosine decarboxylase 1 OS=Arabidopsis thaliana GN=ELI5 PE=2 SV=1	hypothetical protein SERLA73DRAFT_178838 [Serpula lacrymans var. lacrymans S7.3]
WCO000803.1	scaffold10	-	1,208,359 -1,208,415	Tyrosine decarboxylase 1 OS=Arabidopsis thaliana GN=ELI5 PE=2 SV=1	hypothetical protein SERLA73DRAFT_178838 [Serpula lacrymans var. lacrymans S7.3]
WCO000803.1	scaffold10	-	1,208,834 -1,208,891	Tyrosine decarboxylase 1 OS=Arabidopsis thaliana GN=ELI5 PE=2 SV=1	hypothetical protein SERLA73DRAFT_178838 [Serpula lacrymans var. lacrymans S7.3]
WCO000807.1	scaffold10	+	1,219,481 -1,219,542	Putative helicase mov-10-B.1 OS=Danio rerio GN=mov10b.1 PE=2 SV=2	hypothetical protein SCHCODRAFT_78566 [Schizophyllum commune H4-8]
WCO000807.1	scaffold10	+	1,219,606 -1,219,663	Putative helicase mov-10-B.1 OS=Danio rerio GN=mov10b.1 PE=2 SV=2	hypothetical protein SCHCODRAFT_78566 [Schizophyllum commune H4-8]
WCO000810.1	scaffold10	-	1,230,602 -1,230,656	#N/A	hypothetical protein SERLA73DRAFT_106001 [Serpula lacrymans var. lacrymans S7.3]
WCO000815.1	scaffold10	+	1,241,128 -1,241,189	Probable alpha-galactosidase B OS=Penicillium simplicissimum GN=agl1 PE=2 SV=1	glycoside hydrolase family 27 protein [Serpula lacrymans var. lacrymans S7.3]
WCO000815.1	scaffold10	+	1,241,696 -1,241,748	Probable alpha-galactosidase B OS=Penicillium simplicissimum GN=agl1 PE=2 SV=1	glycoside hydrolase family 27 protein [Serpula lacrymans var. lacrymans S7.3]
WCO000815.1	scaffold10	+	1,241,837 -1,241,897	Probable alpha-galactosidase B OS=Penicillium simplicissimum GN=agl1 PE=2 SV=1	glycoside hydrolase family 27 protein [Serpula lacrymans var. lacrymans S7.3]
WCO000820.1	scaffold10	+	1,260,230 -1,260,307	Uncharacterized protein YMR178W OS=Saccharomyces cerevisiae (strain ATCC 204508 / S288c) GN=YMR178W PE=1 SV=1	hypothetical protein SERLA73DRAFT_50770 [Serpula lacrymans var. lacrymans S7.3]
WCO000820.1	scaffold10	+	1,260,480 -1,260,535	Uncharacterized protein YMR178W OS=Saccharomyces cerevisiae (strain ATCC 204508 / S288c) GN=YMR178W PE=1 SV=1	hypothetical protein SERLA73DRAFT_50770 [Serpula lacrymans var. lacrymans S7.3]
WCO000824.1	scaffold10	+	1,274,319 -1,274,371	Purine-cytosine permease FCY22 OS=Saccharomyces cerevisiae (strain ATCC 204508 / S288c) GN=FCY22 PE=1 SV=1	hypothetical protein SERLA73DRAFT_105990 [Serpula lacrymans var. lacrymans S7.3]
WCO000824.1	scaffold10	+	1,274,462 -1,274,526	Purine-cytosine permease FCY22 OS=Saccharomyces cerevisiae (strain ATCC 204508 / S288c) GN=FCY22 PE=1 SV=1	hypothetical protein SERLA73DRAFT_105990 [Serpula lacrymans var. lacrymans S7.3]
WCO000834.1	scaffold10	+	1,318,626 -1,318,679	Putative galacturan 1,4-alpha-galacturonidase A OS=Aspergillus niger GN=rgxA PE=2 SV=1	glycosyltransferase family 90 protein [Serpula lacrymans var. lacrymans S7.9]
WCO000834.1	scaffold10	+	1,318,768 -1,318,821	Putative galacturan 1,4-alpha-galacturonidase A OS=Aspergillus niger GN=rgxA PE=2 SV=1	glycosyltransferase family 90 protein [Serpula lacrymans var. lacrymans S7.9]
WCO000836.1	scaffold10	+	1,326,045 -1,326,097	Alpha-1,3-mannosyltransferase CMT1 OS=Cryptococcus neoformans GN=CMT1 PE=1 SV=1	glycosyltransferase family 69 protein [Schizophyllum commune H4-8]
WCO000839.1	scaffold10	-	1,337,179 -1,337,251	#N/A	hypothetical protein SCHCODRAFT_16286 [Schizophyllum commune H4-8]
WCO000842.1	scaffold10	+	1,342,529 -1,342,588	4-nitrophenylphosphatase OS=Schizosaccharomyces pombe (strain ATCC 38366 / 972) GN=pho2 PE=2 SV=2	p-nitrophenyl phosphatase [Coprinopsis cinerea okayama7#130]
WCO000849.1	scaffold10	-	1,376,763 -1,376,818	UPF0586 protein C9orf41 homolog OS=Mus musculus PE=2 SV=1	hypothetical protein SERLA73DRAFT_179497 [Serpula lacrymans var. lacrymans S7.3]
WCO000849.1	scaffold10	-	1,376,968 -1,377,026	UPF0586 protein C9orf41 homolog OS=Mus musculus PE=2 SV=1	hypothetical protein SERLA73DRAFT_179497 [Serpula lacrymans var. lacrymans S7.3]
WCO000849.1	scaffold10	-	1,377,223 -1,377,279	UPF0586 protein C9orf41 homolog OS=Mus musculus PE=2 SV=1	hypothetical protein SERLA73DRAFT_179497 [Serpula lacrymans var. lacrymans S7.3]
WCO000849.1	scaffold10	-	1,377,363 -1,377,418	UPF0586 protein C9orf41 homolog OS=Mus musculus PE=2 SV=1	hypothetical protein SERLA73DRAFT_179497 [Serpula lacrymans var. lacrymans S7.3]
WCO000849.1	scaffold10	-	1,377,915 -1,377,988	UPF0586 protein C9orf41 homolog OS=Mus musculus PE=2 SV=1	hypothetical protein SERLA73DRAFT_179497 [Serpula lacrymans var. lacrymans S7.3]
WCO000865.1	scaffold10	+	1,427,814 -1,427,874	Acid phosphatase OS=Neosartorya fumigata (strain ATCC MYA-4609 / Af293 / CBS 101355 / FGSC A1100) GN=phoA PE=1 SV=1	Hypothetical Protein RTG_00804 [Rhodotorula glutinis ATCC 204091]
WCO000868.1	scaffold10	-	1,439,887 -1,439,944	#N/A	hypothetical protein SERLA73DRAFT_134281 [Serpula lacrymans var. lacrymans S7.3]
WCO000869.1	scaffold10	-	1,442,951 -1,443,010	#N/A	hypothetical protein CC1G_15573 [Coprinopsis cinerea okayama7#130]
WCO000869.1	scaffold10	-	1,443,161 -1,443,215	#N/A	hypothetical protein CC1G_15573 [Coprinopsis cinerea okayama7#130]
WCO000869.1	scaffold10	-	1,443,346 -1,443,397	#N/A	hypothetical protein CC1G_15573 [Coprinopsis cinerea okayama7#130]
WCO000871.1	scaffold10	+	1,448,712 -1,448,771	Purine nucleoside phosphorylase OS=Bos taurus GN=PNP PE=1 SV=3	hypothetical protein SERLA73DRAFT_179356 [Serpula lacrymans var. lacrymans S7.3]
WCO000877.1	scaffold10	-	1,477,667 -1,477,719	DNA polymerase alpha-associated DNA helicase A OS=Schizosaccharomyces pombe (strain ATCC 38366 / 972) GN=hcs1 PE=2 SV=1	hypothetical protein SERLADRAFT_447834 [Serpula lacrymans var. lacrymans S7.9]
WCO000877.1	scaffold10	-	1,477,952 -1,478,008	DNA polymerase alpha-associated DNA helicase A OS=Schizosaccharomyces pombe (strain ATCC 38366 / 972) GN=hcs1 PE=2 SV=1	hypothetical protein SERLADRAFT_447834 [Serpula lacrymans var. lacrymans S7.9]
WCO000877.1	scaffold10	-	1,480,047 -1,480,099	DNA polymerase alpha-associated DNA helicase A OS=Schizosaccharomyces pombe (strain ATCC 38366 / 972) GN=hcs1 PE=2 SV=1	hypothetical protein SERLADRAFT_447834 [Serpula lacrymans var. lacrymans S7.9]
WCO000886.1	scaffold10	+	1,508,942 -1,508,994	Biotin--protein ligase OS=Saccharomyces cerevisiae (strain ATCC 204508 / S288c) GN=BPL1 PE=1 SV=1	hypothetical protein SCHCODRAFT_256476 [Schizophyllum commune H4-8]
WCO000889.1	scaffold10	+	1,520,968 -1,521,024	GDP-L-fucose synthase OS=Pongo abelii GN=TSTA3 PE=2 SV=1	hypothetical protein SERLA73DRAFT_179042 [Serpula lacrymans var. lacrymans S7.3]
WCO000894.1	scaffold10	+	1,535,760 -1,535,816	#N/A	hypothetical protein SERLADRAFT_441925 [Serpula lacrymans var. lacrymans S7.9]
WCO000894.1	scaffold10	+	1,537,599 -1,537,653	#N/A	hypothetical protein SERLADRAFT_441925 [Serpula lacrymans var. lacrymans S7.9]
WCO000898.1	scaffold10	+	1,549,599 -1,549,652	#N/A	hypothetical protein SERLA73DRAFT_159574 [Serpula lacrymans var. lacrymans S7.3]
WCO000900.1	scaffold10	-	1,554,818 -1,554,873	Uncharacterized ATP-dependent helicase C582.10c OS=Schizosaccharomyces pombe (strain ATCC 38366 / 972) GN=SPBC582.10c PE=1 SV=1	hypothetical protein SERLA73DRAFT_167178 [Serpula lacrymans var. lacrymans S7.3]
WCO000911.1	scaffold101	+	23,253 -23,306	#N/A	hypothetical protein SERLA73DRAFT_191900 [Serpula lacrymans var. lacrymans S7.3]
WCO000924.1	scaffold102	+	37,627 -37,692	Pentatricopeptide repeat-containing protein At5g12100, mitochondrial OS=Arabidopsis thaliana GN=At5g12100 PE=2 SV=1	hypothetical protein SERLADRAFT_361210 [Serpula lacrymans var. lacrymans S7.9]
WCO000925.1	scaffold102	-	39,909 -39,982	Probable endo-1,3(4)-beta-glucanase An02g00850 OS=Aspergillus niger (strain CBS 513.88 / FGSC A1513) GN=An02g00850 PE=3 SV=1	endo-1,3(4)-Beta-Glucanase chain A [Coprinopsis cinerea okayama7#130]
WCO000939.2	scaffold104	-	34,390 -34,449	High-affinity glucose transporter OS=Kluyveromyces lactis (strain ATCC 8585 / CBS 2359 / DSM 70799 / NBRC 1267 / NRRL Y-1140 / WM37) GN=HGT1 PE=3 SV=1	glucose transporter [Coprinopsis cinerea okayama7#130]
WCO000939.2	scaffold104	-	35,354 -35,414	High-affinity glucose transporter OS=Kluyveromyces lactis (strain ATCC 8585 / CBS 2359 / DSM 70799 / NBRC 1267 / NRRL Y-1140 / WM37) GN=HGT1 PE=3 SV=1	glucose transporter [Coprinopsis cinerea okayama7#130]
WCO000941.1	scaffold105	-	6503 -6554	L-serine dehydratase OS=Dictyostelium discoideum GN=sds PE=3 SV=1	hypothetical protein SERLA73DRAFT_175550 [Serpula lacrymans var. lacrymans S7.3]
WCO000941.1	scaffold105	-	7086 -7156	L-serine dehydratase OS=Dictyostelium discoideum GN=sds PE=3 SV=1	hypothetical protein SERLA73DRAFT_175550 [Serpula lacrymans var. lacrymans S7.3]
WCO000942.1	scaffold105	+	8340 -8397	Alpha-xylosidase OS=Escherichia coli (strain K12) GN=yicI PE=1 SV=2	alpha-xylosidase YicI [Herpetosiphon aurantiacus DSM 785]
WCO000942.1	scaffold105	+	9438 -9496	Alpha-xylosidase OS=Escherichia coli (strain K12) GN=yicI PE=1 SV=2	alpha-xylosidase YicI [Herpetosiphon aurantiacus DSM 785]
WCO000943.1	scaffold105	-	11,910 -11,966	Cx9C motif-Containing protein 2 OS=Saccharomyces cerevisiae (strain ATCC 204508 / S288c) GN=CMC2 PE=1 SV=1	hypothetical protein SERLA73DRAFT_185511 [Serpula lacrymans var. lacrymans S7.3]
WCO000943.1	scaffold105	-	12,080 -12,135	Cx9C motif-Containing protein 2 OS=Saccharomyces cerevisiae (strain ATCC 204508 / S288c) GN=CMC2 PE=1 SV=1	hypothetical protein SERLA73DRAFT_185511 [Serpula lacrymans var. lacrymans S7.3]
WCO000945.1	scaffold105	-	15,839 -15,892	Cytochrome b-c1 complex subunit 7 OS=Neurospora crassa GN=qcr-7 PE=3 SV=1	ubiquinol-cytochrome-c reductase complex subunit 6 [Coprinopsis cinerea okayama7#130]
WCO000954.1	scaffold105	-	74,934 -75,010	#N/A	hypothetical protein SERLA73DRAFT_179274 [Serpula lacrymans var. lacrymans S7.3]
WCO000954.1	scaffold105	-	75,188 -75,241	#N/A	hypothetical protein SERLA73DRAFT_179274 [Serpula lacrymans var. lacrymans S7.3]
WCO000954.1	scaffold105	-	75,585 -75,649	#N/A	hypothetical protein SERLA73DRAFT_179274 [Serpula lacrymans var. lacrymans S7.3]
WCO000955.1	scaffold105	-	76,944 -77,001	#N/A	hypothetical protein SERLA73DRAFT_179274 [Serpula lacrymans var. lacrymans S7.3]
WCO000955.1	scaffold105	-	77,179 -77,252	#N/A	hypothetical protein SERLA73DRAFT_179274 [Serpula lacrymans var. lacrymans S7.3]
WCO000961.2	scaffold108	+	45,424 -45,482	Uncharacterized J domain-containing protein C4H3.01 OS=Schizosaccharomyces pombe (strain ATCC 38366 / 972) GN=SPAC4H3.01 PE=1 SV=1	hypothetical protein SERLA73DRAFT_184800 [Serpula lacrymans var. lacrymans S7.3]
WCO000964.1	scaffold109	+	27,106 -27,157	Zinc finger CCCH domain-containing protein 3 OS=Homo sapiens GN=ZC3H3 PE=1 SV=3	hypothetical protein SERLA73DRAFT_140311 [Serpula lacrymans var. lacrymans S7.3]
WCO000964.1	scaffold109	+	27,708 -27,776	Zinc finger CCCH domain-containing protein 3 OS=Homo sapiens GN=ZC3H3 PE=1 SV=3	hypothetical protein SERLA73DRAFT_140311 [Serpula lacrymans var. lacrymans S7.3]
WCO000966.1	scaffold109	+	34,848 -35,150	Uncharacterized permease C29B12.14c OS=Schizosaccharomyces pombe (strain ATCC 38366 / 972) GN=SPAC29B12.14c PE=2 SV=1	uracil permease [Arthroderma gypseum CBS 118893]
WCO000967.1	scaffold109	+	35,787 -35,883	Hexaprenyldihydroxybenzoate methyltransferase, mitochondrial OS=Schizosaccharomyces pombe (strain ATCC 38366 / 972) GN=coq3 PE=2 SV=1	hypothetical protein SERLA73DRAFT_184951 [Serpula lacrymans var. lacrymans S7.3]
WCO000967.1	scaffold109	+	35,992 -36,127	Hexaprenyldihydroxybenzoate methyltransferase, mitochondrial OS=Schizosaccharomyces pombe (strain ATCC 38366 / 972) GN=coq3 PE=2 SV=1	hypothetical protein SERLA73DRAFT_184951 [Serpula lacrymans var. lacrymans S7.3]
WCO000970.1	scaffold11	-	7073 -7131	Translation initiation factor eIF-2B subunit alpha OS=Macaca fascicularis GN=EIF2B1 PE=2 SV=1	hypothetical protein SERLA73DRAFT_191121 [Serpula lacrymans var. lacrymans S7.3]
WCO000973.1	scaffold11	+	12,991 -13,045	Cytoskeleton-associated protein 5 OS=Homo sapiens GN=CKAP5 PE=1 SV=3	hypothetical protein SERLADRAFT_375006 [Serpula lacrymans var. lacrymans S7.9]
WCO000973.1	scaffold11	+	20,606 -20,662	Cytoskeleton-associated protein 5 OS=Homo sapiens GN=CKAP5 PE=1 SV=3	hypothetical protein SERLADRAFT_375006 [Serpula lacrymans var. lacrymans S7.9]
WCO000974.3	scaffold11	-	24,874 -24,926	Uncharacterized acyltransferase C1718.04 OS=Schizosaccharomyces pombe (strain ATCC 38366 / 972) GN=SPBC1718.04 PE=1 SV=1	hypothetical protein SERLA73DRAFT_172905 [Serpula lacrymans var. lacrymans S7.3]
WCO000978.1	scaffold11	+	37,743 -37,795	Nucleolar complex protein 3 homolog OS=Danio rerio GN=noc3l PE=2 SV=1	hypothetical protein SERLADRAFT_358838 [Serpula lacrymans var. lacrymans S7.9]
WCO000980.1	scaffold11	-	45,507 -45,575	Inner nuclear membrane protein SRC1 OS=Saccharomyces cerevisiae (strain ATCC 204508 / S288c) GN=SRC1 PE=1 SV=2	hypothetical protein SERLA73DRAFT_191149 [Serpula lacrymans var. lacrymans S7.3]
WCO000980.1	scaffold11	-	45,680 -45,736	Inner nuclear membrane protein SRC1 OS=Saccharomyces cerevisiae (strain ATCC 204508 / S288c) GN=SRC1 PE=1 SV=2	hypothetical protein SERLA73DRAFT_191149 [Serpula lacrymans var. lacrymans S7.3]
WCO000980.1	scaffold11	-	45,829 -45,884	Inner nuclear membrane protein SRC1 OS=Saccharomyces cerevisiae (strain ATCC 204508 / S288c) GN=SRC1 PE=1 SV=2	hypothetical protein SERLA73DRAFT_191149 [Serpula lacrymans var. lacrymans S7.3]
WCO000980.1	scaffold11	-	47,796 -47,866	Inner nuclear membrane protein SRC1 OS=Saccharomyces cerevisiae (strain ATCC 204508 / S288c) GN=SRC1 PE=1 SV=2	hypothetical protein SERLA73DRAFT_191149 [Serpula lacrymans var. lacrymans S7.3]
WCO000983.1	scaffold11	-	56,663 -56,733	#N/A	hypothetical protein CC1G_12375 [Coprinopsis cinerea okayama7#130]
WCO000984.1	scaffold11	-	58,631 -58,685	#N/A	predicted protein [Trichoderma reesei QM6a]
WCO000989.1	scaffold11	+	71,832 -71,915	Aflatoxin B1 aldehyde reductase member 2 OS=Mus musculus GN=Akr7a2 PE=1 SV=2	hypothetical protein SERLA73DRAFT_191099 [Serpula lacrymans var. lacrymans S7.3]
WCO000995.1	scaffold11	+	87,938 -87,989	UPF0658 Golgi apparatus membrane protein C23H3.04 OS=Schizosaccharomyces pombe (strain ATCC 38366 / 972) GN=SPAC23H3.04 PE=2 SV=3	DnaJ domain-containing protein [Coprinopsis cinerea okayama7#130]
WCO001001.1	scaffold11	+	107,552 -107,607	Probable protein phosphatase 2C 62 OS=Arabidopsis thaliana GN=At4g33500 PE=2 SV=1	hypothetical protein SERLA73DRAFT_191081 [Serpula lacrymans var. lacrymans S7.3]
WCO001002.1	scaffold11	-	108,981 -109,042	Dipeptidyl peptidase 3 OS=Mus musculus GN=Dpp3 PE=2 SV=1	hypothetical protein SERLA73DRAFT_65811 [Serpula lacrymans var. lacrymans S7.3]
WCO001005.1	scaffold11	-	126,344 -126,500	GTP-binding nuclear protein spi1 OS=Schizosaccharomyces pombe (strain ATCC 38366 / 972) GN=spi1 PE=1 SV=1	GTP-binding nuclear protein [Schizophyllum commune H4-8]
WCO001006.1	scaffold11	+	128,409 -128,460	Uncharacterized transporter C3H1.06c OS=Schizosaccharomyces pombe (strain ATCC 38366 / 972) GN=SPAC3H1.06c PE=2 SV=1	hypothetical protein SERLADRAFT_454284 [Serpula lacrymans var. lacrymans S7.9]
WCO001006.1	scaffold11	+	128,486 -128,544	Uncharacterized transporter C3H1.06c OS=Schizosaccharomyces pombe (strain ATCC 38366 / 972) GN=SPAC3H1.06c PE=2 SV=1	hypothetical protein SERLADRAFT_454284 [Serpula lacrymans var. lacrymans S7.9]
WCO001007.1	scaffold11	+	135,177 -135,232	Casein kinase I homolog 1 OS=Schizosaccharomyces pombe (strain ATCC 38366 / 972) GN=cki1 PE=1 SV=2	CK1/CK1/CK1-G protein kinase [Coprinopsis cinerea okayama7#130]
WCO001011.1	scaffold11	-	149,046 -149,098	Uncharacterized methyltransferase WBSCR22 OS=Mus musculus GN=Wbscr22 PE=2 SV=1	williams-Beuren syndrome critical region protein 22 [Coprinopsis cinerea okayama7#130]
WCO001011.1	scaffold11	-	149,523 -149,589	Uncharacterized methyltransferase WBSCR22 OS=Mus musculus GN=Wbscr22 PE=2 SV=1	williams-Beuren syndrome critical region protein 22 [Coprinopsis cinerea okayama7#130]
WCO001011.1	scaffold11	-	149,687 -149,747	Uncharacterized methyltransferase WBSCR22 OS=Mus musculus GN=Wbscr22 PE=2 SV=1	williams-Beuren syndrome critical region protein 22 [Coprinopsis cinerea okayama7#130]
WCO001011.1	scaffold11	-	149,927 -149,980	Uncharacterized methyltransferase WBSCR22 OS=Mus musculus GN=Wbscr22 PE=2 SV=1	williams-Beuren syndrome critical region protein 22 [Coprinopsis cinerea okayama7#130]
WCO001012.1	scaffold11	+	152,999 -153,052	Ubiquitin carboxyl-terminal hydrolase 48 OS=Homo sapiens GN=USP48 PE=1 SV=1	hypothetical protein SERLA73DRAFT_78881 [Serpula lacrymans var. lacrymans S7.3]
WCO001014.4	scaffold11	+	162,681 -162,762	Protein FAM50A OS=Mus musculus GN=Fam50a PE=2 SV=1	hypothetical protein SERLA73DRAFT_189837 [Serpula lacrymans var. lacrymans S7.3]
WCO001014.4	scaffold11	+	163,281 -163,334	Protein FAM50A OS=Mus musculus GN=Fam50a PE=2 SV=1	hypothetical protein SERLA73DRAFT_189837 [Serpula lacrymans var. lacrymans S7.3]
WCO001014.4	scaffold11	+	163,602 -163,653	Protein FAM50A OS=Mus musculus GN=Fam50a PE=2 SV=1	hypothetical protein SERLA73DRAFT_189837 [Serpula lacrymans var. lacrymans S7.3]
WCO001018.1	scaffold11	+	173,187 -173,238	GPI transamidase component gaa1 OS=Schizosaccharomyces pombe (strain ATCC 38366 / 972) GN=gaa1 PE=2 SV=1	hypothetical protein SERLA73DRAFT_172176 [Serpula lacrymans var. lacrymans S7.3]
WCO001019.1	scaffold11	+	176,549 -176,601	Metaxin-like protein C409.19c OS=Schizosaccharomyces pombe (strain ATCC 38366 / 972) GN=SPBC409.19c PE=2 SV=1	hypothetical protein SERLA73DRAFT_186359 [Serpula lacrymans var. lacrymans S7.3]
WCO001019.1	scaffold11	+	176,869 -176,924	Metaxin-like protein C409.19c OS=Schizosaccharomyces pombe (strain ATCC 38366 / 972) GN=SPBC409.19c PE=2 SV=1	hypothetical protein SERLA73DRAFT_186359 [Serpula lacrymans var. lacrymans S7.3]
WCO001020.1	scaffold11	+	178,196 -178,259	Putative ubiquitin thioesterase otu1 OS=Schizosaccharomyces pombe (strain ATCC 38366 / 972) GN=otu1 PE=1 SV=1	hypothetical protein SERLA73DRAFT_189819 [Serpula lacrymans var. lacrymans S7.3]
WCO001020.1	scaffold11	+	178,348 -178,399	Putative ubiquitin thioesterase otu1 OS=Schizosaccharomyces pombe (strain ATCC 38366 / 972) GN=otu1 PE=1 SV=1	hypothetical protein SERLA73DRAFT_189819 [Serpula lacrymans var. lacrymans S7.3]
WCO001021.1	scaffold11	+	180,678 -181,101	Exodeoxyribonuclease OS=Bacillus subtilis GN=exoA PE=1 SV=1	hypothetical protein SCHCODRAFT_43911 [Schizophyllum commune H4-8]
WCO001021.1	scaffold11	+	181,339 -181,427	Exodeoxyribonuclease OS=Bacillus subtilis GN=exoA PE=1 SV=1	hypothetical protein SCHCODRAFT_43911 [Schizophyllum commune H4-8]
WCO001025.1	scaffold11	-	192,753 -192,804	Probable tRNA pseudouridine synthase 4 OS=Schizosaccharomyces pombe (strain ATCC 38366 / 972) GN=SPBC11C11.10 PE=1 SV=2	pseudouridylate synthase 4 [Coprinopsis cinerea okayama7#130]
WCO001025.1	scaffold11	-	192,960 -193,012	Probable tRNA pseudouridine synthase 4 OS=Schizosaccharomyces pombe (strain ATCC 38366 / 972) GN=SPBC11C11.10 PE=1 SV=2	pseudouridylate synthase 4 [Coprinopsis cinerea okayama7#130]
WCO001025.1	scaffold11	-	193,069 -193,120	Probable tRNA pseudouridine synthase 4 OS=Schizosaccharomyces pombe (strain ATCC 38366 / 972) GN=SPBC11C11.10 PE=1 SV=2	pseudouridylate synthase 4 [Coprinopsis cinerea okayama7#130]
WCO001028.1	scaffold11	+	199,356 -199,409	Phosphate import ATP-binding protein PstB OS=Spiroplasma kunkelii GN=pstB PE=3 SV=1	hypothetical protein SERLA73DRAFT_185413 [Serpula lacrymans var. lacrymans S7.3]
WCO001033.1	scaffold11	+	212,110 -212,172	Twinfilin-1 OS=Rattus norvegicus GN=Twf1 PE=2 SV=1	hypothetical protein SCHCODRAFT_84421 [Schizophyllum commune H4-8]
WCO001034.1	scaffold11	+	215,073 -215,132	Succinyl-CoA:3-ketoacid-coenzyme A transferase 1, mitochondrial OS=Sus scrofa GN=OXCT1 PE=1 SV=1	hypothetical protein SERLA73DRAFT_185833 [Serpula lacrymans var. lacrymans S7.3]
WCO001034.1	scaffold11	+	215,222 -215,276	Succinyl-CoA:3-ketoacid-coenzyme A transferase 1, mitochondrial OS=Sus scrofa GN=OXCT1 PE=1 SV=1	hypothetical protein SERLA73DRAFT_185833 [Serpula lacrymans var. lacrymans S7.3]
WCO001038.1	scaffold11	+	229,724 -229,852	Probable glucan 1,3-beta-glucosidase D OS=Aspergillus clavatus (strain ATCC 1007 / CBS 513.65 / DSM 816 / NCTC 3887 / NRRL 1) GN=exgD PE=3 SV=1	exo-beta-1,3-glucanase [Coprinopsis cinerea okayama7#130]
WCO001039.1	scaffold11	+	233,894 -233,947	Zinc-regulated transporter 1 OS=Schizosaccharomyces pombe (strain ATCC 38366 / 972) GN=zrt1 PE=1 SV=1	hypothetical protein SERLA73DRAFT_140426 [Serpula lacrymans var. lacrymans S7.3]
WCO001039.1	scaffold11	+	234,057 -234,186	Zinc-regulated transporter 1 OS=Schizosaccharomyces pombe (strain ATCC 38366 / 972) GN=zrt1 PE=1 SV=1	hypothetical protein SERLA73DRAFT_140426 [Serpula lacrymans var. lacrymans S7.3]
WCO001041.1	scaffold11	+	242,857 -242,911	#N/A	hypothetical protein SCHCODRAFT_113151 [Schizophyllum commune H4-8]
WCO001045.1	scaffold11	+	267,094 -267,146	Cysteine and histidine-rich domain-containing protein 1 OS=Danio rerio GN=chordc1 PE=2 SV=1	hypothetical protein SERLA73DRAFT_58926 [Serpula lacrymans var. lacrymans S7.3]
WCO001048.1	scaffold11	-	276,366 -276,443	Phospholipid scramblase family protein C343.06c OS=Schizosaccharomyces pombe (strain ATCC 38366 / 972) GN=SPAC343.06c PE=2 SV=1	hypothetical protein SERLA73DRAFT_185568 [Serpula lacrymans var. lacrymans S7.3]
WCO001048.1	scaffold11	-	276,841 -276,901	Phospholipid scramblase family protein C343.06c OS=Schizosaccharomyces pombe (strain ATCC 38366 / 972) GN=SPAC343.06c PE=2 SV=1	hypothetical protein SERLA73DRAFT_185568 [Serpula lacrymans var. lacrymans S7.3]
WCO001059.1	scaffold11	+	302,925 -302,983	Probable argininosuccinate lyase OS=Schizosaccharomyces pombe (strain ATCC 38366 / 972) GN=argx PE=2 SV=1	hypothetical protein SERLA73DRAFT_186321 [Serpula lacrymans var. lacrymans S7.3]
WCO001061.1	scaffold11	+	310,843 -310,940	Aspartate aminotransferase, cytoplasmic OS=Schizosaccharomyces pombe (strain ATCC 38366 / 972) GN=aat2 PE=2 SV=1	hypothetical protein SERLA73DRAFT_186351 [Serpula lacrymans var. lacrymans S7.3]
WCO001062.1	scaffold11	+	313,553 -313,872	Serine/threonine-protein phosphatase 4 regulatory subunit 1 OS=Rattus norvegicus GN=Ppp4r1 PE=2 SV=1	hypothetical protein SERLA73DRAFT_154826 [Serpula lacrymans var. lacrymans S7.3]
WCO001064.1	scaffold11	+	328,213 -328,265	Dolichyl-P-Man:Man(5)GlcNAc(2)-PP-dolichyl mannosyltransferase OS=Cryptococcus neoformans GN=ALG3 PE=3 SV=1	glycosyltransferase family 58 protein [Schizophyllum commune H4-8]
WCO001072.1	scaffold11	-	370,472 -370,526	Kynureninase OS=Yarrowia lipolytica (strain CLIB 122 / E 150) GN=BNA5 PE=3 SV=1	hypothetical protein SERLA73DRAFT_186379 [Serpula lacrymans var. lacrymans S7.3]
WCO001072.1	scaffold11	-	370,697 -370,749	Kynureninase OS=Yarrowia lipolytica (strain CLIB 122 / E 150) GN=BNA5 PE=3 SV=1	hypothetical protein SERLA73DRAFT_186379 [Serpula lacrymans var. lacrymans S7.3]
WCO001072.1	scaffold11	-	371,303 -371,354	Kynureninase OS=Yarrowia lipolytica (strain CLIB 122 / E 150) GN=BNA5 PE=3 SV=1	hypothetical protein SERLA73DRAFT_186379 [Serpula lacrymans var. lacrymans S7.3]
WCO001076.1	scaffold11	+	380,834 -380,892	Probable asparagine synthetase [glutamine-hydrolyzing] OS=Schizosaccharomyces pombe (strain ATCC 38366 / 972) GN=SPBC119.10 PE=1 SV=3	hypothetical protein SERLA73DRAFT_186400 [Serpula lacrymans var. lacrymans S7.3]
WCO001076.1	scaffold11	+	382,876 -382,933	Probable asparagine synthetase [glutamine-hydrolyzing] OS=Schizosaccharomyces pombe (strain ATCC 38366 / 972) GN=SPBC119.10 PE=1 SV=3	hypothetical protein SERLA73DRAFT_186400 [Serpula lacrymans var. lacrymans S7.3]
WCO001076.1	scaffold11	+	383,225 -383,279	Probable asparagine synthetase [glutamine-hydrolyzing] OS=Schizosaccharomyces pombe (strain ATCC 38366 / 972) GN=SPBC119.10 PE=1 SV=3	hypothetical protein SERLA73DRAFT_186400 [Serpula lacrymans var. lacrymans S7.3]
WCO001076.1	scaffold11	+	383,582 -383,644	Probable asparagine synthetase [glutamine-hydrolyzing] OS=Schizosaccharomyces pombe (strain ATCC 38366 / 972) GN=SPBC119.10 PE=1 SV=3	hypothetical protein SERLA73DRAFT_186400 [Serpula lacrymans var. lacrymans S7.3]
WCO001076.1	scaffold11	+	383,815 -383,875	Probable asparagine synthetase [glutamine-hydrolyzing] OS=Schizosaccharomyces pombe (strain ATCC 38366 / 972) GN=SPBC119.10 PE=1 SV=3	hypothetical protein SERLA73DRAFT_186400 [Serpula lacrymans var. lacrymans S7.3]
WCO001076.1	scaffold11	+	383,995 -384,054	Probable asparagine synthetase [glutamine-hydrolyzing] OS=Schizosaccharomyces pombe (strain ATCC 38366 / 972) GN=SPBC119.10 PE=1 SV=3	hypothetical protein SERLA73DRAFT_186400 [Serpula lacrymans var. lacrymans S7.3]
WCO001076.1	scaffold11	+	384,095 -384,162	Probable asparagine synthetase [glutamine-hydrolyzing] OS=Schizosaccharomyces pombe (strain ATCC 38366 / 972) GN=SPBC119.10 PE=1 SV=3	hypothetical protein SERLA73DRAFT_186400 [Serpula lacrymans var. lacrymans S7.3]
WCO001077.1	scaffold11	-	386,120 -386,191	#N/A	hypothetical protein SCHCODRAFT_52191 [Schizophyllum commune H4-8]
WCO001078.1	scaffold11	+	388,785 -388,874	#N/A	hypothetical protein SERLA73DRAFT_112904 [Serpula lacrymans var. lacrymans S7.3]
WCO001079.1	scaffold11	-	391,448 -391,561	#N/A	hypothetical protein SCHCODRAFT_105723 [Schizophyllum commune H4-8]
WCO001084.1	scaffold11	-	407,137 -407,189	Kynurenine 3-monooxygenase OS=Cryptococcus neoformans GN=BNA4 PE=3 SV=2	hypothetical protein SERLA73DRAFT_186382 [Serpula lacrymans var. lacrymans S7.3]
WCO001084.1	scaffold11	-	407,353 -407,438	Kynurenine 3-monooxygenase OS=Cryptococcus neoformans GN=BNA4 PE=3 SV=2	hypothetical protein SERLA73DRAFT_186382 [Serpula lacrymans var. lacrymans S7.3]
WCO001084.1	scaffold11	-	407,675 -407,767	Kynurenine 3-monooxygenase OS=Cryptococcus neoformans GN=BNA4 PE=3 SV=2	hypothetical protein SERLA73DRAFT_186382 [Serpula lacrymans var. lacrymans S7.3]
WCO001087.1	scaffold11	-	416,523 -416,584	Non-structural maintenance of chromosomes element 1 homolog OS=Homo sapiens GN=NSMCE1 PE=1 SV=5	hypothetical protein CC1G_11940 [Coprinopsis cinerea okayama7#130]
WCO001092.1	scaffold11	-	431,494 -431,546	Translocation protein sec66 OS=Schizosaccharomyces pombe (strain ATCC 38366 / 972) GN=sec66 PE=1 SV=1	hypothetical protein SERLA73DRAFT_76535 [Serpula lacrymans var. lacrymans S7.3]
WCO001093.1	scaffold11	+	433,251 -433,302	Citrate synthase, mitochondrial OS=Tetraodon nigroviridis GN=cs PE=3 SV=1	citrate synthase [Coprinopsis cinerea okayama7#130]
WCO001093.1	scaffold11	+	434,688 -434,745	Citrate synthase, mitochondrial OS=Tetraodon nigroviridis GN=cs PE=3 SV=1	citrate synthase [Coprinopsis cinerea okayama7#130]
WCO001093.1	scaffold11	+	434,957 -435,012	Citrate synthase, mitochondrial OS=Tetraodon nigroviridis GN=cs PE=3 SV=1	citrate synthase [Coprinopsis cinerea okayama7#130]
WCO001093.1	scaffold11	+	435,049 -435,108	Citrate synthase, mitochondrial OS=Tetraodon nigroviridis GN=cs PE=3 SV=1	citrate synthase [Coprinopsis cinerea okayama7#130]
WCO001094.1	scaffold11	-	443,508 -443,567	Uncharacterized PI3/PI4-kinase family protein C22E12.16c OS=Schizosaccharomyces pombe (strain ATCC 38366 / 972) GN=SPAC22E12.16c PE=1 SV=1	hypothetical protein SCHCODRAFT_66116 [Schizophyllum commune H4-8]
WCO001094.1	scaffold11	-	444,101 -444,153	Uncharacterized PI3/PI4-kinase family protein C22E12.16c OS=Schizosaccharomyces pombe (strain ATCC 38366 / 972) GN=SPAC22E12.16c PE=1 SV=1	hypothetical protein SCHCODRAFT_66116 [Schizophyllum commune H4-8]
WCO001094.1	scaffold11	-	445,529 -445,583	Uncharacterized PI3/PI4-kinase family protein C22E12.16c OS=Schizosaccharomyces pombe (strain ATCC 38366 / 972) GN=SPAC22E12.16c PE=1 SV=1	hypothetical protein SCHCODRAFT_66116 [Schizophyllum commune H4-8]
WCO001102.1	scaffold11	-	475,720 -475,774	Transport protein particle subunit trs120 OS=Schizosaccharomyces pombe (strain ATCC 38366 / 972) GN=trs120 PE=2 SV=1	hypothetical protein SERLADRAFT_451500 [Serpula lacrymans var. lacrymans S7.9]
WCO001102.1	scaffold11	-	475,913 -475,970	Transport protein particle subunit trs120 OS=Schizosaccharomyces pombe (strain ATCC 38366 / 972) GN=trs120 PE=2 SV=1	hypothetical protein SERLADRAFT_451500 [Serpula lacrymans var. lacrymans S7.9]
WCO001103.2	scaffold11	+	485,118 -485,174	Uncharacterized protein C17H9.06c OS=Schizosaccharomyces pombe (strain ATCC 38366 / 972) GN=SPAC17H9.06c PE=1 SV=1	hypothetical protein SERLA73DRAFT_75950 [Serpula lacrymans var. lacrymans S7.3]
WCO001103.2	scaffold11	+	485,592 -485,646	Uncharacterized protein C17H9.06c OS=Schizosaccharomyces pombe (strain ATCC 38366 / 972) GN=SPAC17H9.06c PE=1 SV=1	hypothetical protein SERLA73DRAFT_75950 [Serpula lacrymans var. lacrymans S7.3]
WCO001108.1	scaffold11	+	494,257 -494,309	#N/A	hypothetical protein SERLA73DRAFT_59776 [Serpula lacrymans var. lacrymans S7.3]
WCO001109.1	scaffold11	-	495,520 -495,575	Coiled-coil domain-containing protein 55 homolog OS=Schizosaccharomyces pombe (strain ATCC 38366 / 972) GN=SPAC29A4.06c PE=2 SV=1	hypothetical protein SERLA73DRAFT_185382 [Serpula lacrymans var. lacrymans S7.3]
WCO001111.1	scaffold11	-	497,373 -497,432	Exosome complex component rrp4 OS=Schizosaccharomyces pombe (strain ATCC 38366 / 972) GN=rrp4 PE=2 SV=1	hypothetical protein SERLA73DRAFT_187395 [Serpula lacrymans var. lacrymans S7.3]
WCO001111.1	scaffold11	-	498,073 -498,124	Exosome complex component rrp4 OS=Schizosaccharomyces pombe (strain ATCC 38366 / 972) GN=rrp4 PE=2 SV=1	hypothetical protein SERLA73DRAFT_187395 [Serpula lacrymans var. lacrymans S7.3]
WCO001112.1	scaffold11	+	499,084 -499,139	Exosome complex component MTR3 OS=Danio rerio GN=exosc6 PE=2 SV=2	hypothetical protein SERLA73DRAFT_185379 [Serpula lacrymans var. lacrymans S7.3]
WCO001113.1	scaffold11	+	501,693 -501,746	Y+L amino acid transporter 2 OS=Mus musculus GN=Slc7a6 PE=2 SV=1	hypothetical protein SERLA73DRAFT_185376 [Serpula lacrymans var. lacrymans S7.3]
WCO001113.1	scaffold11	+	502,158 -502,223	Y+L amino acid transporter 2 OS=Mus musculus GN=Slc7a6 PE=2 SV=1	hypothetical protein SERLA73DRAFT_185376 [Serpula lacrymans var. lacrymans S7.3]
WCO001115.1	scaffold11	+	505,992 -506,049	NADPH oxidase 5 OS=Homo sapiens GN=NOX5 PE=1 SV=1	hypothetical protein SERLADRAFT_451488 [Serpula lacrymans var. lacrymans S7.9]
WCO001116.1	scaffold11	+	510,689 -510,740	N(2),N(2)-dimethylguanosine tRNA methyltransferase OS=Schizosaccharomyces pombe (strain ATCC 38366 / 972) GN=trm1 PE=1 SV=1	hypothetical protein SERLA73DRAFT_111881 [Serpula lacrymans var. lacrymans S7.3]
WCO001120.1	scaffold11	+	532,284 -532,336	Sphingoid long chain base kinase 4 OS=Schizosaccharomyces pombe (strain ATCC 38366 / 972) GN=lcb4 PE=2 SV=1	hypothetical protein SERLA73DRAFT_185417 [Serpula lacrymans var. lacrymans S7.3]
WCO001129.1	scaffold11	+	563,018 -563,071	Cytochrome P450 3A24 OS=Ovis aries GN=CYP3A24 PE=2 SV=1	cytochrome P450 [Postia placenta]
WCO001134.1	scaffold11	-	579,669 -579,722	UDP-N-acetylglucosamine transferase subunit alg13 OS=Schizosaccharomyces pombe (strain ATCC 38366 / 972) GN=alg13 PE=2 SV=1	glycosyltransferase 28 [Coprinopsis cinerea okayama7#130]
WCO001135.1	scaffold11	+	581,031 -581,221	Pyrroline-5-carboxylate reductase OS=Zalerion arboricola GN=P5CR PE=2 SV=1	hypothetical protein SERLA73DRAFT_186293 [Serpula lacrymans var. lacrymans S7.3]
WCO001141.1	scaffold11	-	590,584 -590,642	Protein translation factor SUI1 OS=Ashbya gossypii (strain ATCC 10895 / CBS 109.51 / FGSC 9923 / NRRL Y-1056) GN=SUI1A PE=3 SV=1	hypothetical protein SERLA73DRAFT_186281 [Serpula lacrymans var. lacrymans S7.3]
WCO001145.1	scaffold11	-	596,403 -596,456	Serine/threonine-protein phosphatase 4 regulatory subunit 2 OS=Drosophila melanogaster GN=PPP4R2r PE=1 SV=2	hypothetical protein SERLA73DRAFT_186278 [Serpula lacrymans var. lacrymans S7.3]
WCO001146.1	scaffold11	+	597,508 -597,560	Probable diacylglycerol pyrophosphate phosphatase 1 OS=Schizosaccharomyces pombe (strain ATCC 38366 / 972) GN=dpp1 PE=2 SV=1	hypothetical protein SCHCODRAFT_105635 [Schizophyllum commune H4-8]
WCO001146.1	scaffold11	+	598,126 -598,182	Probable diacylglycerol pyrophosphate phosphatase 1 OS=Schizosaccharomyces pombe (strain ATCC 38366 / 972) GN=dpp1 PE=2 SV=1	hypothetical protein SCHCODRAFT_105635 [Schizophyllum commune H4-8]
WCO001146.1	scaffold11	+	598,259 -598,319	Probable diacylglycerol pyrophosphate phosphatase 1 OS=Schizosaccharomyces pombe (strain ATCC 38366 / 972) GN=dpp1 PE=2 SV=1	hypothetical protein SCHCODRAFT_105635 [Schizophyllum commune H4-8]
WCO001150.1	scaffold11	+	608,755 -608,814	#N/A	hypothetical protein SERLA73DRAFT_186266 [Serpula lacrymans var. lacrymans S7.3]
WCO001152.1	scaffold11	-	612,363 -612,457	Aprataxin OS=Xenopus laevis GN=aptx PE=2 SV=1	hypothetical protein SERLA73DRAFT_112794 [Serpula lacrymans var. lacrymans S7.3]
WCO001158.1	scaffold11	-	625,785 -625,845	Histone H2B OS=Ustilago maydis GN=HTB1 PE=3 SV=3	hypothetical protein SERLADRAFT_372135 [Serpula lacrymans var. lacrymans S7.9]
WCO001161.1	scaffold11	+	634,021 -634,074	Alpha N-terminal protein methyltransferase 1 OS=Schizosaccharomyces pombe (strain ATCC 38366 / 972) GN=tae1 PE=2 SV=1	hypothetical protein SERLA73DRAFT_185919 [Serpula lacrymans var. lacrymans S7.3]
WCO001164.1	scaffold11	-	640,488 -640,539	#N/A	hypothetical protein CC1G_04201 [Coprinopsis cinerea okayama7#130]
WCO001164.1	scaffold11	-	640,938 -640,989	#N/A	hypothetical protein CC1G_04201 [Coprinopsis cinerea okayama7#130]
WCO001165.1	scaffold11	+	643,215 -643,270	Secretory carrier-associated membrane protein 2 OS=Homo sapiens GN=SCAMP2 PE=1 SV=2	hypothetical protein SCHCODRAFT_84632 [Schizophyllum commune H4-8]
WCO001172.1	scaffold11	-	659,919 -659,973	Autophagy-related protein 2 OS=Cryptococcus neoformans GN=ATG2 PE=3 SV=1	hypothetical protein CC1G_04213 [Coprinopsis cinerea okayama7#130]
WCO001177.1	scaffold11	+	680,538 -680,599	#N/A	hypothetical protein CC1G_01134 [Coprinopsis cinerea okayama7#130]
WCO001184.1	scaffold11	-	700,859 -700,929	PQ-loop repeat-containing protein 2 OS=Gallus gallus GN=PQLC2 PE=2 SV=1	hypothetical protein CC1G_04180 [Coprinopsis cinerea okayama7#130]
WCO001186.1	scaffold11	-	704,045 -704,097	#N/A	hypothetical protein CC1G_13898 [Coprinopsis cinerea okayama7#130]
WCO001187.1	scaffold11	+	704,742 -704,799	60S ribosomal protein L7 OS=Yarrowia lipolytica (strain CLIB 122 / E 150) GN=RPL7 PE=3 SV=1	hypothetical protein SCHCODRAFT_74697 [Schizophyllum commune H4-8]
WCO001188.1	scaffold11	+	709,156 -709,208	DNA (cytosine-5)-methyltransferase 1A OS=Oryza sativa subsp. japonica GN=MET1A PE=2 SV=1	hypothetical protein SERLA73DRAFT_68986 [Serpula lacrymans var. lacrymans S7.3]
WCO001188.1	scaffold11	+	709,985 -710,052	DNA (cytosine-5)-methyltransferase 1A OS=Oryza sativa subsp. japonica GN=MET1A PE=2 SV=1	hypothetical protein SERLA73DRAFT_68986 [Serpula lacrymans var. lacrymans S7.3]
WCO001188.1	scaffold11	+	710,507 -710,567	DNA (cytosine-5)-methyltransferase 1A OS=Oryza sativa subsp. japonica GN=MET1A PE=2 SV=1	hypothetical protein SERLA73DRAFT_68986 [Serpula lacrymans var. lacrymans S7.3]
WCO001193.1	scaffold11	-	725,352 -725,411	#N/A	hypothetical protein SERLA73DRAFT_67888 [Serpula lacrymans var. lacrymans S7.3]
WCO001196.1	scaffold11	+	737,214 -737,270	#N/A	hypothetical protein SERLA73DRAFT_185039 [Serpula lacrymans var. lacrymans S7.3]
WCO001196.1	scaffold11	+	737,311 -737,379	#N/A	hypothetical protein SERLA73DRAFT_185039 [Serpula lacrymans var. lacrymans S7.3]
WCO001196.1	scaffold11	+	737,415 -737,472	#N/A	hypothetical protein SERLA73DRAFT_185039 [Serpula lacrymans var. lacrymans S7.3]
WCO001197.1	scaffold11	+	740,491 -740,558	#N/A	hypothetical protein SERLA73DRAFT_75693 [Serpula lacrymans var. lacrymans S7.3]
WCO001199.1	scaffold11	+	743,638 -743,695	Peroxisomal targeting signal 2 receptor OS=Pichia pastoris GN=PEX7 PE=3 SV=1	peroxin 7 [Coprinopsis cinerea okayama7#130]
WCO001199.1	scaffold11	+	743,810 -744,088	Peroxisomal targeting signal 2 receptor OS=Pichia pastoris GN=PEX7 PE=3 SV=1	peroxin 7 [Coprinopsis cinerea okayama7#130]
WCO001207.1	scaffold11	+	769,830 -769,883	Uncharacterized transporter C1683.12 OS=Schizosaccharomyces pombe (strain ATCC 38366 / 972) GN=SPBC1683.12 PE=2 SV=1	hypothetical protein SERLADRAFT_416918 [Serpula lacrymans var. lacrymans S7.9]
WCO001207.1	scaffold11	+	770,440 -770,497	Uncharacterized transporter C1683.12 OS=Schizosaccharomyces pombe (strain ATCC 38366 / 972) GN=SPBC1683.12 PE=2 SV=1	hypothetical protein SERLADRAFT_416918 [Serpula lacrymans var. lacrymans S7.9]
WCO001207.1	scaffold11	+	771,072 -771,129	Uncharacterized transporter C1683.12 OS=Schizosaccharomyces pombe (strain ATCC 38366 / 972) GN=SPBC1683.12 PE=2 SV=1	hypothetical protein SERLADRAFT_416918 [Serpula lacrymans var. lacrymans S7.9]
WCO001207.1	scaffold11	+	771,356 -771,415	Uncharacterized transporter C1683.12 OS=Schizosaccharomyces pombe (strain ATCC 38366 / 972) GN=SPBC1683.12 PE=2 SV=1	hypothetical protein SERLADRAFT_416918 [Serpula lacrymans var. lacrymans S7.9]
WCO001214.1	scaffold11	-	805,527 -805,582	Diphosphomevalonate decarboxylase OS=Saccharomyces cerevisiae (strain ATCC 204508 / S288c) GN=MVD1 PE=1 SV=2	hypothetical protein SERLA73DRAFT_180701 [Serpula lacrymans var. lacrymans S7.3]
WCO001214.1	scaffold11	-	805,622 -805,679	Diphosphomevalonate decarboxylase OS=Saccharomyces cerevisiae (strain ATCC 204508 / S288c) GN=MVD1 PE=1 SV=2	hypothetical protein SERLA73DRAFT_180701 [Serpula lacrymans var. lacrymans S7.3]
WCO001214.1	scaffold11	-	806,103 -806,157	Diphosphomevalonate decarboxylase OS=Saccharomyces cerevisiae (strain ATCC 204508 / S288c) GN=MVD1 PE=1 SV=2	hypothetical protein SERLA73DRAFT_180701 [Serpula lacrymans var. lacrymans S7.3]
WCO001214.1	scaffold11	-	806,402 -806,459	Diphosphomevalonate decarboxylase OS=Saccharomyces cerevisiae (strain ATCC 204508 / S288c) GN=MVD1 PE=1 SV=2	hypothetical protein SERLA73DRAFT_180701 [Serpula lacrymans var. lacrymans S7.3]
WCO001220.1	scaffold11	+	836,366 -836,423	#N/A	#N/A
WCO001222.1	scaffold11	-	840,675 -840,762	Uncharacterized protein YJR111C OS=Saccharomyces cerevisiae (strain ATCC 204508 / S288c) GN=YJR111C PE=1 SV=1	hypothetical protein CC1G_13987 [Coprinopsis cinerea okayama7#130]
WCO001225.1	scaffold11	+	846,221 -846,286	Solute carrier family 41 member 1 OS=Mus musculus GN=Slc41a1 PE=2 SV=1	hypothetical protein SERLA73DRAFT_186115 [Serpula lacrymans var. lacrymans S7.3]
WCO001225.1	scaffold11	+	846,356 -846,407	Solute carrier family 41 member 1 OS=Mus musculus GN=Slc41a1 PE=2 SV=1	hypothetical protein SERLA73DRAFT_186115 [Serpula lacrymans var. lacrymans S7.3]
WCO001228.1	scaffold11	+	852,159 -852,210	Histone deacetylase phd1 OS=Schizosaccharomyces pombe (strain ATCC 38366 / 972) GN=phd1 PE=1 SV=1	hypothetical protein SERLA73DRAFT_170752 [Serpula lacrymans var. lacrymans S7.3]
WCO001229.1	scaffold11	-	855,951 -856,006	Glutamate 5-kinase OS=Saccharomyces cerevisiae (strain ATCC 204508 / S288c) GN=PRO1 PE=1 SV=2	hypothetical protein SERLA73DRAFT_170756 [Serpula lacrymans var. lacrymans S7.3]
WCO001230.1	scaffold11	-	856,636 -856,694	Uncharacterized RING finger protein C328.02 OS=Schizosaccharomyces pombe (strain ATCC 38366 / 972) GN=SPAC328.02 PE=2 SV=1	hypothetical protein SERLA73DRAFT_89338 [Serpula lacrymans var. lacrymans S7.3]
WCO001230.1	scaffold11	-	856,820 -856,875	Uncharacterized RING finger protein C328.02 OS=Schizosaccharomyces pombe (strain ATCC 38366 / 972) GN=SPAC328.02 PE=2 SV=1	hypothetical protein SERLA73DRAFT_89338 [Serpula lacrymans var. lacrymans S7.3]
WCO001230.1	scaffold11	-	857,990 -858,045	Uncharacterized RING finger protein C328.02 OS=Schizosaccharomyces pombe (strain ATCC 38366 / 972) GN=SPAC328.02 PE=2 SV=1	hypothetical protein SERLA73DRAFT_89338 [Serpula lacrymans var. lacrymans S7.3]
WCO001239.1	scaffold11	-	906,096 -906,267	Ubiquitin-like modifier-activating enzyme ATG7 OS=Cryptococcus neoformans GN=ATG7 PE=3 SV=1	autophagy-related protein [Serpula lacrymans var. lacrymans S7.3]
WCO001246.1	scaffold11	+	942,716 -942,767	#N/A	hypothetical protein SERLA73DRAFT_68093 [Serpula lacrymans var. lacrymans S7.3]
WCO001252.3	scaffold110	-	12,139 -12,192	Uncharacterized MFS-type transporter C16A3.17c OS=Schizosaccharomyces pombe (strain ATCC 38366 / 972) GN=SPBC16A3.17c PE=2 SV=1	major facilitator superfamily protein [Polysphondylium pallidum PN500]
WCO001252.3	scaffold110	-	12,332 -12,384	Uncharacterized MFS-type transporter C16A3.17c OS=Schizosaccharomyces pombe (strain ATCC 38366 / 972) GN=SPBC16A3.17c PE=2 SV=1	major facilitator superfamily protein [Polysphondylium pallidum PN500]
WCO001252.3	scaffold110	-	14,341 -14,395	Uncharacterized MFS-type transporter C16A3.17c OS=Schizosaccharomyces pombe (strain ATCC 38366 / 972) GN=SPBC16A3.17c PE=2 SV=1	major facilitator superfamily protein [Polysphondylium pallidum PN500]
WCO001252.3	scaffold110	-	14,934 -14,986	Uncharacterized MFS-type transporter C16A3.17c OS=Schizosaccharomyces pombe (strain ATCC 38366 / 972) GN=SPBC16A3.17c PE=2 SV=1	major facilitator superfamily protein [Polysphondylium pallidum PN500]
WCO001252.3	scaffold110	-	15,445 -15,499	Uncharacterized MFS-type transporter C16A3.17c OS=Schizosaccharomyces pombe (strain ATCC 38366 / 972) GN=SPBC16A3.17c PE=2 SV=1	major facilitator superfamily protein [Polysphondylium pallidum PN500]
WCO001257.1	scaffold110	-	31,167 -31,221	High-affinity glucose transporter OS=Kluyveromyces lactis (strain ATCC 8585 / CBS 2359 / DSM 70799 / NBRC 1267 / NRRL Y-1140 / WM37) GN=HGT1 PE=3 SV=1	hypothetical protein SERLA73DRAFT_191008 [Serpula lacrymans var. lacrymans S7.3]
WCO001257.1	scaffold110	-	31,565 -31,668	High-affinity glucose transporter OS=Kluyveromyces lactis (strain ATCC 8585 / CBS 2359 / DSM 70799 / NBRC 1267 / NRRL Y-1140 / WM37) GN=HGT1 PE=3 SV=1	hypothetical protein SERLA73DRAFT_191008 [Serpula lacrymans var. lacrymans S7.3]
WCO001257.1	scaffold110	-	32,067 -32,120	High-affinity glucose transporter OS=Kluyveromyces lactis (strain ATCC 8585 / CBS 2359 / DSM 70799 / NBRC 1267 / NRRL Y-1140 / WM37) GN=HGT1 PE=3 SV=1	hypothetical protein SERLA73DRAFT_191008 [Serpula lacrymans var. lacrymans S7.3]
WCO001257.1	scaffold110	-	32,557 -32,732	High-affinity glucose transporter OS=Kluyveromyces lactis (strain ATCC 8585 / CBS 2359 / DSM 70799 / NBRC 1267 / NRRL Y-1140 / WM37) GN=HGT1 PE=3 SV=1	hypothetical protein SERLA73DRAFT_191008 [Serpula lacrymans var. lacrymans S7.3]
WCO001257.1	scaffold110	-	32,928 -33,088	High-affinity glucose transporter OS=Kluyveromyces lactis (strain ATCC 8585 / CBS 2359 / DSM 70799 / NBRC 1267 / NRRL Y-1140 / WM37) GN=HGT1 PE=3 SV=1	hypothetical protein SERLA73DRAFT_191008 [Serpula lacrymans var. lacrymans S7.3]
WCO001267.1	scaffold112	+	19,942 -20,283	Cytidine deaminase OS=Bacillus psychrophilus GN=cdd PE=3 SV=1	hypothetical protein SERLA73DRAFT_170284 [Serpula lacrymans var. lacrymans S7.3]
WCO001268.3	scaffold112	+	22,159 -22,331	Chaperone protein ClpB OS=Ralstonia solanacearum GN=clpB PE=3 SV=1	hypothetical protein SERLA73DRAFT_170309 [Serpula lacrymans var. lacrymans S7.3]
WCO001269.1	scaffold112	+	24,285 -24,339	Heat shock protein 78, mitochondrial OS=Schizosaccharomyces pombe (strain ATCC 38366 / 972) GN=hsp78 PE=2 SV=1	hypothetical protein SCHCODRAFT_54163 [Schizophyllum commune H4-8]
WCO001271.1	scaffold113	-	17,718 -17,799	#N/A	hypothetical protein SERLA73DRAFT_175071 [Serpula lacrymans var. lacrymans S7.3]
WCO001271.1	scaffold113	-	17,971 -18,031	#N/A	hypothetical protein SERLA73DRAFT_175071 [Serpula lacrymans var. lacrymans S7.3]
WCO001271.1	scaffold113	-	18,055 -18,116	#N/A	hypothetical protein SERLA73DRAFT_175071 [Serpula lacrymans var. lacrymans S7.3]
WCO001271.1	scaffold113	-	18,421 -18,476	#N/A	hypothetical protein SERLA73DRAFT_175071 [Serpula lacrymans var. lacrymans S7.3]
WCO001271.1	scaffold113	-	18,652 -18,710	#N/A	hypothetical protein SERLA73DRAFT_175071 [Serpula lacrymans var. lacrymans S7.3]
WCO001271.1	scaffold113	-	18,870 -18,998	#N/A	hypothetical protein SERLA73DRAFT_175071 [Serpula lacrymans var. lacrymans S7.3]
WCO001276.1	scaffold114	+	910 -979	Autophagy-related protein 18 OS=Ustilago maydis GN=ATG18 PE=3 SV=1	hypothetical protein SERLADRAFT_353987 [Serpula lacrymans var. lacrymans S7.9]
WCO001276.1	scaffold114	+	2352 -2411	Autophagy-related protein 18 OS=Ustilago maydis GN=ATG18 PE=3 SV=1	hypothetical protein SERLADRAFT_353987 [Serpula lacrymans var. lacrymans S7.9]
WCO001281.1	scaffold114	+	15,682 -16,447	Uncharacterized protein C17G8.01c OS=Schizosaccharomyces pombe (strain ATCC 38366 / 972) GN=SPAC17G8.01c PE=2 SV=2	hypothetical protein SERLA73DRAFT_99105 [Serpula lacrymans var. lacrymans S7.3]
WCO001281.1	scaffold114	+	16,718 -16,790	Uncharacterized protein C17G8.01c OS=Schizosaccharomyces pombe (strain ATCC 38366 / 972) GN=SPAC17G8.01c PE=2 SV=2	hypothetical protein SERLA73DRAFT_99105 [Serpula lacrymans var. lacrymans S7.3]
WCO001290.1	scaffold116	-	945 -998	Aldo-keto reductase yakc [NADP+] OS=Schizosaccharomyces pombe (strain ATCC 38366 / 972) GN=yakc PE=1 SV=1	hypothetical protein SCHCODRAFT_53191 [Schizophyllum commune H4-8]
WCO001290.1	scaffold116	-	1576 -1628	Aldo-keto reductase yakc [NADP+] OS=Schizosaccharomyces pombe (strain ATCC 38366 / 972) GN=yakc PE=1 SV=1	hypothetical protein SCHCODRAFT_53191 [Schizophyllum commune H4-8]
WCO001291.1	scaffold116	+	4042 -4179	Methylcrotonoyl-CoA carboxylase subunit alpha, mitochondrial OS=Rattus norvegicus GN=Mccc1 PE=1 SV=1	biotin/lipoyl attachment:Carbamoyl-phosphate synthase subunit L [Coprinopsis cinerea okayama7#130]
WCO001291.1	scaffold116	+	4674 -4725	Methylcrotonoyl-CoA carboxylase subunit alpha, mitochondrial OS=Rattus norvegicus GN=Mccc1 PE=1 SV=1	biotin/lipoyl attachment:Carbamoyl-phosphate synthase subunit L [Coprinopsis cinerea okayama7#130]
WCO001291.1	scaffold116	+	4749 -4864	Methylcrotonoyl-CoA carboxylase subunit alpha, mitochondrial OS=Rattus norvegicus GN=Mccc1 PE=1 SV=1	biotin/lipoyl attachment:Carbamoyl-phosphate synthase subunit L [Coprinopsis cinerea okayama7#130]
WCO001299.1	scaffold118	+	11,484 -11,548	#N/A	hypothetical protein CC1G_02094 [Coprinopsis cinerea okayama7#130]
WCO001307.1	scaffold12	+	19,255 -19,311	#N/A	#N/A
WCO001311.6	scaffold12	+	51,466 -51,517	Carboxypeptidase S OS=Saccharomyces cerevisiae (strain ATCC 204508 / S288c) GN=CPS1 PE=1 SV=2	hypothetical protein SERLA73DRAFT_184690 [Serpula lacrymans var. lacrymans S7.3]
WCO001311.6	scaffold12	+	51,587 -51,644	Carboxypeptidase S OS=Saccharomyces cerevisiae (strain ATCC 204508 / S288c) GN=CPS1 PE=1 SV=2	hypothetical protein SERLA73DRAFT_184690 [Serpula lacrymans var. lacrymans S7.3]
WCO001311.6	scaffold12	+	51,703 -51,755	Carboxypeptidase S OS=Saccharomyces cerevisiae (strain ATCC 204508 / S288c) GN=CPS1 PE=1 SV=2	hypothetical protein SERLA73DRAFT_184690 [Serpula lacrymans var. lacrymans S7.3]
WCO001311.6	scaffold12	+	52,890 -52,944	Carboxypeptidase S OS=Saccharomyces cerevisiae (strain ATCC 204508 / S288c) GN=CPS1 PE=1 SV=2	hypothetical protein SERLA73DRAFT_184690 [Serpula lacrymans var. lacrymans S7.3]
WCO001317.6	scaffold12	+	96,186 -96,256	Elongator complex protein 1 OS=Schizosaccharomyces pombe (strain ATCC 38366 / 972) GN=iki3 PE=2 SV=1	pol II transcription elongation factor [Coprinopsis cinerea okayama7#130]
WCO001317.6	scaffold12	+	98,098 -98,154	Elongator complex protein 1 OS=Schizosaccharomyces pombe (strain ATCC 38366 / 972) GN=iki3 PE=2 SV=1	pol II transcription elongation factor [Coprinopsis cinerea okayama7#130]
WCO001317.6	scaffold12	+	98,731 -98,786	Elongator complex protein 1 OS=Schizosaccharomyces pombe (strain ATCC 38366 / 972) GN=iki3 PE=2 SV=1	pol II transcription elongation factor [Coprinopsis cinerea okayama7#130]
WCO001323.1	scaffold12	+	121,609 -121,666	Pentachlorophenol 4-monooxygenase OS=Sphingobium chlorophenolicum GN=pcpB PE=1 SV=4	hypothetical protein SERLA73DRAFT_72393 [Serpula lacrymans var. lacrymans S7.3]
WCO001342.1	scaffold12	-	224,598 -224,677	#N/A	hypothetical protein SCHCODRAFT_110903 [Schizophyllum commune H4-8]
WCO001344.1	scaffold12	-	228,608 -228,853	Palmitoyltransferase PFA4 OS=Cryptococcus neoformans GN=PFA4 PE=3 SV=1	hypothetical protein SERLADRAFT_455490 [Serpula lacrymans var. lacrymans S7.9]
WCO001349.1	scaffold12	+	240,062 -240,117	#N/A	hypothetical protein SERLA73DRAFT_85396 [Serpula lacrymans var. lacrymans S7.3]
WCO001349.1	scaffold12	+	240,146 -240,197	#N/A	hypothetical protein SERLA73DRAFT_85396 [Serpula lacrymans var. lacrymans S7.3]
WCO001349.1	scaffold12	+	240,268 -240,326	#N/A	hypothetical protein SERLA73DRAFT_85396 [Serpula lacrymans var. lacrymans S7.3]
WCO001355.1	scaffold12	+	264,764 -264,931	Riboflavin synthase alpha chain OS=Meyerozyma guilliermondii (strain ATCC 6260 / CBS 566 / DSM 6381 / JCM 1539 / NBRC 10279 / NRRL Y-324) GN=RIB5 PE=2 SV=3	hypothetical protein SCHCODRAFT_80831 [Schizophyllum commune H4-8]
WCO001362.1	scaffold12	+	286,303 -286,355	Probable U3 small nucleolar RNA-associated protein 13 OS=Schizosaccharomyces pombe (strain ATCC 38366 / 972) GN=utp13 PE=2 SV=3	hypothetical protein SERLADRAFT_445851 [Serpula lacrymans var. lacrymans S7.9]
WCO001366.1	scaffold12	+	299,247 -299,326	Calcium-binding mitochondrial carrier protein Aralar1 OS=Homo sapiens GN=SLC25A12 PE=1 SV=2	hypothetical protein SERLA73DRAFT_118690 [Serpula lacrymans var. lacrymans S7.3]
WCO001370.1	scaffold12	-	311,227 -311,304	Molybdenum cofactor biosynthesis protein 1 OS=Mus musculus GN=Mocs1 PE=2 SV=2	hypothetical protein SERLA73DRAFT_157725 [Serpula lacrymans var. lacrymans S7.3]
WCO001370.1	scaffold12	-	311,477 -311,544	Molybdenum cofactor biosynthesis protein 1 OS=Mus musculus GN=Mocs1 PE=2 SV=2	hypothetical protein SERLA73DRAFT_157725 [Serpula lacrymans var. lacrymans S7.3]
WCO001371.1	scaffold12	-	314,098 -314,191	Cut9-interacting protein scn1 OS=Schizosaccharomyces pombe (strain ATCC 38366 / 972) GN=scn1 PE=2 SV=2	hypothetical protein SERLA73DRAFT_87191 [Serpula lacrymans var. lacrymans S7.3]
WCO001372.3	scaffold12	-	323,522 -323,585	Ribonuclease Le2 OS=Lentinula edodes PE=1 SV=1	RNase Gf29 [Grifola frondosa]
WCO001372.3	scaffold12	-	323,647 -323,699	Ribonuclease Le2 OS=Lentinula edodes PE=1 SV=1	RNase Gf29 [Grifola frondosa]
WCO001381.1	scaffold12	-	356,766 -356,823	D-amino-acid oxidase OS=Rhodosporidium toruloides GN=DAO1 PE=1 SV=1	hypothetical protein SERLA73DRAFT_69752 [Serpula lacrymans var. lacrymans S7.3]
WCO001381.1	scaffold12	-	356,993 -357,051	D-amino-acid oxidase OS=Rhodosporidium toruloides GN=DAO1 PE=1 SV=1	hypothetical protein SERLA73DRAFT_69752 [Serpula lacrymans var. lacrymans S7.3]
WCO001383.1	scaffold12	+	361,546 -361,599	#N/A	hypothetical protein SERLA73DRAFT_85396 [Serpula lacrymans var. lacrymans S7.3]
WCO001383.1	scaffold12	+	361,828 -361,880	#N/A	hypothetical protein SERLA73DRAFT_85396 [Serpula lacrymans var. lacrymans S7.3]
WCO001390.1	scaffold12	+	386,015 -386,143	Protein qutG OS=Emericella nidulans GN=qutG PE=3 SV=2	hypothetical protein SERLA73DRAFT_174474 [Serpula lacrymans var. lacrymans S7.3]
WCO001392.1	scaffold12	+	392,265 -392,322	Ent-kaurene oxidase OS=Gibberella intermedia GN=CYP503A1 PE=1 SV=1	cytochrome P450 [Postia placenta]
WCO001394.1	scaffold12	-	396,911 -396,968	Ent-kaurene oxidase OS=Gibberella intermedia GN=CYP503A1 PE=1 SV=1	cytochrome P450 [Postia placenta]
WCO001395.1	scaffold12	-	399,924 -399,986	#N/A	hypothetical protein SERLA73DRAFT_14565 [Serpula lacrymans var. lacrymans S7.3]
WCO001395.1	scaffold12	-	400,475 -400,532	#N/A	hypothetical protein SERLA73DRAFT_14565 [Serpula lacrymans var. lacrymans S7.3]
WCO001411.1	scaffold12	+	468,325 -468,383	Polyporopepsin OS=Irpex lacteus PE=1 SV=1	family A1 protease [Phanerochaete chrysosporium]
WCO001412.1	scaffold12	+	471,218 -471,273	#N/A	hypothetical protein SCHCODRAFT_230766 [Schizophyllum commune H4-8]
WCO001432.1	scaffold12	-	568,491 -568,545	#N/A	hypothetical protein SERLADRAFT_355378 [Serpula lacrymans var. lacrymans S7.9]
WCO001433.1	scaffold12	+	571,531 -571,593	COP9 signalosome complex subunit 2 OS=Arabidopsis thaliana GN=CSN2 PE=1 SV=1	hypothetical protein SERLA73DRAFT_129076 [Serpula lacrymans var. lacrymans S7.3]
WCO001436.1	scaffold12	-	576,756 -576,810	Rsm22-cox11 tandem protein 2, mitochondrial OS=Schizosaccharomyces pombe (strain ATCC 38366 / 972) GN=cos1102 PE=1 SV=2	hypothetical protein SERLA73DRAFT_174300 [Serpula lacrymans var. lacrymans S7.3]
WCO001436.1	scaffold12	-	576,952 -577,010	Rsm22-cox11 tandem protein 2, mitochondrial OS=Schizosaccharomyces pombe (strain ATCC 38366 / 972) GN=cos1102 PE=1 SV=2	hypothetical protein SERLA73DRAFT_174300 [Serpula lacrymans var. lacrymans S7.3]
WCO001443.1	scaffold12	+	611,031 -611,088	#N/A	hypothetical protein CC1G_00531 [Coprinopsis cinerea okayama7#130]
WCO001446.1	scaffold12	-	621,076 -621,148	Probable hexaprenyl pyrophosphate synthase, mitochondrial OS=Neurospora crassa GN=NCU02305 PE=3 SV=1	hypothetical protein SERLA73DRAFT_164834 [Serpula lacrymans var. lacrymans S7.3]
WCO001446.1	scaffold12	-	621,323 -621,377	Probable hexaprenyl pyrophosphate synthase, mitochondrial OS=Neurospora crassa GN=NCU02305 PE=3 SV=1	hypothetical protein SERLA73DRAFT_164834 [Serpula lacrymans var. lacrymans S7.3]
WCO001450.1	scaffold12	-	633,461 -633,512	O-methylsterigmatocystin oxidoreductase OS=Aspergillus flavus (strain ATCC 200026 / FGSC A1120 / NRRL 3357 / JCM 12722 / SRRC 167) GN=ordA PE=2 SV=1	putative monooxygenase [Serpula lacrymans var. lacrymans S7.9]
WCO001455.1	scaffold12	-	656,125 -656,192	Serine/threonine-protein kinase srk1 OS=Schizosaccharomyces pombe (strain ATCC 38366 / 972) GN=srk1 PE=1 SV=1	hypothetical protein SERLA73DRAFT_177401 [Serpula lacrymans var. lacrymans S7.3]
WCO001458.1	scaffold12	-	673,763 -673,818	Putative copper-transporting ATPase 3 OS=Arabidopsis thaliana GN=HMA5 PE=2 SV=2	hypothetical protein SERLA73DRAFT_127002 [Serpula lacrymans var. lacrymans S7.3]
WCO001463.1	scaffold12	+	698,953 -699,005	Cytochrome b5 OS=Mortierella alpina PE=1 SV=1	hypothetical protein SCHCODRAFT_255025 [Schizophyllum commune H4-8]
WCO001464.1	scaffold12	+	700,001 -700,052	Trafficking protein particle complex subunit 2-like protein OS=Bos taurus GN=TRAPPC2L PE=2 SV=1	hypothetical protein SCHCODRAFT_63035 [Schizophyllum commune H4-8]
WCO001468.1	scaffold12	-	709,475 -709,526	Uncharacterized protein YMR185W OS=Saccharomyces cerevisiae (strain ATCC 204508 / S288c) GN=YMR185W PE=1 SV=1	hypothetical protein SCHCODRAFT_49432 [Schizophyllum commune H4-8]
WCO001469.1	scaffold12	-	717,382 -717,436	#N/A	hypothetical protein SERLADRAFT_358709 [Serpula lacrymans var. lacrymans S7.9]
WCO001474.1	scaffold12	+	741,179 -741,244	Actin cytoskeleton-regulatory complex protein sla1 OS=Sclerotinia sclerotiorum (strain ATCC 18683 / 1980 / Ss-1) GN=sla1 PE=3 SV=2	hypothetical protein CC1G_00278 [Coprinopsis cinerea okayama7#130]
WCO001474.1	scaffold12	+	743,018 -743,069	Actin cytoskeleton-regulatory complex protein sla1 OS=Sclerotinia sclerotiorum (strain ATCC 18683 / 1980 / Ss-1) GN=sla1 PE=3 SV=2	hypothetical protein CC1G_00278 [Coprinopsis cinerea okayama7#130]
WCO001476.1	scaffold12	+	751,602 -751,658	Deoxyhypusine synthase OS=Senecio vernalis GN=DHS1 PE=2 SV=1	hypothetical protein SERLA73DRAFT_190246 [Serpula lacrymans var. lacrymans S7.3]
WCO001477.1	scaffold12	-	754,828 -754,887	Protein BMH2 OS=Saccharomyces cerevisiae (strain ATCC 204508 / S288c) GN=BMH2 PE=1 SV=3	hypothetical protein SERLA73DRAFT_180019 [Serpula lacrymans var. lacrymans S7.3]
WCO001477.1	scaffold12	-	755,255 -755,306	Protein BMH2 OS=Saccharomyces cerevisiae (strain ATCC 204508 / S288c) GN=BMH2 PE=1 SV=3	hypothetical protein SERLA73DRAFT_180019 [Serpula lacrymans var. lacrymans S7.3]
WCO001477.1	scaffold12	-	755,386 -755,441	Protein BMH2 OS=Saccharomyces cerevisiae (strain ATCC 204508 / S288c) GN=BMH2 PE=1 SV=3	hypothetical protein SERLA73DRAFT_180019 [Serpula lacrymans var. lacrymans S7.3]
WCO001478.1	scaffold12	-	756,079 -756,149	#N/A	hypothetical protein CC1G_01368 [Coprinopsis cinerea okayama7#130]
WCO001487.1	scaffold12	-	775,098 -775,170	Mps one binder kinase activator-like 1 OS=Drosophila melanogaster GN=mats PE=1 SV=1	mps one binder kinase activator-like 1 [Coprinopsis cinerea okayama7#130]
WCO001488.1	scaffold12	+	777,106 -777,157	Probable chaperone protein HSP31 OS=Saccharomyces cerevisiae (strain ATCC 204508 / S288c) GN=HSP31 PE=1 SV=1	hypothetical protein SERLA73DRAFT_120613 [Serpula lacrymans var. lacrymans S7.3]
WCO001488.1	scaffold12	+	777,458 -777,512	Probable chaperone protein HSP31 OS=Saccharomyces cerevisiae (strain ATCC 204508 / S288c) GN=HSP31 PE=1 SV=1	hypothetical protein SERLA73DRAFT_120613 [Serpula lacrymans var. lacrymans S7.3]
WCO001488.1	scaffold12	+	777,560 -777,617	Probable chaperone protein HSP31 OS=Saccharomyces cerevisiae (strain ATCC 204508 / S288c) GN=HSP31 PE=1 SV=1	hypothetical protein SERLA73DRAFT_120613 [Serpula lacrymans var. lacrymans S7.3]
WCO001488.1	scaffold12	+	777,721 -777,779	Probable chaperone protein HSP31 OS=Saccharomyces cerevisiae (strain ATCC 204508 / S288c) GN=HSP31 PE=1 SV=1	hypothetical protein SERLA73DRAFT_120613 [Serpula lacrymans var. lacrymans S7.3]
WCO001489.1	scaffold12	-	778,809 -778,886	U2 small nuclear ribonucleoprotein B'' OS=Homo sapiens GN=SNRPB2 PE=1 SV=1	hypothetical protein SERLA73DRAFT_177630 [Serpula lacrymans var. lacrymans S7.3]
WCO001498.1	scaffold12	+	803,734 -803,791	Probable beta-mannosidase B OS=Aspergillus flavus (strain ATCC 200026 / FGSC A1120 / NRRL 3357 / JCM 12722 / SRRC 167) GN=mndB PE=3 SV=1	glycoside hydrolase family 2 protein [Schizophyllum commune H4-8]
WCO001498.1	scaffold12	+	803,910 -803,964	Probable beta-mannosidase B OS=Aspergillus flavus (strain ATCC 200026 / FGSC A1120 / NRRL 3357 / JCM 12722 / SRRC 167) GN=mndB PE=3 SV=1	glycoside hydrolase family 2 protein [Schizophyllum commune H4-8]
WCO001498.1	scaffold12	+	804,402 -804,468	Probable beta-mannosidase B OS=Aspergillus flavus (strain ATCC 200026 / FGSC A1120 / NRRL 3357 / JCM 12722 / SRRC 167) GN=mndB PE=3 SV=1	glycoside hydrolase family 2 protein [Schizophyllum commune H4-8]
WCO001507.1	scaffold12	+	832,101 -832,162	Uncharacterized ATPase YjoB OS=Bacillus subtilis GN=yjoB PE=1 SV=1	ATP-dependent Zn protease [Coprinopsis cinerea okayama7#130]
WCO001510.1	scaffold12	-	841,026 -841,092	ADP-ribosylation factor OS=Cryptococcus neoformans GN=ARF PE=1 SV=3	ADP-ribosylation facter [Schizophyllum commune H4-8]
WCO001523.1	scaffold12	-	883,680 -883,811	RNA polymerase I-specific transcription initiation factor rrn11 OS=Schizosaccharomyces pombe (strain ATCC 38366 / 972) GN=rrn11 PE=2 SV=1	hypothetical protein SERLA73DRAFT_177941 [Serpula lacrymans var. lacrymans S7.3]
WCO001524.1	scaffold12	+	885,191 -885,246	#N/A	hypothetical protein SERLA73DRAFT_177939 [Serpula lacrymans var. lacrymans S7.3]
WCO001528.2	scaffold120	+	10,511 -10,566	#N/A	hypothetical protein SERLA73DRAFT_57918 [Serpula lacrymans var. lacrymans S7.3]
WCO001548.1	scaffold123	-	20,721 -20,779	#N/A	#N/A
WCO001568.1	scaffold129	+	6361 -6426	#N/A	hypothetical protein CC1G_09515 [Coprinopsis cinerea okayama7#130]
WCO001586.2	scaffold13	+	126,223 -126,284	#N/A	hypothetical protein SERLA73DRAFT_57918 [Serpula lacrymans var. lacrymans S7.3]
WCO001586.2	scaffold13	+	126,837 -126,892	#N/A	hypothetical protein SERLA73DRAFT_57918 [Serpula lacrymans var. lacrymans S7.3]
WCO001598.3	scaffold13	-	194,459 -194,517	#N/A	hypothetical protein SCHCODRAFT_110303 [Schizophyllum commune H4-8]
WCO001615.1	scaffold13	+	271,401 -271,456	Adenylyltransferase and sulfurtransferase MOCS3 OS=Culex quinquefasciatus GN=CPIJ001621 PE=3 SV=1	hypothetical protein SERLA73DRAFT_181808 [Serpula lacrymans var. lacrymans S7.3]
WCO001618.1	scaffold13	-	276,869 -276,921	Protein argonaute-1 OS=Homo sapiens GN=EIF2C1 PE=1 SV=3	hypothetical protein SERLA73DRAFT_177463 [Serpula lacrymans var. lacrymans S7.3]
WCO001621.1	scaffold13	-	301,609 -301,663	#N/A	hypothetical protein SERLA73DRAFT_168593 [Serpula lacrymans var. lacrymans S7.3]
WCO001621.1	scaffold13	-	301,992 -302,052	#N/A	hypothetical protein SERLA73DRAFT_168593 [Serpula lacrymans var. lacrymans S7.3]
WCO001631.1	scaffold13	-	387,632 -387,684	Oligopeptide transporter 3 OS=Arabidopsis thaliana GN=OPT3 PE=2 SV=3	peptide transporter MTD1 [Coprinopsis cinerea okayama7#130]
WCO001631.1	scaffold13	-	387,713 -387,774	Oligopeptide transporter 3 OS=Arabidopsis thaliana GN=OPT3 PE=2 SV=3	peptide transporter MTD1 [Coprinopsis cinerea okayama7#130]
WCO001631.1	scaffold13	-	387,899 -387,953	Oligopeptide transporter 3 OS=Arabidopsis thaliana GN=OPT3 PE=2 SV=3	peptide transporter MTD1 [Coprinopsis cinerea okayama7#130]
WCO001631.1	scaffold13	-	389,238 -389,289	Oligopeptide transporter 3 OS=Arabidopsis thaliana GN=OPT3 PE=2 SV=3	peptide transporter MTD1 [Coprinopsis cinerea okayama7#130]
WCO001636.1	scaffold13	+	407,003 -407,062	#N/A	hypothetical protein SERLA73DRAFT_168393 [Serpula lacrymans var. lacrymans S7.3]
WCO001644.1	scaffold13	-	428,816 -428,870	Formamidase OS=Methylophilus methylotrophus GN=fmdA PE=1 SV=1	hypothetical protein SERLA73DRAFT_73930 [Serpula lacrymans var. lacrymans S7.3]
WCO001644.1	scaffold13	-	429,464 -429,522	Formamidase OS=Methylophilus methylotrophus GN=fmdA PE=1 SV=1	hypothetical protein SERLA73DRAFT_73930 [Serpula lacrymans var. lacrymans S7.3]
WCO001647.1	scaffold13	+	435,775 -435,838	#N/A	hypothetical protein SERLA73DRAFT_181151 [Serpula lacrymans var. lacrymans S7.3]
WCO001653.2	scaffold13	+	457,135 -457,199	#N/A	hypothetical protein SERLA73DRAFT_181152 [Serpula lacrymans var. lacrymans S7.3]
WCO001656.2	scaffold13	-	465,583 -465,638	#N/A	#N/A
WCO001658.1	scaffold13	+	472,476 -472,529	Protein FAM63A OS=Danio rerio GN=fam63a PE=3 SV=1	hypothetical protein SERLA73DRAFT_182396 [Serpula lacrymans var. lacrymans S7.3]
WCO001670.1	scaffold13	+	513,998 -514,050	#N/A	hypothetical protein SERLA73DRAFT_160816 [Serpula lacrymans var. lacrymans S7.3]
WCO001672.2	scaffold13	+	518,665 -518,726	L-aminoadipate-semialdehyde dehydrogenase OS=Schizosaccharomyces pombe (strain ATCC 38366 / 972) GN=lys1 PE=1 SV=3	hypothetical protein SERLA73DRAFT_101841 [Serpula lacrymans var. lacrymans S7.3]
WCO001672.2	scaffold13	+	519,708 -519,765	L-aminoadipate-semialdehyde dehydrogenase OS=Schizosaccharomyces pombe (strain ATCC 38366 / 972) GN=lys1 PE=1 SV=3	hypothetical protein SERLA73DRAFT_101841 [Serpula lacrymans var. lacrymans S7.3]
WCO001673.1	scaffold13	+	522,978 -523,247	#N/A	hypothetical protein SCHCODRAFT_235998 [Schizophyllum commune H4-8]
WCO001673.1	scaffold13	+	523,892 -523,944	#N/A	hypothetical protein SCHCODRAFT_235998 [Schizophyllum commune H4-8]
WCO001673.1	scaffold13	+	524,064 -524,116	#N/A	hypothetical protein SCHCODRAFT_235998 [Schizophyllum commune H4-8]
WCO001678.1	scaffold13	-	542,090 -542,141	Putative acyl-CoA synthetase YngI OS=Bacillus subtilis GN=yngI PE=3 SV=1	hypothetical protein SERLADRAFT_412932 [Serpula lacrymans var. lacrymans S7.9]
WCO001678.1	scaffold13	-	542,241 -542,294	Putative acyl-CoA synthetase YngI OS=Bacillus subtilis GN=yngI PE=3 SV=1	hypothetical protein SERLADRAFT_412932 [Serpula lacrymans var. lacrymans S7.9]
WCO001678.1	scaffold13	-	542,408 -542,465	Putative acyl-CoA synthetase YngI OS=Bacillus subtilis GN=yngI PE=3 SV=1	hypothetical protein SERLADRAFT_412932 [Serpula lacrymans var. lacrymans S7.9]
WCO001678.1	scaffold13	-	543,798 -543,851	Putative acyl-CoA synthetase YngI OS=Bacillus subtilis GN=yngI PE=3 SV=1	hypothetical protein SERLADRAFT_412932 [Serpula lacrymans var. lacrymans S7.9]
WCO001679.1	scaffold13	-	547,043 -547,105	Probable acid phosphatase SPBC4.06 OS=Schizosaccharomyces pombe (strain ATCC 38366 / 972) GN=SPBC4.06 PE=2 SV=1	hypothetical protein SCHCODRAFT_59683 [Schizophyllum commune H4-8]
WCO001679.1	scaffold13	-	547,724 -547,808	Probable acid phosphatase SPBC4.06 OS=Schizosaccharomyces pombe (strain ATCC 38366 / 972) GN=SPBC4.06 PE=2 SV=1	hypothetical protein SCHCODRAFT_59683 [Schizophyllum commune H4-8]
WCO001679.1	scaffold13	-	548,173 -548,254	Probable acid phosphatase SPBC4.06 OS=Schizosaccharomyces pombe (strain ATCC 38366 / 972) GN=SPBC4.06 PE=2 SV=1	hypothetical protein SCHCODRAFT_59683 [Schizophyllum commune H4-8]
WCO001681.1	scaffold13	+	553,013 -553,069	Exocyst complex component 2 OS=Arabidopsis thaliana GN=SEC5A PE=1 SV=1	hypothetical protein SERLA73DRAFT_79556 [Serpula lacrymans var. lacrymans S7.3]
WCO001681.1	scaffold13	+	553,151 -553,203	Exocyst complex component 2 OS=Arabidopsis thaliana GN=SEC5A PE=1 SV=1	hypothetical protein SERLA73DRAFT_79556 [Serpula lacrymans var. lacrymans S7.3]
WCO001682.2	scaffold13	+	559,014 -559,066	Uncharacterized J domain-containing protein C63.03 OS=Schizosaccharomyces pombe (strain ATCC 38366 / 972) GN=SPCC63.03 PE=2 SV=1	hypothetical protein SERLADRAFT_412936 [Serpula lacrymans var. lacrymans S7.9]
WCO001682.2	scaffold13	+	559,394 -559,445	Uncharacterized J domain-containing protein C63.03 OS=Schizosaccharomyces pombe (strain ATCC 38366 / 972) GN=SPCC63.03 PE=2 SV=1	hypothetical protein SERLADRAFT_412936 [Serpula lacrymans var. lacrymans S7.9]
WCO001683.1	scaffold13	-	566,812 -566,901	A/G-specific adenine DNA glycosylase OS=Rattus norvegicus GN=Mutyh PE=2 SV=1	hypothetical protein SERLA73DRAFT_164044 [Serpula lacrymans var. lacrymans S7.3]
WCO001683.1	scaffold13	-	567,330 -567,388	A/G-specific adenine DNA glycosylase OS=Rattus norvegicus GN=Mutyh PE=2 SV=1	hypothetical protein SERLA73DRAFT_164044 [Serpula lacrymans var. lacrymans S7.3]
WCO001684.1	scaffold13	+	568,808 -568,863	#N/A	hypothetical protein SERLADRAFT_417910 [Serpula lacrymans var. lacrymans S7.9]
WCO001685.2	scaffold13	+	572,356 -572,414	#N/A	#N/A
WCO001685.2	scaffold13	+	572,477 -572,534	#N/A	#N/A
WCO001685.2	scaffold13	+	572,626 -572,677	#N/A	#N/A
WCO001687.1	scaffold13	+	584,502 -584,555	Nucleoporin seh1 OS=Schizosaccharomyces pombe (strain ATCC 38366 / 972) GN=seh1 PE=1 SV=1	hypothetical protein SERLA73DRAFT_174926 [Serpula lacrymans var. lacrymans S7.3]
WCO001688.1	scaffold13	+	587,619 -587,673	#N/A	hypothetical protein SERLA73DRAFT_110601 [Serpula lacrymans var. lacrymans S7.3]
WCO001697.1	scaffold13	-	655,255 -655,306	#N/A	#N/A
WCO001721.1	scaffold13	+	786,143 -786,197	Probable glycosidase C21B10.07 OS=Schizosaccharomyces pombe (strain ATCC 38366 / 972) GN=SPBC21B10.07 PE=2 SV=1	glycoside hydrolase family 16 protein [Schizophyllum commune H4-8]
WCO001721.1	scaffold13	+	786,797 -786,852	Probable glycosidase C21B10.07 OS=Schizosaccharomyces pombe (strain ATCC 38366 / 972) GN=SPBC21B10.07 PE=2 SV=1	glycoside hydrolase family 16 protein [Schizophyllum commune H4-8]
WCO001728.1	scaffold13	+	825,873 -825,926	Uncharacterized amino-acid permease C15C4.04c OS=Schizosaccharomyces pombe (strain ATCC 38366 / 972) GN=SPBC15C4.04c PE=2 SV=1	hypothetical protein SERLA73DRAFT_185320 [Serpula lacrymans var. lacrymans S7.3]
WCO001734.1	scaffold13	+	855,641 -855,711	#N/A	hypothetical protein CC1G_14985 [Coprinopsis cinerea okayama7#130]
WCO001734.1	scaffold13	+	855,757 -855,869	#N/A	hypothetical protein CC1G_14985 [Coprinopsis cinerea okayama7#130]
WCO001735.1	scaffold13	-	867,552 -867,606	#N/A	hypothetical protein CC1G_03437 [Coprinopsis cinerea okayama7#130]
WCO001735.1	scaffold13	-	869,309 -869,360	#N/A	hypothetical protein CC1G_03437 [Coprinopsis cinerea okayama7#130]
WCO001735.1	scaffold13	-	869,377 -869,430	#N/A	hypothetical protein CC1G_03437 [Coprinopsis cinerea okayama7#130]
WCO001749.1	scaffold13	-	921,498 -921,558	Uncharacterized protein C12C2.04 OS=Schizosaccharomyces pombe (strain ATCC 38366 / 972) GN=SPBC12C2.04 PE=2 SV=1	hypothetical protein CNM02580 [Cryptococcus neoformans var. neoformans JEC21]
WCO001749.1	scaffold13	-	921,749 -921,809	Uncharacterized protein C12C2.04 OS=Schizosaccharomyces pombe (strain ATCC 38366 / 972) GN=SPBC12C2.04 PE=2 SV=1	hypothetical protein CNM02580 [Cryptococcus neoformans var. neoformans JEC21]
WCO001749.1	scaffold13	-	922,684 -922,745	Uncharacterized protein C12C2.04 OS=Schizosaccharomyces pombe (strain ATCC 38366 / 972) GN=SPBC12C2.04 PE=2 SV=1	hypothetical protein CNM02580 [Cryptococcus neoformans var. neoformans JEC21]
WCO001753.1	scaffold13	-	933,722 -933,785	Uncharacterized oxidoreductase C736.13 OS=Schizosaccharomyces pombe (strain ATCC 38366 / 972) GN=SPCC736.13 PE=2 SV=1	hypothetical protein SERLADRAFT_363532 [Serpula lacrymans var. lacrymans S7.9]
WCO001753.1	scaffold13	-	934,503 -934,554	Uncharacterized oxidoreductase C736.13 OS=Schizosaccharomyces pombe (strain ATCC 38366 / 972) GN=SPCC736.13 PE=2 SV=1	hypothetical protein SERLADRAFT_363532 [Serpula lacrymans var. lacrymans S7.9]
WCO001753.1	scaffold13	-	934,591 -934,664	Uncharacterized oxidoreductase C736.13 OS=Schizosaccharomyces pombe (strain ATCC 38366 / 972) GN=SPCC736.13 PE=2 SV=1	hypothetical protein SERLADRAFT_363532 [Serpula lacrymans var. lacrymans S7.9]
WCO001754.1	scaffold13	+	939,611 -939,669	Probable E3 ubiquitin protein ligase C167.07c OS=Schizosaccharomyces pombe (strain ATCC 38366 / 972) GN=SPAC167.07c PE=2 SV=1	ubiquitin protein ligase [Coprinopsis cinerea okayama7#130]
WCO001757.6	scaffold13	+	955,776 -955,828	Zinc transporter ZIP9-B OS=Xenopus laevis GN=slc39a9-b PE=2 SV=1	hypothetical protein CC1G_02991 [Coprinopsis cinerea okayama7#130]
WCO001757.6	scaffold13	+	955,905 -956,832	Zinc transporter ZIP9-B OS=Xenopus laevis GN=slc39a9-b PE=2 SV=1	hypothetical protein CC1G_02991 [Coprinopsis cinerea okayama7#130]
WCO001765.1	scaffold13	+	997,537 -997,589	Tripeptidyl-peptidase SED1 OS=Arthroderma otae (strain CBS 113480) GN=SED1 PE=3 SV=1	hypothetical protein SERLA73DRAFT_167028 [Serpula lacrymans var. lacrymans S7.3]
WCO001768.1	scaffold13	+	1,006,952 -1,007,006	Neutral ceramidase OS=Arabidopsis thaliana GN=At2g38010 PE=3 SV=1	hypothetical protein SERLA73DRAFT_178361 [Serpula lacrymans var. lacrymans S7.3]
WCO001769.8	scaffold13	-	1,021,539 -1,021,601	Interferon-induced GTP-binding protein Mx OS=Dicentrarchus labrax GN=mx PE=2 SV=2	hypothetical protein SERLADRAFT_414278 [Serpula lacrymans var. lacrymans S7.9]
WCO001772.1	scaffold13	+	1,036,786 -1,036,838	CTD kinase subunit gamma OS=Schizosaccharomyces pombe (strain ATCC 38366 / 972) GN=ctk3 PE=2 SV=1	hypothetical protein SERLA73DRAFT_104838 [Serpula lacrymans var. lacrymans S7.3]
WCO001772.1	scaffold13	+	1,036,939 -1,037,194	CTD kinase subunit gamma OS=Schizosaccharomyces pombe (strain ATCC 38366 / 972) GN=ctk3 PE=2 SV=1	hypothetical protein SERLA73DRAFT_104838 [Serpula lacrymans var. lacrymans S7.3]
WCO001787.6	scaffold13	+	1,133,444 -1,133,508	Cytochrome P450 71A19 OS=Arabidopsis thaliana GN=CYP71A19 PE=2 SV=1	cytochrome P450 [Postia placenta]
WCO001788.2	scaffold13	-	1,134,299 -1,134,367	#N/A	hypothetical protein CC1G_11023 [Coprinopsis cinerea okayama7#130]
WCO001794.1	scaffold13	+	1,161,234 -1,161,301	Probable beta-glucosidase L OS=Neosartorya fumigata (strain CEA10 / CBS 144.89 / FGSC A1163) GN=bglL PE=3 SV=1	hypothetical protein SERLADRAFT_446061 [Serpula lacrymans var. lacrymans S7.9]
WCO001794.1	scaffold13	+	1,162,035 -1,162,211	Probable beta-glucosidase L OS=Neosartorya fumigata (strain CEA10 / CBS 144.89 / FGSC A1163) GN=bglL PE=3 SV=1	hypothetical protein SERLADRAFT_446061 [Serpula lacrymans var. lacrymans S7.9]
WCO001794.1	scaffold13	+	1,162,894 -1,162,955	Probable beta-glucosidase L OS=Neosartorya fumigata (strain CEA10 / CBS 144.89 / FGSC A1163) GN=bglL PE=3 SV=1	hypothetical protein SERLADRAFT_446061 [Serpula lacrymans var. lacrymans S7.9]
WCO001797.1	scaffold13	-	1,172,080 -1,172,142	Meiotically up-regulated gene 137 protein OS=Schizosaccharomyces pombe (strain ATCC 38366 / 972) GN=mug137 PE=1 SV=1	hypothetical protein SERLA73DRAFT_165839 [Serpula lacrymans var. lacrymans S7.3]
WCO001799.1	scaffold13	+	1,175,818 -1,175,882	Ribosomal large subunit pseudouridine synthase D OS=Borrelia burgdorferi GN=rluD PE=3 SV=2	hypothetical protein SERLA73DRAFT_165833 [Serpula lacrymans var. lacrymans S7.3]
WCO001824.1	scaffold13	+	1,260,419 -1,260,470	Uncharacterized zinc-type alcohol dehydrogenase-like protein YbdR OS=Escherichia coli (strain K12) GN=ybdR PE=3 SV=1	hypothetical protein SERLA73DRAFT_91326 [Serpula lacrymans var. lacrymans S7.3]
WCO001826.1	scaffold13	+	1,265,847 -1,265,898	Dynactin subunit 6 OS=Nematostella vectensis GN=dctn6 PE=3 SV=1	hypothetical protein SERLA73DRAFT_175229 [Serpula lacrymans var. lacrymans S7.3]
WCO001833.1	scaffold13	-	1,291,330 -1,291,384	6-phosphogluconate dehydrogenase, decarboxylating OS=Synechocystis sp. (strain ATCC 27184 / PCC 6803 / N-1) GN=gnd PE=3 SV=1	6-phosphogluconate dehydrogenase, decarboxylating [Aspergillus oryzae RIB40]
WCO001834.1	scaffold13	-	1,292,901 -1,292,952	Mitogen-activated protein kinase CPK1 OS=Cryptococcus neoformans GN=CPK1 PE=3 SV=1	hypothetical protein SCHCODRAFT_17138 [Schizophyllum commune H4-8]
WCO001838.2	scaffold13	-	1,303,439 -1,303,503	#N/A	hypothetical protein SERLA73DRAFT_178507 [Serpula lacrymans var. lacrymans S7.3]
WCO001838.2	scaffold13	-	1,303,926 -1,303,983	#N/A	hypothetical protein SERLA73DRAFT_178507 [Serpula lacrymans var. lacrymans S7.3]
WCO001841.1	scaffold13	+	1,314,282 -1,314,336	#N/A	hypothetical protein CC1G_02442 [Coprinopsis cinerea okayama7#130]
WCO001854.1	scaffold13	-	1,374,864 -1,375,221	#N/A	hypothetical protein SERLA73DRAFT_161860 [Serpula lacrymans var. lacrymans S7.3]
WCO001865.1	scaffold13	+	1,428,688 -1,428,750	Ubiquitin-like-specific protease 2 OS=Schizosaccharomyces pombe (strain ATCC 38366 / 972) GN=ulp2 PE=1 SV=1	hypothetical protein CC1G_03439 [Coprinopsis cinerea okayama7#130]
WCO001865.1	scaffold13	+	1,429,810 -1,429,862	Ubiquitin-like-specific protease 2 OS=Schizosaccharomyces pombe (strain ATCC 38366 / 972) GN=ulp2 PE=1 SV=1	hypothetical protein CC1G_03439 [Coprinopsis cinerea okayama7#130]
WCO001866.1	scaffold13	-	1,439,861 -1,439,916	SUMO-activating enzyme subunit 1 OS=Xenopus tropicalis GN=sae1 PE=2 SV=1	hypothetical protein SERLA73DRAFT_183447 [Serpula lacrymans var. lacrymans S7.3]
WCO001867.1	scaffold13	-	1,443,833 -1,444,055	Transcriptional activator protein acu-15 OS=Neurospora crassa GN=acu-15 PE=1 SV=2	hypothetical protein SERLADRAFT_450312 [Serpula lacrymans var. lacrymans S7.9]
WCO001889.2	scaffold137	-	6930 -6982	NADPH-dependent 1-acyldihydroxyacetone phosphate reductase OS=Saccharomyces cerevisiae (strain ATCC 204508 / S288c) GN=AYR1 PE=1 SV=1	hypothetical protein MGG_12983 [Magnaporthe oryzae 70-15]
WCO001890.1	scaffold137	+	9587 -9640	Cytochrome P450 67 (Fragment) OS=Uromyces fabae GN=CYP67 PE=2 SV=1	cytochrome P450 [Postia placenta]
WCO001894.1	scaffold138	-	5239 -5296	RING-H2 finger protein ATL48 OS=Arabidopsis thaliana GN=ATL48 PE=2 SV=2	hypothetical protein CGB_A9250W [Cryptococcus gattii WM276]
WCO001900.1	scaffold14	+	8853 -8905	Metacaspase-1A OS=Neosartorya fischeri (strain ATCC 1020 / DSM 3700 / FGSC A1164 / NRRL 181) GN=casA PE=3 SV=2	hypothetical protein SERLA73DRAFT_175525 [Serpula lacrymans var. lacrymans S7.3]
WCO001900.1	scaffold14	+	10,425 -10,480	Metacaspase-1A OS=Neosartorya fischeri (strain ATCC 1020 / DSM 3700 / FGSC A1164 / NRRL 181) GN=casA PE=3 SV=2	hypothetical protein SERLA73DRAFT_175525 [Serpula lacrymans var. lacrymans S7.3]
WCO001902.3	scaffold14	+	19,881 -19,936	#N/A	#N/A
WCO001917.1	scaffold14	-	64,968 -65,027	Glucan 1,3-beta-glucosidase 3 OS=Schizosaccharomyces pombe (strain ATCC 38366 / 972) GN=exg3 PE=2 SV=1	glycoside hydrolase family 5 protein [Serpula lacrymans var. lacrymans S7.9]
WCO001917.1	scaffold14	-	66,039 -66,356	Glucan 1,3-beta-glucosidase 3 OS=Schizosaccharomyces pombe (strain ATCC 38366 / 972) GN=exg3 PE=2 SV=1	glycoside hydrolase family 5 protein [Serpula lacrymans var. lacrymans S7.9]
WCO001928.1	scaffold14	+	119,636 -119,689	Rhamnolipids biosynthesis 3-oxoacyl-[acyl-carrier-protein] reductase OS=Pseudomonas aeruginosa GN=rhlG PE=1 SV=1	hypothetical protein SERLADRAFT_457987 [Serpula lacrymans var. lacrymans S7.9]
WCO001935.1	scaffold14	+	159,290 -159,346	Putative NADPH dehydrogenase C23G7.10c OS=Schizosaccharomyces pombe (strain ATCC 38366 / 972) GN=SPBC23G7.10c PE=2 SV=1	hypothetical protein SERLA73DRAFT_165519 [Serpula lacrymans var. lacrymans S7.3]
WCO001939.1	scaffold14	+	170,006 -170,249	Uncharacterized RNA-binding protein C328.05 OS=Schizosaccharomyces pombe (strain ATCC 38366 / 972) GN=SPAC328.05 PE=2 SV=2	hypothetical protein SERLA73DRAFT_84149 [Serpula lacrymans var. lacrymans S7.3]
WCO001944.1	scaffold14	-	189,397 -189,449	Mitochondrial acidic protein mam33 OS=Schizosaccharomyces pombe (strain ATCC 38366 / 972) GN=SPBC776.07 PE=2 SV=1	hypothetical protein SERLA73DRAFT_175685 [Serpula lacrymans var. lacrymans S7.3]
WCO001946.1	scaffold14	-	196,963 -197,136	#N/A	hypothetical protein CC1G_03662 [Coprinopsis cinerea okayama7#130]
WCO001947.1	scaffold14	-	199,042 -199,098	Putative NADPH dehydrogenase C23G7.10c OS=Schizosaccharomyces pombe (strain ATCC 38366 / 972) GN=SPBC23G7.10c PE=2 SV=1	hypothetical protein SERLA73DRAFT_165519 [Serpula lacrymans var. lacrymans S7.3]
WCO001954.1	scaffold14	-	246,499 -246,552	UDP-glucose:glycoprotein glucosyltransferase OS=Schizosaccharomyces pombe (strain ATCC 38366 / 972) GN=gpt1 PE=1 SV=2	glycosyltransferase family 24 protein [Schizophyllum commune H4-8]
WCO001959.1	scaffold14	-	281,278 -281,332	#N/A	hypothetical protein CC1G_11877 [Coprinopsis cinerea okayama7#130]
WCO001960.1	scaffold14	+	291,543 -291,597	Adenylosuccinate lyase OS=Saccharomyces cerevisiae (strain ATCC 204508 / S288c) GN=ADE13 PE=1 SV=1	hypothetical protein SERLA73DRAFT_176452 [Serpula lacrymans var. lacrymans S7.3]
WCO001962.1	scaffold14	-	298,880 -298,937	Putative aryl-alcohol dehydrogenase C977.14c OS=Schizosaccharomyces pombe (strain ATCC 38366 / 972) GN=SPAC977.14c PE=1 SV=1	aryl-alcohol dehydrogenase [Coprinopsis cinerea okayama7#130]
WCO001962.1	scaffold14	-	298,995 -299,060	Putative aryl-alcohol dehydrogenase C977.14c OS=Schizosaccharomyces pombe (strain ATCC 38366 / 972) GN=SPAC977.14c PE=1 SV=1	aryl-alcohol dehydrogenase [Coprinopsis cinerea okayama7#130]
WCO001962.1	scaffold14	-	299,135 -299,194	Putative aryl-alcohol dehydrogenase C977.14c OS=Schizosaccharomyces pombe (strain ATCC 38366 / 972) GN=SPAC977.14c PE=1 SV=1	aryl-alcohol dehydrogenase [Coprinopsis cinerea okayama7#130]
WCO001962.1	scaffold14	-	299,246 -299,304	Putative aryl-alcohol dehydrogenase C977.14c OS=Schizosaccharomyces pombe (strain ATCC 38366 / 972) GN=SPAC977.14c PE=1 SV=1	aryl-alcohol dehydrogenase [Coprinopsis cinerea okayama7#130]
WCO001962.1	scaffold14	-	299,406 -299,459	Putative aryl-alcohol dehydrogenase C977.14c OS=Schizosaccharomyces pombe (strain ATCC 38366 / 972) GN=SPAC977.14c PE=1 SV=1	aryl-alcohol dehydrogenase [Coprinopsis cinerea okayama7#130]
WCO001962.1	scaffold14	-	299,762 -299,813	Putative aryl-alcohol dehydrogenase C977.14c OS=Schizosaccharomyces pombe (strain ATCC 38366 / 972) GN=SPAC977.14c PE=1 SV=1	aryl-alcohol dehydrogenase [Coprinopsis cinerea okayama7#130]
WCO001962.1	scaffold14	-	300,142 -300,206	Putative aryl-alcohol dehydrogenase C977.14c OS=Schizosaccharomyces pombe (strain ATCC 38366 / 972) GN=SPAC977.14c PE=1 SV=1	aryl-alcohol dehydrogenase [Coprinopsis cinerea okayama7#130]
WCO001963.1	scaffold14	-	301,574 -301,626	Glucose 1-dehydrogenase A OS=Bacillus megaterium GN=gdhA PE=3 SV=1	NAD dependent epimerase/dehydratase [Coprinopsis cinerea okayama7#130]
WCO001967.1	scaffold14	+	317,010 -317,081	Protein ABC1 homolog, mitochondrial OS=Schizosaccharomyces pombe (strain ATCC 38366 / 972) GN=abc1 PE=2 SV=1	hypothetical protein SERLA73DRAFT_165817 [Serpula lacrymans var. lacrymans S7.3]
WCO001968.1	scaffold14	-	324,206 -324,259	Methylene-fatty-acyl-phospholipid synthase OS=Saccharomyces cerevisiae (strain ATCC 204508 / S288c) GN=OPI3 PE=1 SV=1	glycoside hydrolase family 78 protein [Serpula lacrymans var. lacrymans S7.9]
WCO001999.1	scaffold14	-	472,498 -472,556	Protein dml1 OS=Neosartorya fischeri (strain ATCC 1020 / DSM 3700 / FGSC A1164 / NRRL 181) GN=dml1 PE=3 SV=1	hypothetical protein SERLA73DRAFT_79412 [Serpula lacrymans var. lacrymans S7.3]
WCO002000.1	scaffold14	+	476,361 -476,442	UPF0364 protein C1393.13 OS=Schizosaccharomyces pombe (strain ATCC 38366 / 972) GN=SPCC1393.13 PE=2 SV=1	DUF89 domain-containing protein [Coprinopsis cinerea okayama7#130]
WCO002001.1	scaffold14	-	477,181 -477,233	Probable leucine aminopeptidase MCYG_08380 OS=Arthroderma otae (strain CBS 113480) GN=MCYG_08380 PE=3 SV=1	hypothetical protein SERLADRAFT_459096 [Serpula lacrymans var. lacrymans S7.9]
WCO002006.1	scaffold14	+	492,929 -492,987	Urea active transporter OS=Saccharomyces cerevisiae (strain ATCC 204508 / S288c) GN=DUR3 PE=1 SV=2	hypothetical protein SERLA73DRAFT_108889 [Serpula lacrymans var. lacrymans S7.3]
WCO002009.2	scaffold14	-	501,867 -501,921	Aflatoxin B1 aldehyde reductase member 3 OS=Rattus norvegicus GN=Akr7a3 PE=1 SV=2	hypothetical protein MYCGRDRAFT_70252 [Mycosphaerella graminicola IPO323]
WCO002011.1	scaffold14	+	510,340 -510,391	#N/A	#N/A
WCO002011.1	scaffold14	+	510,966 -511,028	#N/A	#N/A
WCO002016.1	scaffold14	-	524,273 -524,341	#N/A	#N/A
WCO002019.2	scaffold14	+	541,489 -541,541	#N/A	protein kinase subdomain-containing protein PKL/ccin9 [Coprinopsis cinerea okayama7#130]
WCO002036.1	scaffold14	-	644,143 -644,199	#N/A	hypothetical protein SERLA73DRAFT_95386 [Serpula lacrymans var. lacrymans S7.3]
WCO002037.2	scaffold14	-	657,260 -657,311	Pre-mRNA-processing-splicing factor 8 OS=Mus musculus GN=Prpf8 PE=1 SV=2	hypothetical protein SERLADRAFT_356705 [Serpula lacrymans var. lacrymans S7.9]
WCO002040.1	scaffold14	-	673,447 -673,510	Uncharacterized protein C2F7.16c OS=Schizosaccharomyces pombe (strain ATCC 38366 / 972) GN=SPAC2F7.16c PE=2 SV=1	hypothetical protein SERLADRAFT_362129 [Serpula lacrymans var. lacrymans S7.9]
WCO002066.1	scaffold14	-	826,574 -826,625	WD repeat-containing protein slp1 OS=Schizosaccharomyces pombe (strain ATCC 38366 / 972) GN=slp1 PE=1 SV=1	hypothetical protein SERLADRAFT_434615 [Serpula lacrymans var. lacrymans S7.9]
WCO002068.1	scaffold14	+	832,805 -832,857	#N/A	glycoside hydrolase family 115 protein [Serpula lacrymans var. lacrymans S7.3]
WCO002070.1	scaffold140	+	7518 -7579	#N/A	#N/A
WCO002075.1	scaffold142	+	10,064 -10,116	#N/A	hypothetical protein SCHCODRAFT_54550 [Schizophyllum commune H4-8]
WCO002082.1	scaffold145	+	4743 -4796	#N/A	hypothetical protein SCHCODRAFT_109245 [Schizophyllum commune H4-8]
WCO002088.1	scaffold149	-	31,127 -31,200	Uncharacterized amino-acid permease C1039.01 OS=Schizosaccharomyces pombe (strain ATCC 38366 / 972) GN=SPAC1039.01 PE=2 SV=1	hypothetical protein SERLA73DRAFT_165793 [Serpula lacrymans var. lacrymans S7.3]
WCO002089.3	scaffold15	-	1367 -1425	Pentachlorophenol 4-monooxygenase OS=Sphingobium chlorophenolicum GN=pcpB PE=1 SV=4	hypothetical protein SERLA73DRAFT_72393 [Serpula lacrymans var. lacrymans S7.3]
WCO002102.1	scaffold15	-	111,014 -111,065	Benzoate 4-monooxygenase OS=Aspergillus niger GN=bphA PE=1 SV=1	cytochrome P450 [Postia placenta]
WCO002102.1	scaffold15	-	111,623 -111,685	Benzoate 4-monooxygenase OS=Aspergillus niger GN=bphA PE=1 SV=1	cytochrome P450 [Postia placenta]
WCO002102.1	scaffold15	-	112,131 -112,193	Benzoate 4-monooxygenase OS=Aspergillus niger GN=bphA PE=1 SV=1	cytochrome P450 [Postia placenta]
WCO002102.1	scaffold15	-	112,224 -112,282	Benzoate 4-monooxygenase OS=Aspergillus niger GN=bphA PE=1 SV=1	cytochrome P450 [Postia placenta]
WCO002103.1	scaffold15	+	125,239 -125,292	Uncharacterized peptidase yuxL OS=Bacillus subtilis GN=yuxL PE=3 SV=3	peptidase S9 prolyl oligopeptidase active site domain protein [Ktedonobacter racemifer DSM 44963]
WCO002107.1	scaffold15	+	138,949 -139,008	UPF0662 protein YPL260W OS=Saccharomyces cerevisiae (strain ATCC 204508 / S288c) GN=YPL260W PE=1 SV=1	hypothetical protein SERLA73DRAFT_191749 [Serpula lacrymans var. lacrymans S7.3]
WCO002107.1	scaffold15	+	139,037 -139,103	UPF0662 protein YPL260W OS=Saccharomyces cerevisiae (strain ATCC 204508 / S288c) GN=YPL260W PE=1 SV=1	hypothetical protein SERLA73DRAFT_191749 [Serpula lacrymans var. lacrymans S7.3]
WCO002108.1	scaffold15	+	140,243 -140,452	UPF0662 protein C30C2.08 OS=Schizosaccharomyces pombe (strain ATCC 38366 / 972) GN=SPAC30C2.08 PE=2 SV=1	hypothetical protein SCHCODRAFT_256749 [Schizophyllum commune H4-8]
WCO002108.1	scaffold15	+	140,971 -141,145	UPF0662 protein C30C2.08 OS=Schizosaccharomyces pombe (strain ATCC 38366 / 972) GN=SPAC30C2.08 PE=2 SV=1	hypothetical protein SCHCODRAFT_256749 [Schizophyllum commune H4-8]
WCO002108.1	scaffold15	+	141,810 -141,939	UPF0662 protein C30C2.08 OS=Schizosaccharomyces pombe (strain ATCC 38366 / 972) GN=SPAC30C2.08 PE=2 SV=1	hypothetical protein SCHCODRAFT_256749 [Schizophyllum commune H4-8]
WCO002112.2	scaffold15	+	179,452 -179,508	#N/A	hypothetical protein CC1G_08794 [Coprinopsis cinerea okayama7#130]
WCO002112.2	scaffold15	+	180,118 -180,352	#N/A	hypothetical protein CC1G_08794 [Coprinopsis cinerea okayama7#130]
WCO002115.1	scaffold15	+	210,786 -210,838	Probable dolichyl-phosphate-mannose--glycolipid alpha-mannosyltransferase OS=Dictyostelium discoideum GN=alg3 PE=3 SV=1	transcriptional factor B3 [Coprinopsis cinerea okayama7#130]
WCO002120.1	scaffold15	-	248,098 -248,152	L-rhamnose mutarotase OS=Bacteroides thetaiotaomicron GN=rhaM PE=3 SV=1	hypothetical protein SERLA73DRAFT_185964 [Serpula lacrymans var. lacrymans S7.3]
WCO002120.1	scaffold15	-	248,441 -248,504	L-rhamnose mutarotase OS=Bacteroides thetaiotaomicron GN=rhaM PE=3 SV=1	hypothetical protein SERLA73DRAFT_185964 [Serpula lacrymans var. lacrymans S7.3]
WCO002129.1	scaffold15	-	276,331 -276,383	Cutinase transcription factor 1 alpha OS=Fusarium solani subsp. pisi GN=CTF1-ALPHA PE=2 SV=1	hypothetical protein SERLA73DRAFT_99356 [Serpula lacrymans var. lacrymans S7.3]
WCO002136.1	scaffold15	-	298,079 -298,142	D-lactate dehydrogenase [cytochrome], mitochondrial OS=Kluyveromyces lactis (strain ATCC 8585 / CBS 2359 / DSM 70799 / NBRC 1267 / NRRL Y-1140 / WM37) GN=DLD1 PE=3 SV=2	hypothetical protein SERLA73DRAFT_144955 [Serpula lacrymans var. lacrymans S7.3]
WCO002140.1	scaffold15	+	312,404 -312,465	RWD domain-containing protein 1 OS=Homo sapiens GN=RWDD1 PE=1 SV=1	hypothetical protein SCHCODRAFT_232675 [Schizophyllum commune H4-8]
WCO002140.1	scaffold15	+	312,597 -312,648	RWD domain-containing protein 1 OS=Homo sapiens GN=RWDD1 PE=1 SV=1	hypothetical protein SCHCODRAFT_232675 [Schizophyllum commune H4-8]
WCO002141.1	scaffold15	-	313,985 -314,037	Putative esterase YMR210W OS=Saccharomyces cerevisiae (strain ATCC 204508 / S288c) GN=YMR210W PE=1 SV=1	hypothetical protein SERLADRAFT_480712 [Serpula lacrymans var. lacrymans S7.9]
WCO002147.1	scaffold15	+	330,564 -330,619	Ribosome biogenesis protein NSA1 OS=Lodderomyces elongisporus (strain ATCC 11503 / CBS 2605 / JCM 1781 / NBRC 1676 / NRRL YB-4239) GN=NSA1 PE=3 SV=1	hypothetical protein SCHCODRAFT_50072 [Schizophyllum commune H4-8]
WCO002149.1	scaffold15	+	335,988 -336,044	Chymosin OS=Callithrix jacchus GN=CYM PE=1 SV=1	hypothetical protein SCHCODRAFT_105388 [Schizophyllum commune H4-8]
WCO002152.1	scaffold15	+	347,882 -347,942	Peflin OS=Xenopus laevis GN=pef1 PE=2 SV=1	hypothetical protein SERLA73DRAFT_185603 [Serpula lacrymans var. lacrymans S7.3]
WCO002152.1	scaffold15	+	348,713 -348,787	Peflin OS=Xenopus laevis GN=pef1 PE=2 SV=1	hypothetical protein SERLA73DRAFT_185603 [Serpula lacrymans var. lacrymans S7.3]
WCO002154.1	scaffold15	+	353,373 -353,432	Cyclin-L2 OS=Xenopus tropicalis GN=ccnl2 PE=2 SV=1	hypothetical protein SERLA73DRAFT_185577 [Serpula lacrymans var. lacrymans S7.3]
WCO002154.1	scaffold15	+	353,515 -353,577	Cyclin-L2 OS=Xenopus tropicalis GN=ccnl2 PE=2 SV=1	hypothetical protein SERLA73DRAFT_185577 [Serpula lacrymans var. lacrymans S7.3]
WCO002155.1	scaffold15	-	355,392 -355,480	#N/A	hypothetical protein SERLA73DRAFT_185611 [Serpula lacrymans var. lacrymans S7.3]
WCO002155.1	scaffold15	-	355,699 -355,880	#N/A	hypothetical protein SERLA73DRAFT_185611 [Serpula lacrymans var. lacrymans S7.3]
WCO002159.1	scaffold15	+	374,324 -374,378	Probable pyridoxine biosynthesis PDX1-like protein OS=Schizosaccharomyces pombe (strain ATCC 38366 / 972) GN=snz1 PE=1 SV=1	hypothetical protein SERLA73DRAFT_185580 [Serpula lacrymans var. lacrymans S7.3]
WCO002160.1	scaffold15	-	378,205 -378,260	Protein argonaute OS=Schizosaccharomyces pombe (strain ATCC 38366 / 972) GN=ago1 PE=1 SV=1	hypothetical protein SERLADRAFT_440858 [Serpula lacrymans var. lacrymans S7.9]
WCO002165.1	scaffold15	+	405,401 -405,461	Uncharacterized WD repeat-containing protein C126.01c OS=Schizosaccharomyces pombe (strain ATCC 38366 / 972) GN=SPCC126.01c PE=2 SV=2	hypothetical protein SERLADRAFT_440865 [Serpula lacrymans var. lacrymans S7.9]
WCO002175.1	scaffold15	-	433,764 -433,823	Brix domain-containing protein C1B9.03c OS=Schizosaccharomyces pombe (strain ATCC 38366 / 972) GN=SPAC1B9.03c PE=1 SV=2	rRNA binding protein [Coprinopsis cinerea okayama7#130]
WCO002182.1	scaffold15	-	448,419 -448,477	Phosphoglucomutase-2 OS=Schizosaccharomyces pombe (strain ATCC 38366 / 972) GN=SPCC1840.05c PE=1 SV=1	hypothetical protein SERLA73DRAFT_170549 [Serpula lacrymans var. lacrymans S7.3]
WCO002182.1	scaffold15	-	450,165 -450,221	Phosphoglucomutase-2 OS=Schizosaccharomyces pombe (strain ATCC 38366 / 972) GN=SPCC1840.05c PE=1 SV=1	hypothetical protein SERLA73DRAFT_170549 [Serpula lacrymans var. lacrymans S7.3]
WCO002182.1	scaffold15	-	450,917 -450,972	Phosphoglucomutase-2 OS=Schizosaccharomyces pombe (strain ATCC 38366 / 972) GN=SPCC1840.05c PE=1 SV=1	hypothetical protein SERLA73DRAFT_170549 [Serpula lacrymans var. lacrymans S7.3]
WCO002182.1	scaffold15	-	451,047 -451,113	Phosphoglucomutase-2 OS=Schizosaccharomyces pombe (strain ATCC 38366 / 972) GN=SPCC1840.05c PE=1 SV=1	hypothetical protein SERLA73DRAFT_170549 [Serpula lacrymans var. lacrymans S7.3]
WCO002183.1	scaffold15	-	452,647 -452,715	N-acetyl-D-glucosamine kinase OS=Dictyostelium discoideum GN=nagk PE=3 SV=2	hypothetical protein SERLADRAFT_334866 [Serpula lacrymans var. lacrymans S7.9]
WCO002189.1	scaffold15	-	478,507 -478,558	[3-methyl-2-oxobutanoate dehydrogenase [lipoamide]] kinase, mitochondrial OS=Bos taurus GN=BCKDK PE=2 SV=1	hypothetical protein SERLADRAFT_451685 [Serpula lacrymans var. lacrymans S7.9]
WCO002191.3	scaffold15	-	492,796 -492,869	#N/A	hypothetical protein SERLA73DRAFT_87350 [Serpula lacrymans var. lacrymans S7.3]
WCO002194.1	scaffold15	-	505,341 -505,395	Proto-oncogene tyrosine-protein kinase LCK OS=Mus musculus GN=Lck PE=1 SV=4	TKL/TKL-ccin protein kinase [Coprinopsis cinerea okayama7#130]
WCO002194.1	scaffold15	-	506,035 -506,086	Proto-oncogene tyrosine-protein kinase LCK OS=Mus musculus GN=Lck PE=1 SV=4	TKL/TKL-ccin protein kinase [Coprinopsis cinerea okayama7#130]
WCO002205.5	scaffold15	+	591,369 -591,420	High-affinity potassium transport protein OS=Saccharomyces bayanus GN=TRK1 PE=3 SV=1	hypothetical protein SCHCODRAFT_77793 [Schizophyllum commune H4-8]
WCO002205.5	scaffold15	+	592,945 -593,002	High-affinity potassium transport protein OS=Saccharomyces bayanus GN=TRK1 PE=3 SV=1	hypothetical protein SCHCODRAFT_77793 [Schizophyllum commune H4-8]
WCO002212.1	scaffold15	-	622,971 -623,026	#N/A	hypothetical protein SCHCODRAFT_110903 [Schizophyllum commune H4-8]
WCO002212.1	scaffold15	-	623,194 -623,255	#N/A	hypothetical protein SCHCODRAFT_110903 [Schizophyllum commune H4-8]
WCO002214.1	scaffold15	-	635,454 -635,505	Uncharacterized trans-sulfuration enzyme YHR112C OS=Saccharomyces cerevisiae (strain ATCC 204508 / S288c) GN=YHR112C PE=1 SV=1	cystathionine gamma-synthase [Coprinopsis cinerea okayama7#130]
WCO002216.1	scaffold15	-	642,036 -642,087	Peroxisomal adenine nucleotide transporter 1 OS=Ashbya gossypii (strain ATCC 10895 / CBS 109.51 / FGSC 9923 / NRRL Y-1056) GN=ANT1 PE=3 SV=1	hypothetical protein SERLA73DRAFT_133846 [Serpula lacrymans var. lacrymans S7.3]
WCO002217.1	scaffold15	-	645,754 -645,816	4-coumarate--CoA ligase 1 OS=Nicotiana tabacum GN=4CL1 PE=2 SV=1	hypothetical protein SERLA73DRAFT_160997 [Serpula lacrymans var. lacrymans S7.3]
WCO002218.1	scaffold15	+	649,760 -649,829	Probable 3-hydroxybutyryl-CoA dehydrogenase OS=Bacillus subtilis GN=mmgB PE=2 SV=1	hypothetical protein SCHCODRAFT_77841 [Schizophyllum commune H4-8]
WCO002219.1	scaffold15	-	655,487 -655,542	ATP-dependent RNA helicase CHL1 OS=Coccidioides immitis (strain RS) GN=CHL1 PE=3 SV=1	hypothetical protein SERLADRAFT_349743 [Serpula lacrymans var. lacrymans S7.9]
WCO002225.1	scaffold15	+	668,437 -668,501	#N/A	hypothetical protein CC1G_04551 [Coprinopsis cinerea okayama7#130]
WCO002226.2	scaffold15	+	671,684 -671,739	#N/A	hypothetical protein SERLA73DRAFT_167044 [Serpula lacrymans var. lacrymans S7.3]
WCO002233.1	scaffold15	+	747,420 -747,481	#N/A	#N/A
WCO002234.3	scaffold15	-	751,192 -751,245	Mitotic spindle checkpoint component mad3 OS=Schizosaccharomyces pombe (strain ATCC 38366 / 972) GN=mad3 PE=1 SV=2	hypothetical protein SERLA73DRAFT_102006 [Serpula lacrymans var. lacrymans S7.3]
WCO002234.3	scaffold15	-	752,218 -752,287	Mitotic spindle checkpoint component mad3 OS=Schizosaccharomyces pombe (strain ATCC 38366 / 972) GN=mad3 PE=1 SV=2	hypothetical protein SERLA73DRAFT_102006 [Serpula lacrymans var. lacrymans S7.3]
WCO002239.3	scaffold15	-	779,403 -779,456	#N/A	hypothetical protein CC1G_02429 [Coprinopsis cinerea okayama7#130]
WCO002258.1	scaffold16	-	19,508 -19,560	NAD(+) kinase OS=Saccharomyces cerevisiae (strain ATCC 204508 / S288c) GN=UTR1 PE=1 SV=2	hypothetical protein SERLA73DRAFT_106099 [Serpula lacrymans var. lacrymans S7.3]
WCO002260.1	scaffold16	-	30,770 -30,958	#N/A	hypothetical protein SCHCODRAFT_78364 [Schizophyllum commune H4-8]
WCO002273.1	scaffold16	-	76,174 -76,237	Probable ATP-dependent DNA helicase HFM1 OS=Xenopus tropicalis GN=hfm1 PE=2 SV=1	hypothetical protein SERLA73DRAFT_76746 [Serpula lacrymans var. lacrymans S7.3]
WCO002278.1	scaffold16	-	110,820 -110,873	Chitin synthase 3 OS=Ustilago maydis GN=CHS3 PE=3 SV=2	chitin synthase [Coprinopsis cinerea okayama7#130]
WCO002279.1	scaffold16	+	114,604 -114,657	Extracellular metalloproteinase 5 OS=Arthroderma otae GN=MEP5 PE=3 SV=1	extracellular elastinolytic metalloproteinase [Coprinopsis cinerea okayama7#130]
WCO002284.1	scaffold16	-	163,385 -163,448	#N/A	hypothetical protein SERLADRAFT_414163 [Serpula lacrymans var. lacrymans S7.9]
WCO002288.1	scaffold16	-	184,303 -184,360	Methylcrotonoyl-CoA carboxylase subunit alpha, mitochondrial OS=Rattus norvegicus GN=Mccc1 PE=1 SV=1	hypothetical protein SCHCODRAFT_72682 [Schizophyllum commune H4-8]
WCO002288.1	scaffold16	-	185,120 -185,171	Methylcrotonoyl-CoA carboxylase subunit alpha, mitochondrial OS=Rattus norvegicus GN=Mccc1 PE=1 SV=1	hypothetical protein SCHCODRAFT_72682 [Schizophyllum commune H4-8]
WCO002289.1	scaffold16	+	188,273 -188,325	Aldo-keto reductase yakc [NADP+] OS=Schizosaccharomyces pombe (strain ATCC 38366 / 972) GN=yakc PE=1 SV=1	hypothetical protein SCHCODRAFT_53191 [Schizophyllum commune H4-8]
WCO002294.1	scaffold16	-	211,050 -211,113	Serine/threonine-protein kinase SRPK1 OS=Mus musculus GN=Srpk1 PE=1 SV=2	hypothetical protein SCHCODRAFT_106118 [Schizophyllum commune H4-8]
WCO002311.2	scaffold16	-	273,286 -273,347	Cytochrome P450 52E1 OS=Candida apicola GN=CYP52E1 PE=3 SV=1	hypothetical protein SERLA73DRAFT_176994 [Serpula lacrymans var. lacrymans S7.3]
WCO002311.2	scaffold16	-	273,603 -273,658	Cytochrome P450 52E1 OS=Candida apicola GN=CYP52E1 PE=3 SV=1	hypothetical protein SERLA73DRAFT_176994 [Serpula lacrymans var. lacrymans S7.3]
WCO002315.2	scaffold16	+	296,047 -296,175	WD repeat-containing protein 24 OS=Xenopus laevis GN=wdr24 PE=2 SV=1	hypothetical protein SERLADRAFT_440758 [Serpula lacrymans var. lacrymans S7.9]
WCO002327.1	scaffold16	+	346,594 -346,649	CCR4-NOT transcription complex subunit 6-like OS=Mus musculus GN=Cnot6l PE=1 SV=2	hypothetical protein SERLADRAFT_417754 [Serpula lacrymans var. lacrymans S7.9]
WCO002327.1	scaffold16	+	347,027 -347,162	CCR4-NOT transcription complex subunit 6-like OS=Mus musculus GN=Cnot6l PE=1 SV=2	hypothetical protein SERLADRAFT_417754 [Serpula lacrymans var. lacrymans S7.9]
WCO002349.1	scaffold16	-	452,991 -453,047	Protein OPI10 homolog OS=Schizosaccharomyces pombe (strain ATCC 38366 / 972) GN=SPBC21H7.06c PE=2 SV=1	hypothetical protein SERLA73DRAFT_191499 [Serpula lacrymans var. lacrymans S7.3]
WCO002351.1	scaffold16	-	457,285 -457,361	Copper resistance protein CRF1 OS=Yarrowia lipolytica (strain CLIB 122 / E 150) GN=CRF1 PE=4 SV=1	ACE1 transcription factor [Phanerochaete chrysosporium]
WCO002352.1	scaffold16	+	459,110 -459,163	Uncharacterized WD repeat-containing protein C2E1P5.05 OS=Schizosaccharomyces pombe (strain ATCC 38366 / 972) GN=SPAC2E1P5.05 PE=2 SV=1	hypothetical protein SCHCODRAFT_68603 [Schizophyllum commune H4-8]
WCO002352.1	scaffold16	+	459,527 -459,592	Uncharacterized WD repeat-containing protein C2E1P5.05 OS=Schizosaccharomyces pombe (strain ATCC 38366 / 972) GN=SPAC2E1P5.05 PE=2 SV=1	hypothetical protein SCHCODRAFT_68603 [Schizophyllum commune H4-8]
WCO002352.1	scaffold16	+	460,036 -460,093	Uncharacterized WD repeat-containing protein C2E1P5.05 OS=Schizosaccharomyces pombe (strain ATCC 38366 / 972) GN=SPAC2E1P5.05 PE=2 SV=1	hypothetical protein SCHCODRAFT_68603 [Schizophyllum commune H4-8]
WCO002353.1	scaffold16	+	461,462 -461,516	Probable enoyl-CoA hydratase, mitochondrial OS=Dictyostelium discoideum GN=echs1 PE=3 SV=1	enoyl-CoA hydratase [Coprinopsis cinerea okayama7#130]
WCO002353.1	scaffold16	+	461,609 -461,669	Probable enoyl-CoA hydratase, mitochondrial OS=Dictyostelium discoideum GN=echs1 PE=3 SV=1	enoyl-CoA hydratase [Coprinopsis cinerea okayama7#130]
WCO002353.1	scaffold16	+	461,787 -461,840	Probable enoyl-CoA hydratase, mitochondrial OS=Dictyostelium discoideum GN=echs1 PE=3 SV=1	enoyl-CoA hydratase [Coprinopsis cinerea okayama7#130]
WCO002358.1	scaffold16	-	470,484 -470,536	Uncharacterized protein C4C5.03 OS=Schizosaccharomyces pombe (strain ATCC 38366 / 972) GN=SPAC4C5.03 PE=2 SV=1	hypothetical protein SERLA73DRAFT_178969 [Serpula lacrymans var. lacrymans S7.3]
WCO002358.1	scaffold16	-	470,855 -470,910	Uncharacterized protein C4C5.03 OS=Schizosaccharomyces pombe (strain ATCC 38366 / 972) GN=SPAC4C5.03 PE=2 SV=1	hypothetical protein SERLA73DRAFT_178969 [Serpula lacrymans var. lacrymans S7.3]
WCO002359.1	scaffold16	+	473,447 -473,503	Recyclin-1 OS=Saccharomyces cerevisiae (strain ATCC 204508 / S288c) GN=RCY1 PE=1 SV=4	hypothetical protein SERLA73DRAFT_127958 [Serpula lacrymans var. lacrymans S7.3]
WCO002359.1	scaffold16	+	475,712 -475,772	Recyclin-1 OS=Saccharomyces cerevisiae (strain ATCC 204508 / S288c) GN=RCY1 PE=1 SV=4	hypothetical protein SERLA73DRAFT_127958 [Serpula lacrymans var. lacrymans S7.3]
WCO002360.1	scaffold16	+	478,054 -478,159	General alpha-glucoside permease OS=Schizosaccharomyces pombe (strain ATCC 38366 / 972) GN=sut1 PE=2 SV=1	hypothetical protein SERLA73DRAFT_179001 [Serpula lacrymans var. lacrymans S7.3]
WCO002362.1	scaffold16	-	483,044 -483,096	#N/A	hypothetical protein SERLA73DRAFT_178992 [Serpula lacrymans var. lacrymans S7.3]
WCO002364.1	scaffold16	-	485,949 -486,004	DnaJ homolog subfamily A member 3, mitochondrial OS=Homo sapiens GN=DNAJA3 PE=1 SV=2	hypothetical protein SERLA73DRAFT_69195 [Serpula lacrymans var. lacrymans S7.3]
WCO002365.1	scaffold16	+	487,488 -487,544	#N/A	hypothetical protein SCHCODRAFT_61605 [Schizophyllum commune H4-8]
WCO002366.1	scaffold16	-	489,901 -489,963	Putative amidase C869.01 OS=Schizosaccharomyces pombe (strain ATCC 38366 / 972) GN=SPAC869.01 PE=2 SV=1	hypothetical protein SERLA73DRAFT_105469 [Serpula lacrymans var. lacrymans S7.3]
WCO002368.1	scaffold16	-	492,123 -492,185	CTP-dependent diacylglycerol kinase 1 OS=Saccharomyces cerevisiae (strain ATCC 204508 / S288c) GN=DGK1 PE=1 SV=1	hypothetical protein SERLA73DRAFT_191940 [Serpula lacrymans var. lacrymans S7.3]
WCO002370.1	scaffold16	+	494,309 -494,362	40S ribosomal protein S17-A OS=Schizosaccharomyces pombe (strain ATCC 38366 / 972) GN=rps17a PE=2 SV=1	hypothetical protein SERLA73DRAFT_191943 [Serpula lacrymans var. lacrymans S7.3]
WCO002370.1	scaffold16	+	494,419 -494,483	40S ribosomal protein S17-A OS=Schizosaccharomyces pombe (strain ATCC 38366 / 972) GN=rps17a PE=2 SV=1	hypothetical protein SERLA73DRAFT_191943 [Serpula lacrymans var. lacrymans S7.3]
WCO002384.1	scaffold16	+	579,334 -579,387	Uncharacterized transcriptional regulatory protein C1F7.11c OS=Schizosaccharomyces pombe (strain ATCC 38366 / 972) GN=SPAC1F7.11c PE=2 SV=1	hypothetical protein SERLA73DRAFT_110825 [Serpula lacrymans var. lacrymans S7.3]
WCO002385.4	scaffold16	+	590,918 -590,973	Urea active transporter OS=Saccharomyces cerevisiae (strain ATCC 204508 / S288c) GN=DUR3 PE=1 SV=2	hypothetical protein SERLA73DRAFT_108889 [Serpula lacrymans var. lacrymans S7.3]
WCO002386.1	scaffold16	-	591,695 -591,746	Reticulocyte-binding protein 2 homolog a OS=Plasmodium falciparum (isolate 3D7) GN=PF13_0198 PE=3 SV=1	expressed protein [Schizophyllum commune H4-8]
WCO002387.2	scaffold16	-	595,137 -595,189	Probable 20S rRNA accumulation protein 4 OS=Schizosaccharomyces pombe (strain ATCC 38366 / 972) GN=SPBC25H2.15 PE=2 SV=1	hypothetical protein CC1G_09023 [Coprinopsis cinerea okayama7#130]
WCO002393.1	scaffold16	-	620,253 -620,313	Protein mak16 OS=Schizosaccharomyces pombe (strain ATCC 38366 / 972) GN=mak16 PE=2 SV=1	hypothetical protein SCHCODRAFT_107883 [Schizophyllum commune H4-8]
WCO002395.1	scaffold16	-	621,990 -622,053	Guanylate kinase OS=Mus musculus GN=Guk1 PE=1 SV=2	guanylate kinase [Coprinopsis cinerea okayama7#130]
WCO002397.1	scaffold16	-	626,381 -626,607	UDP-N-acetylglucosamine transporter YEA4 OS=Kluyveromyces lactis (strain ATCC 8585 / CBS 2359 / DSM 70799 / NBRC 1267 / NRRL Y-1140 / WM37) GN=YEA4 PE=3 SV=1	hypothetical protein SERLA73DRAFT_191396 [Serpula lacrymans var. lacrymans S7.3]
WCO002401.1	scaffold16	+	635,900 -635,969	#N/A	hypothetical protein SCHCODRAFT_256786 [Schizophyllum commune H4-8]
WCO002405.1	scaffold16	-	648,877 -648,931	Pyruvate carboxylase OS=Aspergillus terreus GN=pyc PE=2 SV=1	hypothetical protein SCHCODRAFT_75872 [Schizophyllum commune H4-8]
WCO002405.1	scaffold16	-	649,148 -649,205	Pyruvate carboxylase OS=Aspergillus terreus GN=pyc PE=2 SV=1	hypothetical protein SCHCODRAFT_75872 [Schizophyllum commune H4-8]
WCO002405.1	scaffold16	-	650,871 -650,922	Pyruvate carboxylase OS=Aspergillus terreus GN=pyc PE=2 SV=1	hypothetical protein SCHCODRAFT_75872 [Schizophyllum commune H4-8]
WCO002406.1	scaffold16	-	653,905 -653,958	GDP-mannose transporter OS=Coprinopsis cinerea (strain Okayama-7 / 130 / FGSC 9003) GN=VRG4 PE=3 SV=2	hypothetical protein SERLA73DRAFT_99599 [Serpula lacrymans var. lacrymans S7.3]
WCO002407.1	scaffold16	+	657,355 -657,408	L-serine dehydratase OS=Streptomyces coelicolor GN=sdaA PE=3 SV=1	hypothetical protein SERLA73DRAFT_99584 [Serpula lacrymans var. lacrymans S7.3]
WCO002407.1	scaffold16	+	657,556 -657,611	L-serine dehydratase OS=Streptomyces coelicolor GN=sdaA PE=3 SV=1	hypothetical protein SERLA73DRAFT_99584 [Serpula lacrymans var. lacrymans S7.3]
WCO002407.1	scaffold16	+	657,666 -657,718	L-serine dehydratase OS=Streptomyces coelicolor GN=sdaA PE=3 SV=1	hypothetical protein SERLA73DRAFT_99584 [Serpula lacrymans var. lacrymans S7.3]
WCO002407.1	scaffold16	+	657,792 -657,845	L-serine dehydratase OS=Streptomyces coelicolor GN=sdaA PE=3 SV=1	hypothetical protein SERLA73DRAFT_99584 [Serpula lacrymans var. lacrymans S7.3]
WCO002407.1	scaffold16	+	658,228 -658,283	L-serine dehydratase OS=Streptomyces coelicolor GN=sdaA PE=3 SV=1	hypothetical protein SERLA73DRAFT_99584 [Serpula lacrymans var. lacrymans S7.3]
WCO002407.1	scaffold16	+	658,578 -658,635	L-serine dehydratase OS=Streptomyces coelicolor GN=sdaA PE=3 SV=1	hypothetical protein SERLA73DRAFT_99584 [Serpula lacrymans var. lacrymans S7.3]
WCO002408.1	scaffold16	+	659,996 -660,055	PQ-loop repeat-containing protein 1 OS=Homo sapiens GN=PQLC1 PE=2 SV=1	hypothetical protein SERLA73DRAFT_147922 [Serpula lacrymans var. lacrymans S7.3]
WCO002410.1	scaffold16	-	667,773 -667,827	GTP-binding protein Rho3 OS=Schizophyllum commune GN=RHO3 PE=2 SV=1	GTP-binding protein Rho3 [Coprinopsis cinerea okayama7#130]
WCO002410.1	scaffold16	-	667,994 -668,060	GTP-binding protein Rho3 OS=Schizophyllum commune GN=RHO3 PE=2 SV=1	GTP-binding protein Rho3 [Coprinopsis cinerea okayama7#130]
WCO002410.1	scaffold16	-	668,144 -668,203	GTP-binding protein Rho3 OS=Schizophyllum commune GN=RHO3 PE=2 SV=1	GTP-binding protein Rho3 [Coprinopsis cinerea okayama7#130]
WCO002414.6	scaffold16	-	689,054 -689,106	MAP kinase kinase kinase mkh1 OS=Schizosaccharomyces pombe (strain ATCC 38366 / 972) GN=mkh1 PE=2 SV=1	hypothetical protein SERLA73DRAFT_174256 [Serpula lacrymans var. lacrymans S7.3]
WCO002414.6	scaffold16	-	689,558 -689,612	MAP kinase kinase kinase mkh1 OS=Schizosaccharomyces pombe (strain ATCC 38366 / 972) GN=mkh1 PE=2 SV=1	hypothetical protein SERLA73DRAFT_174256 [Serpula lacrymans var. lacrymans S7.3]
WCO002414.6	scaffold16	-	689,766 -689,820	MAP kinase kinase kinase mkh1 OS=Schizosaccharomyces pombe (strain ATCC 38366 / 972) GN=mkh1 PE=2 SV=1	hypothetical protein SERLA73DRAFT_174256 [Serpula lacrymans var. lacrymans S7.3]
WCO002439.1	scaffold17	-	65,053 -65,119	#N/A	hypothetical protein SERLA73DRAFT_166027 [Serpula lacrymans var. lacrymans S7.3]
WCO002440.1	scaffold17	+	68,688 -68,745	Non-histone chromosomal protein 6 OS=Emericella nidulans GN=nhp6 PE=3 SV=1	hypothetical protein SERLA73DRAFT_131740 [Serpula lacrymans var. lacrymans S7.3]
WCO002441.1	scaffold17	+	70,466 -70,527	#N/A	hypothetical protein SERLADRAFT_459998 [Serpula lacrymans var. lacrymans S7.9]
WCO002444.3	scaffold17	+	79,752 -79,812	ATP-dependent helicase rhp16 OS=Schizosaccharomyces pombe (strain ATCC 38366 / 972) GN=rhp16 PE=2 SV=2	hypothetical protein SERLA73DRAFT_176736 [Serpula lacrymans var. lacrymans S7.3]
WCO002444.3	scaffold17	+	81,371 -81,422	ATP-dependent helicase rhp16 OS=Schizosaccharomyces pombe (strain ATCC 38366 / 972) GN=rhp16 PE=2 SV=2	hypothetical protein SERLA73DRAFT_176736 [Serpula lacrymans var. lacrymans S7.3]
WCO002444.3	scaffold17	+	83,676 -83,736	ATP-dependent helicase rhp16 OS=Schizosaccharomyces pombe (strain ATCC 38366 / 972) GN=rhp16 PE=2 SV=2	hypothetical protein SERLA73DRAFT_176736 [Serpula lacrymans var. lacrymans S7.3]
WCO002446.1	scaffold17	-	87,107 -87,175	Mitochondrial folate transporter/carrier OS=Mus musculus GN=Slc25a32 PE=2 SV=1	hypothetical protein SERLA73DRAFT_176733 [Serpula lacrymans var. lacrymans S7.3]
WCO002447.1	scaffold17	+	88,917 -88,975	Prolyl endopeptidase OS=Rattus norvegicus GN=Prep PE=1 SV=1	hypothetical protein SERLA73DRAFT_124603 [Serpula lacrymans var. lacrymans S7.3]
WCO002456.1	scaffold17	-	113,022 -113,074	Uncharacterized sugar kinase YDR109C OS=Saccharomyces cerevisiae (strain ATCC 204508 / S288c) GN=YDR109C PE=1 SV=1	hypothetical protein SERLA73DRAFT_176714 [Serpula lacrymans var. lacrymans S7.3]
WCO002464.1	scaffold17	-	135,464 -135,524	#N/A	hypothetical protein SERLA73DRAFT_176926 [Serpula lacrymans var. lacrymans S7.3]
WCO002467.1	scaffold17	+	141,505 -141,557	Retinoblastoma-binding protein 5 OS=Homo sapiens GN=RBBP5 PE=1 SV=2	hypothetical protein SERLA73DRAFT_70684 [Serpula lacrymans var. lacrymans S7.3]
WCO002467.1	scaffold17	+	141,626 -141,679	Retinoblastoma-binding protein 5 OS=Homo sapiens GN=RBBP5 PE=1 SV=2	hypothetical protein SERLA73DRAFT_70684 [Serpula lacrymans var. lacrymans S7.3]
WCO002480.1	scaffold17	-	191,345 -191,400	Uncharacterized protein YIL156W-B OS=Saccharomyces cerevisiae (strain ATCC 204508 / S288c) GN=YIL156W-B PE=4 SV=1	hypothetical protein SERLADRAFT_381629 [Serpula lacrymans var. lacrymans S7.9]
WCO002482.1	scaffold17	+	196,404 -196,467	#N/A	hypothetical protein SERLADRAFT_434985 [Serpula lacrymans var. lacrymans S7.9]
WCO002486.1	scaffold17	-	207,746 -207,799	D-arabinose 1-dehydrogenase OS=Saccharomyces cerevisiae (strain ATCC 204508 / S288c) GN=ARA2 PE=1 SV=1	hypothetical protein SERLA73DRAFT_176907 [Serpula lacrymans var. lacrymans S7.3]
WCO002487.1	scaffold17	-	208,399 -208,450	NADH dehydrogenase [ubiquinone] 1 alpha subcomplex subunit 4 OS=Macaca mulatta GN=NDUFA4 PE=3 SV=1	NADH dehydrogenase 1 alpha subcomplex [Serpula lacrymans var. lacrymans S7.3]
WCO002490.1	scaffold17	-	215,301 -215,388	Membrane steroid-binding protein 2 OS=Arabidopsis thaliana GN=MSBP2 PE=1 SV=1	hypothetical protein SERLA73DRAFT_176894 [Serpula lacrymans var. lacrymans S7.3]
WCO002492.1	scaffold17	+	222,563 -222,621	#N/A	hypothetical protein SCHCODRAFT_103326 [Schizophyllum commune H4-8]
WCO002492.1	scaffold17	+	222,720 -222,772	#N/A	hypothetical protein SCHCODRAFT_103326 [Schizophyllum commune H4-8]
WCO002492.1	scaffold17	+	222,816 -222,885	#N/A	hypothetical protein SCHCODRAFT_103326 [Schizophyllum commune H4-8]
WCO002497.1	scaffold17	+	258,000 -258,051	E3 ubiquitin-protein ligase CCNB1IP1 OS=Homo sapiens GN=CCNB1IP1 PE=1 SV=1	hypothetical protein SERLADRAFT_406467 [Serpula lacrymans var. lacrymans S7.9]
WCO002498.1	scaffold17	-	267,649 -267,706	#N/A	hypothetical protein SERLA73DRAFT_158900 [Serpula lacrymans var. lacrymans S7.3]
WCO002500.2	scaffold17	+	272,650 -272,707	General negative regulator of transcription subunit 3 OS=Schizosaccharomyces pombe (strain ATCC 38366 / 972) GN=not3 PE=1 SV=1	hypothetical protein SERLA73DRAFT_166161 [Serpula lacrymans var. lacrymans S7.3]
WCO002504.1	scaffold17	+	305,044 -305,160	Aldehyde dehydrogenase OS=Emericella nidulans GN=aldA PE=3 SV=2	aldehyde dehydrogenase [Coprinopsis cinerea okayama7#130]
WCO002506.1	scaffold17	-	315,981 -316,042	Probable proteasome subunit alpha type-2 OS=Neurospora crassa GN=B14D6.510 PE=3 SV=1	hypothetical protein SERLA73DRAFT_191700 [Serpula lacrymans var. lacrymans S7.3]
WCO002510.1	scaffold17	+	325,563 -325,618	Intermediate cleaving peptidase of 55 kDa OS=Saccharomyces cerevisiae (strain ATCC 204508 / S288c) GN=ICP55 PE=1 SV=1	hypothetical protein SCHCODRAFT_46782 [Schizophyllum commune H4-8]
WCO002511.1	scaffold17	-	327,144 -327,202	Eukaryotic translation initiation factor 5B OS=Schizosaccharomyces pombe (strain ATCC 38366 / 972) GN=SPAC56F8.03 PE=1 SV=1	hypothetical protein SERLA73DRAFT_158777 [Serpula lacrymans var. lacrymans S7.3]
WCO002511.1	scaffold17	-	333,071 -333,127	Eukaryotic translation initiation factor 5B OS=Schizosaccharomyces pombe (strain ATCC 38366 / 972) GN=SPAC56F8.03 PE=1 SV=1	hypothetical protein SERLA73DRAFT_158777 [Serpula lacrymans var. lacrymans S7.3]
WCO002512.1	scaffold17	+	337,666 -337,723	ADP-ribosylation factor-like protein 2 OS=Homo sapiens GN=ARL2 PE=1 SV=4	hypothetical protein SERLA73DRAFT_176765 [Serpula lacrymans var. lacrymans S7.3]
WCO002512.1	scaffold17	+	337,916 -337,970	ADP-ribosylation factor-like protein 2 OS=Homo sapiens GN=ARL2 PE=1 SV=4	hypothetical protein SERLA73DRAFT_176765 [Serpula lacrymans var. lacrymans S7.3]
WCO002520.1	scaffold17	+	354,194 -354,251	Gastricsin OS=Homo sapiens GN=PGC PE=1 SV=1	hypothetical protein SERLA73DRAFT_91976 [Serpula lacrymans var. lacrymans S7.3]
WCO002525.1	scaffold17	+	368,297 -368,351	DNA-directed RNA polymerase III subunit rpc1 OS=Schizosaccharomyces pombe (strain ATCC 38366 / 972) GN=rpc1 PE=2 SV=1	hypothetical protein SERLADRAFT_446372 [Serpula lacrymans var. lacrymans S7.9]
WCO002534.1	scaffold17	+	402,566 -402,652	#N/A	hypothetical protein UM06148.1 [Ustilago maydis 521]
WCO002535.1	scaffold17	+	405,095 -405,149	Probable phosphoglycerate mutase C513.02 OS=Schizosaccharomyces pombe (strain ATCC 38366 / 972) GN=SPAC513.02 PE=2 SV=1	hypothetical protein SCHCODRAFT_234831 [Schizophyllum commune H4-8]
WCO002576.4	scaffold17	+	661,748 -661,806	Aldo-keto reductase yakc [NADP+] OS=Schizosaccharomyces pombe (strain ATCC 38366 / 972) GN=yakc PE=1 SV=1	hypothetical protein SERLA73DRAFT_175467 [Serpula lacrymans var. lacrymans S7.3]
WCO002593.4	scaffold17	+	739,544 -739,598	Uncharacterized UPF0442 protein C7D4.12c OS=Schizosaccharomyces pombe (strain ATCC 38366 / 972) GN=SPAC7D4.12c PE=2 SV=1	hypothetical protein SCHCODRAFT_257437 [Schizophyllum commune H4-8]
WCO002593.4	scaffold17	+	740,516 -740,596	Uncharacterized UPF0442 protein C7D4.12c OS=Schizosaccharomyces pombe (strain ATCC 38366 / 972) GN=SPAC7D4.12c PE=2 SV=1	hypothetical protein SCHCODRAFT_257437 [Schizophyllum commune H4-8]
WCO002594.1	scaffold17	-	746,364 -746,431	Uncharacterized lactate 2-monooxygenase PB1A11.03 OS=Schizosaccharomyces pombe (strain ATCC 38366 / 972) GN=SPAPB1A11.03 PE=2 SV=1	hypothetical protein SCHCODRAFT_80154 [Schizophyllum commune H4-8]
WCO002594.1	scaffold17	-	746,719 -746,773	Uncharacterized lactate 2-monooxygenase PB1A11.03 OS=Schizosaccharomyces pombe (strain ATCC 38366 / 972) GN=SPAPB1A11.03 PE=2 SV=1	hypothetical protein SCHCODRAFT_80154 [Schizophyllum commune H4-8]
WCO002610.1	scaffold18	+	21,288 -21,347	#N/A	#N/A
WCO002625.1	scaffold18	-	120,662 -120,725	Serine/threonine-protein kinase SRPK2 OS=Homo sapiens GN=SRPK2 PE=1 SV=3	CMGC/SRPK protein kinase [Coprinopsis cinerea okayama7#130]
WCO002627.1	scaffold18	+	127,987 -128,044	Alpha-ketoglutarate-dependent taurine dioxygenase OS=Escherichia coli (strain K12) GN=tauD PE=1 SV=3	hypothetical protein SCHCODRAFT_56708 [Schizophyllum commune H4-8]
WCO002651.2	scaffold18	-	258,351 -258,407	#N/A	#N/A
WCO002651.2	scaffold18	-	258,790 -258,852	#N/A	#N/A
WCO002657.1	scaffold18	+	317,831 -317,890	Protein Hook homolog 3 OS=Homo sapiens GN=HOOK3 PE=1 SV=2	hypothetical protein SCHCODRAFT_14196 [Schizophyllum commune H4-8]
WCO002659.1	scaffold18	-	321,434 -321,490	Probable metabolite transport protein YBR241C OS=Saccharomyces cerevisiae (strain ATCC 204508 / S288c) GN=YBR241C PE=1 SV=1	hypothetical protein SERLA73DRAFT_170556 [Serpula lacrymans var. lacrymans S7.3]
WCO002659.1	scaffold18	-	321,883 -321,935	Probable metabolite transport protein YBR241C OS=Saccharomyces cerevisiae (strain ATCC 204508 / S288c) GN=YBR241C PE=1 SV=1	hypothetical protein SERLA73DRAFT_170556 [Serpula lacrymans var. lacrymans S7.3]
WCO002665.1	scaffold18	-	345,152 -345,212	Alpha-amylase 2 OS=Schwanniomyces occidentalis GN=SWA2 PE=3 SV=1	alpha-amylase [Phanerochaete chrysosporium]
WCO002665.1	scaffold18	-	345,272 -345,324	Alpha-amylase 2 OS=Schwanniomyces occidentalis GN=SWA2 PE=3 SV=1	alpha-amylase [Phanerochaete chrysosporium]
WCO002665.1	scaffold18	-	345,699 -345,753	Alpha-amylase 2 OS=Schwanniomyces occidentalis GN=SWA2 PE=3 SV=1	alpha-amylase [Phanerochaete chrysosporium]
WCO002667.1	scaffold18	-	349,044 -349,102	#N/A	#N/A
WCO002668.1	scaffold18	-	354,474 -354,541	EH domain-containing and endocytosis protein 1 OS=Saccharomyces cerevisiae (strain ATCC 204508 / S288c) GN=EDE1 PE=1 SV=2	hypothetical protein SCHCODRAFT_105378 [Schizophyllum commune H4-8]
WCO002672.1	scaffold18	+	362,720 -362,773	V-type proton ATPase subunit H OS=Sus scrofa GN=ATP6V1H PE=2 SV=1	hypothetical protein SCHCODRAFT_65628 [Schizophyllum commune H4-8]
WCO002673.1	scaffold18	+	365,894 -365,945	Striatin-3 OS=Mus musculus GN=Strn3 PE=1 SV=1	hypothetical protein SERLA73DRAFT_162072 [Serpula lacrymans var. lacrymans S7.3]
WCO002682.1	scaffold18	+	402,569 -402,633	Multiprotein-bridging factor 1 OS=Saccharomyces cerevisiae (strain ATCC 204508 / S288c) GN=MBF1 PE=1 SV=2	hypothetical protein SERLA73DRAFT_185755 [Serpula lacrymans var. lacrymans S7.3]
WCO002683.1	scaffold18	-	404,063 -404,114	Tubulin gamma chain OS=Coprinopsis cinerea (strain Okayama-7 / 130 / FGSC 9003) GN=TUB4 PE=3 SV=1	tubulin gamma chain [Coprinopsis cinerea okayama7#130]
WCO002683.1	scaffold18	-	405,056 -405,109	Tubulin gamma chain OS=Coprinopsis cinerea (strain Okayama-7 / 130 / FGSC 9003) GN=TUB4 PE=3 SV=1	tubulin gamma chain [Coprinopsis cinerea okayama7#130]
WCO002686.1	scaffold18	-	421,450 -421,508	Mitochondrial escape protein 2 OS=Meyerozyma guilliermondii (strain ATCC 6260 / CBS 566 / DSM 6381 / JCM 1539 / NBRC 10279 / NRRL Y-324) GN=YME2 PE=3 SV=2	hypothetical protein SERLADRAFT_362954 [Serpula lacrymans var. lacrymans S7.9]
WCO002693.5	scaffold18	-	441,839 -441,891	#N/A	hypothetical protein CC1G_05165 [Coprinopsis cinerea okayama7#130]
WCO002693.5	scaffold18	-	442,062 -442,114	#N/A	hypothetical protein CC1G_05165 [Coprinopsis cinerea okayama7#130]
WCO002700.1	scaffold18	-	481,153 -481,214	#N/A	hypothetical protein SERLA73DRAFT_76103 [Serpula lacrymans var. lacrymans S7.3]
WCO002710.1	scaffold18	-	536,343 -536,400	FACT complex subunit SPT16 OS=Ustilago maydis GN=SPT16 PE=3 SV=1	hypothetical protein SERLADRAFT_451728 [Serpula lacrymans var. lacrymans S7.9]
WCO002713.1	scaffold18	-	557,910 -557,963	#N/A	hypothetical protein CC1G_00967 [Coprinopsis cinerea okayama7#130]
WCO002714.1	scaffold18	+	562,252 -562,306	Protein kinase domain-containing protein ppk32 OS=Schizosaccharomyces pombe (strain ATCC 38366 / 972) GN=ppk32 PE=1 SV=1	hypothetical protein SERLA73DRAFT_59688 [Serpula lacrymans var. lacrymans S7.3]
WCO002714.1	scaffold18	+	562,438 -562,501	Protein kinase domain-containing protein ppk32 OS=Schizosaccharomyces pombe (strain ATCC 38366 / 972) GN=ppk32 PE=1 SV=1	hypothetical protein SERLA73DRAFT_59688 [Serpula lacrymans var. lacrymans S7.3]
WCO002715.1	scaffold18	-	566,063 -566,121	Putative ATP-dependent helicase HRQ1 OS=Saccharomyces cerevisiae (strain ATCC 204508 / S288c) GN=HRQ1 PE=1 SV=1	hypothetical protein SERLA73DRAFT_76106 [Serpula lacrymans var. lacrymans S7.3]
WCO002715.1	scaffold18	-	566,708 -566,765	Putative ATP-dependent helicase HRQ1 OS=Saccharomyces cerevisiae (strain ATCC 204508 / S288c) GN=HRQ1 PE=1 SV=1	hypothetical protein SERLA73DRAFT_76106 [Serpula lacrymans var. lacrymans S7.3]
WCO002716.6	scaffold18	+	573,208 -573,266	Cutinase transcription factor 1 alpha OS=Fusarium solani subsp. pisi GN=CTF1-ALPHA PE=2 SV=1	hypothetical protein SERLA73DRAFT_65877 [Serpula lacrymans var. lacrymans S7.3]
WCO002716.6	scaffold18	+	573,287 -573,339	Cutinase transcription factor 1 alpha OS=Fusarium solani subsp. pisi GN=CTF1-ALPHA PE=2 SV=1	hypothetical protein SERLA73DRAFT_65877 [Serpula lacrymans var. lacrymans S7.3]
WCO002716.6	scaffold18	+	575,304 -575,360	Cutinase transcription factor 1 alpha OS=Fusarium solani subsp. pisi GN=CTF1-ALPHA PE=2 SV=1	hypothetical protein SERLA73DRAFT_65877 [Serpula lacrymans var. lacrymans S7.3]
WCO002721.1	scaffold18	+	593,882 -593,939	NmrA-like family domain-containing protein 1 OS=Gallus gallus GN=NMRAL1 PE=2 SV=1	nmrA-family protein [Coprinopsis cinerea okayama7#130]
WCO002724.9	scaffold18	+	612,934 -612,996	H(+)/Cl(-) exchange transporter 3 OS=Rattus norvegicus GN=Clcn3 PE=2 SV=2	hypothetical protein SERLA73DRAFT_88360 [Serpula lacrymans var. lacrymans S7.3]
WCO002726.1	scaffold18	-	620,304 -620,367	Vacuolar protein sorting-associated protein 53 homolog OS=Gallus gallus GN=VPS53 PE=2 SV=1	hypothetical protein SERLA73DRAFT_122492 [Serpula lacrymans var. lacrymans S7.3]
WCO002731.1	scaffold18	+	632,055 -632,106	Cytochrome c peroxidase, mitochondrial OS=Cryptococcus neoformans GN=CCP1 PE=3 SV=1	hypothetical protein SERLA73DRAFT_180679 [Serpula lacrymans var. lacrymans S7.3]
WCO002731.1	scaffold18	+	632,997 -633,052	Cytochrome c peroxidase, mitochondrial OS=Cryptococcus neoformans GN=CCP1 PE=3 SV=1	hypothetical protein SERLA73DRAFT_180679 [Serpula lacrymans var. lacrymans S7.3]
WCO002732.1	scaffold18	-	635,221 -635,274	Probable chloride channel protein UM03490-D OS=Ustilago maydis GN=UM03490-D PE=3 SV=1	hypothetical protein SCHCODRAFT_16767 [Schizophyllum commune H4-8]
WCO002732.1	scaffold18	-	635,651 -635,708	Probable chloride channel protein UM03490-D OS=Ustilago maydis GN=UM03490-D PE=3 SV=1	hypothetical protein SCHCODRAFT_16767 [Schizophyllum commune H4-8]
WCO002732.1	scaffold18	-	641,744 -641,800	Probable chloride channel protein UM03490-D OS=Ustilago maydis GN=UM03490-D PE=3 SV=1	hypothetical protein SCHCODRAFT_16767 [Schizophyllum commune H4-8]
WCO002745.1	scaffold18	+	743,740 -743,794	Pentachlorophenol 4-monooxygenase OS=Sphingobium chlorophenolicum GN=pcpB PE=1 SV=4	hypothetical protein SERLA73DRAFT_72407 [Serpula lacrymans var. lacrymans S7.3]
WCO002745.1	scaffold18	+	743,899 -743,953	Pentachlorophenol 4-monooxygenase OS=Sphingobium chlorophenolicum GN=pcpB PE=1 SV=4	hypothetical protein SERLA73DRAFT_72407 [Serpula lacrymans var. lacrymans S7.3]
WCO002745.1	scaffold18	+	743,989 -744,041	Pentachlorophenol 4-monooxygenase OS=Sphingobium chlorophenolicum GN=pcpB PE=1 SV=4	hypothetical protein SERLA73DRAFT_72407 [Serpula lacrymans var. lacrymans S7.3]
WCO002745.1	scaffold18	+	744,213 -744,265	Pentachlorophenol 4-monooxygenase OS=Sphingobium chlorophenolicum GN=pcpB PE=1 SV=4	hypothetical protein SERLA73DRAFT_72407 [Serpula lacrymans var. lacrymans S7.3]
WCO002745.1	scaffold18	+	744,322 -744,373	Pentachlorophenol 4-monooxygenase OS=Sphingobium chlorophenolicum GN=pcpB PE=1 SV=4	hypothetical protein SERLA73DRAFT_72407 [Serpula lacrymans var. lacrymans S7.3]
WCO002745.1	scaffold18	+	744,500 -744,554	Pentachlorophenol 4-monooxygenase OS=Sphingobium chlorophenolicum GN=pcpB PE=1 SV=4	hypothetical protein SERLA73DRAFT_72407 [Serpula lacrymans var. lacrymans S7.3]
WCO002748.1	scaffold18	-	752,303 -752,354	Pentachlorophenol 4-monooxygenase OS=Sphingobium chlorophenolicum GN=pcpB PE=1 SV=4	hypothetical protein SERLA73DRAFT_72407 [Serpula lacrymans var. lacrymans S7.3]
WCO002748.1	scaffold18	-	752,813 -752,876	Pentachlorophenol 4-monooxygenase OS=Sphingobium chlorophenolicum GN=pcpB PE=1 SV=4	hypothetical protein SERLA73DRAFT_72407 [Serpula lacrymans var. lacrymans S7.3]
WCO002748.1	scaffold18	-	752,997 -753,048	Pentachlorophenol 4-monooxygenase OS=Sphingobium chlorophenolicum GN=pcpB PE=1 SV=4	hypothetical protein SERLA73DRAFT_72407 [Serpula lacrymans var. lacrymans S7.3]
WCO002749.1	scaffold18	+	754,431 -754,492	Uncharacterized protein C3F10.06c OS=Schizosaccharomyces pombe (strain ATCC 38366 / 972) GN=SPAC3F10.06c PE=2 SV=1	hypothetical protein SERLA73DRAFT_51306 [Serpula lacrymans var. lacrymans S7.3]
WCO002749.1	scaffold18	+	755,714 -755,780	Uncharacterized protein C3F10.06c OS=Schizosaccharomyces pombe (strain ATCC 38366 / 972) GN=SPAC3F10.06c PE=2 SV=1	hypothetical protein SERLA73DRAFT_51306 [Serpula lacrymans var. lacrymans S7.3]
WCO002750.1	scaffold18	-	756,313 -756,367	Calpain-like protease palB/RIM13 OS=Cryptococcus neoformans GN=RIM13 PE=3 SV=1	hypothetical protein SERLA73DRAFT_178686 [Serpula lacrymans var. lacrymans S7.3]
WCO002750.1	scaffold18	-	756,461 -756,522	Calpain-like protease palB/RIM13 OS=Cryptococcus neoformans GN=RIM13 PE=3 SV=1	hypothetical protein SERLA73DRAFT_178686 [Serpula lacrymans var. lacrymans S7.3]
WCO002774.1	scaffold18	-	882,341 -882,398	4-coumarate--CoA ligase-like 7 OS=Arabidopsis thaliana GN=4CLL7 PE=1 SV=1	hypothetical protein SERLA73DRAFT_160997 [Serpula lacrymans var. lacrymans S7.3]
WCO002774.1	scaffold18	-	882,586 -882,646	4-coumarate--CoA ligase-like 7 OS=Arabidopsis thaliana GN=4CLL7 PE=1 SV=1	hypothetical protein SERLA73DRAFT_160997 [Serpula lacrymans var. lacrymans S7.3]
WCO002774.1	scaffold18	-	883,029 -883,084	4-coumarate--CoA ligase-like 7 OS=Arabidopsis thaliana GN=4CLL7 PE=1 SV=1	hypothetical protein SERLA73DRAFT_160997 [Serpula lacrymans var. lacrymans S7.3]
WCO002774.1	scaffold18	-	883,119 -883,172	4-coumarate--CoA ligase-like 7 OS=Arabidopsis thaliana GN=4CLL7 PE=1 SV=1	hypothetical protein SERLA73DRAFT_160997 [Serpula lacrymans var. lacrymans S7.3]
WCO002774.1	scaffold18	-	883,253 -883,320	4-coumarate--CoA ligase-like 7 OS=Arabidopsis thaliana GN=4CLL7 PE=1 SV=1	hypothetical protein SERLA73DRAFT_160997 [Serpula lacrymans var. lacrymans S7.3]
WCO002775.1	scaffold18	-	886,874 -886,926	Uncharacterized transporter C1002.16c OS=Schizosaccharomyces pombe (strain ATCC 38366 / 972) GN=SPAC1002.16c PE=2 SV=1	hypothetical protein CC1G_02332 [Coprinopsis cinerea okayama7#130]
WCO002775.1	scaffold18	-	887,252 -887,307	Uncharacterized transporter C1002.16c OS=Schizosaccharomyces pombe (strain ATCC 38366 / 972) GN=SPAC1002.16c PE=2 SV=1	hypothetical protein CC1G_02332 [Coprinopsis cinerea okayama7#130]
WCO002775.1	scaffold18	-	887,346 -887,401	Uncharacterized transporter C1002.16c OS=Schizosaccharomyces pombe (strain ATCC 38366 / 972) GN=SPAC1002.16c PE=2 SV=1	hypothetical protein CC1G_02332 [Coprinopsis cinerea okayama7#130]
WCO002775.1	scaffold18	-	887,431 -887,482	Uncharacterized transporter C1002.16c OS=Schizosaccharomyces pombe (strain ATCC 38366 / 972) GN=SPAC1002.16c PE=2 SV=1	hypothetical protein CC1G_02332 [Coprinopsis cinerea okayama7#130]
WCO002781.2	scaffold18	+	920,153 -920,224	#N/A	#N/A
WCO002782.2	scaffold18	+	921,893 -921,945	#N/A	#N/A
WCO002789.1	scaffold183	+	774 -825	Eukaryotic translation initiation factor 1A, X-chromosomal OS=Pongo abelii GN=EIF1AX PE=2 SV=3	eukaryotic translation initiation factor 1A [Coprinopsis cinerea okayama7#130]
WCO002835.1	scaffold19	+	209,338 -209,399	#N/A	hypothetical protein SERLADRAFT_362718 [Serpula lacrymans var. lacrymans S7.9]
WCO002835.1	scaffold19	+	209,575 -209,636	#N/A	hypothetical protein SERLADRAFT_362718 [Serpula lacrymans var. lacrymans S7.9]
WCO002838.1	scaffold19	-	218,220 -218,284	#N/A	hypothetical protein SERLA73DRAFT_140747 [Serpula lacrymans var. lacrymans S7.3]
WCO002842.1	scaffold19	-	226,377 -226,432	Actin-related protein 2 OS=Saccharomyces cerevisiae (strain ATCC 204508 / S288c) GN=ARP2 PE=1 SV=1	hypothetical protein SCHCODRAFT_76297 [Schizophyllum commune H4-8]
WCO002849.1	scaffold19	-	255,793 -255,851	mRNA-capping enzyme subunit beta OS=Schizosaccharomyces pombe (strain ATCC 38366 / 972) GN=pct1 PE=1 SV=1	hypothetical protein SERLA73DRAFT_183518 [Serpula lacrymans var. lacrymans S7.3]
WCO002849.1	scaffold19	-	256,304 -256,360	mRNA-capping enzyme subunit beta OS=Schizosaccharomyces pombe (strain ATCC 38366 / 972) GN=pct1 PE=1 SV=1	hypothetical protein SERLA73DRAFT_183518 [Serpula lacrymans var. lacrymans S7.3]
WCO002849.1	scaffold19	-	256,411 -256,521	mRNA-capping enzyme subunit beta OS=Schizosaccharomyces pombe (strain ATCC 38366 / 972) GN=pct1 PE=1 SV=1	hypothetical protein SERLA73DRAFT_183518 [Serpula lacrymans var. lacrymans S7.3]
WCO002850.1	scaffold19	+	257,717 -257,769	2-oxoisovalerate dehydrogenase subunit alpha, mitochondrial OS=Macaca fascicularis GN=BCKDHA PE=2 SV=1	hypothetical protein SERLA73DRAFT_183432 [Serpula lacrymans var. lacrymans S7.3]
WCO002857.1	scaffold19	-	275,531 -275,582	#N/A	hypothetical protein SERLA73DRAFT_183281 [Serpula lacrymans var. lacrymans S7.3]
WCO002858.1	scaffold19	+	276,333 -276,389	#N/A	hypothetical protein SERLADRAFT_411059 [Serpula lacrymans var. lacrymans S7.9]
WCO002875.1	scaffold19	+	351,030 -351,141	Metacaspase-1A OS=Aspergillus clavatus (strain ATCC 1007 / CBS 513.65 / DSM 816 / NCTC 3887 / NRRL 1) GN=casA PE=3 SV=2	metacaspase CasA [Aspergillus fumigatus Af293]
WCO002877.1	scaffold19	-	356,113 -356,175	Protein mesA OS=Emericella nidulans GN=mesA PE=1 SV=2	hypothetical protein SERLA73DRAFT_116780 [Serpula lacrymans var. lacrymans S7.3]
WCO002878.1	scaffold19	+	365,873 -365,926	#N/A	hypothetical protein SERLADRAFT_415804 [Serpula lacrymans var. lacrymans S7.9]
WCO002904.1	scaffold19	+	529,469 -529,530	#N/A	hypothetical protein SERLADRAFT_362718 [Serpula lacrymans var. lacrymans S7.9]
WCO002904.1	scaffold19	+	529,706 -529,767	#N/A	hypothetical protein SERLADRAFT_362718 [Serpula lacrymans var. lacrymans S7.9]
WCO002907.1	scaffold19	-	538,351 -538,415	#N/A	hypothetical protein SERLA73DRAFT_140747 [Serpula lacrymans var. lacrymans S7.3]
WCO002911.1	scaffold19	-	546,508 -546,563	Actin-related protein 2 OS=Saccharomyces cerevisiae (strain ATCC 204508 / S288c) GN=ARP2 PE=1 SV=1	hypothetical protein SCHCODRAFT_76297 [Schizophyllum commune H4-8]
WCO002918.1	scaffold19	-	575,924 -575,982	mRNA-capping enzyme subunit beta OS=Schizosaccharomyces pombe (strain ATCC 38366 / 972) GN=pct1 PE=1 SV=1	hypothetical protein SERLA73DRAFT_183518 [Serpula lacrymans var. lacrymans S7.3]
WCO002918.1	scaffold19	-	576,435 -576,491	mRNA-capping enzyme subunit beta OS=Schizosaccharomyces pombe (strain ATCC 38366 / 972) GN=pct1 PE=1 SV=1	hypothetical protein SERLA73DRAFT_183518 [Serpula lacrymans var. lacrymans S7.3]
WCO002918.1	scaffold19	-	576,542 -576,652	mRNA-capping enzyme subunit beta OS=Schizosaccharomyces pombe (strain ATCC 38366 / 972) GN=pct1 PE=1 SV=1	hypothetical protein SERLA73DRAFT_183518 [Serpula lacrymans var. lacrymans S7.3]
WCO002919.1	scaffold19	+	577,848 -577,900	2-oxoisovalerate dehydrogenase subunit alpha, mitochondrial OS=Macaca fascicularis GN=BCKDHA PE=2 SV=1	hypothetical protein SERLA73DRAFT_183432 [Serpula lacrymans var. lacrymans S7.3]
WCO002926.1	scaffold19	-	595,662 -595,713	#N/A	hypothetical protein SERLA73DRAFT_183281 [Serpula lacrymans var. lacrymans S7.3]
WCO002927.1	scaffold19	+	596,464 -596,520	#N/A	hypothetical protein SERLADRAFT_411059 [Serpula lacrymans var. lacrymans S7.9]
WCO002946.1	scaffold19	-	733,778 -733,835	Dual specificity protein phosphatase PPS1 OS=Saccharomyces cerevisiae (strain ATCC 204508 / S288c) GN=PPS1 PE=1 SV=1	hypothetical protein SERLA73DRAFT_160423 [Serpula lacrymans var. lacrymans S7.3]
WCO002957.1	scaffold19	-	771,767 -772,426	Probable ornithine aminotransferase OS=Schizosaccharomyces pombe (strain ATCC 38366 / 972) GN=SPBC21C3.08c PE=2 SV=1	hypothetical protein SERLA73DRAFT_187678 [Serpula lacrymans var. lacrymans S7.3]
WCO002958.1	scaffold19	-	773,676 -773,758	Probable palmitoyltransferase ZDHHC20 OS=Mus musculus GN=Zdhhc20 PE=2 SV=1	hypothetical protein SERLA73DRAFT_187681 [Serpula lacrymans var. lacrymans S7.3]
WCO002958.1	scaffold19	-	775,066 -775,130	Probable palmitoyltransferase ZDHHC20 OS=Mus musculus GN=Zdhhc20 PE=2 SV=1	hypothetical protein SERLA73DRAFT_187681 [Serpula lacrymans var. lacrymans S7.3]
WCO002960.1	scaffold19	-	776,473 -776,539	Defective in cullin neddylation protein 1 OS=Cryptococcus neoformans GN=DCN1 PE=3 SV=1	hypothetical protein SERLA73DRAFT_114090 [Serpula lacrymans var. lacrymans S7.3]
WCO002960.1	scaffold19	-	776,595 -776,665	Defective in cullin neddylation protein 1 OS=Cryptococcus neoformans GN=DCN1 PE=3 SV=1	hypothetical protein SERLA73DRAFT_114090 [Serpula lacrymans var. lacrymans S7.3]
WCO002960.1	scaffold19	-	776,869 -777,016	Defective in cullin neddylation protein 1 OS=Cryptococcus neoformans GN=DCN1 PE=3 SV=1	hypothetical protein SERLA73DRAFT_114090 [Serpula lacrymans var. lacrymans S7.3]
WCO002965.2	scaffold19	+	801,509 -801,572	#N/A	hypothetical protein SERLA73DRAFT_77398 [Serpula lacrymans var. lacrymans S7.3]
WCO002966.1	scaffold19	+	805,125 -805,177	#N/A	Tubulin binding protein, putative [Rhodotorula glutinis ATCC 204091]
WCO002966.1	scaffold19	+	805,883 -805,938	#N/A	Tubulin binding protein, putative [Rhodotorula glutinis ATCC 204091]
WCO002972.1	scaffold19	+	848,492 -848,821	#N/A	hypothetical protein SERLA73DRAFT_96313 [Serpula lacrymans var. lacrymans S7.3]
WCO002973.1	scaffold19	+	855,008 -855,072	#N/A	hypothetical protein SCHCODRAFT_61795 [Schizophyllum commune H4-8]
WCO002974.1	scaffold19	-	856,556 -856,626	Uncharacterized amino-acid permease C15C4.04c OS=Schizosaccharomyces pombe (strain ATCC 38366 / 972) GN=SPBC15C4.04c PE=2 SV=1	hypothetical protein SERLA73DRAFT_114379 [Serpula lacrymans var. lacrymans S7.3]
WCO002974.1	scaffold19	-	856,818 -856,879	Uncharacterized amino-acid permease C15C4.04c OS=Schizosaccharomyces pombe (strain ATCC 38366 / 972) GN=SPBC15C4.04c PE=2 SV=1	hypothetical protein SERLA73DRAFT_114379 [Serpula lacrymans var. lacrymans S7.3]
WCO002974.1	scaffold19	-	856,920 -856,972	Uncharacterized amino-acid permease C15C4.04c OS=Schizosaccharomyces pombe (strain ATCC 38366 / 972) GN=SPBC15C4.04c PE=2 SV=1	hypothetical protein SERLA73DRAFT_114379 [Serpula lacrymans var. lacrymans S7.3]
WCO002974.1	scaffold19	-	858,619 -858,762	Uncharacterized amino-acid permease C15C4.04c OS=Schizosaccharomyces pombe (strain ATCC 38366 / 972) GN=SPBC15C4.04c PE=2 SV=1	hypothetical protein SERLA73DRAFT_114379 [Serpula lacrymans var. lacrymans S7.3]
WCO002977.1	scaffold19	-	869,320 -869,391	#N/A	hesp-379 [Melampsora lini]
WCO002977.1	scaffold19	-	869,403 -869,459	#N/A	hesp-379 [Melampsora lini]
WCO002986.1	scaffold19	+	905,699 -905,768	Probable glycosidase C21B10.07 OS=Schizosaccharomyces pombe (strain ATCC 38366 / 972) GN=SPBC21B10.07 PE=2 SV=1	glycoside hydrolase family 16 protein [Schizophyllum commune H4-8]
WCO002986.1	scaffold19	+	905,836 -905,897	Probable glycosidase C21B10.07 OS=Schizosaccharomyces pombe (strain ATCC 38366 / 972) GN=SPBC21B10.07 PE=2 SV=1	glycoside hydrolase family 16 protein [Schizophyllum commune H4-8]
WCO002992.1	scaffold19	+	926,187 -926,239	#N/A	hypothetical protein CC1G_01567 [Coprinopsis cinerea okayama7#130]
WCO002992.1	scaffold19	+	926,500 -926,690	#N/A	hypothetical protein CC1G_01567 [Coprinopsis cinerea okayama7#130]
WCO002992.1	scaffold19	+	927,904 -927,955	#N/A	hypothetical protein CC1G_01567 [Coprinopsis cinerea okayama7#130]
WCO003000.1	scaffold19	-	955,204 -955,261	#N/A	glycoside hydrolase family 79 protein [Serpula lacrymans var. lacrymans S7.9]
WCO003000.1	scaffold19	-	956,294 -956,360	#N/A	glycoside hydrolase family 79 protein [Serpula lacrymans var. lacrymans S7.9]
WCO003007.3	scaffold19	+	988,403 -988,460	Putative peroxisomal acyl-coenzyme A oxidase 1.2 OS=Arabidopsis thaliana GN=ACX1.2 PE=2 SV=1	hypothetical protein SERLA73DRAFT_164131 [Serpula lacrymans var. lacrymans S7.3]
WCO003010.1	scaffold19	+	996,782 -996,839	Sugar transporter STL1 OS=Saccharomyces cerevisiae (strain ATCC 204508 / S288c) GN=STL1 PE=1 SV=2	hypothetical protein SERLADRAFT_358187 [Serpula lacrymans var. lacrymans S7.9]
WCO003010.1	scaffold19	+	997,073 -997,125	Sugar transporter STL1 OS=Saccharomyces cerevisiae (strain ATCC 204508 / S288c) GN=STL1 PE=1 SV=2	hypothetical protein SERLADRAFT_358187 [Serpula lacrymans var. lacrymans S7.9]
WCO003010.1	scaffold19	+	997,154 -997,217	Sugar transporter STL1 OS=Saccharomyces cerevisiae (strain ATCC 204508 / S288c) GN=STL1 PE=1 SV=2	hypothetical protein SERLADRAFT_358187 [Serpula lacrymans var. lacrymans S7.9]
WCO003010.1	scaffold19	+	997,537 -997,591	Sugar transporter STL1 OS=Saccharomyces cerevisiae (strain ATCC 204508 / S288c) GN=STL1 PE=1 SV=2	hypothetical protein SERLADRAFT_358187 [Serpula lacrymans var. lacrymans S7.9]
WCO003012.1	scaffold19	-	1,003,879 -1,003,932	Sugar transporter STL1 OS=Saccharomyces cerevisiae (strain ATCC 204508 / S288c) GN=STL1 PE=1 SV=2	hypothetical protein SERLADRAFT_358187 [Serpula lacrymans var. lacrymans S7.9]
WCO003014.1	scaffold19	+	1,020,442 -1,020,503	Golgi pH regulator OS=Cricetulus griseus GN=GPR89 PE=2 SV=1	hypothetical protein SCHCODRAFT_60212 [Schizophyllum commune H4-8]
WCO003016.1	scaffold19	+	1,027,427 -1,027,478	Probable phospholipid-transporting ATPase IIB OS=Bos taurus GN=ATP9B PE=2 SV=1	hypothetical protein SERLADRAFT_452925 [Serpula lacrymans var. lacrymans S7.9]
WCO003051.2	scaffold194	-	3282 -3340	Protein dml1 OS=Neosartorya fischeri (strain ATCC 1020 / DSM 3700 / FGSC A1164 / NRRL 181) GN=dml1 PE=3 SV=1	hypothetical protein SERLA73DRAFT_79412 [Serpula lacrymans var. lacrymans S7.3]
WCO003055.1	scaffold198	-	3961 -4017	Uncharacterized oxidoreductase C162.03 OS=Schizosaccharomyces pombe (strain ATCC 38366 / 972) GN=SPCC162.03 PE=2 SV=1	hypothetical protein SERLA73DRAFT_191351 [Serpula lacrymans var. lacrymans S7.3]
WCO003089.1	scaffold2	+	139,995 -140,074	Flavin-containing monooxygenase FMO GS-OX-like 1 OS=Arabidopsis thaliana GN=At1g12160 PE=2 SV=1	hypothetical protein SERLA73DRAFT_186564 [Serpula lacrymans var. lacrymans S7.3]
WCO003095.1	scaffold2	-	167,658 -167,722	Autophagy-related protein 11 OS=Neosartorya fumigata (strain ATCC MYA-4609 / Af293 / CBS 101355 / FGSC A1100) GN=atg11 PE=3 SV=1	putative peripheral membrane protein [Serpula lacrymans var. lacrymans S7.3]
WCO003095.1	scaffold2	-	167,972 -168,040	Autophagy-related protein 11 OS=Neosartorya fumigata (strain ATCC MYA-4609 / Af293 / CBS 101355 / FGSC A1100) GN=atg11 PE=3 SV=1	putative peripheral membrane protein [Serpula lacrymans var. lacrymans S7.3]
WCO003095.1	scaffold2	-	168,199 -168,260	Autophagy-related protein 11 OS=Neosartorya fumigata (strain ATCC MYA-4609 / Af293 / CBS 101355 / FGSC A1100) GN=atg11 PE=3 SV=1	putative peripheral membrane protein [Serpula lacrymans var. lacrymans S7.3]
WCO003095.1	scaffold2	-	168,914 -168,965	Autophagy-related protein 11 OS=Neosartorya fumigata (strain ATCC MYA-4609 / Af293 / CBS 101355 / FGSC A1100) GN=atg11 PE=3 SV=1	putative peripheral membrane protein [Serpula lacrymans var. lacrymans S7.3]
WCO003095.1	scaffold2	-	169,060 -169,114	Autophagy-related protein 11 OS=Neosartorya fumigata (strain ATCC MYA-4609 / Af293 / CBS 101355 / FGSC A1100) GN=atg11 PE=3 SV=1	putative peripheral membrane protein [Serpula lacrymans var. lacrymans S7.3]
WCO003097.1	scaffold2	-	179,497 -179,723	#N/A	hypothetical protein [Cryptococcus neoformans var. neoformans JEC21]
WCO003099.1	scaffold2	+	188,473 -188,534	THO complex subunit 4 OS=Taeniopygia guttata GN=THOC4 PE=2 SV=1	hypothetical protein SERLA73DRAFT_175356 [Serpula lacrymans var. lacrymans S7.3]
WCO003099.1	scaffold2	+	188,583 -188,655	THO complex subunit 4 OS=Taeniopygia guttata GN=THOC4 PE=2 SV=1	hypothetical protein SERLA73DRAFT_175356 [Serpula lacrymans var. lacrymans S7.3]
WCO003099.1	scaffold2	+	188,759 -188,820	THO complex subunit 4 OS=Taeniopygia guttata GN=THOC4 PE=2 SV=1	hypothetical protein SERLA73DRAFT_175356 [Serpula lacrymans var. lacrymans S7.3]
WCO003113.1	scaffold2	-	265,149 -265,204	Polyphenol oxidase OS=Agaricus bisporus GN=ppo1 PE=2 SV=1	PPO1_AGABI RecName: Full=Polyphenol oxidase; Short=PPO; AltName: Full=Catechol oxidase
WCO003128.1	scaffold2	-	335,234 -335,293	#N/A	hypothetical protein CC1G_03011 [Coprinopsis cinerea okayama7#130]
WCO003133.1	scaffold2	+	375,464 -375,515	Magnesium transporter NIPA4 OS=Mus musculus GN=Nipal4 PE=1 SV=1	hypothetical protein SERLA73DRAFT_181034 [Serpula lacrymans var. lacrymans S7.3]
WCO003133.1	scaffold2	+	375,698 -375,766	Magnesium transporter NIPA4 OS=Mus musculus GN=Nipal4 PE=1 SV=1	hypothetical protein SERLA73DRAFT_181034 [Serpula lacrymans var. lacrymans S7.3]
WCO003133.1	scaffold2	+	375,894 -375,945	Magnesium transporter NIPA4 OS=Mus musculus GN=Nipal4 PE=1 SV=1	hypothetical protein SERLA73DRAFT_181034 [Serpula lacrymans var. lacrymans S7.3]
WCO003133.1	scaffold2	+	377,142 -377,217	Magnesium transporter NIPA4 OS=Mus musculus GN=Nipal4 PE=1 SV=1	hypothetical protein SERLA73DRAFT_181034 [Serpula lacrymans var. lacrymans S7.3]
WCO003138.1	scaffold2	+	400,849 -400,914	#N/A	hypothetical protein SERLA73DRAFT_178507 [Serpula lacrymans var. lacrymans S7.3]
WCO003140.1	scaffold2	+	407,145 -407,197	#N/A	hypothetical protein SERLADRAFT_413192 [Serpula lacrymans var. lacrymans S7.9]
WCO003140.1	scaffold2	+	407,815 -407,867	#N/A	hypothetical protein SERLADRAFT_413192 [Serpula lacrymans var. lacrymans S7.9]
WCO003140.1	scaffold2	+	408,474 -408,534	#N/A	hypothetical protein SERLADRAFT_413192 [Serpula lacrymans var. lacrymans S7.9]
WCO003140.1	scaffold2	+	408,854 -408,908	#N/A	hypothetical protein SERLADRAFT_413192 [Serpula lacrymans var. lacrymans S7.9]
WCO003143.1	scaffold2	+	418,099 -418,158	#N/A	hypothetical protein SERLADRAFT_458229 [Serpula lacrymans var. lacrymans S7.9]
WCO003149.2	scaffold2	-	446,093 -446,159	SAGA-associated factor 73 OS=Schizosaccharomyces pombe (strain ATCC 38366 / 972) GN=sgf73 PE=2 SV=1	hypothetical protein SERLA73DRAFT_184605 [Serpula lacrymans var. lacrymans S7.3]
WCO003152.1	scaffold2	+	455,993 -456,044	DNA topoisomerase 2-associated protein pat1 OS=Schizosaccharomyces pombe (strain ATCC 38366 / 972) GN=SPBC19G7.10c PE=2 SV=2	hypothetical protein SERLA73DRAFT_93029 [Serpula lacrymans var. lacrymans S7.3]
WCO003153.1	scaffold2	-	457,746 -457,798	#N/A	glycosyltransferase 2 [Coprinopsis cinerea okayama7#130]
WCO003158.1	scaffold2	+	481,352 -481,404	#N/A	hypothetical protein SERLA73DRAFT_189617 [Serpula lacrymans var. lacrymans S7.3]
WCO003160.1	scaffold2	-	493,810 -494,126	Splicing factor U2AF 65 kDa subunit OS=Mus musculus GN=U2af2 PE=1 SV=3	rRNA primary transcript binding protein [Coprinopsis cinerea okayama7#130]
WCO003166.1	scaffold2	+	503,942 -504,000	Zinc finger protein ZIC 4 OS=Xenopus laevis GN=zic4 PE=2 SV=1	hypothetical protein SERLA73DRAFT_184700 [Serpula lacrymans var. lacrymans S7.3]
WCO003169.1	scaffold2	-	515,572 -515,625	#N/A	hypothetical protein CC1G_06011 [Coprinopsis cinerea okayama7#130]
WCO003189.1	scaffold2	-	588,893 -588,949	Putative ATPase N2B OS=Haematobia irritans PE=2 SV=1	hypothetical protein CC1G_01935 [Coprinopsis cinerea okayama7#130]
WCO003193.1	scaffold2	-	603,633 -603,719	Uncharacterized protein C2F7.02c OS=Schizosaccharomyces pombe (strain ATCC 38366 / 972) GN=SPAC2F7.02c PE=1 SV=1	protein phosphatase [Coprinopsis cinerea okayama7#130]
WCO003203.1	scaffold2	-	638,977 -639,034	Uncharacterized membrane protein C576.04 OS=Schizosaccharomyces pombe (strain ATCC 38366 / 972) GN=SPCC576.04 PE=2 SV=1	hypothetical protein SERLA73DRAFT_180257 [Serpula lacrymans var. lacrymans S7.3]
WCO003204.1	scaffold2	+	640,817 -640,989	Probable peptide/nitrate transporter At3g43790 OS=Arabidopsis thaliana GN=ZIFL2 PE=2 SV=2	hypothetical protein SERLA73DRAFT_185613 [Serpula lacrymans var. lacrymans S7.3]
WCO003205.1	scaffold2	-	643,615 -643,672	Cyclopropane-fatty-acyl-phospholipid synthase OS=Escherichia coli (strain K12) GN=cfa PE=1 SV=2	hypothetical protein SERLA73DRAFT_106822 [Serpula lacrymans var. lacrymans S7.3]
WCO003210.1	scaffold2	+	659,031 -659,082	Putative uncharacterized oxidoreductase C513.07 OS=Schizosaccharomyces pombe (strain ATCC 38366 / 972) GN=SPAC513.07 PE=2 SV=1	hypothetical protein UM04057.1 [Ustilago maydis 521]
WCO003211.1	scaffold2	+	663,225 -663,280	Putative uncharacterized oxidoreductase C513.07 OS=Schizosaccharomyces pombe (strain ATCC 38366 / 972) GN=SPAC513.07 PE=2 SV=1	hypothetical protein UM04057.1 [Ustilago maydis 521]
WCO003219.1	scaffold2	-	681,077 -681,141	Uncharacterized protein C30D11.11 OS=Schizosaccharomyces pombe (strain ATCC 38366 / 972) GN=SPAC30D11.11 PE=2 SV=1	hypothetical protein SERLA73DRAFT_88721 [Serpula lacrymans var. lacrymans S7.3]
WCO003221.1	scaffold2	+	687,186 -687,238	#N/A	glycoside hydrolase family 92 protein [Serpula lacrymans var. lacrymans S7.3]
WCO003221.1	scaffold2	+	687,278 -687,331	#N/A	glycoside hydrolase family 92 protein [Serpula lacrymans var. lacrymans S7.3]
WCO003228.2	scaffold2	-	713,674 -713,731	Lipase 4 OS=Candida rugosa GN=LIP4 PE=3 SV=1	hypothetical protein SERLA73DRAFT_109200 [Serpula lacrymans var. lacrymans S7.3]
WCO003229.1	scaffold2	+	729,356 -729,409	Valyl-tRNA synthetase, mitochondrial OS=Saccharomyces cerevisiae (strain ATCC 204508 / S288c) GN=VAS1 PE=1 SV=2	hypothetical protein SERLA73DRAFT_110363 [Serpula lacrymans var. lacrymans S7.3]
WCO003230.1	scaffold2	-	730,496 -730,556	Non-structural maintenance of chromosome element 4 OS=Schizosaccharomyces pombe (strain ATCC 38366 / 972) GN=nse4 PE=1 SV=1	hypothetical protein SERLA73DRAFT_122130 [Serpula lacrymans var. lacrymans S7.3]
WCO003230.1	scaffold2	-	730,646 -730,702	Non-structural maintenance of chromosome element 4 OS=Schizosaccharomyces pombe (strain ATCC 38366 / 972) GN=nse4 PE=1 SV=1	hypothetical protein SERLA73DRAFT_122130 [Serpula lacrymans var. lacrymans S7.3]
WCO003230.1	scaffold2	-	731,434 -731,491	Non-structural maintenance of chromosome element 4 OS=Schizosaccharomyces pombe (strain ATCC 38366 / 972) GN=nse4 PE=1 SV=1	hypothetical protein SERLA73DRAFT_122130 [Serpula lacrymans var. lacrymans S7.3]
WCO003231.1	scaffold2	-	735,087 -735,142	#N/A	hypothetical protein SCHCODRAFT_238368 [Schizophyllum commune H4-8]
WCO003231.1	scaffold2	-	735,335 -735,391	#N/A	hypothetical protein SCHCODRAFT_238368 [Schizophyllum commune H4-8]
WCO003235.1	scaffold2	-	771,641 -771,846	Casein kinase I isoform alpha OS=Xenopus laevis GN=csnk1a1 PE=2 SV=1	hypothetical protein SERLA73DRAFT_92593 [Serpula lacrymans var. lacrymans S7.3]
WCO003244.1	scaffold2	-	790,015 -790,072	Meiotic expression up-regulated protein 26 OS=Schizosaccharomyces pombe (strain ATCC 38366 / 972) GN=meu26 PE=2 SV=1	hypothetical protein CC1G_14589 [Coprinopsis cinerea okayama7#130]
WCO003255.1	scaffold2	-	879,039 -879,096	Uncharacterized mitochondrial carrier YPR011C OS=Saccharomyces cerevisiae (strain ATCC 204508 / S288c) GN=YPR011C PE=1 SV=1	hypothetical protein SERLA73DRAFT_180723 [Serpula lacrymans var. lacrymans S7.3]
WCO003255.1	scaffold2	-	879,413 -879,475	Uncharacterized mitochondrial carrier YPR011C OS=Saccharomyces cerevisiae (strain ATCC 204508 / S288c) GN=YPR011C PE=1 SV=1	hypothetical protein SERLA73DRAFT_180723 [Serpula lacrymans var. lacrymans S7.3]
WCO003258.1	scaffold2	+	889,021 -889,130	#N/A	hypothetical protein SERLA73DRAFT_135989 [Serpula lacrymans var. lacrymans S7.3]
WCO003258.1	scaffold2	+	889,294 -889,345	#N/A	hypothetical protein SERLA73DRAFT_135989 [Serpula lacrymans var. lacrymans S7.3]
WCO003259.1	scaffold2	+	892,254 -892,309	Phytanoyl-CoA dioxygenase domain-containing protein 1 OS=Bos taurus GN=PHYHD1 PE=2 SV=1	hypothetical protein SERLADRAFT_361268 [Serpula lacrymans var. lacrymans S7.9]
WCO003259.1	scaffold2	+	892,329 -892,391	Phytanoyl-CoA dioxygenase domain-containing protein 1 OS=Bos taurus GN=PHYHD1 PE=2 SV=1	hypothetical protein SERLADRAFT_361268 [Serpula lacrymans var. lacrymans S7.9]
WCO003260.1	scaffold2	-	894,254 -894,312	Probable thiamine biosynthetic bifunctional enzyme OS=Schizosaccharomyces pombe (strain ATCC 38366 / 972) GN=thi4 PE=2 SV=1	hypothetical protein SERLA73DRAFT_180734 [Serpula lacrymans var. lacrymans S7.3]
WCO003261.1	scaffold2	-	903,119 -903,173	N amino acid transport system protein OS=Neurospora crassa GN=mtr PE=3 SV=2	neutral amino acid permease [Trichophyton rubrum CBS 118892]
WCO003261.1	scaffold2	-	903,317 -903,423	N amino acid transport system protein OS=Neurospora crassa GN=mtr PE=3 SV=2	neutral amino acid permease [Trichophyton rubrum CBS 118892]
WCO003262.1	scaffold2	-	904,354 -904,410	Uncharacterized protein YMR196W OS=Saccharomyces cerevisiae (strain ATCC 204508 / S288c) GN=YMR196W PE=1 SV=1	hypothetical protein SERLA73DRAFT_89152 [Serpula lacrymans var. lacrymans S7.3]
WCO003278.1	scaffold2	-	942,746 -942,801	Protein TAPT1 homolog OS=Schizosaccharomyces pombe (strain ATCC 38366 / 972) GN=SPBC13G1.05 PE=1 SV=1	hypothetical protein SCHCODRAFT_30433 [Schizophyllum commune H4-8]
WCO003286.1	scaffold2	+	969,163 -969,219	#N/A	hypothetical protein SERLA73DRAFT_84078 [Serpula lacrymans var. lacrymans S7.3]
WCO003287.1	scaffold2	-	971,601 -971,657	Cytosolic Fe-S cluster assembly factor NAR1 OS=Cryptococcus neoformans GN=NAR1 PE=3 SV=1	nuclear prelamin A recognition factor-like protein [Coprinopsis cinerea okayama7#130]
WCO003288.1	scaffold2	+	974,965 -975,055	t-SNARE affecting a late Golgi compartment protein 2 OS=Schizosaccharomyces pombe (strain ATCC 38366 / 972) GN=tlg2 PE=2 SV=1	hypothetical protein SERLADRAFT_437096 [Serpula lacrymans var. lacrymans S7.9]
WCO003289.1	scaffold2	+	980,284 -980,341	Uncharacterized mscS family protein C1183.11 OS=Schizosaccharomyces pombe (strain ATCC 38366 / 972) GN=SPCC1183.11 PE=1 SV=1	hypothetical protein CC1G_01892 [Coprinopsis cinerea okayama7#130]
WCO003291.1	scaffold2	+	985,868 -985,923	Ferrochelatase, mitochondrial OS=Xenopus laevis GN=fech PE=1 SV=1	hypothetical protein SERLA73DRAFT_53491 [Serpula lacrymans var. lacrymans S7.3]
WCO003296.1	scaffold2	-	996,181 -996,233	#N/A	hypothetical protein SERLA73DRAFT_180442 [Serpula lacrymans var. lacrymans S7.3]
WCO003297.1	scaffold2	-	999,603 -999,676	GTP-binding protein 1 OS=Bos taurus GN=GTPBP1 PE=2 SV=2	hypothetical protein SERLA73DRAFT_180069 [Serpula lacrymans var. lacrymans S7.3]
WCO003297.1	scaffold2	-	999,980 -1,000,034	GTP-binding protein 1 OS=Bos taurus GN=GTPBP1 PE=2 SV=2	hypothetical protein SERLA73DRAFT_180069 [Serpula lacrymans var. lacrymans S7.3]
WCO003297.1	scaffold2	-	1,000,892 -1,000,947	GTP-binding protein 1 OS=Bos taurus GN=GTPBP1 PE=2 SV=2	hypothetical protein SERLA73DRAFT_180069 [Serpula lacrymans var. lacrymans S7.3]
WCO003297.1	scaffold2	-	1,001,191 -1,001,242	GTP-binding protein 1 OS=Bos taurus GN=GTPBP1 PE=2 SV=2	hypothetical protein SERLA73DRAFT_180069 [Serpula lacrymans var. lacrymans S7.3]
WCO003298.1	scaffold2	+	1,003,010 -1,003,062	#N/A	hypothetical protein SCHCODRAFT_111346 [Schizophyllum commune H4-8]
WCO003299.1	scaffold2	+	1,006,613 -1,006,669	Endochitinase 1 OS=Coccidioides immitis (strain RS) GN=CTS1 PE=3 SV=1	glycoside hydrolase family 18 protein [Serpula lacrymans var. lacrymans S7.3]
WCO003306.1	scaffold2	-	1,029,568 -1,029,636	#N/A	hypothetical protein SERLA73DRAFT_180047 [Serpula lacrymans var. lacrymans S7.3]
WCO003307.1	scaffold2	-	1,030,842 -1,030,899	DNA ligase 3 OS=Schizosaccharomyces pombe (strain ATCC 38366 / 972) GN=adl1 PE=2 SV=1	hypothetical protein SERLA73DRAFT_106637 [Serpula lacrymans var. lacrymans S7.3]
WCO003307.1	scaffold2	-	1,031,231 -1,031,287	DNA ligase 3 OS=Schizosaccharomyces pombe (strain ATCC 38366 / 972) GN=adl1 PE=2 SV=1	hypothetical protein SERLA73DRAFT_106637 [Serpula lacrymans var. lacrymans S7.3]
WCO003311.1	scaffold2	-	1,050,052 -1,050,111	#N/A	hypothetical protein SERLA73DRAFT_159962 [Serpula lacrymans var. lacrymans S7.3]
WCO003316.1	scaffold2	+	1,071,760 -1,071,811	Pre-mRNA-splicing factor SLU7 OS=Cryptococcus neoformans GN=SLU7 PE=3 SV=1	pre-mRNA-splicing factor SLU7 [Coprinopsis cinerea okayama7#130]
WCO003316.1	scaffold2	+	1,071,935 -1,071,987	Pre-mRNA-splicing factor SLU7 OS=Cryptococcus neoformans GN=SLU7 PE=3 SV=1	pre-mRNA-splicing factor SLU7 [Coprinopsis cinerea okayama7#130]
WCO003317.1	scaffold2	+	1,074,619 -1,074,678	#N/A	expressed protein [Schizophyllum commune H4-8]
WCO003317.1	scaffold2	+	1,074,911 -1,074,977	#N/A	expressed protein [Schizophyllum commune H4-8]
WCO003318.1	scaffold2	-	1,080,495 -1,080,546	Chromodomain helicase hrp3 OS=Schizosaccharomyces pombe (strain ATCC 38366 / 972) GN=hrp3 PE=1 SV=1	hypothetical protein SERLADRAFT_361029 [Serpula lacrymans var. lacrymans S7.9]
WCO003319.1	scaffold2	-	1,083,399 -1,083,459	Probable aspartic-type endopeptidase CTSD OS=Trichophyton verrucosum (strain HKI 0517) GN=CTSD PE=3 SV=1	hypothetical protein SCHCODRAFT_67036 [Schizophyllum commune H4-8]
WCO003324.1	scaffold2	-	1,102,867 -1,102,924	U2 snRNP-associated SURP motif-containing protein OS=Pongo abelii GN=U2SURP PE=2 SV=1	SR140 protein [Coprinopsis cinerea okayama7#130]
WCO003328.1	scaffold2	-	1,113,246 -1,113,316	Probable allantoicase OS=Schizosaccharomyces pombe (strain ATCC 38366 / 972) GN=SPAC1F7.09c PE=2 SV=1	hypothetical protein SERLA73DRAFT_88261 [Serpula lacrymans var. lacrymans S7.3]
WCO003329.2	scaffold2	+	1,115,751 -1,115,804	Hormone-sensitive lipase OS=Homo sapiens GN=LIPE PE=1 SV=4	hypothetical protein SCHCODRAFT_257624 [Schizophyllum commune H4-8]
WCO003329.2	scaffold2	+	1,116,033 -1,116,084	Hormone-sensitive lipase OS=Homo sapiens GN=LIPE PE=1 SV=4	hypothetical protein SCHCODRAFT_257624 [Schizophyllum commune H4-8]
WCO003329.2	scaffold2	+	1,116,157 -1,116,210	Hormone-sensitive lipase OS=Homo sapiens GN=LIPE PE=1 SV=4	hypothetical protein SCHCODRAFT_257624 [Schizophyllum commune H4-8]
WCO003329.2	scaffold2	+	1,116,656 -1,116,708	Hormone-sensitive lipase OS=Homo sapiens GN=LIPE PE=1 SV=4	hypothetical protein SCHCODRAFT_257624 [Schizophyllum commune H4-8]
WCO003329.2	scaffold2	+	1,117,409 -1,117,480	Hormone-sensitive lipase OS=Homo sapiens GN=LIPE PE=1 SV=4	hypothetical protein SCHCODRAFT_257624 [Schizophyllum commune H4-8]
WCO003330.1	scaffold2	-	1,122,464 -1,122,516	Peroxisomal targeting signal receptor OS=Yarrowia lipolytica (strain CLIB 122 / E 150) GN=PAY32 PE=3 SV=1	hypothetical protein SERLADRAFT_448235 [Serpula lacrymans var. lacrymans S7.9]
WCO003334.1	scaffold2	-	1,129,346 -1,129,426	Transcription activator of gluconeogenesis ERT1 OS=Coprinopsis cinerea (strain Okayama-7 / 130 / FGSC 9003) GN=ERT1 PE=3 SV=1	transcription factor [Coprinopsis cinerea okayama7#130]
WCO003336.1	scaffold2	-	1,133,723 -1,133,774	Arsenite resistance protein ArsB OS=Bacillus subtilis GN=arsB PE=3 SV=2	hypothetical protein SERLADRAFT_363404 [Serpula lacrymans var. lacrymans S7.9]
WCO003336.1	scaffold2	-	1,136,506 -1,136,559	Arsenite resistance protein ArsB OS=Bacillus subtilis GN=arsB PE=3 SV=2	hypothetical protein SERLADRAFT_363404 [Serpula lacrymans var. lacrymans S7.9]
WCO003336.1	scaffold2	-	1,136,623 -1,136,686	Arsenite resistance protein ArsB OS=Bacillus subtilis GN=arsB PE=3 SV=2	hypothetical protein SERLADRAFT_363404 [Serpula lacrymans var. lacrymans S7.9]
WCO003337.1	scaffold2	+	1,138,860 -1,138,915	Bacilysin biosynthesis oxidoreductase BacC OS=Bacillus subtilis GN=bacC PE=3 SV=1	3-oxoacyl-(acyl-carrier-protein) reductase [Coprinopsis cinerea okayama7#130]
WCO003337.1	scaffold2	+	1,138,949 -1,139,002	Bacilysin biosynthesis oxidoreductase BacC OS=Bacillus subtilis GN=bacC PE=3 SV=1	3-oxoacyl-(acyl-carrier-protein) reductase [Coprinopsis cinerea okayama7#130]
WCO003338.1	scaffold2	+	1,144,530 -1,144,586	#N/A	conserved hypothetical protein [Sporisorium reilianum SRZ2]
WCO003338.1	scaffold2	+	1,144,727 -1,144,787	#N/A	conserved hypothetical protein [Sporisorium reilianum SRZ2]
WCO003339.1	scaffold2	-	1,145,654 -1,145,712	Homoserine O-acetyltransferase OS=Methylibium petroleiphilum (strain PM1) GN=metX PE=3 SV=1	hypothetical protein SERLA73DRAFT_72526 [Serpula lacrymans var. lacrymans S7.3]
WCO003346.1	scaffold2	-	1,186,339 -1,186,435	#N/A	hypothetical protein SCHCODRAFT_82928 [Schizophyllum commune H4-8]
WCO003348.1	scaffold2	-	1,190,425 -1,190,482	Uncharacterized metallohydrolase yodQ OS=Bacillus subtilis GN=yodQ PE=3 SV=1	peptidase M20 [halophilic archaeon DL31]
WCO003352.1	scaffold2	-	1,198,355 -1,198,448	Aspartyl-tRNA synthetase, cytoplasmic OS=Saccharomyces cerevisiae (strain ATCC 204508 / S288c) GN=DPS1 PE=1 SV=3	hypothetical protein AOL_s00076g658 [Arthrobotrys oligospora ATCC 24927]
WCO003358.1	scaffold2	-	1,216,602 -1,216,684	U6 snRNA-associated Sm-like protein LSm2 OS=Mus musculus GN=Lsm2 PE=2 SV=1	hypothetical protein SERLA73DRAFT_159804 [Serpula lacrymans var. lacrymans S7.3]
WCO003358.1	scaffold2	-	1,218,555 -1,218,610	U6 snRNA-associated Sm-like protein LSm2 OS=Mus musculus GN=Lsm2 PE=2 SV=1	hypothetical protein SERLA73DRAFT_159804 [Serpula lacrymans var. lacrymans S7.3]
WCO003362.1	scaffold2	-	1,234,341 -1,234,395	#N/A	hypothetical protein SERLA73DRAFT_179618 [Serpula lacrymans var. lacrymans S7.3]
WCO003367.1	scaffold2	+	1,260,137 -1,260,191	#N/A	hypothetical protein SERLADRAFT_347889 [Serpula lacrymans var. lacrymans S7.9]
WCO003369.1	scaffold2	+	1,263,797 -1,263,849	#N/A	hypothetical protein SERLADRAFT_347889 [Serpula lacrymans var. lacrymans S7.9]
WCO003375.4	scaffold2	-	1,293,260 -1,293,312	#N/A	hypothetical protein SERLADRAFT_347889 [Serpula lacrymans var. lacrymans S7.9]
WCO003378.3	scaffold2	-	1,317,306 -1,317,374	Gamma-glutamyltranspeptidase 1 OS=Schizosaccharomyces pombe (strain ATCC 38366 / 972) GN=ggt1 PE=2 SV=1	hypothetical protein SERLA73DRAFT_180768 [Serpula lacrymans var. lacrymans S7.3]
WCO003378.3	scaffold2	-	1,317,438 -1,317,508	Gamma-glutamyltranspeptidase 1 OS=Schizosaccharomyces pombe (strain ATCC 38366 / 972) GN=ggt1 PE=2 SV=1	hypothetical protein SERLA73DRAFT_180768 [Serpula lacrymans var. lacrymans S7.3]
WCO003381.1	scaffold2	+	1,331,531 -1,331,582	Endoribonuclease YSH1 OS=Ustilago maydis GN=YSH1 PE=3 SV=1	hypothetical protein SERLA73DRAFT_73000 [Serpula lacrymans var. lacrymans S7.3]
WCO003385.1	scaffold2	+	1,353,408 -1,353,467	PH and SEC7 domain-containing protein C11E3.11c OS=Schizosaccharomyces pombe (strain ATCC 38366 / 972) GN=SPAC11E3.11c PE=2 SV=1	hypothetical protein SERLADRAFT_448749 [Serpula lacrymans var. lacrymans S7.9]
WCO003388.1	scaffold2	-	1,375,001 -1,375,052	Splicing factor U2AF-associated protein 2 OS=Schizosaccharomyces pombe (strain ATCC 38366 / 972) GN=uap2 PE=1 SV=1	hypothetical protein SERLA73DRAFT_180800 [Serpula lacrymans var. lacrymans S7.3]
WCO003388.1	scaffold2	-	1,375,854 -1,375,965	Splicing factor U2AF-associated protein 2 OS=Schizosaccharomyces pombe (strain ATCC 38366 / 972) GN=uap2 PE=1 SV=1	hypothetical protein SERLA73DRAFT_180800 [Serpula lacrymans var. lacrymans S7.3]
WCO003390.1	scaffold2	-	1,380,593 -1,380,657	Probable Na(+)/H(+) antiporter C3A11.09 OS=Schizosaccharomyces pombe (strain ATCC 38366 / 972) GN=SPAC3A11.09 PE=1 SV=1	hypothetical protein SERLA73DRAFT_52904 [Serpula lacrymans var. lacrymans S7.3]
WCO003390.1	scaffold2	-	1,381,486 -1,381,607	Probable Na(+)/H(+) antiporter C3A11.09 OS=Schizosaccharomyces pombe (strain ATCC 38366 / 972) GN=SPAC3A11.09 PE=1 SV=1	hypothetical protein SERLA73DRAFT_52904 [Serpula lacrymans var. lacrymans S7.3]
WCO003394.1	scaffold2	+	1,399,212 -1,399,263	Smr domain-containing protein YPL199C OS=Saccharomyces cerevisiae (strain ATCC 204508 / S288c) GN=YPL199C PE=1 SV=1	hypothetical protein SERLADRAFT_465807 [Serpula lacrymans var. lacrymans S7.9]
WCO003408.1	scaffold2	-	1,440,773 -1,440,829	#N/A	hypothetical protein SCHCODRAFT_236577 [Schizophyllum commune H4-8]
WCO003414.1	scaffold2	+	1,483,389 -1,483,469	Aspartic protease OS=Phaffia rhodozyma GN=pr1 PE=1 SV=1	protease [Amanita muscaria]
WCO003417.1	scaffold2	-	1,491,534 -1,491,609	#N/A	hypothetical protein CC1G_01214 [Coprinopsis cinerea okayama7#130]
WCO003417.1	scaffold2	-	1,491,875 -1,491,937	#N/A	hypothetical protein CC1G_01214 [Coprinopsis cinerea okayama7#130]
WCO003421.1	scaffold2	+	1,497,816 -1,497,878	Eukaryotic translation initiation factor 2D OS=Oryctolagus cuniculus GN=EIF2D PE=1 SV=1	hypothetical protein SERLA73DRAFT_77454 [Serpula lacrymans var. lacrymans S7.3]
WCO003421.1	scaffold2	+	1,498,028 -1,498,085	Eukaryotic translation initiation factor 2D OS=Oryctolagus cuniculus GN=EIF2D PE=1 SV=1	hypothetical protein SERLA73DRAFT_77454 [Serpula lacrymans var. lacrymans S7.3]
WCO003425.1	scaffold2	-	1,507,242 -1,507,302	#N/A	hypothetical protein SERLA73DRAFT_162388 [Serpula lacrymans var. lacrymans S7.3]
WCO003433.1	scaffold2	+	1,537,322 -1,537,374	Amidophosphoribosyltransferase OS=Saccharomyces kluyveri GN=ADE4 PE=3 SV=1	hypothetical protein SERLA73DRAFT_60179 [Serpula lacrymans var. lacrymans S7.3]
WCO003435.1	scaffold2	+	1,543,748 -1,543,803	Vacuolar calcium ion transporter OS=Saccharomyces cerevisiae (strain ATCC 204508 / S288c) GN=VCX1 PE=1 SV=1	hypothetical protein SERLADRAFT_441624 [Serpula lacrymans var. lacrymans S7.9]
WCO003435.1	scaffold2	+	1,543,844 -1,543,900	Vacuolar calcium ion transporter OS=Saccharomyces cerevisiae (strain ATCC 204508 / S288c) GN=VCX1 PE=1 SV=1	hypothetical protein SERLADRAFT_441624 [Serpula lacrymans var. lacrymans S7.9]
WCO003445.1	scaffold2	+	1,572,011 -1,572,064	DASH complex subunit dad3 OS=Schizosaccharomyces pombe (strain ATCC 38366 / 972) GN=dad3 PE=3 SV=1	hypothetical protein SERLA73DRAFT_60664 [Serpula lacrymans var. lacrymans S7.3]
WCO003448.1	scaffold2	-	1,578,273 -1,578,324	D-arabinitol 2-dehydrogenase [ribulose-forming] OS=Candida albicans GN=ARD1 PE=3 SV=1	hypothetical protein SERLA73DRAFT_186734 [Serpula lacrymans var. lacrymans S7.3]
WCO003448.1	scaffold2	-	1,579,419 -1,579,480	D-arabinitol 2-dehydrogenase [ribulose-forming] OS=Candida albicans GN=ARD1 PE=3 SV=1	hypothetical protein SERLA73DRAFT_186734 [Serpula lacrymans var. lacrymans S7.3]
WCO003452.1	scaffold2	+	1,594,713 -1,594,774	Isovaleryl-CoA dehydrogenase, mitochondrial OS=Mus musculus GN=Ivd PE=1 SV=1	hypothetical protein SERLA73DRAFT_142459 [Serpula lacrymans var. lacrymans S7.3]
WCO003453.1	scaffold2	+	1,596,832 -1,596,889	Isovaleryl-CoA dehydrogenase 2, mitochondrial (Fragment) OS=Solanum tuberosum GN=IVD2 PE=1 SV=1	hypothetical protein SCHCODRAFT_52173 [Schizophyllum commune H4-8]
WCO003453.1	scaffold2	+	1,597,066 -1,597,127	Isovaleryl-CoA dehydrogenase 2, mitochondrial (Fragment) OS=Solanum tuberosum GN=IVD2 PE=1 SV=1	hypothetical protein SCHCODRAFT_52173 [Schizophyllum commune H4-8]
WCO003454.1	scaffold2	-	1,601,169 -1,601,220	Protein kinase dsk1 OS=Schizosaccharomyces pombe (strain ATCC 38366 / 972) GN=dsk1 PE=2 SV=2	hypothetical protein SMAC_01589 [Sordaria macrospora k-hell]
WCO003455.2	scaffold2	+	1,606,105 -1,606,161	3-hydroxybenzoate 6-hydroxylase 1 OS=Pseudomonas alcaligenes GN=xlnD PE=1 SV=1	hypothetical protein CC1G_08083 [Coprinopsis cinerea okayama7#130]
WCO003457.1	scaffold2	+	1,615,873 -1,615,930	Arginase OS=Neurospora crassa GN=car-1 PE=1 SV=3	hypothetical protein SERLA73DRAFT_142465 [Serpula lacrymans var. lacrymans S7.3]
WCO003459.1	scaffold2	-	1,621,056 -1,621,112	Zinc finger CCCH domain-containing protein 64 OS=Arabidopsis thaliana GN=At5g56900 PE=2 SV=1	nuclear protein [Coprinopsis cinerea okayama7#130]
WCO003459.1	scaffold2	-	1,621,320 -1,621,382	Zinc finger CCCH domain-containing protein 64 OS=Arabidopsis thaliana GN=At5g56900 PE=2 SV=1	nuclear protein [Coprinopsis cinerea okayama7#130]
WCO003461.1	scaffold2	-	1,629,253 -1,629,305	Putative nudix hydrolase 7 OS=Caenorhabditis elegans GN=ndx-7 PE=2 SV=2	hypothetical protein CC1G_06688 [Coprinopsis cinerea okayama7#130]
WCO003462.1	scaffold2	-	1,633,137 -1,633,191	Ubiquitin-like domain-containing CTD phosphatase 1 OS=Mus musculus GN=Ublcp1 PE=1 SV=1	hypothetical protein SERLA73DRAFT_186777 [Serpula lacrymans var. lacrymans S7.3]
WCO003463.1	scaffold2	+	1,636,176 -1,636,227	Adaptin ear-binding coat-associated protein 2 OS=Bos taurus GN=NECAP2 PE=2 SV=1	hypothetical protein SERLA73DRAFT_142488 [Serpula lacrymans var. lacrymans S7.3]
WCO003466.3	scaffold2	-	1,643,434 -1,643,580	Tubulin-specific chaperone E OS=Bos taurus GN=TBCE PE=2 SV=1	hypothetical protein SERLADRAFT_452314 [Serpula lacrymans var. lacrymans S7.9]
WCO003466.3	scaffold2	-	1,643,702 -1,643,768	Tubulin-specific chaperone E OS=Bos taurus GN=TBCE PE=2 SV=1	hypothetical protein SERLADRAFT_452314 [Serpula lacrymans var. lacrymans S7.9]
WCO003466.3	scaffold2	-	1,645,134 -1,645,188	Tubulin-specific chaperone E OS=Bos taurus GN=TBCE PE=2 SV=1	hypothetical protein SERLADRAFT_452314 [Serpula lacrymans var. lacrymans S7.9]
WCO003473.1	scaffold2	+	1,664,758 -1,664,823	Cyclin-dependent kinases regulatory subunit OS=Schizosaccharomyces pombe (strain ATCC 38366 / 972) GN=suc1 PE=1 SV=3	cyclin-dependent kinase regulatory subunit [Coprinopsis cinerea okayama7#130]
WCO003474.1	scaffold2	+	1,669,603 -1,669,654	Putative zinc protease mug138 OS=Schizosaccharomyces pombe (strain ATCC 38366 / 972) GN=mug138 PE=1 SV=1	hypothetical protein SERLA73DRAFT_113347 [Serpula lacrymans var. lacrymans S7.3]
WCO003477.1	scaffold2	+	1,686,009 -1,686,067	Uncharacterized transporter C569.05c OS=Schizosaccharomyces pombe (strain ATCC 38366 / 972) GN=SPCC569.05c PE=2 SV=1	multidrug transporter [Coprinopsis cinerea okayama7#130]
WCO003481.1	scaffold2	+	1,696,453 -1,696,515	#N/A	hypothetical protein CC1G_10010 [Coprinopsis cinerea okayama7#130]
WCO003488.1	scaffold2	+	1,720,572 -1,720,624	Uncharacterized ATP-dependent helicase C23E6.02 OS=Schizosaccharomyces pombe (strain ATCC 38366 / 972) GN=SPBC23E6.02 PE=2 SV=1	hypothetical protein CC1G_10583 [Coprinopsis cinerea okayama7#130]
WCO003495.1	scaffold2	+	1,750,984 -1,751,037	Lysophospholipase 3 OS=Neosartorya fumigata (strain ATCC MYA-4609 / Af293 / CBS 101355 / FGSC A1100) GN=plb3 PE=2 SV=1	hypothetical protein SERLA73DRAFT_104762 [Serpula lacrymans var. lacrymans S7.3]
WCO003500.2	scaffold2	+	1,763,475 -1,763,526	Ribonuclease H OS=Schizosaccharomyces pombe (strain ATCC 38366 / 972) GN=rnh1 PE=1 SV=1	hypothetical protein CC1G_00529 [Coprinopsis cinerea okayama7#130]
WCO003501.1	scaffold2	+	1,767,144 -1,767,198	Diacetyl reductase [(S)-acetoin forming] OS=Klebsiella pneumoniae GN=budC PE=1 SV=2	hypothetical protein SERLA73DRAFT_188392 [Serpula lacrymans var. lacrymans S7.3]
WCO003502.1	scaffold2	-	1,778,474 -1,778,532	Probable endonuclease 4 OS=Parabacteroides distasonis (strain ATCC 8503 / DSM 20701 / NCTC 11152) GN=nfo PE=3 SV=1	hypothetical protein SERLA73DRAFT_162523 [Serpula lacrymans var. lacrymans S7.3]
WCO003529.1	scaffold2	-	1,857,980 -1,858,140	26S proteasome non-ATPase regulatory subunit 6 OS=Homo sapiens GN=PSMD6 PE=1 SV=1	hypothetical protein SERLA73DRAFT_186989 [Serpula lacrymans var. lacrymans S7.3]
WCO003529.1	scaffold2	-	1,858,313 -1,858,374	26S proteasome non-ATPase regulatory subunit 6 OS=Homo sapiens GN=PSMD6 PE=1 SV=1	hypothetical protein SERLA73DRAFT_186989 [Serpula lacrymans var. lacrymans S7.3]
WCO003533.1	scaffold2	+	1,867,319 -1,867,373	#N/A	hypothetical protein SERLADRAFT_357875 [Serpula lacrymans var. lacrymans S7.9]
WCO003535.1	scaffold2	+	1,872,964 -1,873,025	#N/A	hypothetical protein SERLADRAFT_357875 [Serpula lacrymans var. lacrymans S7.9]
WCO003539.1	scaffold20	-	12,553 -12,610	#N/A	hypothetical protein SERLA73DRAFT_188561 [Serpula lacrymans var. lacrymans S7.3]
WCO003541.1	scaffold20	-	26,693 -26,866	#N/A	hypothetical protein SERLADRAFT_414372 [Serpula lacrymans var. lacrymans S7.9]
WCO003544.1	scaffold20	-	43,984 -44,035	Lipase OS=Thermomyces lanuginosus GN=LIP PE=1 SV=1	hypothetical protein SERLA73DRAFT_180832 [Serpula lacrymans var. lacrymans S7.3]
WCO003544.1	scaffold20	-	44,127 -44,184	Lipase OS=Thermomyces lanuginosus GN=LIP PE=1 SV=1	hypothetical protein SERLA73DRAFT_180832 [Serpula lacrymans var. lacrymans S7.3]
WCO003546.1	scaffold20	+	53,997 -54,050	ATP-dependent RNA helicase DRS1 OS=Cryptococcus neoformans GN=DRS1 PE=3 SV=1	hypothetical protein SCHCODRAFT_73122 [Schizophyllum commune H4-8]
WCO003547.1	scaffold20	+	56,066 -56,118	Anaphase-promoting complex subunit 4 OS=Schizosaccharomyces pombe (strain ATCC 38366 / 972) GN=cut20 PE=1 SV=2	hypothetical protein CC1G_13643 [Coprinopsis cinerea okayama7#130]
WCO003547.1	scaffold20	+	57,322 -57,382	Anaphase-promoting complex subunit 4 OS=Schizosaccharomyces pombe (strain ATCC 38366 / 972) GN=cut20 PE=1 SV=2	hypothetical protein CC1G_13643 [Coprinopsis cinerea okayama7#130]
WCO003547.1	scaffold20	+	57,752 -57,822	Anaphase-promoting complex subunit 4 OS=Schizosaccharomyces pombe (strain ATCC 38366 / 972) GN=cut20 PE=1 SV=2	hypothetical protein CC1G_13643 [Coprinopsis cinerea okayama7#130]
WCO003553.1	scaffold20	-	69,213 -69,280	#N/A	hypothetical protein CC1G_11309 [Coprinopsis cinerea okayama7#130]
WCO003558.1	scaffold20	-	92,931 -92,985	WD repeat-containing protein 85 homolog OS=Dictyostelium discoideum GN=wdr85 PE=3 SV=1	hypothetical protein SERLADRAFT_438542 [Serpula lacrymans var. lacrymans S7.9]
WCO003559.1	scaffold20	+	93,780 -93,841	AP-2 complex subunit alpha OS=Anopheles gambiae GN=alpha-Adaptin PE=3 SV=4	AP-2 complex subunit alpha [Coprinopsis cinerea okayama7#130]
WCO003560.1	scaffold20	-	98,943 -98,998	Probable Ras GTPase-activating protein OS=Drosophila melanogaster GN=CG42684 PE=1 SV=3	GTPase activating protein [Coprinopsis cinerea okayama7#130]
WCO003563.1	scaffold20	+	107,312 -107,368	Vacuolar protein sorting-associated protein 13 OS=Saccharomyces cerevisiae (strain ATCC 204508 / S288c) GN=VPS13 PE=1 SV=1	hypothetical protein SCHCODRAFT_80799 [Schizophyllum commune H4-8]
WCO003565.1	scaffold20	+	125,030 -125,085	#N/A	hypothetical protein SCHCODRAFT_255843 [Schizophyllum commune H4-8]
WCO003571.1	scaffold20	-	142,562 -142,617	Ribose-phosphate pyrophosphokinase 3 OS=Schizosaccharomyces pombe (strain ATCC 38366 / 972) GN=prs3 PE=1 SV=1	hypothetical protein SERLADRAFT_444553 [Serpula lacrymans var. lacrymans S7.9]
WCO003575.1	scaffold20	+	155,515 -155,570	Meiotic recombination protein rec8 OS=Schizosaccharomyces pombe (strain ATCC 38366 / 972) GN=rec8 PE=1 SV=2	hypothetical protein CC1G_11293 [Coprinopsis cinerea okayama7#130]
WCO003575.1	scaffold20	+	155,693 -155,745	Meiotic recombination protein rec8 OS=Schizosaccharomyces pombe (strain ATCC 38366 / 972) GN=rec8 PE=1 SV=2	hypothetical protein CC1G_11293 [Coprinopsis cinerea okayama7#130]
WCO003576.2	scaffold20	-	158,358 -158,412	#N/A	hypothetical protein SERLADRAFT_457923 [Serpula lacrymans var. lacrymans S7.9]
WCO003578.1	scaffold20	+	162,200 -162,270	#N/A	#N/A
WCO003580.1	scaffold20	-	163,985 -164,048	Uncharacterized MFS-type transporter C1399.02 OS=Schizosaccharomyces pombe (strain ATCC 38366 / 972) GN=SPAC1399.02 PE=2 SV=1	hypothetical protein AOL_s00007g297 [Arthrobotrys oligospora ATCC 24927]
WCO003581.1	scaffold20	+	165,889 -165,945	#N/A	#N/A
WCO003582.2	scaffold20	+	167,499 -167,576	#N/A	#N/A
WCO003582.2	scaffold20	+	167,604 -167,657	#N/A	#N/A
WCO003583.1	scaffold20	+	186,715 -186,777	#N/A	#N/A
WCO003585.1	scaffold20	+	189,882 -189,937	UPF0041 protein C1235.11 OS=Schizosaccharomyces pombe (strain ATCC 38366 / 972) GN=SPCC1235.11 PE=2 SV=3	hypothetical protein SCHCODRAFT_46190 [Schizophyllum commune H4-8]
WCO003590.1	scaffold20	-	201,138 -201,196	#N/A	hypothetical protein SERLA73DRAFT_176566 [Serpula lacrymans var. lacrymans S7.3]
WCO003594.2	scaffold20	-	218,876 -218,928	Ras-related protein Rab-4B OS=Homo sapiens GN=RAB4B PE=1 SV=1	hypothetical protein SCHCODRAFT_16443 [Schizophyllum commune H4-8]
WCO003600.1	scaffold20	-	229,426 -229,484	#N/A	cupin [Marinomonas mediterranea MMB-1]
WCO003601.7	scaffold20	-	249,371 -249,422	#N/A	hypothetical protein CC1G_13626 [Coprinopsis cinerea okayama7#130]
WCO003601.7	scaffold20	-	249,966 -250,019	#N/A	hypothetical protein CC1G_13626 [Coprinopsis cinerea okayama7#130]
WCO003607.1	scaffold20	+	264,084 -264,140	Uncharacterized protein C23C11.01 OS=Schizosaccharomyces pombe (strain ATCC 38366 / 972) GN=SPAC23C11.01 PE=2 SV=1	hypothetical protein SERLADRAFT_348040 [Serpula lacrymans var. lacrymans S7.9]
WCO003607.1	scaffold20	+	264,839 -264,892	Uncharacterized protein C23C11.01 OS=Schizosaccharomyces pombe (strain ATCC 38366 / 972) GN=SPAC23C11.01 PE=2 SV=1	hypothetical protein SERLADRAFT_348040 [Serpula lacrymans var. lacrymans S7.9]
WCO003608.1	scaffold20	-	265,866 -265,921	Molybdopterin synthase catalytic subunit OS=Magnaporthe oryzae (strain 70-15 / FGSC 8958) GN=MOCS2 PE=3 SV=1	molybdenum cofactor synthesis 2 [Coprinopsis cinerea okayama7#130]
WCO003609.1	scaffold20	+	266,985 -267,042	Pseudouridine-metabolizing bifunctional protein C1861.05 OS=Schizosaccharomyces pombe (strain ATCC 38366 / 972) GN=SPBC1861.05 PE=2 SV=1	hypothetical protein SERLADRAFT_444897 [Serpula lacrymans var. lacrymans S7.9]
WCO003610.1	scaffold20	-	270,477 -270,534	Putative mitochondrial ATP-dependent helicase irc3 OS=Schizosaccharomyces pombe (strain ATCC 38366 / 972) GN=irc3 PE=3 SV=2	hypothetical protein SERLA73DRAFT_101266 [Serpula lacrymans var. lacrymans S7.3]
WCO003611.1	scaffold20	-	273,555 -273,633	ADP,ATP carrier protein OS=Neurospora crassa GN=acp PE=3 SV=1	hypothetical protein SERLA73DRAFT_175944 [Serpula lacrymans var. lacrymans S7.3]
WCO003616.1	scaffold20	-	283,034 -283,088	#N/A	hypothetical protein SERLA73DRAFT_98763 [Serpula lacrymans var. lacrymans S7.3]
WCO003625.1	scaffold20	-	303,244 -303,319	Uncharacterized protein yxjG OS=Bacillus subtilis GN=yxjG PE=4 SV=3	hypothetical protein SERLA73DRAFT_101347 [Serpula lacrymans var. lacrymans S7.3]
WCO003625.1	scaffold20	-	304,140 -304,191	Uncharacterized protein yxjG OS=Bacillus subtilis GN=yxjG PE=4 SV=3	hypothetical protein SERLA73DRAFT_101347 [Serpula lacrymans var. lacrymans S7.3]
WCO003625.1	scaffold20	-	304,261 -304,312	Uncharacterized protein yxjG OS=Bacillus subtilis GN=yxjG PE=4 SV=3	hypothetical protein SERLA73DRAFT_101347 [Serpula lacrymans var. lacrymans S7.3]
WCO003627.1	scaffold20	-	307,268 -307,325	Fatty acid desaturase 3 OS=Mus musculus GN=Fads3 PE=2 SV=2	hypothetical protein SERLA73DRAFT_55783 [Serpula lacrymans var. lacrymans S7.3]
WCO003629.1	scaffold20	-	318,400 -318,483	#N/A	hypothetical protein SERLA73DRAFT_130863 [Serpula lacrymans var. lacrymans S7.3]
WCO003639.1	scaffold20	-	354,368 -354,444	Uncharacterized methyltransferase C70.08c OS=Schizosaccharomyces pombe (strain ATCC 38366 / 972) GN=SPCC70.08c PE=2 SV=1	hypothetical protein SERLA73DRAFT_182980 [Serpula lacrymans var. lacrymans S7.3]
WCO003641.1	scaffold20	+	360,275 -360,481	Receptor-type tyrosine-protein phosphatase zeta OS=Rattus norvegicus GN=Ptprz1 PE=1 SV=1	hypothetical protein SERLA73DRAFT_70304 [Serpula lacrymans var. lacrymans S7.3]
WCO003641.1	scaffold20	+	360,647 -360,705	Receptor-type tyrosine-protein phosphatase zeta OS=Rattus norvegicus GN=Ptprz1 PE=1 SV=1	hypothetical protein SERLA73DRAFT_70304 [Serpula lacrymans var. lacrymans S7.3]
WCO003642.1	scaffold20	+	366,013 -366,154	Iron-sulfur assembly protein 1 OS=Saccharomyces cerevisiae (strain ATCC 204508 / S288c) GN=ISA1 PE=1 SV=1	iron sulfur assembly protein 1 [Coprinopsis cinerea okayama7#130]
WCO003650.1	scaffold20	+	422,702 -422,753	TPR and ankyrin repeat-containing protein 1 OS=Homo sapiens GN=TRANK1 PE=2 SV=4	hypothetical protein SERLADRAFT_442812 [Serpula lacrymans var. lacrymans S7.9]
WCO003650.1	scaffold20	+	423,728 -423,783	TPR and ankyrin repeat-containing protein 1 OS=Homo sapiens GN=TRANK1 PE=2 SV=4	hypothetical protein SERLADRAFT_442812 [Serpula lacrymans var. lacrymans S7.9]
WCO003651.1	scaffold20	+	432,826 -432,883	O-methylsterigmatocystin oxidoreductase OS=Aspergillus flavus (strain ATCC 200026 / FGSC A1120 / NRRL 3357 / JCM 12722 / SRRC 167) GN=ordA PE=2 SV=1	cytochrome P450 [Postia placenta]
WCO003655.1	scaffold20	+	447,531 -447,619	Protein hob1 OS=Schizosaccharomyces pombe (strain ATCC 38366 / 972) GN=hob1 PE=1 SV=1	hypothetical protein SERLA73DRAFT_116945 [Serpula lacrymans var. lacrymans S7.3]
WCO003655.1	scaffold20	+	448,589 -448,645	Protein hob1 OS=Schizosaccharomyces pombe (strain ATCC 38366 / 972) GN=hob1 PE=1 SV=1	hypothetical protein SERLA73DRAFT_116945 [Serpula lacrymans var. lacrymans S7.3]
WCO003658.1	scaffold20	+	458,769 -458,821	ATP-dependent RNA helicase DBP3 OS=Cryptococcus neoformans GN=DBP3 PE=3 SV=1	hypothetical protein SERLA73DRAFT_190656 [Serpula lacrymans var. lacrymans S7.3]
WCO003660.1	scaffold20	-	483,406 -483,500	TPR and ankyrin repeat-containing protein 1 OS=Homo sapiens GN=TRANK1 PE=2 SV=4	hypothetical protein SERLADRAFT_442812 [Serpula lacrymans var. lacrymans S7.9]
WCO003664.1	scaffold20	-	516,242 -516,295	Protein phosphatase 2C homolog 2 OS=Schizosaccharomyces pombe (strain ATCC 38366 / 972) GN=ptc2 PE=2 SV=1	hypothetical protein SERLA73DRAFT_192192 [Serpula lacrymans var. lacrymans S7.3]
WCO003666.2	scaffold20	-	536,465 -536,521	Aldo-keto reductase yakc [NADP+] OS=Schizosaccharomyces pombe (strain ATCC 38366 / 972) GN=yakc PE=1 SV=1	hypothetical protein SCHCODRAFT_55306 [Schizophyllum commune H4-8]
WCO003666.2	scaffold20	-	536,759 -536,827	Aldo-keto reductase yakc [NADP+] OS=Schizosaccharomyces pombe (strain ATCC 38366 / 972) GN=yakc PE=1 SV=1	hypothetical protein SCHCODRAFT_55306 [Schizophyllum commune H4-8]
WCO003676.1	scaffold20	+	579,751 -579,803	Aldo-keto reductase yakc [NADP+] OS=Schizosaccharomyces pombe (strain ATCC 38366 / 972) GN=yakc PE=1 SV=1	hypothetical protein SCHCODRAFT_53191 [Schizophyllum commune H4-8]
WCO003684.1	scaffold20	+	610,690 -610,743	#N/A	conserved hypothetical protein [Neospora caninum Liverpool]
WCO003685.1	scaffold20	+	611,656 -611,707	Uncharacterized protein MJ1628 OS=Methanocaldococcus jannaschii (strain ATCC 43067 / DSM 2661 / JAL-1 / JCM 10045 / NBRC 100440) GN=MJ1628 PE=4 SV=1	hypothetical protein TTE0034 [Thermoanaerobacter tengcongensis MB4]
WCO003687.1	scaffold20	+	619,690 -619,744	#N/A	hypothetical protein MYCGRDRAFT_38717 [Mycosphaerella graminicola IPO323]
WCO003687.1	scaffold20	+	619,970 -620,029	#N/A	hypothetical protein MYCGRDRAFT_38717 [Mycosphaerella graminicola IPO323]
WCO003701.1	scaffold21	+	3415 -3466	#N/A	hypothetical protein SERLA73DRAFT_186261 [Serpula lacrymans var. lacrymans S7.3]
WCO003703.1	scaffold21	-	11,169 -11,227	Probable protein-S-isoprenylcysteine O-methyltransferase OS=Oryza sativa subsp. japonica GN=ICMT PE=2 SV=2	hypothetical protein SERLA73DRAFT_144924 [Serpula lacrymans var. lacrymans S7.3]
WCO003720.1	scaffold21	+	75,421 -75,472	Uncharacterized permease C29B12.14c OS=Schizosaccharomyces pombe (strain ATCC 38366 / 972) GN=SPAC29B12.14c PE=2 SV=1	hypothetical protein SCHCODRAFT_60986 [Schizophyllum commune H4-8]
WCO003720.1	scaffold21	+	75,684 -75,738	Uncharacterized permease C29B12.14c OS=Schizosaccharomyces pombe (strain ATCC 38366 / 972) GN=SPAC29B12.14c PE=2 SV=1	hypothetical protein SCHCODRAFT_60986 [Schizophyllum commune H4-8]
WCO003723.1	scaffold21	+	83,627 -83,696	mRNA export protein mlo3 OS=Schizosaccharomyces pombe (strain ATCC 38366 / 972) GN=mlo3 PE=1 SV=1	hypothetical protein SERLA73DRAFT_190445 [Serpula lacrymans var. lacrymans S7.3]
WCO003725.1	scaffold21	-	87,126 -87,177	#N/A	hypothetical protein SERLADRAFT_445479 [Serpula lacrymans var. lacrymans S7.9]
WCO003727.1	scaffold21	+	94,749 -94,803	Mitochondrial GTPase 1 OS=Mus musculus GN=Mtg1 PE=2 SV=2	hypothetical protein SERLA73DRAFT_190431 [Serpula lacrymans var. lacrymans S7.3]
WCO003727.1	scaffold21	+	95,085 -95,157	Mitochondrial GTPase 1 OS=Mus musculus GN=Mtg1 PE=2 SV=2	hypothetical protein SERLA73DRAFT_190431 [Serpula lacrymans var. lacrymans S7.3]
WCO003731.1	scaffold21	+	102,165 -102,225	Syntaxin-10 OS=Homo sapiens GN=STX10 PE=1 SV=1	hypothetical protein SERLADRAFT_457752 [Serpula lacrymans var. lacrymans S7.9]
WCO003731.1	scaffold21	+	102,285 -102,354	Syntaxin-10 OS=Homo sapiens GN=STX10 PE=1 SV=1	hypothetical protein SERLADRAFT_457752 [Serpula lacrymans var. lacrymans S7.9]
WCO003738.3	scaffold21	-	127,022 -127,075	Nitronate monooxygenase OS=Pseudomonas aeruginosa GN=PA1024 PE=1 SV=1	hypothetical protein SERLADRAFT_469665 [Serpula lacrymans var. lacrymans S7.9]
WCO003745.1	scaffold21	-	153,773 -153,826	DNA mismatch repair protein msh6 OS=Schizosaccharomyces pombe (strain ATCC 38366 / 972) GN=msh6 PE=1 SV=1	hypothetical protein SERLA73DRAFT_119383 [Serpula lacrymans var. lacrymans S7.3]
WCO003748.1	scaffold21	+	168,612 -168,667	Mitomycin radical oxidase OS=Streptomyces lavendulae GN=mcrA PE=1 SV=2	hypothetical protein SERLADRAFT_359751 [Serpula lacrymans var. lacrymans S7.9]
WCO003750.1	scaffold21	-	172,645 -172,697	#N/A	hypothetical protein SERLA73DRAFT_181362 [Serpula lacrymans var. lacrymans S7.3]
WCO003751.1	scaffold21	-	179,105 -179,156	Protein unc-80 homolog OS=Drosophila melanogaster GN=CG18437 PE=2 SV=4	hypothetical protein SERLADRAFT_433545 [Serpula lacrymans var. lacrymans S7.9]
WCO003751.1	scaffold21	-	181,344 -181,400	Protein unc-80 homolog OS=Drosophila melanogaster GN=CG18437 PE=2 SV=4	hypothetical protein SERLADRAFT_433545 [Serpula lacrymans var. lacrymans S7.9]
WCO003752.1	scaffold21	-	184,646 -184,702	Polyadenylate-binding protein, cytoplasmic and nuclear OS=Aspergillus oryzae (strain ATCC 42149 / RIB 40) GN=pab1 PE=3 SV=1	hypothetical protein CC1G_02548 [Coprinopsis cinerea okayama7#130]
WCO003753.1	scaffold21	+	186,573 -186,655	#N/A	hypothetical protein SERLA73DRAFT_83806 [Serpula lacrymans var. lacrymans S7.3]
WCO003753.1	scaffold21	+	186,723 -186,777	#N/A	hypothetical protein SERLA73DRAFT_83806 [Serpula lacrymans var. lacrymans S7.3]
WCO003753.1	scaffold21	+	186,851 -186,926	#N/A	hypothetical protein SERLA73DRAFT_83806 [Serpula lacrymans var. lacrymans S7.3]
WCO003754.3	scaffold21	-	187,477 -187,532	Probable 5-formyltetrahydrofolate cyclo-ligase OS=Caenorhabditis elegans GN=Y106G6E.4 PE=2 SV=1	hypothetical protein SERLA73DRAFT_46034 [Serpula lacrymans var. lacrymans S7.3]
WCO003754.3	scaffold21	-	187,689 -187,742	Probable 5-formyltetrahydrofolate cyclo-ligase OS=Caenorhabditis elegans GN=Y106G6E.4 PE=2 SV=1	hypothetical protein SERLA73DRAFT_46034 [Serpula lacrymans var. lacrymans S7.3]
WCO003754.3	scaffold21	-	187,872 -187,924	Probable 5-formyltetrahydrofolate cyclo-ligase OS=Caenorhabditis elegans GN=Y106G6E.4 PE=2 SV=1	hypothetical protein SERLA73DRAFT_46034 [Serpula lacrymans var. lacrymans S7.3]
WCO003755.1	scaffold21	-	193,923 -193,978	Exodeoxyribonuclease 1 OS=Schizosaccharomyces pombe (strain ATCC 38366 / 972) GN=exo1 PE=1 SV=1	hypothetical protein SERLA73DRAFT_101960 [Serpula lacrymans var. lacrymans S7.3]
WCO003758.1	scaffold21	+	200,677 -200,734	Phosphopantothenate--cysteine ligase CAB2 OS=Saccharomyces cerevisiae (strain ATCC 204508 / S288c) GN=CAB2 PE=1 SV=1	phosphopantothenate-cysteine ligase [Coprinopsis cinerea okayama7#130]
WCO003758.1	scaffold21	+	200,770 -200,823	Phosphopantothenate--cysteine ligase CAB2 OS=Saccharomyces cerevisiae (strain ATCC 204508 / S288c) GN=CAB2 PE=1 SV=1	phosphopantothenate-cysteine ligase [Coprinopsis cinerea okayama7#130]
WCO003766.1	scaffold21	+	236,465 -236,522	Methionyl-tRNA formyltransferase OS=Staphylococcus epidermidis (strain ATCC 35984 / RP62A) GN=fmt PE=3 SV=1	hypothetical protein SERLADRAFT_359551 [Serpula lacrymans var. lacrymans S7.9]
WCO003771.1	scaffold21	-	247,614 -247,667	#N/A	hypothetical protein SCHCODRAFT_60952 [Schizophyllum commune H4-8]
WCO003771.1	scaffold21	-	248,160 -248,227	#N/A	hypothetical protein SCHCODRAFT_60952 [Schizophyllum commune H4-8]
WCO003779.1	scaffold21	+	271,796 -271,850	#N/A	haloalkanoic acid dehalogenase, putative [Aspergillus clavatus NRRL 1]
WCO003780.1	scaffold21	-	273,812 -273,872	Methionine adenosyltransferase 2 subunit beta OS=Xenopus tropicalis GN=mat2b PE=2 SV=1	hypothetical protein SERLA73DRAFT_116738 [Serpula lacrymans var. lacrymans S7.3]
WCO003784.1	scaffold21	+	282,949 -283,003	Probable exopolygalacturonase X OS=Neosartorya fumigata (strain ATCC MYA-4609 / Af293 / CBS 101355 / FGSC A1100) GN=pgaX PE=3 SV=2	glycoside hydrolase family 28 protein [Serpula lacrymans var. lacrymans S7.3]
WCO003786.1	scaffold21	+	288,193 -288,248	#N/A	hypothetical protein PGTG_02049 [Puccinia graminis f. sp. tritici CRL 75-36-700-3]
WCO003789.1	scaffold21	-	311,490 -311,576	Seed maturation protein PM36 OS=Glycine max GN=PM36 PE=2 SV=1	hypothetical protein SERLA73DRAFT_175532 [Serpula lacrymans var. lacrymans S7.3]
WCO003796.1	scaffold21	+	360,529 -360,666	Probable mitochondrial ATPase complex subunit atp10 OS=Schizosaccharomyces pombe (strain ATCC 38366 / 972) GN=atp10 PE=2 SV=1	hypothetical protein SERLA73DRAFT_116717 [Serpula lacrymans var. lacrymans S7.3]
WCO003800.1	scaffold21	+	377,274 -377,328	PITH domain-containing protein 1 OS=Mus musculus GN=Pithd1 PE=2 SV=1	hypothetical protein SERLA73DRAFT_116725 [Serpula lacrymans var. lacrymans S7.3]
WCO003803.1	scaffold21	+	389,220 -389,271	#N/A	#N/A
WCO003806.1	scaffold21	+	395,918 -395,971	#N/A	#N/A
WCO003823.5	scaffold21	+	481,968 -482,022	K(+)/H(+) antiporter 1 OS=Schizosaccharomyces pombe (strain ATCC 38366 / 972) GN=kha1 PE=2 SV=1	hypothetical protein SERLA73DRAFT_63288 [Serpula lacrymans var. lacrymans S7.3]
WCO003823.5	scaffold21	+	482,162 -482,213	K(+)/H(+) antiporter 1 OS=Schizosaccharomyces pombe (strain ATCC 38366 / 972) GN=kha1 PE=2 SV=1	hypothetical protein SERLA73DRAFT_63288 [Serpula lacrymans var. lacrymans S7.3]
WCO003825.1	scaffold21	-	504,696 -504,760	Uncharacterized protein C22orf25 OS=Homo sapiens GN=C22orf25 PE=2 SV=1	hypothetical protein SERLA73DRAFT_126376 [Serpula lacrymans var. lacrymans S7.3]
WCO003825.1	scaffold21	-	505,193 -505,248	Uncharacterized protein C22orf25 OS=Homo sapiens GN=C22orf25 PE=2 SV=1	hypothetical protein SERLA73DRAFT_126376 [Serpula lacrymans var. lacrymans S7.3]
WCO003825.1	scaffold21	-	505,426 -505,485	Uncharacterized protein C22orf25 OS=Homo sapiens GN=C22orf25 PE=2 SV=1	hypothetical protein SERLA73DRAFT_126376 [Serpula lacrymans var. lacrymans S7.3]
WCO003836.1	scaffold21	-	535,685 -535,742	Glycerol-3-phosphate dehydrogenase, mitochondrial OS=Mesocricetus auratus GN=GPD2 PE=1 SV=1	hypothetical protein SERLA73DRAFT_188918 [Serpula lacrymans var. lacrymans S7.3]
WCO003838.5	scaffold21	+	546,025 -546,080	Histone deacetylase HOS3 OS=Saccharomyces cerevisiae (strain ATCC 204508 / S288c) GN=HOS3 PE=1 SV=1	hypothetical protein CC1G_08016 [Coprinopsis cinerea okayama7#130]
WCO003846.1	scaffold21	-	602,291 -602,348	#N/A	hypothetical protein SERLA73DRAFT_79466 [Serpula lacrymans var. lacrymans S7.3]
WCO003847.4	scaffold21	-	608,584 -608,637	Sporulation-specific protein 5 OS=Schizosaccharomyces pombe (strain ATCC 38366 / 972) GN=spo5 PE=1 SV=1	hypothetical protein SERLA73DRAFT_69228 [Serpula lacrymans var. lacrymans S7.3]
WCO003848.1	scaffold21	-	613,015 -613,078	#N/A	#N/A
WCO003849.3	scaffold21	-	618,777 -618,834	Ent-kaurene oxidase OS=Gibberella intermedia GN=CYP503A1 PE=1 SV=1	cytochrome P450 [Postia placenta]
WCO003850.1	scaffold21	-	622,476 -622,538	#N/A	hypothetical protein PTT_11767 [Pyrenophora teres f. teres 0-1]
WCO003851.1	scaffold21	+	629,967 -630,022	Uncharacterized transporter C323.07c OS=Schizosaccharomyces pombe (strain ATCC 38366 / 972) GN=SPAC323.07c PE=1 SV=1	hypothetical protein SERLADRAFT_456573 [Serpula lacrymans var. lacrymans S7.9]
WCO003851.1	scaffold21	+	630,735 -630,786	Uncharacterized transporter C323.07c OS=Schizosaccharomyces pombe (strain ATCC 38366 / 972) GN=SPAC323.07c PE=1 SV=1	hypothetical protein SERLADRAFT_456573 [Serpula lacrymans var. lacrymans S7.9]
WCO003865.1	scaffold22	-	35,812 -35,886	Threonine synthase OS=Schizosaccharomyces pombe (strain ATCC 38366 / 972) GN=thrc PE=1 SV=1	hypothetical protein SCHCODRAFT_82488 [Schizophyllum commune H4-8]
WCO003875.1	scaffold22	+	74,295 -74,346	Calcium/calmodulin-dependent protein kinase type I OS=Schizosaccharomyces pombe (strain ATCC 38366 / 972) GN=cmk1 PE=1 SV=1	hypothetical protein SCHCODRAFT_85389 [Schizophyllum commune H4-8]
WCO003875.1	scaffold22	+	75,031 -75,097	Calcium/calmodulin-dependent protein kinase type I OS=Schizosaccharomyces pombe (strain ATCC 38366 / 972) GN=cmk1 PE=1 SV=1	hypothetical protein SCHCODRAFT_85389 [Schizophyllum commune H4-8]
WCO003876.1	scaffold22	+	76,216 -76,292	#N/A	hypothetical protein SERLA73DRAFT_179176 [Serpula lacrymans var. lacrymans S7.3]
WCO003878.1	scaffold22	+	85,130 -85,183	Polyporopepsin OS=Irpex lacteus PE=1 SV=1	hypothetical protein SERLA73DRAFT_178865 [Serpula lacrymans var. lacrymans S7.3]
WCO003898.1	scaffold22	-	150,103 -150,158	Uncharacterized protein YOR021C OS=Saccharomyces cerevisiae (strain ATCC 204508 / S288c) GN=YOR021C PE=1 SV=1	hypothetical protein CC1G_07490 [Coprinopsis cinerea okayama7#130]
WCO003902.1	scaffold22	+	164,483 -164,542	Putative sterigmatocystin biosynthesis peroxidase stcC OS=Emericella nidulans GN=stcC PE=3 SV=2	hypothetical protein SERLA73DRAFT_179182 [Serpula lacrymans var. lacrymans S7.3]
WCO003903.1	scaffold22	-	165,640 -165,744	RNA polymerase-associated protein C651.09c OS=Schizosaccharomyces pombe (strain ATCC 38366 / 972) GN=SPBC651.09c PE=1 SV=1	hypothetical protein SERLA73DRAFT_167323 [Serpula lacrymans var. lacrymans S7.3]
WCO003903.1	scaffold22	-	166,317 -166,374	RNA polymerase-associated protein C651.09c OS=Schizosaccharomyces pombe (strain ATCC 38366 / 972) GN=SPBC651.09c PE=1 SV=1	hypothetical protein SERLA73DRAFT_167323 [Serpula lacrymans var. lacrymans S7.3]
WCO003905.1	scaffold22	+	174,818 -174,871	DDB1- and CUL4-associated factor 13 OS=Gallus gallus GN=DCAF13 PE=2 SV=1	hypothetical protein SERLA73DRAFT_179296 [Serpula lacrymans var. lacrymans S7.3]
WCO003913.4	scaffold22	-	195,232 -195,295	Protein BTN1 OS=Ustilago maydis GN=BTN1 PE=3 SV=1	BTN1 [Coprinopsis cinerea okayama7#130]
WCO003913.4	scaffold22	-	195,601 -196,132	Protein BTN1 OS=Ustilago maydis GN=BTN1 PE=3 SV=1	BTN1 [Coprinopsis cinerea okayama7#130]
WCO003915.1	scaffold22	+	201,747 -201,804	Uncharacterized protein KIAA0564 OS=Homo sapiens GN=KIAA0564 PE=1 SV=2	hypothetical protein CC1G_09828 [Coprinopsis cinerea okayama7#130]
WCO003923.2	scaffold22	+	229,019 -229,070	Zinc finger protein C144.02 OS=Schizosaccharomyces pombe (strain ATCC 38366 / 972) GN=SPAC144.02 PE=2 SV=1	hypothetical protein SERLA73DRAFT_184144 [Serpula lacrymans var. lacrymans S7.3]
WCO003929.1	scaffold22	-	248,829 -248,899	#N/A	hypothetical protein CC1G_06297 [Coprinopsis cinerea okayama7#130]
WCO003933.1	scaffold22	-	263,427 -263,483	Exosome complex component rrp45 OS=Schizosaccharomyces pombe (strain ATCC 38366 / 972) GN=rrp45 PE=2 SV=1	hypothetical protein SERLA73DRAFT_169702 [Serpula lacrymans var. lacrymans S7.3]
WCO003934.1	scaffold22	+	264,473 -264,538	Multifunctional methyltransferase subunit trm112 OS=Schizosaccharomyces pombe (strain ATCC 38366 / 972) GN=trm112 PE=2 SV=1	trm112 [Coprinopsis cinerea okayama7#130]
WCO003938.1	scaffold22	+	275,196 -275,263	#N/A	hypothetical protein SERLA73DRAFT_176179 [Serpula lacrymans var. lacrymans S7.3]
WCO003939.1	scaffold22	-	276,197 -276,254	Putative urea carboxylase OS=Emericella nidulans GN=lamA PE=2 SV=2	hypothetical protein SERLA73DRAFT_169686 [Serpula lacrymans var. lacrymans S7.3]
WCO003939.1	scaffold22	-	279,656 -279,716	Putative urea carboxylase OS=Emericella nidulans GN=lamA PE=2 SV=2	hypothetical protein SERLA73DRAFT_169686 [Serpula lacrymans var. lacrymans S7.3]
WCO003941.1	scaffold22	+	284,417 -284,476	#N/A	hypothetical protein SERLA73DRAFT_184073 [Serpula lacrymans var. lacrymans S7.3]
WCO003956.1	scaffold22	-	340,279 -340,367	CTP synthase 2 OS=Saccharomyces cerevisiae (strain YJM789) GN=URA8 PE=3 SV=1	hypothetical protein SERLA73DRAFT_165134 [Serpula lacrymans var. lacrymans S7.3]
WCO003965.1	scaffold22	+	417,052 -417,103	#N/A	hypothetical protein SERLA73DRAFT_166958 [Serpula lacrymans var. lacrymans S7.3]
WCO003965.1	scaffold22	+	417,271 -417,323	#N/A	hypothetical protein SERLA73DRAFT_166958 [Serpula lacrymans var. lacrymans S7.3]
WCO003966.1	scaffold22	+	419,210 -419,266	#N/A	hypothetical protein SCHCODRAFT_57442 [Schizophyllum commune H4-8]
WCO003966.1	scaffold22	+	420,076 -420,130	#N/A	hypothetical protein SCHCODRAFT_57442 [Schizophyllum commune H4-8]
WCO003966.1	scaffold22	+	420,290 -420,345	#N/A	hypothetical protein SCHCODRAFT_57442 [Schizophyllum commune H4-8]
WCO003967.1	scaffold22	-	422,611 -422,663	#N/A	hypothetical protein SERLA73DRAFT_166958 [Serpula lacrymans var. lacrymans S7.3]
WCO003968.5	scaffold22	-	443,684 -443,735	Putative esterase YMR210W OS=Saccharomyces cerevisiae (strain ATCC 204508 / S288c) GN=YMR210W PE=1 SV=1	hypothetical protein SERLADRAFT_480712 [Serpula lacrymans var. lacrymans S7.9]
WCO003968.5	scaffold22	-	444,393 -444,456	Putative esterase YMR210W OS=Saccharomyces cerevisiae (strain ATCC 204508 / S288c) GN=YMR210W PE=1 SV=1	hypothetical protein SERLADRAFT_480712 [Serpula lacrymans var. lacrymans S7.9]
WCO003969.1	scaffold22	+	445,861 -445,918	Putative esterase YMR210W OS=Saccharomyces cerevisiae (strain ATCC 204508 / S288c) GN=YMR210W PE=1 SV=1	hypothetical protein SCHCODRAFT_65243 [Schizophyllum commune H4-8]
WCO003969.1	scaffold22	+	446,416 -446,492	Putative esterase YMR210W OS=Saccharomyces cerevisiae (strain ATCC 204508 / S288c) GN=YMR210W PE=1 SV=1	hypothetical protein SCHCODRAFT_65243 [Schizophyllum commune H4-8]
WCO003972.1	scaffold22	-	458,531 -458,589	L-pipecolate oxidase OS=Schizosaccharomyces pombe (strain ATCC 38366 / 972) GN=fap1 PE=1 SV=1	hypothetical protein SCHCODRAFT_57629 [Schizophyllum commune H4-8]
WCO003985.1	scaffold22	-	513,695 -513,749	Oligoribonuclease OS=Pseudoalteromonas haloplanktis (strain TAC 125) GN=orn PE=3 SV=1	oligoribonuclease [Coprinopsis cinerea okayama7#130]
WCO003985.1	scaffold22	-	513,782 -513,836	Oligoribonuclease OS=Pseudoalteromonas haloplanktis (strain TAC 125) GN=orn PE=3 SV=1	oligoribonuclease [Coprinopsis cinerea okayama7#130]
WCO003996.1	scaffold22	+	554,265 -554,318	CaiB/baiF CoA-transferase family protein C7orf10 homolog OS=Rattus norvegicus PE=2 SV=1	hypothetical protein SERLADRAFT_462751 [Serpula lacrymans var. lacrymans S7.9]
WCO003999.1	scaffold22	+	565,428 -565,482	Flavin-containing monooxygenase YUCCA9 OS=Arabidopsis thaliana GN=YUC9 PE=2 SV=1	dimethylaniline monooxygenase (N-oxide-forming) [Rhodococcus jostii RHA1]
WCO004001.1	scaffold22	-	573,355 -574,132	FAD-linked oxidoreductase DDB_G0289697 OS=Dictyostelium discoideum GN=DDB_G0289697 PE=2 SV=1	hypothetical protein SERLA73DRAFT_86778 [Serpula lacrymans var. lacrymans S7.3]
WCO004010.1	scaffold223	+	2590 -2670	#N/A	#N/A
WCO004011.1	scaffold225	-	3001 -3079	#N/A	#N/A
WCO004015.1	scaffold23	-	14,598 -14,650	#N/A	hypothetical protein SERLA73DRAFT_92477 [Serpula lacrymans var. lacrymans S7.3]
WCO004015.1	scaffold23	-	16,938 -16,990	#N/A	hypothetical protein SERLA73DRAFT_92477 [Serpula lacrymans var. lacrymans S7.3]
WCO004017.1	scaffold23	+	29,572 -29,627	#N/A	#N/A
WCO004017.1	scaffold23	+	29,654 -29,709	#N/A	#N/A
WCO004019.2	scaffold23	-	36,496 -36,550	Pathogenesis-related protein 5 OS=Arabidopsis thaliana GN=At1g75040 PE=1 SV=1	hypothetical protein SERLA73DRAFT_173302 [Serpula lacrymans var. lacrymans S7.3]
WCO004022.1	scaffold23	-	66,781 -66,914	Uncharacterized transcriptional regulatory protein C1F7.11c OS=Schizosaccharomyces pombe (strain ATCC 38366 / 972) GN=SPAC1F7.11c PE=2 SV=1	hypothetical protein SERLADRAFT_355454 [Serpula lacrymans var. lacrymans S7.9]
WCO004022.1	scaffold23	-	67,047 -67,138	Uncharacterized transcriptional regulatory protein C1F7.11c OS=Schizosaccharomyces pombe (strain ATCC 38366 / 972) GN=SPAC1F7.11c PE=2 SV=1	hypothetical protein SERLADRAFT_355454 [Serpula lacrymans var. lacrymans S7.9]
WCO004022.1	scaffold23	-	67,345 -67,410	Uncharacterized transcriptional regulatory protein C1F7.11c OS=Schizosaccharomyces pombe (strain ATCC 38366 / 972) GN=SPAC1F7.11c PE=2 SV=1	hypothetical protein SERLADRAFT_355454 [Serpula lacrymans var. lacrymans S7.9]
WCO004022.1	scaffold23	-	67,627 -67,829	Uncharacterized transcriptional regulatory protein C1F7.11c OS=Schizosaccharomyces pombe (strain ATCC 38366 / 972) GN=SPAC1F7.11c PE=2 SV=1	hypothetical protein SERLADRAFT_355454 [Serpula lacrymans var. lacrymans S7.9]
WCO004022.1	scaffold23	-	67,939 -68,007	Uncharacterized transcriptional regulatory protein C1F7.11c OS=Schizosaccharomyces pombe (strain ATCC 38366 / 972) GN=SPAC1F7.11c PE=2 SV=1	hypothetical protein SERLADRAFT_355454 [Serpula lacrymans var. lacrymans S7.9]
WCO004022.1	scaffold23	-	68,299 -68,359	Uncharacterized transcriptional regulatory protein C1F7.11c OS=Schizosaccharomyces pombe (strain ATCC 38366 / 972) GN=SPAC1F7.11c PE=2 SV=1	hypothetical protein SERLADRAFT_355454 [Serpula lacrymans var. lacrymans S7.9]
WCO004022.1	scaffold23	-	68,903 -68,954	Uncharacterized transcriptional regulatory protein C1F7.11c OS=Schizosaccharomyces pombe (strain ATCC 38366 / 972) GN=SPAC1F7.11c PE=2 SV=1	hypothetical protein SERLADRAFT_355454 [Serpula lacrymans var. lacrymans S7.9]
WCO004023.1	scaffold23	-	71,944 -71,999	Ubiquitin carboxyl-terminal hydrolase 18 OS=Arabidopsis thaliana GN=UBP18 PE=2 SV=2	hypothetical protein SCHCODRAFT_105332 [Schizophyllum commune H4-8]
WCO004025.1	scaffold23	+	77,812 -77,869	Protein rds1 OS=Schizosaccharomyces pombe (strain ATCC 38366 / 972) GN=rds1 PE=2 SV=2	hypothetical protein SCHCODRAFT_232987 [Schizophyllum commune H4-8]
WCO004043.1	scaffold23	+	179,483 -179,537	Tetratricopeptide repeat protein 39B OS=Xenopus tropicalis GN=ttc39b PE=2 SV=1	hypothetical protein CC1G_12456 [Coprinopsis cinerea okayama7#130]
WCO004048.1	scaffold23	-	197,753 -197,807	#N/A	copper transporter [Coprinopsis cinerea okayama7#130]
WCO004054.1	scaffold23	-	223,962 -224,016	Cytochrome P450 52E1 OS=Candida apicola GN=CYP52E1 PE=3 SV=1	cytochrome P450 [Postia placenta]
WCO004054.1	scaffold23	-	225,393 -225,449	Cytochrome P450 52E1 OS=Candida apicola GN=CYP52E1 PE=3 SV=1	cytochrome P450 [Postia placenta]
WCO004058.1	scaffold23	+	241,995 -242,048	#N/A	#N/A
WCO004059.3	scaffold23	-	247,516 -247,574	Uncharacterized esterase/lipase C417.12 OS=Schizosaccharomyces pombe (strain ATCC 38366 / 972) GN=SPCC417.12 PE=2 SV=1	hypothetical protein SERLA73DRAFT_93724 [Serpula lacrymans var. lacrymans S7.3]
WCO004059.3	scaffold23	-	248,171 -248,228	Uncharacterized esterase/lipase C417.12 OS=Schizosaccharomyces pombe (strain ATCC 38366 / 972) GN=SPCC417.12 PE=2 SV=1	hypothetical protein SERLA73DRAFT_93724 [Serpula lacrymans var. lacrymans S7.3]
WCO004059.3	scaffold23	-	248,329 -248,387	Uncharacterized esterase/lipase C417.12 OS=Schizosaccharomyces pombe (strain ATCC 38366 / 972) GN=SPCC417.12 PE=2 SV=1	hypothetical protein SERLA73DRAFT_93724 [Serpula lacrymans var. lacrymans S7.3]
WCO004059.3	scaffold23	-	248,820 -248,875	Uncharacterized esterase/lipase C417.12 OS=Schizosaccharomyces pombe (strain ATCC 38366 / 972) GN=SPCC417.12 PE=2 SV=1	hypothetical protein SERLA73DRAFT_93724 [Serpula lacrymans var. lacrymans S7.3]
WCO004059.3	scaffold23	-	248,922 -248,974	Uncharacterized esterase/lipase C417.12 OS=Schizosaccharomyces pombe (strain ATCC 38366 / 972) GN=SPCC417.12 PE=2 SV=1	hypothetical protein SERLA73DRAFT_93724 [Serpula lacrymans var. lacrymans S7.3]
WCO004076.1	scaffold23	+	344,917 -344,969	#N/A	hypothetical protein SERLA73DRAFT_190633 [Serpula lacrymans var. lacrymans S7.3]
WCO004083.1	scaffold23	-	371,737 -371,792	Heat shock 70 kDa protein 12B OS=Homo sapiens GN=HSPA12B PE=1 SV=2	hypothetical protein SERLA73DRAFT_116909 [Serpula lacrymans var. lacrymans S7.3]
WCO004090.3	scaffold23	+	399,423 -399,486	#N/A	hypothetical protein SERLA73DRAFT_116909 [Serpula lacrymans var. lacrymans S7.3]
WCO004093.1	scaffold23	-	419,860 -419,914	#N/A	hypothetical protein SERLADRAFT_437928 [Serpula lacrymans var. lacrymans S7.9]
WCO004105.1	scaffold23	+	469,239 -469,295	Rhamnolipids biosynthesis 3-oxoacyl-[acyl-carrier-protein] reductase OS=Pseudomonas aeruginosa GN=rhlG PE=1 SV=1	hypothetical protein SERLA73DRAFT_183468 [Serpula lacrymans var. lacrymans S7.3]
WCO004107.1	scaffold23	+	471,033 -471,084	Rhamnolipids biosynthesis 3-oxoacyl-[acyl-carrier-protein] reductase OS=Pseudomonas aeruginosa GN=rhlG PE=1 SV=1	short-chain dehydrogenase [Coprinopsis cinerea okayama7#130]
WCO004114.1	scaffold23	-	535,210 -535,261	Benzoate 4-monooxygenase OS=Aspergillus niger GN=bphA PE=1 SV=1	cytochrome P450 [Postia placenta]
WCO004114.1	scaffold23	-	536,419 -536,480	Benzoate 4-monooxygenase OS=Aspergillus niger GN=bphA PE=1 SV=1	cytochrome P450 [Postia placenta]
WCO004121.1	scaffold23	+	568,257 -568,435	Pre-rRNA-processing protein IPI3 OS=Ustilago maydis GN=IPI3 PE=3 SV=1	hypothetical protein SERLA73DRAFT_184727 [Serpula lacrymans var. lacrymans S7.3]
WCO004121.1	scaffold23	+	568,699 -568,849	Pre-rRNA-processing protein IPI3 OS=Ustilago maydis GN=IPI3 PE=3 SV=1	hypothetical protein SERLA73DRAFT_184727 [Serpula lacrymans var. lacrymans S7.3]
WCO004121.1	scaffold23	+	569,175 -569,229	Pre-rRNA-processing protein IPI3 OS=Ustilago maydis GN=IPI3 PE=3 SV=1	hypothetical protein SERLA73DRAFT_184727 [Serpula lacrymans var. lacrymans S7.3]
WCO004122.1	scaffold23	-	569,881 -569,939	NADH-ubiquinone oxidoreductase 21 kDa subunit OS=Neurospora crassa GN=nuo-21 PE=1 SV=1	hypothetical protein CC1G_00995 [Coprinopsis cinerea okayama7#130]
WCO004127.1	scaffold23	-	582,393 -582,448	#N/A	hypothetical protein SERLADRAFT_414614 [Serpula lacrymans var. lacrymans S7.9]
WCO004139.1	scaffold24	-	29,891 -29,953	Alternative oxidase, mitochondrial OS=Cryptococcus neoformans var. grubii GN=AOX1 PE=3 SV=1	AOX, alternative oxidase mitochondrial precursor [Serpula lacrymans var. lacrymans S7.3]
WCO004140.1	scaffold24	+	32,325 -32,377	Uncharacterized transcriptional regulatory protein C1F7.11c OS=Schizosaccharomyces pombe (strain ATCC 38366 / 972) GN=SPAC1F7.11c PE=2 SV=1	hypothetical protein SERLA73DRAFT_169135 [Serpula lacrymans var. lacrymans S7.3]
WCO004143.2	scaffold24	-	47,308 -47,367	Quinic acid utilization activator OS=Emericella nidulans GN=qutA PE=4 SV=2	hypothetical protein CC1G_02915 [Coprinopsis cinerea okayama7#130]
WCO004146.1	scaffold24	-	58,828 -58,909	Protein FYV4, mitochondrial OS=Ashbya gossypii (strain ATCC 10895 / CBS 109.51 / FGSC 9923 / NRRL Y-1056) GN=FYV4 PE=3 SV=1	hypothetical protein SERLA73DRAFT_138756 [Serpula lacrymans var. lacrymans S7.3]
WCO004150.1	scaffold24	+	65,302 -65,353	Emopamil-binding protein-like OS=Mus musculus GN=Ebpl PE=2 SV=1	hypothetical protein SERLA73DRAFT_183338 [Serpula lacrymans var. lacrymans S7.3]
WCO004152.1	scaffold24	-	68,697 -68,750	YjeF N-terminal domain-containing protein GG18945 OS=Drosophila erecta GN=GG18945 PE=4 SV=2	hypothetical protein SERLA73DRAFT_183632 [Serpula lacrymans var. lacrymans S7.3]
WCO004156.1	scaffold24	+	77,033 -77,089	Probable serine protease EDA2 OS=Arabidopsis thaliana GN=EDA2 PE=2 SV=2	hypothetical protein SERLA73DRAFT_183618 [Serpula lacrymans var. lacrymans S7.3]
WCO004156.1	scaffold24	+	77,662 -77,726	Probable serine protease EDA2 OS=Arabidopsis thaliana GN=EDA2 PE=2 SV=2	hypothetical protein SERLA73DRAFT_183618 [Serpula lacrymans var. lacrymans S7.3]
WCO004157.1	scaffold24	+	78,444 -78,505	NAD-dependent deacetylase hst2 OS=Schizosaccharomyces pombe (strain ATCC 38366 / 972) GN=hst2 PE=2 SV=1	Sir2 family histone deacetylase Hst2 [Coprinopsis cinerea okayama7#130]
WCO004159.1	scaffold24	+	82,062 -82,115	Anaphase-promoting complex subunit 2 OS=Homo sapiens GN=ANAPC2 PE=1 SV=1	hypothetical protein SERLADRAFT_416324 [Serpula lacrymans var. lacrymans S7.9]
WCO004159.1	scaffold24	+	82,774 -82,832	Anaphase-promoting complex subunit 2 OS=Homo sapiens GN=ANAPC2 PE=1 SV=1	hypothetical protein SERLADRAFT_416324 [Serpula lacrymans var. lacrymans S7.9]
WCO004161.1	scaffold24	+	91,152 -91,206	Uncharacterized protein YEL023C OS=Saccharomyces cerevisiae (strain ATCC 204508 / S288c) GN=YEL023C PE=2 SV=1	hypothetical protein CC1G_03365 [Coprinopsis cinerea okayama7#130]
WCO004163.1	scaffold24	+	102,399 -102,452	Putative ATP-dependent RNA helicase PB1A10.06c OS=Schizosaccharomyces pombe (strain ATCC 38366 / 972) GN=SPAPB1A10.06c PE=2 SV=1	hypothetical protein SERLA73DRAFT_169368 [Serpula lacrymans var. lacrymans S7.3]
WCO004165.1	scaffold24	+	109,682 -109,734	Translin OS=Gallus gallus GN=TSN PE=2 SV=1	hypothetical protein SERLA73DRAFT_91745 [Serpula lacrymans var. lacrymans S7.3]
WCO004165.1	scaffold24	+	111,193 -111,245	Translin OS=Gallus gallus GN=TSN PE=2 SV=1	hypothetical protein SERLA73DRAFT_91745 [Serpula lacrymans var. lacrymans S7.3]
WCO004167.1	scaffold24	-	133,908 -133,970	Putative uncharacterized protein YDL057W OS=Saccharomyces cerevisiae (strain ATCC 204508 / S288c) GN=YDL057W PE=2 SV=1	hypothetical protein SERLADRAFT_470020 [Serpula lacrymans var. lacrymans S7.9]
WCO004167.1	scaffold24	-	134,630 -134,688	Putative uncharacterized protein YDL057W OS=Saccharomyces cerevisiae (strain ATCC 204508 / S288c) GN=YDL057W PE=2 SV=1	hypothetical protein SERLADRAFT_470020 [Serpula lacrymans var. lacrymans S7.9]
WCO004172.1	scaffold24	-	148,324 -148,376	Pre-mRNA-splicing factor ATP-dependent RNA helicase-like protein cdc28 OS=Schizosaccharomyces pombe (strain ATCC 38366 / 972) GN=cdc28 PE=2 SV=2	pre-mRNA splicing factor [Coprinopsis cinerea okayama7#130]
WCO004175.1	scaffold24	+	156,988 -157,044	#N/A	hypothetical protein SERLA73DRAFT_182800 [Serpula lacrymans var. lacrymans S7.3]
WCO004182.1	scaffold24	-	173,436 -173,501	26S proteasome non-ATPase regulatory subunit 9 OS=Rattus norvegicus GN=Psmd9 PE=1 SV=1	hypothetical protein SCHCODRAFT_107036 [Schizophyllum commune H4-8]
WCO004183.1	scaffold24	+	175,675 -175,727	Dolichyl pyrophosphate Man9GlcNAc2 alpha-1,3-glucosyltransferase OS=Saccharomyces cerevisiae (strain ATCC 204508 / S288c) GN=ALG6 PE=1 SV=1	glycosyltransferase family 57 protein [Serpula lacrymans var. lacrymans S7.3]
WCO004188.1	scaffold24	-	189,850 -189,909	Quinic acid utilization activator OS=Emericella nidulans GN=qutA PE=4 SV=2	hypothetical protein SERLA73DRAFT_91480 [Serpula lacrymans var. lacrymans S7.3]
WCO004190.1	scaffold24	+	195,787 -195,851	Putative dihydroxy-acid dehydratase, mitochondrial OS=Schizosaccharomyces pombe (strain ATCC 38366 / 972) GN=SPAC17G8.06c PE=2 SV=1	hypothetical protein SERLA73DRAFT_183134 [Serpula lacrymans var. lacrymans S7.3]
WCO004195.1	scaffold24	+	232,283 -232,354	#N/A	#N/A
WCO004196.1	scaffold24	-	233,481 -233,537	DNA repair protein RAD50 OS=Saccharomyces cerevisiae (strain ATCC 204508 / S288c) GN=RAD50 PE=1 SV=1	RAD50 [Coprinopsis cinerea okayama7#130]
WCO004196.1	scaffold24	-	234,270 -234,327	DNA repair protein RAD50 OS=Saccharomyces cerevisiae (strain ATCC 204508 / S288c) GN=RAD50 PE=1 SV=1	RAD50 [Coprinopsis cinerea okayama7#130]
WCO004204.1	scaffold24	+	262,968 -263,031	6-hydroxy-D-nicotine oxidase OS=Arthrobacter oxidans PE=1 SV=2	FAD binding domain protein [Aspergillus niger CBS 513.88]
WCO004207.1	scaffold24	-	280,410 -280,549	Histidine protein methyltransferase 1 OS=Schizosaccharomyces pombe (strain ATCC 38366 / 972) GN=SPAC1071.05 PE=1 SV=1	hypothetical protein SERLA73DRAFT_190980 [Serpula lacrymans var. lacrymans S7.3]
WCO004209.1	scaffold24	+	284,358 -284,418	#N/A	hypothetical protein SERLA73DRAFT_174974 [Serpula lacrymans var. lacrymans S7.3]
WCO004212.1	scaffold24	-	291,969 -292,023	Protein HIR1 OS=Cryptococcus neoformans GN=HIR1 PE=3 SV=1	hypothetical protein SERLA73DRAFT_83492 [Serpula lacrymans var. lacrymans S7.3]
WCO004213.1	scaffold24	+	296,459 -296,511	Dihydroceramide delta(4)-desaturase OS=Schizosaccharomyces pombe (strain ATCC 38366 / 972) GN=dsd1 PE=2 SV=1	hypothetical protein SERLA73DRAFT_175107 [Serpula lacrymans var. lacrymans S7.3]
WCO004219.1	scaffold24	+	315,065 -315,117	D-amino-acid oxidase OS=Rhodosporidium toruloides GN=DAO1 PE=1 SV=1	hypothetical protein SCHCODRAFT_59797 [Schizophyllum commune H4-8]
WCO004219.1	scaffold24	+	315,359 -315,418	D-amino-acid oxidase OS=Rhodosporidium toruloides GN=DAO1 PE=1 SV=1	hypothetical protein SCHCODRAFT_59797 [Schizophyllum commune H4-8]
WCO004220.1	scaffold24	-	317,005 -317,074	7,8-dihydro-8-oxoguanine triphosphatase OS=Homo sapiens GN=NUDT1 PE=1 SV=3	nudix-type domain-containing protein 1 isoform p22 [Coprinopsis cinerea okayama7#130]
WCO004223.1	scaffold24	+	328,781 -328,837	#N/A	hypothetical protein CC1G_11324 [Coprinopsis cinerea okayama7#130]
WCO004223.1	scaffold24	+	328,950 -329,008	#N/A	hypothetical protein CC1G_11324 [Coprinopsis cinerea okayama7#130]
WCO004224.1	scaffold24	+	330,383 -330,440	60S ribosomal protein L44 OS=Coprinopsis cinerea GN=RPL44 PE=3 SV=3	hypothetical protein PTT_07127 [Pyrenophora teres f. teres 0-1]
WCO004226.2	scaffold24	+	336,858 -336,921	Probable cyclin-dependent kinase 9 OS=Schizosaccharomyces pombe (strain ATCC 38366 / 972) GN=cdk9 PE=1 SV=1	CMGC/CDK/CDK9 protein kinase [Coprinopsis cinerea okayama7#130]
WCO004226.2	scaffold24	+	337,164 -337,221	Probable cyclin-dependent kinase 9 OS=Schizosaccharomyces pombe (strain ATCC 38366 / 972) GN=cdk9 PE=1 SV=1	CMGC/CDK/CDK9 protein kinase [Coprinopsis cinerea okayama7#130]
WCO004226.2	scaffold24	+	337,607 -337,717	Probable cyclin-dependent kinase 9 OS=Schizosaccharomyces pombe (strain ATCC 38366 / 972) GN=cdk9 PE=1 SV=1	CMGC/CDK/CDK9 protein kinase [Coprinopsis cinerea okayama7#130]
WCO004229.1	scaffold24	-	355,459 -355,519	#N/A	hypothetical protein SERLA73DRAFT_174974 [Serpula lacrymans var. lacrymans S7.3]
WCO004234.1	scaffold24	+	377,080 -377,131	#N/A	hypothetical protein CC1G_12454 [Coprinopsis cinerea okayama7#130]
WCO004234.1	scaffold24	+	377,593 -377,647	#N/A	hypothetical protein CC1G_12454 [Coprinopsis cinerea okayama7#130]
WCO004234.1	scaffold24	+	378,085 -378,159	#N/A	hypothetical protein CC1G_12454 [Coprinopsis cinerea okayama7#130]
WCO004234.1	scaffold24	+	378,272 -378,346	#N/A	hypothetical protein CC1G_12454 [Coprinopsis cinerea okayama7#130]
WCO004235.1	scaffold24	-	379,688 -379,784	Riboflavin transporter MCH5 OS=Saccharomyces cerevisiae (strain ATCC 204508 / S288c) GN=MCH5 PE=1 SV=1	hypothetical protein SERLA73DRAFT_105481 [Serpula lacrymans var. lacrymans S7.3]
WCO004235.1	scaffold24	-	379,978 -380,044	Riboflavin transporter MCH5 OS=Saccharomyces cerevisiae (strain ATCC 204508 / S288c) GN=MCH5 PE=1 SV=1	hypothetical protein SERLA73DRAFT_105481 [Serpula lacrymans var. lacrymans S7.3]
WCO004239.1	scaffold24	-	402,662 -402,714	#N/A	hypothetical protein SERLA73DRAFT_174662 [Serpula lacrymans var. lacrymans S7.3]
WCO004243.1	scaffold24	+	426,569 -426,627	Alkyltransferase-like protein 1 OS=Schizosaccharomyces pombe (strain ATCC 38366 / 972) GN=atl1 PE=1 SV=1	MGMT family protein [Coprinopsis cinerea okayama7#130]
WCO004243.1	scaffold24	+	426,682 -426,740	Alkyltransferase-like protein 1 OS=Schizosaccharomyces pombe (strain ATCC 38366 / 972) GN=atl1 PE=1 SV=1	MGMT family protein [Coprinopsis cinerea okayama7#130]
WCO004275.1	scaffold25	+	19,392 -19,448	Uncharacterized oxidoreductase P32A8.02 OS=Schizosaccharomyces pombe (strain ATCC 38366 / 972) GN=SPAP32A8.02 PE=2 SV=1	hypothetical protein SERLA73DRAFT_181129 [Serpula lacrymans var. lacrymans S7.3]
WCO004277.1	scaffold25	-	24,311 -24,366	Uncharacterized protein yrkC OS=Bacillus subtilis GN=yrkC PE=4 SV=1	hypothetical protein [Cryptococcus neoformans var. neoformans JEC21]
WCO004279.1	scaffold25	+	27,125 -27,192	Prefoldin subunit 4 OS=Saccharomyces cerevisiae (strain ATCC 204508 / S288c) GN=GIM3 PE=1 SV=1	prefoldin [Coprinopsis cinerea okayama7#130]
WCO004279.1	scaffold25	+	27,273 -27,328	Prefoldin subunit 4 OS=Saccharomyces cerevisiae (strain ATCC 204508 / S288c) GN=GIM3 PE=1 SV=1	prefoldin [Coprinopsis cinerea okayama7#130]
WCO004285.1	scaffold25	+	52,524 -52,575	#N/A	hypothetical protein SERLA73DRAFT_136245 [Serpula lacrymans var. lacrymans S7.3]
WCO004287.2	scaffold25	-	63,308 -63,360	Peroxisomal NADH pyrophosphatase NUDT12 OS=Mus musculus GN=Nudt12 PE=2 SV=1	hypothetical protein SERLA73DRAFT_180970 [Serpula lacrymans var. lacrymans S7.3]
WCO004287.2	scaffold25	-	63,850 -63,909	Peroxisomal NADH pyrophosphatase NUDT12 OS=Mus musculus GN=Nudt12 PE=2 SV=1	hypothetical protein SERLA73DRAFT_180970 [Serpula lacrymans var. lacrymans S7.3]
WCO004288.1	scaffold25	+	65,960 -66,018	Uncharacterized mitochondrial carrier C4G9.20c OS=Schizosaccharomyces pombe (strain ATCC 38366 / 972) GN=SPAC4G9.20c PE=2 SV=1	mitochondrial carrier with solute carrier repeats [Coprinopsis cinerea okayama7#130]
WCO004292.1	scaffold25	-	92,245 -92,329	Free methionine-R-sulfoxide reductase OS=Saccharomyces cerevisiae (strain ATCC 204508 / S288c) GN=YKL069W PE=1 SV=1	hypothetical protein SERLADRAFT_348269 [Serpula lacrymans var. lacrymans S7.9]
WCO004299.1	scaffold25	+	119,885 -119,943	Putative serine/threonine-protein phosphatase C22H10.04 OS=Schizosaccharomyces pombe (strain ATCC 38366 / 972) GN=SPAC22H10.04 PE=2 SV=1	hypothetical protein SERLA73DRAFT_180872 [Serpula lacrymans var. lacrymans S7.3]
WCO004300.1	scaffold25	+	124,469 -124,520	N-lysine methyltransferase SETD6 OS=Gallus gallus GN=SETD6 PE=2 SV=2	hypothetical protein SERLA73DRAFT_89272 [Serpula lacrymans var. lacrymans S7.3]
WCO004300.1	scaffold25	+	125,225 -125,285	N-lysine methyltransferase SETD6 OS=Gallus gallus GN=SETD6 PE=2 SV=2	hypothetical protein SERLA73DRAFT_89272 [Serpula lacrymans var. lacrymans S7.3]
WCO004300.1	scaffold25	+	125,627 -125,682	N-lysine methyltransferase SETD6 OS=Gallus gallus GN=SETD6 PE=2 SV=2	hypothetical protein SERLA73DRAFT_89272 [Serpula lacrymans var. lacrymans S7.3]
WCO004300.1	scaffold25	+	125,882 -125,933	N-lysine methyltransferase SETD6 OS=Gallus gallus GN=SETD6 PE=2 SV=2	hypothetical protein SERLA73DRAFT_89272 [Serpula lacrymans var. lacrymans S7.3]
WCO004302.1	scaffold25	+	134,047 -134,101	#N/A	#N/A
WCO004307.1	scaffold25	-	145,513 -146,050	#N/A	hypothetical protein CC1G_03308 [Coprinopsis cinerea okayama7#130]
WCO004314.1	scaffold25	+	174,643 -174,695	Uncharacterized membrane protein YGL140C OS=Saccharomyces cerevisiae (strain ATCC 204508 / S288c) GN=YGL140C PE=1 SV=1	hypothetical protein SERLA73DRAFT_52646 [Serpula lacrymans var. lacrymans S7.3]
WCO004314.1	scaffold25	+	174,730 -174,787	Uncharacterized membrane protein YGL140C OS=Saccharomyces cerevisiae (strain ATCC 204508 / S288c) GN=YGL140C PE=1 SV=1	hypothetical protein SERLA73DRAFT_52646 [Serpula lacrymans var. lacrymans S7.3]
WCO004315.1	scaffold25	-	178,976 -179,043	Apoptosis inhibitor 5-B OS=Xenopus laevis GN=api5-b PE=2 SV=1	hypothetical protein SERLA73DRAFT_180997 [Serpula lacrymans var. lacrymans S7.3]
WCO004315.1	scaffold25	-	180,113 -180,304	Apoptosis inhibitor 5-B OS=Xenopus laevis GN=api5-b PE=2 SV=1	hypothetical protein SERLA73DRAFT_180997 [Serpula lacrymans var. lacrymans S7.3]
WCO004317.1	scaffold25	+	187,687 -187,738	Probable mitochondrial chaperone BCS1-B OS=Dictyostelium discoideum GN=bcsl1b PE=3 SV=1	hypothetical protein SERLA73DRAFT_89460 [Serpula lacrymans var. lacrymans S7.3]
WCO004324.1	scaffold25	-	216,832 -216,900	#N/A	hypothetical protein SERLA73DRAFT_168201 [Serpula lacrymans var. lacrymans S7.3]
WCO004327.1	scaffold25	-	229,126 -229,183	#N/A	hypothetical protein CC1G_12999 [Coprinopsis cinerea okayama7#130]
WCO004331.1	scaffold25	-	257,343 -257,402	Conserved oligomeric Golgi complex subunit 3 OS=Homo sapiens GN=COG3 PE=1 SV=3	hypothetical protein SCHCODRAFT_69320 [Schizophyllum commune H4-8]
WCO004331.1	scaffold25	-	257,513 -257,566	Conserved oligomeric Golgi complex subunit 3 OS=Homo sapiens GN=COG3 PE=1 SV=3	hypothetical protein SCHCODRAFT_69320 [Schizophyllum commune H4-8]
WCO004331.1	scaffold25	-	257,787 -257,849	Conserved oligomeric Golgi complex subunit 3 OS=Homo sapiens GN=COG3 PE=1 SV=3	hypothetical protein SCHCODRAFT_69320 [Schizophyllum commune H4-8]
WCO004331.1	scaffold25	-	258,002 -258,063	Conserved oligomeric Golgi complex subunit 3 OS=Homo sapiens GN=COG3 PE=1 SV=3	hypothetical protein SCHCODRAFT_69320 [Schizophyllum commune H4-8]
WCO004331.1	scaffold25	-	258,456 -258,510	Conserved oligomeric Golgi complex subunit 3 OS=Homo sapiens GN=COG3 PE=1 SV=3	hypothetical protein SCHCODRAFT_69320 [Schizophyllum commune H4-8]
WCO004332.1	scaffold25	+	265,159 -265,221	#N/A	hypothetical protein SCHCODRAFT_59194 [Schizophyllum commune H4-8]
WCO004335.1	scaffold25	-	271,955 -272,031	#N/A	#N/A
WCO004342.1	scaffold25	+	303,944 -304,000	WD repeat-containing protein YBL104C OS=Saccharomyces cerevisiae (strain ATCC 204508 / S288c) GN=YBL104C/YBL103C-A PE=1 SV=2	hypothetical protein SERLA73DRAFT_168143 [Serpula lacrymans var. lacrymans S7.3]
WCO004349.1	scaffold25	+	336,034 -336,085	#N/A	hypothetical protein SERLA73DRAFT_101864 [Serpula lacrymans var. lacrymans S7.3]
WCO004351.1	scaffold25	-	346,223 -346,277	Peptidyl-prolyl isomerase CWC27 OS=Cryptococcus neoformans GN=CWC27 PE=3 SV=1	hypothetical protein SERLA73DRAFT_187358 [Serpula lacrymans var. lacrymans S7.3]
WCO004352.1	scaffold25	+	349,327 -349,494	Ubiquitin-conjugating enzyme E2 6 OS=Candida glabrata (strain ATCC 2001 / CBS 138 / JCM 3761 / NBRC 0622 / NRRL Y-65) GN=UBC6 PE=3 SV=1	ubiquitin-conjugating enzyme E2 6 [Coprinopsis cinerea okayama7#130]
WCO004353.1	scaffold25	-	350,647 -350,711	Thymidylate kinase OS=Homo sapiens GN=DTYMK PE=1 SV=4	hypothetical protein SERLA73DRAFT_187350 [Serpula lacrymans var. lacrymans S7.3]
WCO004368.1	scaffold25	-	444,535 -444,589	WD repeat-containing protein YCR072C OS=Saccharomyces cerevisiae (strain ATCC 204508 / S288c) GN=YCR072C PE=1 SV=3	hypothetical protein SERLA73DRAFT_95699 [Serpula lacrymans var. lacrymans S7.3]
WCO004372.1	scaffold25	+	455,979 -456,077	Phosphoribosylaminoimidazole-succinocarboxamide synthase OS=Pichia angusta GN=ADE1 PE=3 SV=1	phosphoribosylaminoimidazole-succinocarboxamide synthase [Coprinopsis cinerea okayama7#130]
WCO004375.1	scaffold25	-	462,630 -462,683	Putative GTPase-activating protein AN11010 OS=Emericella nidulans GN=AN11010 PE=4 SV=1	hypothetical protein SERLADRAFT_452682 [Serpula lacrymans var. lacrymans S7.9]
WCO004376.1	scaffold25	-	467,622 -467,677	#N/A	hypothetical protein SERLADRAFT_476927 [Serpula lacrymans var. lacrymans S7.9]
WCO004377.1	scaffold25	+	471,185 -471,239	3-hydroxybenzoate 6-hydroxylase 1 OS=Pseudomonas alcaligenes GN=xlnD PE=1 SV=1	hypothetical protein CC1G_12057 [Coprinopsis cinerea okayama7#130]
WCO004377.1	scaffold25	+	471,345 -471,402	3-hydroxybenzoate 6-hydroxylase 1 OS=Pseudomonas alcaligenes GN=xlnD PE=1 SV=1	hypothetical protein CC1G_12057 [Coprinopsis cinerea okayama7#130]
WCO004389.1	scaffold25	-	520,478 -520,537	#N/A	calcineurin-like phosphoesterase [Coprinopsis cinerea okayama7#130]
WCO004399.1	scaffold25	-	549,728 -549,779	Aldehyde dehydrogenase family 3 member B1 OS=Rattus norvegicus GN=Aldh3b1 PE=2 SV=1	aldehyde dehydrogenase [Coprinopsis cinerea okayama7#130]
WCO004399.1	scaffold25	-	549,840 -549,902	Aldehyde dehydrogenase family 3 member B1 OS=Rattus norvegicus GN=Aldh3b1 PE=2 SV=1	aldehyde dehydrogenase [Coprinopsis cinerea okayama7#130]
WCO004404.1	scaffold26	+	5,054 -5,109	DnaJ homolog subfamily C member 7 homolog OS=Schizosaccharomyces pombe (strain ATCC 38366 / 972) GN=SPBC543.02c PE=2 SV=1	hypothetical protein SERLA73DRAFT_111705 [Serpula lacrymans var. lacrymans S7.3]
WCO004404.1	scaffold26	+	5,876 -5,942	DnaJ homolog subfamily C member 7 homolog OS=Schizosaccharomyces pombe (strain ATCC 38366 / 972) GN=SPBC543.02c PE=2 SV=1	hypothetical protein SERLA73DRAFT_111705 [Serpula lacrymans var. lacrymans S7.3]
WCO004431.1	scaffold26	-	163,615 -163,667	G2/mitotic-specific cyclin cdc13 OS=Schizosaccharomyces pombe (strain ATCC 38366 / 972) GN=cdc13 PE=1 SV=1	hypothetical protein SERLA73DRAFT_165237 [Serpula lacrymans var. lacrymans S7.3]
WCO004432.1	scaffold26	+	168,275 -168,339	Isoleucyl-tRNA synthetase OS=Thermosynechococcus elongatus (strain BP-1) GN=ileS PE=3 SV=2	hypothetical protein SERLA73DRAFT_172840 [Serpula lacrymans var. lacrymans S7.3]
WCO004432.1	scaffold26	+	170,407 -170,472	Isoleucyl-tRNA synthetase OS=Thermosynechococcus elongatus (strain BP-1) GN=ileS PE=3 SV=2	hypothetical protein SERLA73DRAFT_172840 [Serpula lacrymans var. lacrymans S7.3]
WCO004434.1	scaffold26	-	177,754 -177,807	Beta-glucosidase 1A OS=Phanerochaete chrysosporium GN=BGL1A PE=1 SV=1	A Chain A, Crystal Structure Of Intracellular Family 1 Beta- Glucosidase Bgl1a From The Basidiomycete Phanerochaete Chrysosporium In Substrate-Free Form
WCO004436.1	scaffold26	+	182,443 -182,494	#N/A	#N/A
WCO004438.1	scaffold26	+	188,302 -188,356	Probable ubiquitin carboxyl-terminal hydrolase 7 OS=Schizosaccharomyces pombe (strain ATCC 38366 / 972) GN=ubp7 PE=1 SV=1	hypothetical protein SCHCODRAFT_258192 [Schizophyllum commune H4-8]
WCO004445.1	scaffold26	+	227,662 -227,728	Cystathionine beta-synthase OS=Dictyostelium discoideum GN=cysB PE=2 SV=2	hypothetical protein SCHCODRAFT_78471 [Schizophyllum commune H4-8]
WCO004446.1	scaffold26	-	231,466 -231,554	#N/A	hypothetical protein SERLADRAFT_345845 [Serpula lacrymans var. lacrymans S7.9]
WCO004452.2	scaffold26	+	249,228 -249,294	Hydantoin utilization protein A OS=Pseudomonas sp. (strain NS671) GN=hyuA PE=3 SV=1	hydantoinase [Arthroderma gypseum CBS 118893]
WCO004452.2	scaffold26	+	250,965 -251,017	Hydantoin utilization protein A OS=Pseudomonas sp. (strain NS671) GN=hyuA PE=3 SV=1	hydantoinase [Arthroderma gypseum CBS 118893]
WCO004452.2	scaffold26	+	251,338 -251,392	Hydantoin utilization protein A OS=Pseudomonas sp. (strain NS671) GN=hyuA PE=3 SV=1	hydantoinase [Arthroderma gypseum CBS 118893]
WCO004452.2	scaffold26	+	251,489 -251,545	Hydantoin utilization protein A OS=Pseudomonas sp. (strain NS671) GN=hyuA PE=3 SV=1	hydantoinase [Arthroderma gypseum CBS 118893]
WCO004453.1	scaffold26	-	255,281 -255,343	Lysine acetyltransferase OS=Yarrowia lipolytica (strain CLIB 122 / E 150) GN=LYC1 PE=4 SV=2	hypothetical protein SCHCODRAFT_15231 [Schizophyllum commune H4-8]
WCO004460.1	scaffold26	+	301,313 -301,366	#N/A	hypothetical protein CC1G_10975 [Coprinopsis cinerea okayama7#130]
WCO004462.1	scaffold26	-	308,281 -308,338	ATP-binding cassette sub-family D member 2 OS=Rattus norvegicus GN=Abcd2 PE=2 SV=1	hypothetical protein SCHCODRAFT_48043 [Schizophyllum commune H4-8]
WCO004463.2	scaffold26	-	318,671 -318,726	FKBP12-associated protein 1 homolog OS=Schizosaccharomyces pombe (strain ATCC 38366 / 972) GN=fap1 PE=1 SV=1	hypothetical protein SERLADRAFT_353880 [Serpula lacrymans var. lacrymans S7.9]
WCO004464.3	scaffold26	-	325,959 -326,018	#N/A	#N/A
WCO004464.3	scaffold26	-	326,291 -326,345	#N/A	#N/A
WCO004472.1	scaffold26	-	356,878 -356,933	Guanine nucleotide-binding protein alpha-4 subunit OS=Ustilago maydis GN=GPA4 PE=3 SV=1	hypothetical protein SERLADRAFT_457028 [Serpula lacrymans var. lacrymans S7.9]
WCO004472.1	scaffold26	-	358,549 -358,605	Guanine nucleotide-binding protein alpha-4 subunit OS=Ustilago maydis GN=GPA4 PE=3 SV=1	hypothetical protein SERLADRAFT_457028 [Serpula lacrymans var. lacrymans S7.9]
WCO004472.1	scaffold26	-	362,358 -362,409	Guanine nucleotide-binding protein alpha-4 subunit OS=Ustilago maydis GN=GPA4 PE=3 SV=1	hypothetical protein SERLADRAFT_457028 [Serpula lacrymans var. lacrymans S7.9]
WCO004480.3	scaffold26	+	393,822 -393,873	Probable alpha-N-arabinofuranosidase A OS=Aspergillus terreus (strain NIH 2624 / FGSC A1156) GN=abfA PE=3 SV=1	glycoside hydrolase family 51 protein [Serpula lacrymans var. lacrymans S7.3]
WCO004483.3	scaffold26	-	412,830 -412,890	#N/A	#N/A
WCO004484.1	scaffold26	-	413,686 -413,737	Acyl-CoA desaturase OS=Ajellomyces capsulata GN=OLE1 PE=3 SV=1	delta9-fatty acid desaturase [Ceriporiopsis subvermispora]
WCO004491.1	scaffold26	+	442,917 -443,030	Glutathione S-transferase 3 OS=Schizosaccharomyces pombe (strain ATCC 38366 / 972) GN=gst3 PE=1 SV=2	hypothetical protein SERLA73DRAFT_129880 [Serpula lacrymans var. lacrymans S7.3]
WCO004493.1	scaffold26	+	450,117 -450,177	Adenosylhomocysteinase OS=Schizosaccharomyces pombe (strain ATCC 38366 / 972) GN=SPBC8D2.18c PE=2 SV=1	S-adenosyl-L-homocysteine hydrolase [Volvariella volvacea]
WCO004494.1	scaffold26	-	460,065 -460,203	Uncharacterized HTH La-type RNA-binding protein C1527.03 OS=Schizosaccharomyces pombe (strain ATCC 38366 / 972) GN=SPAC1527.03 PE=1 SV=1	hypothetical protein SERLA73DRAFT_175037 [Serpula lacrymans var. lacrymans S7.3]
WCO004495.1	scaffold26	-	464,139 -464,192	Probable endo-1,3(4)-beta-glucanase ACLA_073210 OS=Aspergillus clavatus (strain ATCC 1007 / CBS 513.65 / DSM 816 / NCTC 3887 / NRRL 1) GN=ACLA_073210 PE=3 SV=1	glycoside hydrolase family 16 protein [Serpula lacrymans var. lacrymans S7.3]
WCO004501.1	scaffold26	+	480,957 -481,009	Plasma membrane proteolipid 3 OS=Neurospora crassa GN=pmp-3 PE=3 SV=1	hypothetical protein SCHCODRAFT_70004 [Schizophyllum commune H4-8]
WCO004502.1	scaffold26	+	485,259 -485,316	DNA mismatch repair protein msh-2 OS=Neurospora crassa GN=msh-2 PE=3 SV=1	hypothetical protein SCHCODRAFT_257642 [Schizophyllum commune H4-8]
WCO004502.1	scaffold26	+	486,032 -486,085	DNA mismatch repair protein msh-2 OS=Neurospora crassa GN=msh-2 PE=3 SV=1	hypothetical protein SCHCODRAFT_257642 [Schizophyllum commune H4-8]
WCO004503.3	scaffold26	-	504,022 -504,087	#N/A	hypothetical protein SERLA73DRAFT_143687 [Serpula lacrymans var. lacrymans S7.3]
WCO004503.3	scaffold26	-	504,113 -504,167	#N/A	hypothetical protein SERLA73DRAFT_143687 [Serpula lacrymans var. lacrymans S7.3]
WCO004503.3	scaffold26	-	504,584 -504,638	#N/A	hypothetical protein SERLA73DRAFT_143687 [Serpula lacrymans var. lacrymans S7.3]
WCO004503.3	scaffold26	-	504,685 -504,740	#N/A	hypothetical protein SERLA73DRAFT_143687 [Serpula lacrymans var. lacrymans S7.3]
WCO004512.3	scaffold27	-	51,153 -51,209	Protein rad9 OS=Coprinopsis cinerea (strain Okayama-7 / 130 / FGSC 9003) GN=rad9 PE=2 SV=2	hypothetical protein SERLADRAFT_450009 [Serpula lacrymans var. lacrymans S7.9]
WCO004515.1	scaffold27	-	60,749 -60,800	4-hydroxybenzoate polyprenyltransferase, mitochondrial OS=Schizosaccharomyces pombe (strain ATCC 38366 / 972) GN=coq2 PE=1 SV=2	hypothetical protein SERLA73DRAFT_79174 [Serpula lacrymans var. lacrymans S7.3]
WCO004518.1	scaffold27	-	75,189 -75,244	Meiotically up-regulated gene 158 protein OS=Schizosaccharomyces pombe (strain ATCC 38366 / 972) GN=mug158 PE=1 SV=4	DUF323 domain-containing protein [Coprinopsis cinerea okayama7#130]
WCO004520.1	scaffold27	+	80,511 -80,584	Exosome complex exonuclease rrp6 OS=Schizosaccharomyces pombe (strain ATCC 38366 / 972) GN=rrp6 PE=2 SV=2	hypothetical protein SERLA73DRAFT_91376 [Serpula lacrymans var. lacrymans S7.3]
WCO004523.4	scaffold27	+	91,606 -91,666	Exopolysaccharide phosphotransferase CpsY OS=Mycobacterium tuberculosis GN=cpsY PE=3 SV=1	hypothetical protein UM01465.1 [Ustilago maydis 521]
WCO004526.1	scaffold27	+	112,638 -112,700	Exopolysaccharide phosphotransferase NFA_48680 OS=Nocardia farcinica GN=NFA_48680 PE=3 SV=1	hypothetical protein CGB_D8200W [Cryptococcus gattii WM276]
WCO004526.1	scaffold27	+	113,127 -113,186	Exopolysaccharide phosphotransferase NFA_48680 OS=Nocardia farcinica GN=NFA_48680 PE=3 SV=1	hypothetical protein CGB_D8200W [Cryptococcus gattii WM276]
WCO004527.1	scaffold27	-	117,906 -117,987	Cytochrome P450 3A2 OS=Rattus norvegicus GN=Cyp3a2 PE=1 SV=2	hypothetical protein SERLA73DRAFT_182986 [Serpula lacrymans var. lacrymans S7.3]
WCO004528.1	scaffold27	-	123,548 -123,612	Probable 4-coumarate--CoA ligase 1 OS=Dictyostelium discoideum GN=4cl1 PE=3 SV=1	hypothetical protein SERLA73DRAFT_160997 [Serpula lacrymans var. lacrymans S7.3]
WCO004533.1	scaffold27	+	141,053 -141,250	Protein RRNAD1 OS=Mus musculus GN=Rrnad1 PE=2 SV=1	hypothetical protein SERLA73DRAFT_161035 [Serpula lacrymans var. lacrymans S7.3]
WCO004534.1	scaffold27	+	143,216 -143,268	Probable glutamine amidotransferase DUG3 OS=Saccharomyces cerevisiae (strain ATCC 204508 / S288c) GN=DUG3 PE=1 SV=1	hypothetical protein MYCGRDRAFT_46265 [Mycosphaerella graminicola IPO323]
WCO004537.1	scaffold27	+	162,647 -162,742	Septation initiation network scaffold protein cdc11 OS=Schizosaccharomyces pombe (strain ATCC 38366 / 972) GN=cdc11 PE=1 SV=1	hypothetical protein CC1G_02961 [Coprinopsis cinerea okayama7#130]
WCO004541.1	scaffold27	-	185,748 -185,800	Probable glutamine amidotransferase DUG3 OS=Saccharomyces cerevisiae (strain ATCC 204508 / S288c) GN=DUG3 PE=1 SV=1	hypothetical protein MYCGRDRAFT_46265 [Mycosphaerella graminicola IPO323]
WCO004546.1	scaffold27	-	210,561 -210,620	Cyanobacterial phytochrome B OS=Nostoc sp. (strain PCC 7120 / UTEX 2576) GN=bphB PE=3 SV=1	phytochrome-like protein [Schizophyllum commune H4-8]
WCO004546.1	scaffold27	-	211,617 -211,672	Cyanobacterial phytochrome B OS=Nostoc sp. (strain PCC 7120 / UTEX 2576) GN=bphB PE=3 SV=1	phytochrome-like protein [Schizophyllum commune H4-8]
WCO004550.1	scaffold27	+	228,356 -228,452	Dityrosine transporter 1 OS=Saccharomyces cerevisiae (strain ATCC 204508 / S288c) GN=DTR1 PE=1 SV=1	hypothetical protein SERLADRAFT_439024 [Serpula lacrymans var. lacrymans S7.9]
WCO004550.1	scaffold27	+	228,560 -228,613	Dityrosine transporter 1 OS=Saccharomyces cerevisiae (strain ATCC 204508 / S288c) GN=DTR1 PE=1 SV=1	hypothetical protein SERLADRAFT_439024 [Serpula lacrymans var. lacrymans S7.9]
WCO004550.1	scaffold27	+	228,704 -228,759	Dityrosine transporter 1 OS=Saccharomyces cerevisiae (strain ATCC 204508 / S288c) GN=DTR1 PE=1 SV=1	hypothetical protein SERLADRAFT_439024 [Serpula lacrymans var. lacrymans S7.9]
WCO004550.1	scaffold27	+	229,941 -230,065	Dityrosine transporter 1 OS=Saccharomyces cerevisiae (strain ATCC 204508 / S288c) GN=DTR1 PE=1 SV=1	hypothetical protein SERLADRAFT_439024 [Serpula lacrymans var. lacrymans S7.9]
WCO004556.1	scaffold27	+	253,859 -253,914	Flavin-containing monooxygenase FMO GS-OX-like 8 OS=Arabidopsis thaliana GN=At5g61290 PE=2 SV=1	hypothetical protein SERLA73DRAFT_77046 [Serpula lacrymans var. lacrymans S7.3]
WCO004557.1	scaffold27	-	259,746 -259,802	Homoserine O-acetyltransferase OS=Rhodopseudomonas palustris (strain BisB18) GN=metX PE=3 SV=1	hypothetical protein SERLA73DRAFT_72526 [Serpula lacrymans var. lacrymans S7.3]
WCO004559.1	scaffold27	+	263,161 -263,222	Electron transfer flavoprotein subunit beta OS=Mus musculus GN=Etfb PE=1 SV=3	hypothetical protein SERLA73DRAFT_183034 [Serpula lacrymans var. lacrymans S7.3]
WCO004565.1	scaffold27	-	292,554 -292,610	Chitooligosaccharidolytic beta-N-acetylglucosaminidase OS=Bombyx mori PE=1 SV=1	glycoside hydrolase family 20 protein [Serpula lacrymans var. lacrymans S7.3]
WCO004566.1	scaffold27	+	296,382 -296,442	Uncharacterized protein slp1 OS=Schizosaccharomyces pombe (strain ATCC 38366 / 972) GN=slp1 PE=2 SV=1	hypothetical protein SERLADRAFT_449900 [Serpula lacrymans var. lacrymans S7.9]
WCO004567.1	scaffold27	-	301,272 -301,333	Low-affinity potassium transport protein OS=Saccharomyces cerevisiae (strain ATCC 204508 / S288c) GN=TRK2 PE=1 SV=1	hypothetical protein SERLA73DRAFT_105229 [Serpula lacrymans var. lacrymans S7.3]
WCO004567.1	scaffold27	-	301,389 -301,444	Low-affinity potassium transport protein OS=Saccharomyces cerevisiae (strain ATCC 204508 / S288c) GN=TRK2 PE=1 SV=1	hypothetical protein SERLA73DRAFT_105229 [Serpula lacrymans var. lacrymans S7.3]
WCO004575.1	scaffold27	+	345,610 -345,663	Low-affinity potassium transport protein OS=Saccharomyces cerevisiae (strain ATCC 204508 / S288c) GN=TRK2 PE=1 SV=1	hypothetical protein SERLA73DRAFT_105229 [Serpula lacrymans var. lacrymans S7.3]
WCO004575.1	scaffold27	+	346,483 -346,535	Low-affinity potassium transport protein OS=Saccharomyces cerevisiae (strain ATCC 204508 / S288c) GN=TRK2 PE=1 SV=1	hypothetical protein SERLA73DRAFT_105229 [Serpula lacrymans var. lacrymans S7.3]
WCO004579.1	scaffold27	+	357,615 -357,667	Uncharacterized RNA-binding protein C839.10 OS=Schizosaccharomyces pombe (strain ATCC 38366 / 972) GN=SPBC839.10 PE=2 SV=1	hypothetical protein SERLA73DRAFT_91057 [Serpula lacrymans var. lacrymans S7.3]
WCO004579.1	scaffold27	+	359,271 -359,350	Uncharacterized RNA-binding protein C839.10 OS=Schizosaccharomyces pombe (strain ATCC 38366 / 972) GN=SPBC839.10 PE=2 SV=1	hypothetical protein SERLA73DRAFT_91057 [Serpula lacrymans var. lacrymans S7.3]
WCO004584.1	scaffold27	+	409,166 -409,222	Probable iron/ascorbate oxidoreductase DDB_G0283291 OS=Dictyostelium discoideum GN=DDB_G0283291 PE=3 SV=1	hypothetical protein SERLA73DRAFT_74151 [Serpula lacrymans var. lacrymans S7.3]
WCO004584.1	scaffold27	+	409,642 -409,694	Probable iron/ascorbate oxidoreductase DDB_G0283291 OS=Dictyostelium discoideum GN=DDB_G0283291 PE=3 SV=1	hypothetical protein SERLA73DRAFT_74151 [Serpula lacrymans var. lacrymans S7.3]
WCO004588.1	scaffold27	-	425,301 -425,357	Quinone oxidoreductase PIG3 OS=Homo sapiens GN=TP53I3 PE=1 SV=2	hypothetical protein SERLA73DRAFT_183058 [Serpula lacrymans var. lacrymans S7.3]
WCO004592.1	scaffold27	+	442,679 -442,730	#N/A	hypothetical protein SERLA73DRAFT_128061 [Serpula lacrymans var. lacrymans S7.3]
WCO004592.1	scaffold27	+	442,853 -442,911	#N/A	hypothetical protein SERLA73DRAFT_128061 [Serpula lacrymans var. lacrymans S7.3]
WCO004592.1	scaffold27	+	443,101 -443,156	#N/A	hypothetical protein SERLA73DRAFT_128061 [Serpula lacrymans var. lacrymans S7.3]
WCO004592.1	scaffold27	+	443,682 -443,751	#N/A	hypothetical protein SERLA73DRAFT_128061 [Serpula lacrymans var. lacrymans S7.3]
WCO004595.1	scaffold27	-	453,694 -453,750	Cytokinesis protein sepH OS=Aspergillus niger (strain CBS 513.88 / FGSC A1513) GN=sepH PE=3 SV=1	hypothetical protein SERLA73DRAFT_173393 [Serpula lacrymans var. lacrymans S7.3]
WCO004598.1	scaffold27	-	459,209 -459,275	#N/A	hypothetical protein SCHCODRAFT_15265 [Schizophyllum commune H4-8]
WCO004615.2	scaffold28	+	51,928 -51,991	Uncharacterized oxidoreductase C736.13 OS=Schizosaccharomyces pombe (strain ATCC 38366 / 972) GN=SPCC736.13 PE=2 SV=1	hypothetical protein SERLADRAFT_352299 [Serpula lacrymans var. lacrymans S7.9]
WCO004617.1	scaffold28	+	72,817 -72,870	#N/A	hypothetical protein SCHCODRAFT_113151 [Schizophyllum commune H4-8]
WCO004620.1	scaffold28	-	83,071 -83,134	Uncharacterized oxidoreductase C663.09c OS=Schizosaccharomyces pombe (strain ATCC 38366 / 972) GN=SPCC663.09c PE=2 SV=1	hypothetical protein SERLADRAFT_413262 [Serpula lacrymans var. lacrymans S7.9]
WCO004620.1	scaffold28	-	83,360 -83,420	Uncharacterized oxidoreductase C663.09c OS=Schizosaccharomyces pombe (strain ATCC 38366 / 972) GN=SPCC663.09c PE=2 SV=1	hypothetical protein SERLADRAFT_413262 [Serpula lacrymans var. lacrymans S7.9]
WCO004627.1	scaffold28	-	110,334 -110,429	#N/A	hypothetical protein SERLADRAFT_414163 [Serpula lacrymans var. lacrymans S7.9]
WCO004645.1	scaffold28	+	186,742 -186,793	#N/A	hypothetical protein SERLA73DRAFT_182532 [Serpula lacrymans var. lacrymans S7.3]
WCO004646.2	scaffold28	+	197,862 -197,919	Cytochrome P450 3A24 OS=Ovis aries GN=CYP3A24 PE=2 SV=1	cytochrome P450 [Postia placenta]
WCO004648.2	scaffold28	+	205,882 -205,933	Glutathione synthetase OS=Dictyostelium discoideum GN=gshB PE=3 SV=1	hypothetical protein SCHCODRAFT_66428 [Schizophyllum commune H4-8]
WCO004662.1	scaffold28	-	259,805 -260,005	#N/A	hypothetical protein SERLA73DRAFT_161591 [Serpula lacrymans var. lacrymans S7.3]
WCO004671.1	scaffold28	-	280,653 -280,706	Autophagy-related protein 22 OS=Cryptococcus neoformans GN=ATG22 PE=3 SV=2	autophagy-related protein [Serpula lacrymans var. lacrymans S7.3]
WCO004671.1	scaffold28	-	280,787 -280,845	Autophagy-related protein 22 OS=Cryptococcus neoformans GN=ATG22 PE=3 SV=2	autophagy-related protein [Serpula lacrymans var. lacrymans S7.3]
WCO004674.1	scaffold28	-	295,595 -295,647	#N/A	protein kinase subdomain-containing protein PKL/ccin9 [Coprinopsis cinerea okayama7#130]
WCO004681.1	scaffold28	-	332,309 -332,366	Uncharacterized protein HI_0077 OS=Haemophilus influenzae (strain ATCC 51907 / DSM 11121 / KW20 / Rd) GN=HI_0077 PE=4 SV=1	hypothetical protein SERLA73DRAFT_110870 [Serpula lacrymans var. lacrymans S7.3]
WCO004681.1	scaffold28	-	332,379 -332,434	Uncharacterized protein HI_0077 OS=Haemophilus influenzae (strain ATCC 51907 / DSM 11121 / KW20 / Rd) GN=HI_0077 PE=4 SV=1	hypothetical protein SERLA73DRAFT_110870 [Serpula lacrymans var. lacrymans S7.3]
WCO004681.1	scaffold28	-	332,641 -332,714	Uncharacterized protein HI_0077 OS=Haemophilus influenzae (strain ATCC 51907 / DSM 11121 / KW20 / Rd) GN=HI_0077 PE=4 SV=1	hypothetical protein SERLA73DRAFT_110870 [Serpula lacrymans var. lacrymans S7.3]
WCO004682.1	scaffold28	+	337,713 -337,765	#N/A	protein kinase subdomain-containing protein PKL/ccin9 [Coprinopsis cinerea okayama7#130]
WCO004691.1	scaffold28	-	364,431 -364,487	#N/A	hypothetical protein SERLADRAFT_349939 [Serpula lacrymans var. lacrymans S7.9]
WCO004692.1	scaffold28	+	369,713 -369,782	#N/A	hypothetical protein SERLADRAFT_349939 [Serpula lacrymans var. lacrymans S7.9]
WCO004698.1	scaffold28	-	393,714 -393,779	1-phosphatidylinositol-3-phosphate 5-kinase FAB1 OS=Saccharomyces cerevisiae (strain ATCC 204508 / S288c) GN=FAB1 PE=1 SV=2	hypothetical protein SERLA73DRAFT_161549 [Serpula lacrymans var. lacrymans S7.3]
WCO004701.1	scaffold28	-	398,337 -398,409	#N/A	#N/A
WCO004701.1	scaffold28	-	399,281 -399,347	#N/A	#N/A
WCO004704.1	scaffold28	+	410,992 -411,077	Ubiquitin-like protein pmt3/smt3 OS=Schizosaccharomyces pombe (strain ATCC 38366 / 972) GN=pmt3 PE=1 SV=2	hypothetical protein SCHCODRAFT_31944 [Schizophyllum commune H4-8]
WCO004705.1	scaffold28	+	413,340 -413,404	Geranylgeranyl transferase type-2 subunit beta OS=Saccharomyces cerevisiae (strain ATCC 204508 / S288c) GN=BET2 PE=1 SV=3	hypothetical protein SERLA73DRAFT_178083 [Serpula lacrymans var. lacrymans S7.3]
WCO004708.1	scaffold28	+	418,839 -418,891	tRNA uridine 5-carboxymethylaminomethyl modification enzyme MnmG OS=Parvibaculum lavamentivorans (strain DS-1 / DSM 13023 / NCIMB 13966) GN=mnmG PE=3 SV=1	hypothetical protein SERLA73DRAFT_169961 [Serpula lacrymans var. lacrymans S7.3]
WCO004712.1	scaffold28	+	430,263 -430,352	Protein PXR1 OS=Candida albicans GN=PXR1 PE=3 SV=1	hypothetical protein SERLA73DRAFT_105358 [Serpula lacrymans var. lacrymans S7.3]
WCO004715.1	scaffold28	+	437,135 -437,187	Oral cancer-overexpressed protein 1 homolog OS=Mus musculus GN=Oraov1 PE=2 SV=1	hypothetical protein SCHCODRAFT_255523 [Schizophyllum commune H4-8]
WCO004719.1	scaffold28	-	471,006 -471,063	#N/A	#N/A
WCO004720.1	scaffold28	-	472,426 -472,478	O-methylsterigmatocystin oxidoreductase OS=Aspergillus flavus (strain ATCC 200026 / FGSC A1120 / NRRL 3357 / JCM 12722 / SRRC 167) GN=ordA PE=2 SV=1	putative monooxygenase [Serpula lacrymans var. lacrymans S7.9]
WCO004720.1	scaffold28	-	472,743 -472,806	O-methylsterigmatocystin oxidoreductase OS=Aspergillus flavus (strain ATCC 200026 / FGSC A1120 / NRRL 3357 / JCM 12722 / SRRC 167) GN=ordA PE=2 SV=1	putative monooxygenase [Serpula lacrymans var. lacrymans S7.9]
WCO004729.1	scaffold29	-	24,794 -24,850	Heme-responsive zinc finger transcription factor HAP1 OS=Saccharomyces cerevisiae (strain ATCC 204508 / S288c) GN=HAP1 PE=1 SV=1	expressed protein [Schizophyllum commune H4-8]
WCO004754.1	scaffold29	-	124,153 -124,206	Serine/threonine-protein phosphatase 2B catalytic subunit OS=Emericella nidulans GN=cnaA PE=3 SV=2	hypothetical protein SERLA73DRAFT_114496 [Serpula lacrymans var. lacrymans S7.3]
WCO004755.1	scaffold29	+	125,902 -125,962	Zinc-type alcohol dehydrogenase-like protein C1773.06c OS=Schizosaccharomyces pombe (strain ATCC 38366 / 972) GN=SPBC1773.06c PE=2 SV=1	hypothetical protein SERLA73DRAFT_171089 [Serpula lacrymans var. lacrymans S7.3]
WCO004755.1	scaffold29	+	126,016 -126,073	Zinc-type alcohol dehydrogenase-like protein C1773.06c OS=Schizosaccharomyces pombe (strain ATCC 38366 / 972) GN=SPBC1773.06c PE=2 SV=1	hypothetical protein SERLA73DRAFT_171089 [Serpula lacrymans var. lacrymans S7.3]
WCO004755.1	scaffold29	+	126,496 -126,550	Zinc-type alcohol dehydrogenase-like protein C1773.06c OS=Schizosaccharomyces pombe (strain ATCC 38366 / 972) GN=SPBC1773.06c PE=2 SV=1	hypothetical protein SERLA73DRAFT_171089 [Serpula lacrymans var. lacrymans S7.3]
WCO004755.1	scaffold29	+	126,634 -126,691	Zinc-type alcohol dehydrogenase-like protein C1773.06c OS=Schizosaccharomyces pombe (strain ATCC 38366 / 972) GN=SPBC1773.06c PE=2 SV=1	hypothetical protein SERLA73DRAFT_171089 [Serpula lacrymans var. lacrymans S7.3]
WCO004757.1	scaffold29	-	132,240 -132,313	Protein bem46 OS=Schizosaccharomyces pombe (strain ATCC 38366 / 972) GN=bem46 PE=2 SV=3	hypothetical protein SERLA73DRAFT_62688 [Serpula lacrymans var. lacrymans S7.3]
WCO004760.1	scaffold29	+	142,253 -142,496	Membrane-bound transcription factor site-2 protease OS=Cricetulus griseus GN=MBTPS2 PE=2 SV=1	hypothetical protein SERLADRAFT_439527 [Serpula lacrymans var. lacrymans S7.9]
WCO004763.1	scaffold29	+	167,426 -167,515	Protein ARG5,6, mitochondrial OS=Candida albicans GN=ARG5,6 PE=3 SV=1	hypothetical protein SERLA73DRAFT_114498 [Serpula lacrymans var. lacrymans S7.3]
WCO004766.1	scaffold29	+	182,905 -182,959	Psi-producing oxygenase C OS=Neosartorya fumigata (strain ATCC MYA-4609 / Af293 / CBS 101355 / FGSC A1100) GN=ppoC PE=1 SV=2	hypothetical protein SCHCODRAFT_114799 [Schizophyllum commune H4-8]
WCO004766.1	scaffold29	+	183,140 -183,192	Psi-producing oxygenase C OS=Neosartorya fumigata (strain ATCC MYA-4609 / Af293 / CBS 101355 / FGSC A1100) GN=ppoC PE=1 SV=2	hypothetical protein SCHCODRAFT_114799 [Schizophyllum commune H4-8]
WCO004766.1	scaffold29	+	183,950 -184,003	Psi-producing oxygenase C OS=Neosartorya fumigata (strain ATCC MYA-4609 / Af293 / CBS 101355 / FGSC A1100) GN=ppoC PE=1 SV=2	hypothetical protein SCHCODRAFT_114799 [Schizophyllum commune H4-8]
WCO004766.1	scaffold29	+	184,032 -184,083	Psi-producing oxygenase C OS=Neosartorya fumigata (strain ATCC MYA-4609 / Af293 / CBS 101355 / FGSC A1100) GN=ppoC PE=1 SV=2	hypothetical protein SCHCODRAFT_114799 [Schizophyllum commune H4-8]
WCO004768.4	scaffold29	+	250,239 -250,290	#N/A	hypothetical protein SERLADRAFT_471085 [Serpula lacrymans var. lacrymans S7.9]
WCO004768.4	scaffold29	+	250,620 -250,739	#N/A	hypothetical protein SERLADRAFT_471085 [Serpula lacrymans var. lacrymans S7.9]
WCO004773.1	scaffold29	+	264,957 -265,013	#N/A	#N/A
WCO004777.1	scaffold29	+	280,423 -280,474	Peptide chain release factor 1 OS=Rhodopseudomonas palustris (strain BisB5) GN=prfA PE=3 SV=1	hypothetical protein SERLA73DRAFT_123914 [Serpula lacrymans var. lacrymans S7.3]
WCO004786.1	scaffold29	-	325,080 -325,131	Cytochrome P450 4F5 OS=Rattus norvegicus GN=Cyp4f5 PE=2 SV=1	hypothetical protein SERLA73DRAFT_135995 [Serpula lacrymans var. lacrymans S7.3]
WCO004787.1	scaffold29	-	327,771 -327,829	Glutathione S-transferase 1 OS=Schizosaccharomyces pombe (strain ATCC 38366 / 972) GN=gst1 PE=2 SV=1	hypothetical protein MELLADRAFT_90288 [Melampsora larici-populina 98AG31]
WCO004789.1	scaffold29	-	335,000 -335,051	Cytochrome P450 4F5 OS=Rattus norvegicus GN=Cyp4f5 PE=2 SV=1	hypothetical protein SERLA73DRAFT_135995 [Serpula lacrymans var. lacrymans S7.3]
WCO004796.1	scaffold29	+	370,909 -370,973	Sterigmatocystin 8-O-methyltransferase OS=Aspergillus parasiticus GN=omtA PE=1 SV=1	Ich1 [Coprinopsis cinerea]
WCO004798.1	scaffold29	-	408,343 -408,423	#N/A	#N/A
WCO004806.1	scaffold3	-	25,306 -25,362	cAMP-dependent protein kinase type 2 OS=Saccharomyces cerevisiae (strain ATCC 204508 / S288c) GN=TPK2 PE=1 SV=2	hypothetical protein SERLA73DRAFT_178710 [Serpula lacrymans var. lacrymans S7.3]
WCO004811.1	scaffold3	-	43,302 -43,366	#N/A	#N/A
WCO004812.1	scaffold3	+	50,279 -50,332	#N/A	hypothetical protein SCHCODRAFT_16421 [Schizophyllum commune H4-8]
WCO004815.1	scaffold3	-	61,484 -61,545	#N/A	hypothetical protein SERLA73DRAFT_190621 [Serpula lacrymans var. lacrymans S7.3]
WCO004816.1	scaffold3	-	63,126 -63,182	#N/A	hypothetical protein SCHCODRAFT_77827 [Schizophyllum commune H4-8]
WCO004817.1	scaffold3	-	65,530 -65,587	#N/A	hypothetical protein SERLA73DRAFT_178667 [Serpula lacrymans var. lacrymans S7.3]
WCO004817.1	scaffold3	-	65,665 -65,740	#N/A	hypothetical protein SERLA73DRAFT_178667 [Serpula lacrymans var. lacrymans S7.3]
WCO004818.1	scaffold3	-	68,524 -68,576	#N/A	hypothetical protein SERLA73DRAFT_178667 [Serpula lacrymans var. lacrymans S7.3]
WCO004822.1	scaffold3	-	75,790 -75,857	#N/A	hypothetical protein CC1G_04640 [Coprinopsis cinerea okayama7#130]
WCO004822.1	scaffold3	-	76,894 -76,950	#N/A	hypothetical protein CC1G_04640 [Coprinopsis cinerea okayama7#130]
WCO004826.1	scaffold3	+	87,078 -87,133	Asparaginyl-tRNA synthetase, cytoplasmic OS=Saccharomyces cerevisiae (strain ATCC 204508 / S288c) GN=DED81 PE=1 SV=1	hypothetical protein SERLA73DRAFT_178541 [Serpula lacrymans var. lacrymans S7.3]
WCO004835.1	scaffold3	-	128,678 -128,729	#N/A	secreted protein [Melampsora larici-populina 98AG31]
WCO004843.1	scaffold3	-	152,205 -152,267	Programmed cell death protein 6 OS=Mus musculus GN=Pdcd6 PE=1 SV=2	related to programmed cell death protein (calcium-binding protein) [Sporisorium reilianum SRZ2]
WCO004843.1	scaffold3	-	152,309 -152,365	Programmed cell death protein 6 OS=Mus musculus GN=Pdcd6 PE=1 SV=2	related to programmed cell death protein (calcium-binding protein) [Sporisorium reilianum SRZ2]
WCO004843.1	scaffold3	-	152,396 -152,461	Programmed cell death protein 6 OS=Mus musculus GN=Pdcd6 PE=1 SV=2	related to programmed cell death protein (calcium-binding protein) [Sporisorium reilianum SRZ2]
WCO004843.1	scaffold3	-	152,760 -152,811	Programmed cell death protein 6 OS=Mus musculus GN=Pdcd6 PE=1 SV=2	related to programmed cell death protein (calcium-binding protein) [Sporisorium reilianum SRZ2]
WCO004844.1	scaffold3	+	154,418 -154,542	#N/A	hypothetical protein SERLA73DRAFT_71567 [Serpula lacrymans var. lacrymans S7.3]
WCO004845.4	scaffold3	+	159,172 -159,225	#N/A	hypothetical protein SERLA73DRAFT_32684 [Serpula lacrymans var. lacrymans S7.3]
WCO004845.4	scaffold3	+	159,299 -159,642	#N/A	hypothetical protein SERLA73DRAFT_32684 [Serpula lacrymans var. lacrymans S7.3]
WCO004853.3	scaffold3	+	199,885 -199,939	Vacuolar protein sorting-associated protein 45 OS=Mus musculus GN=Vps45 PE=1 SV=1	hypothetical protein SCHCODRAFT_52692 [Schizophyllum commune H4-8]
WCO004866.1	scaffold3	-	262,213 -262,276	Endoplasmic reticulum-Golgi intermediate compartment protein 3 OS=Xenopus tropicalis GN=ergic3 PE=2 SV=1	hypothetical protein SERLA73DRAFT_109778 [Serpula lacrymans var. lacrymans S7.3]
WCO004866.1	scaffold3	-	262,589 -262,654	Endoplasmic reticulum-Golgi intermediate compartment protein 3 OS=Xenopus tropicalis GN=ergic3 PE=2 SV=1	hypothetical protein SERLA73DRAFT_109778 [Serpula lacrymans var. lacrymans S7.3]
WCO004866.1	scaffold3	-	263,352 -263,412	Endoplasmic reticulum-Golgi intermediate compartment protein 3 OS=Xenopus tropicalis GN=ergic3 PE=2 SV=1	hypothetical protein SERLA73DRAFT_109778 [Serpula lacrymans var. lacrymans S7.3]
WCO004866.1	scaffold3	-	263,456 -263,512	Endoplasmic reticulum-Golgi intermediate compartment protein 3 OS=Xenopus tropicalis GN=ergic3 PE=2 SV=1	hypothetical protein SERLA73DRAFT_109778 [Serpula lacrymans var. lacrymans S7.3]
WCO004869.1	scaffold3	+	276,171 -276,226	#N/A	#N/A
WCO004873.1	scaffold3	+	288,408 -288,465	SET domain-containing protein 7 OS=Schizosaccharomyces pombe (strain ATCC 38366 / 972) GN=set7 PE=2 SV=1	hypothetical protein CC1G_07120 [Coprinopsis cinerea okayama7#130]
WCO004895.1	scaffold3	+	390,123 -390,175	#N/A	glycoside hydrolase family 92 protein [Serpula lacrymans var. lacrymans S7.3]
WCO004897.1	scaffold3	-	400,168 -400,222	Lactose permease OS=Kluyveromyces lactis (strain ATCC 8585 / CBS 2359 / DSM 70799 / NBRC 1267 / NRRL Y-1140 / WM37) GN=LAC12 PE=3 SV=1	hypothetical protein SERLA73DRAFT_175384 [Serpula lacrymans var. lacrymans S7.3]
WCO004909.1	scaffold3	-	446,532 -446,586	#N/A	hypothetical protein SERLA73DRAFT_127433 [Serpula lacrymans var. lacrymans S7.3]
WCO004909.1	scaffold3	-	446,983 -447,041	#N/A	hypothetical protein SERLA73DRAFT_127433 [Serpula lacrymans var. lacrymans S7.3]
WCO004940.2	scaffold3	+	633,968 -634,019	UPF0676 protein C1494.01 OS=Schizosaccharomyces pombe (strain ATCC 38366 / 972) GN=SPCC1494.01 PE=3 SV=2	hypothetical protein SERLA73DRAFT_105819 [Serpula lacrymans var. lacrymans S7.3]
WCO004940.2	scaffold3	+	634,146 -634,205	UPF0676 protein C1494.01 OS=Schizosaccharomyces pombe (strain ATCC 38366 / 972) GN=SPCC1494.01 PE=3 SV=2	hypothetical protein SERLA73DRAFT_105819 [Serpula lacrymans var. lacrymans S7.3]
WCO004943.3	scaffold3	-	653,713 -653,769	Delta(12) fatty acid desaturase OS=Mortierella isabellina PE=2 SV=1	hypothetical protein SERLADRAFT_456941 [Serpula lacrymans var. lacrymans S7.9]
WCO004944.1	scaffold3	+	662,228 -662,279	Negative regulator of sexual conjugation and meiosis OS=Schizosaccharomyces pombe (strain ATCC 38366 / 972) GN=ran1 PE=1 SV=2	hypothetical protein SERLA73DRAFT_177988 [Serpula lacrymans var. lacrymans S7.3]
WCO004946.1	scaffold3	+	666,823 -666,877	Fatty-acid amide hydrolase 1 OS=Sus scrofa GN=FAAH PE=1 SV=1	fatty-acid amide hydrolase [Paracoccidioides brasiliensis Pb01]
WCO004948.1	scaffold3	+	676,018 -676,070	Acetamidase OS=Aspergillus oryzae (strain ATCC 42149 / RIB 40) GN=amdS PE=3 SV=2	hypothetical protein SERLA73DRAFT_83299 [Serpula lacrymans var. lacrymans S7.3]
WCO004980.1	scaffold3	+	811,007 -811,059	#N/A	band 7 domain-containing protein [Coprinopsis cinerea okayama7#130]
WCO004980.1	scaffold3	+	811,391 -811,447	#N/A	band 7 domain-containing protein [Coprinopsis cinerea okayama7#130]
WCO004980.1	scaffold3	+	811,803 -811,857	#N/A	band 7 domain-containing protein [Coprinopsis cinerea okayama7#130]
WCO004980.1	scaffold3	+	811,882 -811,933	#N/A	band 7 domain-containing protein [Coprinopsis cinerea okayama7#130]
WCO004983.1	scaffold3	+	818,104 -818,168	Protein lunapark OS=Xenopus tropicalis GN=lnp PE=2 SV=1	hypothetical protein SERLA73DRAFT_178217 [Serpula lacrymans var. lacrymans S7.3]
WCO004983.1	scaffold3	+	818,535 -818,787	Protein lunapark OS=Xenopus tropicalis GN=lnp PE=2 SV=1	hypothetical protein SERLA73DRAFT_178217 [Serpula lacrymans var. lacrymans S7.3]
WCO004984.1	scaffold3	+	822,359 -822,413	L-aminoadipate-semialdehyde dehydrogenase large subunit OS=Ashbya gossypii (strain ATCC 10895 / CBS 109.51 / FGSC 9923 / NRRL Y-1056) GN=LYS2 PE=3 SV=1	putative aminoadipate reductase [Serpula lacrymans var. lacrymans S7.9]
WCO004984.1	scaffold3	+	822,774 -822,841	L-aminoadipate-semialdehyde dehydrogenase large subunit OS=Ashbya gossypii (strain ATCC 10895 / CBS 109.51 / FGSC 9923 / NRRL Y-1056) GN=LYS2 PE=3 SV=1	putative aminoadipate reductase [Serpula lacrymans var. lacrymans S7.9]
WCO004984.1	scaffold3	+	822,952 -823,003	L-aminoadipate-semialdehyde dehydrogenase large subunit OS=Ashbya gossypii (strain ATCC 10895 / CBS 109.51 / FGSC 9923 / NRRL Y-1056) GN=LYS2 PE=3 SV=1	putative aminoadipate reductase [Serpula lacrymans var. lacrymans S7.9]
WCO004984.1	scaffold3	+	824,593 -824,645	L-aminoadipate-semialdehyde dehydrogenase large subunit OS=Ashbya gossypii (strain ATCC 10895 / CBS 109.51 / FGSC 9923 / NRRL Y-1056) GN=LYS2 PE=3 SV=1	putative aminoadipate reductase [Serpula lacrymans var. lacrymans S7.9]
WCO004984.1	scaffold3	+	824,805 -824,867	L-aminoadipate-semialdehyde dehydrogenase large subunit OS=Ashbya gossypii (strain ATCC 10895 / CBS 109.51 / FGSC 9923 / NRRL Y-1056) GN=LYS2 PE=3 SV=1	putative aminoadipate reductase [Serpula lacrymans var. lacrymans S7.9]
WCO004989.2	scaffold3	+	847,684 -847,738	#N/A	hypothetical protein SERLA73DRAFT_167496 [Serpula lacrymans var. lacrymans S7.3]
WCO004995.1	scaffold3	-	862,319 -862,447	#N/A	hypothetical protein SERLA73DRAFT_186863 [Serpula lacrymans var. lacrymans S7.3]
WCO005003.1	scaffold3	-	884,698 -884,752	Kelch repeat-containing protein 3 OS=Saccharomyces cerevisiae (strain ATCC 204508 / S288c) GN=KEL3 PE=1 SV=1	hypothetical protein SERLA73DRAFT_117156 [Serpula lacrymans var. lacrymans S7.3]
WCO005011.1	scaffold3	-	902,998 -903,061	#N/A	carbohydrate-binding module family 13 protein [Schizophyllum commune H4-8]
WCO005013.1	scaffold3	+	906,916 -906,982	tRNA-dihydrouridine synthase 1-like OS=Rattus norvegicus GN=Dus1l PE=2 SV=1	t-diRNAhydrouridine synthase [Coprinopsis cinerea okayama7#130]
WCO005017.1	scaffold3	-	924,859 -924,919	#N/A	hypothetical protein SCHCODRAFT_70503 [Schizophyllum commune H4-8]
WCO005018.1	scaffold3	-	929,380 -929,435	ATP-dependent bile acid permease OS=Saccharomyces cerevisiae (strain ATCC 204508 / S288c) GN=YBT1 PE=1 SV=2	hypothetical protein SERLA73DRAFT_84054 [Serpula lacrymans var. lacrymans S7.3]
WCO005019.1	scaffold3	+	936,819 -936,898	DNA primase small subunit OS=Schizosaccharomyces pombe (strain ATCC 38366 / 972) GN=pri1 PE=1 SV=1	hypothetical protein SCHCODRAFT_53958 [Schizophyllum commune H4-8]
WCO005021.1	scaffold3	-	942,200 -942,253	NADP-dependent malic enzyme OS=Dictyostelium discoideum GN=malA PE=2 SV=1	hypothetical protein SERLA73DRAFT_165450 [Serpula lacrymans var. lacrymans S7.3]
WCO005022.1	scaffold3	+	945,257 -945,356	#N/A	hypothetical protein SERLA73DRAFT_175533 [Serpula lacrymans var. lacrymans S7.3]
WCO005023.1	scaffold3	+	947,987 -948,044	Sorting nexin-18 OS=Mus musculus GN=Snx18 PE=2 SV=1	hypothetical protein SERLA73DRAFT_102119 [Serpula lacrymans var. lacrymans S7.3]
WCO005025.1	scaffold3	-	951,293 -951,355	#N/A	hypothetical protein CC1G_11075 [Coprinopsis cinerea okayama7#130]
WCO005026.1	scaffold3	-	955,371 -955,424	#N/A	hypothetical protein SERLA73DRAFT_175540 [Serpula lacrymans var. lacrymans S7.3]
WCO005026.1	scaffold3	-	955,447 -955,499	#N/A	hypothetical protein SERLA73DRAFT_175540 [Serpula lacrymans var. lacrymans S7.3]
WCO005031.1	scaffold3	+	966,213 -966,270	SET domain-containing protein 5 OS=Schizosaccharomyces pombe (strain ATCC 38366 / 972) GN=set5 PE=1 SV=1	hypothetical protein SERLA73DRAFT_116951 [Serpula lacrymans var. lacrymans S7.3]
WCO005032.7	scaffold3	+	975,591 -975,742	Protoporphyrinogen oxidase OS=Homo sapiens GN=PPOX PE=1 SV=1	hypothetical protein SERLA73DRAFT_165460 [Serpula lacrymans var. lacrymans S7.3]
WCO005036.3	scaffold3	-	996,368 -996,437	Zinc-type alcohol dehydrogenase-like protein PB24D3.08c OS=Schizosaccharomyces pombe (strain ATCC 38366 / 972) GN=SPAPB24D3.08c PE=2 SV=1	hypothetical protein SERLA73DRAFT_74422 [Serpula lacrymans var. lacrymans S7.3]
WCO005036.3	scaffold3	-	996,511 -996,569	Zinc-type alcohol dehydrogenase-like protein PB24D3.08c OS=Schizosaccharomyces pombe (strain ATCC 38366 / 972) GN=SPAPB24D3.08c PE=2 SV=1	hypothetical protein SERLA73DRAFT_74422 [Serpula lacrymans var. lacrymans S7.3]
WCO005036.3	scaffold3	-	996,920 -996,975	Zinc-type alcohol dehydrogenase-like protein PB24D3.08c OS=Schizosaccharomyces pombe (strain ATCC 38366 / 972) GN=SPAPB24D3.08c PE=2 SV=1	hypothetical protein SERLA73DRAFT_74422 [Serpula lacrymans var. lacrymans S7.3]
WCO005036.3	scaffold3	-	997,209 -997,501	Zinc-type alcohol dehydrogenase-like protein PB24D3.08c OS=Schizosaccharomyces pombe (strain ATCC 38366 / 972) GN=SPAPB24D3.08c PE=2 SV=1	hypothetical protein SERLA73DRAFT_74422 [Serpula lacrymans var. lacrymans S7.3]
WCO005042.1	scaffold3	-	1,018,605 -1,018,665	Delta(12) fatty acid desaturase OS=Mortierella alpina PE=2 SV=2	hypothetical protein SERLA73DRAFT_167191 [Serpula lacrymans var. lacrymans S7.3]
WCO005042.1	scaffold3	-	1,018,862 -1,018,925	Delta(12) fatty acid desaturase OS=Mortierella alpina PE=2 SV=2	hypothetical protein SERLA73DRAFT_167191 [Serpula lacrymans var. lacrymans S7.3]
WCO005043.1	scaffold3	-	1,022,524 -1,022,624	Werner syndrome ATP-dependent helicase homolog OS=Mus musculus GN=Wrn PE=1 SV=2	hypothetical protein SERLA73DRAFT_71976 [Serpula lacrymans var. lacrymans S7.3]
WCO005065.1	scaffold3	-	1,154,294 -1,154,348	Anaphase-promoting complex subunit cut9 OS=Schizosaccharomyces pombe (strain ATCC 38366 / 972) GN=cut9 PE=1 SV=2	hypothetical protein SERLA73DRAFT_90070 [Serpula lacrymans var. lacrymans S7.3]
WCO005069.1	scaffold3	-	1,169,262 -1,169,398	Probable 4-hydroxy-2-oxoglutarate aldolase, mitochondrial OS=Emericella nidulans GN=AN1503 PE=1 SV=1	hypothetical protein SERLA73DRAFT_108180 [Serpula lacrymans var. lacrymans S7.3]
WCO005085.1	scaffold3	-	1,213,703 -1,213,754	Eukaryotic translation initiation factor 1A, X-chromosomal OS=Pongo abelii GN=EIF1AX PE=2 SV=3	eukaryotic translation initiation factor 1A [Coprinopsis cinerea okayama7#130]
WCO005086.3	scaffold3	-	1,216,363 -1,216,416	High-affinity glucose transporter OS=Kluyveromyces lactis (strain ATCC 8585 / CBS 2359 / DSM 70799 / NBRC 1267 / NRRL Y-1140 / WM37) GN=HGT1 PE=3 SV=1	predicted protein [Aspergillus terreus NIH2624]
WCO005091.2	scaffold3	-	1,237,033 -1,237,085	Probable feruloyl esterase B-1 OS=Aspergillus oryzae (strain ATCC 42149 / RIB 40) GN=faeB-1 PE=3 SV=1	putative ferulic acid Esterase/Feruloyl esterase [Mycosphaerella graminicola IPO323]
WCO005093.1	scaffold3	+	1,244,133 -1,244,184	Uridine-cytidine kinase-like 1 OS=Homo sapiens GN=UCKL1 PE=1 SV=2	hypothetical protein SERLADRAFT_448951 [Serpula lacrymans var. lacrymans S7.9]
WCO005093.1	scaffold3	+	1,244,252 -1,244,304	Uridine-cytidine kinase-like 1 OS=Homo sapiens GN=UCKL1 PE=1 SV=2	hypothetical protein SERLADRAFT_448951 [Serpula lacrymans var. lacrymans S7.9]
WCO005095.1	scaffold3	+	1,258,762 -1,258,814	Ankyrin repeat-containing protein YCR051W OS=Saccharomyces cerevisiae (strain ATCC 204508 / S288c) GN=YCR051W PE=1 SV=1	hypothetical protein SCHCODRAFT_55965 [Schizophyllum commune H4-8]
WCO005095.1	scaffold3	+	1,258,964 -1,259,018	Ankyrin repeat-containing protein YCR051W OS=Saccharomyces cerevisiae (strain ATCC 204508 / S288c) GN=YCR051W PE=1 SV=1	hypothetical protein SCHCODRAFT_55965 [Schizophyllum commune H4-8]
WCO005096.1	scaffold3	+	1,260,361 -1,260,496	Protein arginine N-methyltransferase skb1 OS=Schizosaccharomyces pombe (strain ATCC 38366 / 972) GN=skb1 PE=2 SV=2	hypothetical protein SERLA73DRAFT_73307 [Serpula lacrymans var. lacrymans S7.3]
WCO005098.1	scaffold3	+	1,274,469 -1,274,528	#N/A	hypothetical protein CAEBREN_15845 [Caenorhabditis brenneri]
WCO005099.1	scaffold3	-	1,275,690 -1,275,752	#N/A	hypothetical protein SERLADRAFT_389296 [Serpula lacrymans var. lacrymans S7.9]
WCO005102.1	scaffold3	+	1,279,419 -1,279,740	#N/A	hypothetical protein SERLA73DRAFT_107788 [Serpula lacrymans var. lacrymans S7.3]
WCO005105.1	scaffold3	+	1,289,868 -1,289,930	#N/A	hypothetical protein SERLA73DRAFT_181281 [Serpula lacrymans var. lacrymans S7.3]
WCO005110.2	scaffold3	-	1,333,624 -1,333,683	ATP-dependent RNA helicase dbp6 OS=Schizosaccharomyces pombe (strain ATCC 38366 / 972) GN=dbp6 PE=2 SV=1	ATP-dependent RNA helicase [Coprinopsis cinerea okayama7#130]
WCO005112.1	scaffold3	+	1,340,561 -1,340,617	UPF0061 protein C20G4.05c OS=Schizosaccharomyces pombe (strain ATCC 38366 / 972) GN=SPAC20G4.05c PE=2 SV=1	hypothetical protein SERLA73DRAFT_181640 [Serpula lacrymans var. lacrymans S7.3]
WCO005114.1	scaffold3	+	1,344,833 -1,344,887	Autophagy-related protein 17 OS=Aspergillus terreus (strain NIH 2624 / FGSC A1156) GN=atg17 PE=3 SV=1	hypothetical protein SERLA73DRAFT_168466 [Serpula lacrymans var. lacrymans S7.3]
WCO005114.1	scaffold3	+	1,346,102 -1,346,153	Autophagy-related protein 17 OS=Aspergillus terreus (strain NIH 2624 / FGSC A1156) GN=atg17 PE=3 SV=1	hypothetical protein SERLA73DRAFT_168466 [Serpula lacrymans var. lacrymans S7.3]
WCO005118.1	scaffold3	-	1,355,320 -1,355,379	#N/A	#N/A
WCO005120.1	scaffold3	+	1,362,014 -1,362,177	mRNA export factor mex67 OS=Schizosaccharomyces pombe (strain ATCC 38366 / 972) GN=mex67 PE=1 SV=1	hypothetical protein SERLA73DRAFT_181326 [Serpula lacrymans var. lacrymans S7.3]
WCO005122.1	scaffold3	+	1,369,067 -1,369,119	Vam6/Vps39-like protein OS=Mus musculus GN=Vps39 PE=2 SV=1	hypothetical protein SERLA73DRAFT_168336 [Serpula lacrymans var. lacrymans S7.3]
WCO005130.1	scaffold3	+	1,389,364 -1,389,425	Sphingomyelin phosphodiesterase OS=Mus musculus GN=Smpd1 PE=2 SV=2	hypothetical protein SERLA73DRAFT_171272 [Serpula lacrymans var. lacrymans S7.3]
WCO005130.1	scaffold3	+	1,389,902 -1,389,962	Sphingomyelin phosphodiesterase OS=Mus musculus GN=Smpd1 PE=2 SV=2	hypothetical protein SERLA73DRAFT_171272 [Serpula lacrymans var. lacrymans S7.3]
WCO005130.1	scaffold3	+	1,390,508 -1,390,567	Sphingomyelin phosphodiesterase OS=Mus musculus GN=Smpd1 PE=2 SV=2	hypothetical protein SERLA73DRAFT_171272 [Serpula lacrymans var. lacrymans S7.3]
WCO005130.1	scaffold3	+	1,390,594 -1,390,646	Sphingomyelin phosphodiesterase OS=Mus musculus GN=Smpd1 PE=2 SV=2	hypothetical protein SERLA73DRAFT_171272 [Serpula lacrymans var. lacrymans S7.3]
WCO005130.1	scaffold3	+	1,390,903 -1,390,960	Sphingomyelin phosphodiesterase OS=Mus musculus GN=Smpd1 PE=2 SV=2	hypothetical protein SERLA73DRAFT_171272 [Serpula lacrymans var. lacrymans S7.3]
WCO005132.1	scaffold3	+	1,396,179 -1,396,249	Cleavage and polyadenylation specificity factor subunit CG7185 OS=Drosophila melanogaster GN=CG7185 PE=1 SV=2	hypothetical protein SCHCODRAFT_85193 [Schizophyllum commune H4-8]
WCO005135.1	scaffold3	+	1,401,554 -1,401,609	#N/A	#N/A
WCO005136.1	scaffold3	-	1,403,793 -1,403,857	Urease OS=Cryptococcus neoformans GN=URE1 PE=3 SV=1	hypothetical protein SCHCODRAFT_16734 [Schizophyllum commune H4-8]
WCO005136.1	scaffold3	-	1,406,324 -1,406,378	Urease OS=Cryptococcus neoformans GN=URE1 PE=3 SV=1	hypothetical protein SCHCODRAFT_16734 [Schizophyllum commune H4-8]
WCO005139.1	scaffold3	-	1,419,382 -1,419,437	#N/A	#N/A
WCO005147.1	scaffold3	+	1,451,332 -1,451,426	Citrate synthase OS=Dictyostelium discoideum GN=gltA PE=3 SV=1	hypothetical protein SERLA73DRAFT_53721 [Serpula lacrymans var. lacrymans S7.3]
WCO005153.1	scaffold3	+	1,466,693 -1,466,756	#N/A	hypothetical protein SERLA73DRAFT_191847 [Serpula lacrymans var. lacrymans S7.3]
WCO005154.1	scaffold3	-	1,469,825 -1,469,902	Leukotriene-B(4) omega-hydroxylase 1 OS=Homo sapiens GN=CYP4F2 PE=1 SV=1	cytochrome P450 [Postia placenta]
WCO005154.1	scaffold3	-	1,470,098 -1,470,151	Leukotriene-B(4) omega-hydroxylase 1 OS=Homo sapiens GN=CYP4F2 PE=1 SV=1	cytochrome P450 [Postia placenta]
WCO005159.1	scaffold3	-	1,485,266 -1,485,324	Alcohol dehydrogenase [acceptor] OS=Pseudomonas putida GN=alkJ PE=3 SV=1	GMC oxidoreductase [Coprinopsis cinerea okayama7#130]
WCO005159.1	scaffold3	-	1,485,764 -1,485,828	Alcohol dehydrogenase [acceptor] OS=Pseudomonas putida GN=alkJ PE=3 SV=1	GMC oxidoreductase [Coprinopsis cinerea okayama7#130]
WCO005159.1	scaffold3	-	1,485,896 -1,485,953	Alcohol dehydrogenase [acceptor] OS=Pseudomonas putida GN=alkJ PE=3 SV=1	GMC oxidoreductase [Coprinopsis cinerea okayama7#130]
WCO005159.1	scaffold3	-	1,486,054 -1,486,109	Alcohol dehydrogenase [acceptor] OS=Pseudomonas putida GN=alkJ PE=3 SV=1	GMC oxidoreductase [Coprinopsis cinerea okayama7#130]
WCO005160.3	scaffold3	+	1,493,141 -1,493,209	DnaJ-related protein spj1 OS=Schizosaccharomyces pombe (strain ATCC 38366 / 972) GN=spj1 PE=2 SV=2	hypothetical protein SERLA73DRAFT_182204 [Serpula lacrymans var. lacrymans S7.3]
WCO005160.3	scaffold3	+	1,493,801 -1,493,861	DnaJ-related protein spj1 OS=Schizosaccharomyces pombe (strain ATCC 38366 / 972) GN=spj1 PE=2 SV=2	hypothetical protein SERLA73DRAFT_182204 [Serpula lacrymans var. lacrymans S7.3]
WCO005162.1	scaffold3	+	1,500,129 -1,500,243	#N/A	#N/A
WCO005164.1	scaffold3	-	1,508,214 -1,508,266	Glucan 1,3-beta-glucosidase OS=Candida albicans GN=XOG1 PE=1 SV=4	glycoside hydrolase family 5 protein [Schizophyllum commune H4-8]
WCO005164.1	scaffold3	-	1,508,331 -1,508,401	Glucan 1,3-beta-glucosidase OS=Candida albicans GN=XOG1 PE=1 SV=4	glycoside hydrolase family 5 protein [Schizophyllum commune H4-8]
WCO005164.1	scaffold3	-	1,508,868 -1,508,920	Glucan 1,3-beta-glucosidase OS=Candida albicans GN=XOG1 PE=1 SV=4	glycoside hydrolase family 5 protein [Schizophyllum commune H4-8]
WCO005165.1	scaffold3	+	1,519,328 -1,519,382	pH-response regulator protein palA/RIM20 OS=Cryptococcus neoformans GN=RIM20 PE=3 SV=1	hypothetical protein SERLA73DRAFT_90416 [Serpula lacrymans var. lacrymans S7.3]
WCO005168.1	scaffold3	+	1,527,578 -1,527,629	6-phosphofructokinase OS=Schizosaccharomyces pombe (strain ATCC 38366 / 972) GN=pfk1 PE=1 SV=1	hypothetical protein SERLADRAFT_361445 [Serpula lacrymans var. lacrymans S7.9]
WCO005171.1	scaffold3	+	1,539,746 -1,539,805	Cytochrome P450 4F12 OS=Homo sapiens GN=CYP4F12 PE=1 SV=2	cytochrome P450 [Postia placenta]
WCO005171.1	scaffold3	+	1,540,801 -1,540,875	Cytochrome P450 4F12 OS=Homo sapiens GN=CYP4F12 PE=1 SV=2	cytochrome P450 [Postia placenta]
WCO005172.1	scaffold3	-	1,542,880 -1,542,940	Probable acetate kinase OS=Chaetomium globosum GN=CHGG_02760 PE=3 SV=2	hypothetical protein SCHCODRAFT_57349 [Schizophyllum commune H4-8]
WCO005174.1	scaffold3	-	1,549,238 -1,549,289	Probable phosphoketolase OS=Schizosaccharomyces pombe (strain ATCC 38366 / 972) GN=SPBC24C6.09c PE=2 SV=1	hypothetical protein SCHCODRAFT_69975 [Schizophyllum commune H4-8]
WCO005182.1	scaffold3	-	1,580,225 -1,580,277	Probable metabolite transport protein C1271.09 OS=Schizosaccharomyces pombe (strain ATCC 38366 / 972) GN=SPBC1271.09 PE=2 SV=1	hypothetical protein SERLA73DRAFT_182000 [Serpula lacrymans var. lacrymans S7.3]
WCO005184.2	scaffold3	-	1,587,414 -1,587,471	NAD-dependent deacetylase hst4 OS=Schizosaccharomyces pombe (strain ATCC 38366 / 972) GN=hst4 PE=2 SV=1	hypothetical protein SERLA73DRAFT_182004 [Serpula lacrymans var. lacrymans S7.3]
WCO005187.1	scaffold3	+	1,598,875 -1,598,929	DnaJ homolog subfamily A member 2 OS=Bos taurus GN=DNAJA2 PE=2 SV=1	hypothetical protein SERLA73DRAFT_90269 [Serpula lacrymans var. lacrymans S7.3]
WCO005189.1	scaffold3	-	1,603,611 -1,603,662	Probable dolichyl-P-Man:Man(7)GlcNAc(2)-PP-dolichyl-alpha-1,6-mannosyltransferase OS=Drosophila melanogaster GN=CG8412 PE=2 SV=1	glycosyltransferase family 22 protein [Serpula lacrymans var. lacrymans S7.3]
WCO005189.1	scaffold3	-	1,604,472 -1,604,530	Probable dolichyl-P-Man:Man(7)GlcNAc(2)-PP-dolichyl-alpha-1,6-mannosyltransferase OS=Drosophila melanogaster GN=CG8412 PE=2 SV=1	glycosyltransferase family 22 protein [Serpula lacrymans var. lacrymans S7.3]
WCO005191.1	scaffold3	-	1,610,527 -1,610,578	Aromatic amino acid aminotransferase DDB_G0287711 OS=Dictyostelium discoideum GN=DDB_G0287711 PE=3 SV=1	hypothetical protein SERLA73DRAFT_181360 [Serpula lacrymans var. lacrymans S7.3]
WCO005199.1	scaffold3	+	1,633,202 -1,633,256	Kynurenine/alpha-aminoadipate aminotransferase, mitochondrial OS=Bos taurus GN=AADAT PE=2 SV=1	hypothetical protein SERLA73DRAFT_181360 [Serpula lacrymans var. lacrymans S7.3]
WCO005199.1	scaffold3	+	1,633,604 -1,633,658	Kynurenine/alpha-aminoadipate aminotransferase, mitochondrial OS=Bos taurus GN=AADAT PE=2 SV=1	hypothetical protein SERLA73DRAFT_181360 [Serpula lacrymans var. lacrymans S7.3]
WCO005211.1	scaffold3	+	1,695,134 -1,695,200	#N/A	hypothetical protein CC1G_12375 [Coprinopsis cinerea okayama7#130]
WCO005211.1	scaffold3	+	1,695,235 -1,695,293	#N/A	hypothetical protein CC1G_12375 [Coprinopsis cinerea okayama7#130]
WCO005211.1	scaffold3	+	1,696,114 -1,696,182	#N/A	hypothetical protein CC1G_12375 [Coprinopsis cinerea okayama7#130]
WCO005214.1	scaffold3	-	1,709,681 -1,709,740	Protein RAI1 OS=Ustilago maydis GN=RAI1 PE=3 SV=3	hypothetical protein SERLA73DRAFT_90841 [Serpula lacrymans var. lacrymans S7.3]
WCO005214.1	scaffold3	-	1,709,852 -1,709,914	Protein RAI1 OS=Ustilago maydis GN=RAI1 PE=3 SV=3	hypothetical protein SERLA73DRAFT_90841 [Serpula lacrymans var. lacrymans S7.3]
WCO005217.1	scaffold3	+	1,717,140 -1,717,215	#N/A	hypothetical protein SERLA73DRAFT_181201 [Serpula lacrymans var. lacrymans S7.3]
WCO005218.1	scaffold3	+	1,721,527 -1,721,594	Ent-kaurene oxidase OS=Gibberella intermedia GN=CYP503A1 PE=1 SV=1	hypothetical protein SERLA73DRAFT_189361 [Serpula lacrymans var. lacrymans S7.3]
WCO005222.1	scaffold3	+	1,742,177 -1,742,954	Putative lipase ATG15 OS=Cryptococcus neoformans GN=ATG15 PE=3 SV=1	lipase [Coprinopsis cinerea okayama7#130]
WCO005228.1	scaffold30	+	15,480 -15,531	Histone acetyltransferase MYST2 OS=Rattus norvegicus GN=Myst2 PE=2 SV=1	hypothetical protein SERLADRAFT_415698 [Serpula lacrymans var. lacrymans S7.9]
WCO005228.1	scaffold30	+	17,123 -17,178	Histone acetyltransferase MYST2 OS=Rattus norvegicus GN=Myst2 PE=2 SV=1	hypothetical protein SERLADRAFT_415698 [Serpula lacrymans var. lacrymans S7.9]
WCO005230.1	scaffold30	-	27,868 -27,921	GTP-binding protein gtr2 OS=Schizosaccharomyces pombe (strain ATCC 38366 / 972) GN=gtr2 PE=2 SV=1	Gtr1/RagA G protein Gtr2 [Coprinopsis cinerea okayama7#130]
WCO005230.1	scaffold30	-	28,031 -28,089	GTP-binding protein gtr2 OS=Schizosaccharomyces pombe (strain ATCC 38366 / 972) GN=gtr2 PE=2 SV=1	Gtr1/RagA G protein Gtr2 [Coprinopsis cinerea okayama7#130]
WCO005231.1	scaffold30	+	30,807 -30,860	Vacuolar transporter chaperone 4 OS=Schizosaccharomyces pombe (strain ATCC 38366 / 972) GN=vtc4 PE=1 SV=2	hypothetical protein SERLADRAFT_415528 [Serpula lacrymans var. lacrymans S7.9]
WCO005233.1	scaffold30	-	36,385 -36,551	Branchpoint-bridging protein OS=Cryptococcus neoformans GN=BBP PE=3 SV=1	hypothetical protein SERLADRAFT_449417 [Serpula lacrymans var. lacrymans S7.9]
WCO005234.1	scaffold30	+	37,578 -37,629	Probable DNA repair helicase ercc3 OS=Schizosaccharomyces pombe (strain ATCC 38366 / 972) GN=ercc3 PE=1 SV=1	hypothetical protein SERLA73DRAFT_168625 [Serpula lacrymans var. lacrymans S7.3]
WCO005234.1	scaffold30	+	39,542 -39,599	Probable DNA repair helicase ercc3 OS=Schizosaccharomyces pombe (strain ATCC 38366 / 972) GN=ercc3 PE=1 SV=1	hypothetical protein SERLA73DRAFT_168625 [Serpula lacrymans var. lacrymans S7.3]
WCO005234.1	scaffold30	+	39,720 -39,780	Probable DNA repair helicase ercc3 OS=Schizosaccharomyces pombe (strain ATCC 38366 / 972) GN=ercc3 PE=1 SV=1	hypothetical protein SERLA73DRAFT_168625 [Serpula lacrymans var. lacrymans S7.3]
WCO005237.1	scaffold30	+	48,247 -48,298	Uncharacterized membrane protein C63.10c OS=Schizosaccharomyces pombe (strain ATCC 38366 / 972) GN=SPCC63.10c PE=2 SV=2	Fph type histidine kinase [Serpula lacrymans var. lacrymans S7.9]
WCO005237.1	scaffold30	+	49,697 -49,755	Uncharacterized membrane protein C63.10c OS=Schizosaccharomyces pombe (strain ATCC 38366 / 972) GN=SPCC63.10c PE=2 SV=2	Fph type histidine kinase [Serpula lacrymans var. lacrymans S7.9]
WCO005246.1	scaffold30	-	75,039 -75,105	#N/A	hypothetical protein SCHCODRAFT_113230 [Schizophyllum commune H4-8]
WCO005248.1	scaffold30	-	79,361 -79,421	Uncharacterized zinc finger protein C29A3.05 OS=Schizosaccharomyces pombe (strain ATCC 38366 / 972) GN=SPBC29A3.05 PE=2 SV=2	hypothetical protein SERLA73DRAFT_181906 [Serpula lacrymans var. lacrymans S7.3]
WCO005249.1	scaffold30	+	80,562 -81,137	Homoserine O-acetyltransferase OS=Nostoc punctiforme (strain ATCC 29133 / PCC 73102) GN=metX PE=3 SV=1	homoserine O-acetyltransferase [Glomerella graminicola M1.001]
WCO005259.1	scaffold30	-	113,864 -113,918	L-arabinokinase OS=Arabidopsis thaliana GN=ARA1 PE=1 SV=1	hypothetical protein SERLADRAFT_491617 [Serpula lacrymans var. lacrymans S7.9]
WCO005269.2	scaffold30	-	150,401 -150,453	#N/A	#N/A
WCO005269.2	scaffold30	-	150,832 -150,885	#N/A	#N/A
WCO005269.2	scaffold30	-	151,351 -151,441	#N/A	#N/A
WCO005269.2	scaffold30	-	151,653 -151,712	#N/A	#N/A
WCO005275.1	scaffold30	-	170,525 -170,595	RNA polymerase II transcription factor B subunit 2 OS=Yarrowia lipolytica (strain CLIB 122 / E 150) GN=TFB2 PE=3 SV=1	hypothetical protein SERLA73DRAFT_90464 [Serpula lacrymans var. lacrymans S7.3]
WCO005275.1	scaffold30	-	171,180 -171,234	RNA polymerase II transcription factor B subunit 2 OS=Yarrowia lipolytica (strain CLIB 122 / E 150) GN=TFB2 PE=3 SV=1	hypothetical protein SERLA73DRAFT_90464 [Serpula lacrymans var. lacrymans S7.3]
WCO005275.1	scaffold30	-	171,323 -171,377	RNA polymerase II transcription factor B subunit 2 OS=Yarrowia lipolytica (strain CLIB 122 / E 150) GN=TFB2 PE=3 SV=1	hypothetical protein SERLA73DRAFT_90464 [Serpula lacrymans var. lacrymans S7.3]
WCO005275.1	scaffold30	-	171,608 -171,662	RNA polymerase II transcription factor B subunit 2 OS=Yarrowia lipolytica (strain CLIB 122 / E 150) GN=TFB2 PE=3 SV=1	hypothetical protein SERLA73DRAFT_90464 [Serpula lacrymans var. lacrymans S7.3]
WCO005275.1	scaffold30	-	171,770 -171,825	RNA polymerase II transcription factor B subunit 2 OS=Yarrowia lipolytica (strain CLIB 122 / E 150) GN=TFB2 PE=3 SV=1	hypothetical protein SERLA73DRAFT_90464 [Serpula lacrymans var. lacrymans S7.3]
WCO005287.1	scaffold30	-	219,656 -219,712	Protein cwh43 OS=Schizosaccharomyces pombe (strain ATCC 38366 / 972) GN=cwh43 PE=2 SV=2	hypothetical protein SERLA73DRAFT_54796 [Serpula lacrymans var. lacrymans S7.3]
WCO005287.1	scaffold30	-	221,386 -221,446	Protein cwh43 OS=Schizosaccharomyces pombe (strain ATCC 38366 / 972) GN=cwh43 PE=2 SV=2	hypothetical protein SERLA73DRAFT_54796 [Serpula lacrymans var. lacrymans S7.3]
WCO005292.1	scaffold30	-	237,423 -237,516	Protein CobW OS=Pseudomonas denitrificans GN=cobW PE=3 SV=3	hypothetical protein SERLA73DRAFT_181764 [Serpula lacrymans var. lacrymans S7.3]
WCO005292.1	scaffold30	-	237,905 -237,957	Protein CobW OS=Pseudomonas denitrificans GN=cobW PE=3 SV=3	hypothetical protein SERLA73DRAFT_181764 [Serpula lacrymans var. lacrymans S7.3]
WCO005293.1	scaffold30	-	240,543 -240,619	Coiled-coil domain-containing protein 130 OS=Rattus norvegicus GN=Ccdc130 PE=2 SV=1	hypothetical protein SERLA73DRAFT_181759 [Serpula lacrymans var. lacrymans S7.3]
WCO005297.1	scaffold30	-	251,809 -251,878	Methylosome subunit pICln OS=Oryctolagus cuniculus GN=CLNS1A PE=2 SV=2	hypothetical protein SERLA73DRAFT_181824 [Serpula lacrymans var. lacrymans S7.3]
WCO005329.4	scaffold30	-	417,278 -417,337	O-methylsterigmatocystin oxidoreductase OS=Aspergillus flavus (strain ATCC 200026 / FGSC A1120 / NRRL 3357 / JCM 12722 / SRRC 167) GN=ordA PE=2 SV=1	cytochrome P450 [Postia placenta]
WCO005333.1	scaffold31	-	15,312 -15,401	29 kDa ribonucleoprotein, chloroplastic OS=Arabidopsis thaliana GN=RBP29 PE=1 SV=2	hypothetical protein SCHCODRAFT_85789 [Schizophyllum commune H4-8]
WCO005340.1	scaffold31	-	80,116 -80,174	Uncharacterized oligopeptide transporter C29B12.10c OS=Schizosaccharomyces pombe (strain ATCC 38366 / 972) GN=SPAC29B12.10c PE=1 SV=1	glutathione transporter [Coprinopsis cinerea okayama7#130]
WCO005341.1	scaffold31	+	83,353 -83,404	Alpha-ketoglutarate-dependent sulfonate dioxygenase OS=Saccharomyces cerevisiae (strain ATCC 204508 / S288c) GN=JLP1 PE=2 SV=1	hypothetical protein SERLA73DRAFT_102611 [Serpula lacrymans var. lacrymans S7.3]
WCO005341.1	scaffold31	+	83,518 -83,575	Alpha-ketoglutarate-dependent sulfonate dioxygenase OS=Saccharomyces cerevisiae (strain ATCC 204508 / S288c) GN=JLP1 PE=2 SV=1	hypothetical protein SERLA73DRAFT_102611 [Serpula lacrymans var. lacrymans S7.3]
WCO005342.1	scaffold31	-	84,368 -84,441	eRF1 methyltransferase catalytic subunit mtq2 OS=Schizosaccharomyces pombe (strain ATCC 38366 / 972) GN=mtq2 PE=2 SV=1	hypothetical protein SERLA73DRAFT_119773 [Serpula lacrymans var. lacrymans S7.3]
WCO005343.1	scaffold31	+	86,041 -86,102	Alpha-1,2-glucosyltransferase ALG10-A OS=Homo sapiens GN=ALG10 PE=1 SV=1	glycosyltransferase family 59 protein [Serpula lacrymans var. lacrymans S7.3]
WCO005346.1	scaffold31	+	96,752 -96,807	RAD50-interacting protein 1 OS=Homo sapiens GN=RINT1 PE=1 SV=1	RINT-1 family protein [Coprinopsis cinerea okayama7#130]
WCO005349.1	scaffold31	-	109,400 -109,451	Pre-mRNA-processing factor 17 OS=Homo sapiens GN=CDC40 PE=1 SV=1	pre-mRNA splicing factor [Coprinopsis cinerea okayama7#130]
WCO005350.1	scaffold31	+	113,432 -113,488	Zinc finger protein SFP1 OS=Saccharomyces cerevisiae (strain ATCC 204508 / S288c) GN=SFP1 PE=1 SV=1	hypothetical protein SERLA73DRAFT_161809 [Serpula lacrymans var. lacrymans S7.3]
WCO005353.1	scaffold31	-	135,138 -135,196	#N/A	hypothetical protein SERLA73DRAFT_157806 [Serpula lacrymans var. lacrymans S7.3]
WCO005356.1	scaffold31	-	141,682 -141,741	#N/A	hypothetical protein CC1G_01703 [Coprinopsis cinerea okayama7#130]
WCO005357.1	scaffold31	+	143,104 -143,159	ATP-binding cassette sub-family D member 2 OS=Homo sapiens GN=ABCD2 PE=1 SV=1	adrenoleukodystrophy protein [Coprinopsis cinerea okayama7#130]
WCO005357.1	scaffold31	+	145,286 -145,345	ATP-binding cassette sub-family D member 2 OS=Homo sapiens GN=ABCD2 PE=1 SV=1	adrenoleukodystrophy protein [Coprinopsis cinerea okayama7#130]
WCO005357.1	scaffold31	+	145,918 -145,976	ATP-binding cassette sub-family D member 2 OS=Homo sapiens GN=ABCD2 PE=1 SV=1	adrenoleukodystrophy protein [Coprinopsis cinerea okayama7#130]
WCO005361.1	scaffold31	+	164,679 -164,912	Developmentally-regulated GTP-binding protein 2 OS=Homo sapiens GN=DRG2 PE=1 SV=1	hypothetical protein SERLA73DRAFT_176054 [Serpula lacrymans var. lacrymans S7.3]
WCO005363.1	scaffold31	+	167,666 -167,732	Protein UPS1, mitochondrial OS=Saccharomyces cerevisiae (strain ATCC 204508 / S288c) GN=UPS1 PE=1 SV=1	hypothetical protein SERLA73DRAFT_84484 [Serpula lacrymans var. lacrymans S7.3]
WCO005363.1	scaffold31	+	168,048 -168,107	Protein UPS1, mitochondrial OS=Saccharomyces cerevisiae (strain ATCC 204508 / S288c) GN=UPS1 PE=1 SV=1	hypothetical protein SERLA73DRAFT_84484 [Serpula lacrymans var. lacrymans S7.3]
WCO005364.1	scaffold31	+	171,974 -172,026	Protein RIC1 homolog OS=Drosophila melanogaster GN=CG9063 PE=1 SV=1	hypothetical protein SCHCODRAFT_80930 [Schizophyllum commune H4-8]
WCO005366.1	scaffold31	-	179,456 -179,512	#N/A	hypothetical protein CC1G_01692 [Coprinopsis cinerea okayama7#130]
WCO005366.1	scaffold31	-	179,673 -179,724	#N/A	hypothetical protein CC1G_01692 [Coprinopsis cinerea okayama7#130]
WCO005366.1	scaffold31	-	179,905 -179,959	#N/A	hypothetical protein CC1G_01692 [Coprinopsis cinerea okayama7#130]
WCO005367.1	scaffold31	+	182,323 -182,374	#N/A	hypothetical protein SERLA73DRAFT_176062 [Serpula lacrymans var. lacrymans S7.3]
WCO005371.1	scaffold31	-	190,558 -190,612	Chitin deacetylase OS=Amylomyces rouxii PE=1 SV=1	hypothetical protein SCHCODRAFT_80908 [Schizophyllum commune H4-8]
WCO005375.1	scaffold31	+	202,408 -202,486	Transmembrane protein 205 OS=Pongo abelii GN=TMEM205 PE=2 SV=1	hypothetical protein CC1G_10507 [Coprinopsis cinerea okayama7#130]
WCO005375.1	scaffold31	+	202,590 -202,679	Transmembrane protein 205 OS=Pongo abelii GN=TMEM205 PE=2 SV=1	hypothetical protein CC1G_10507 [Coprinopsis cinerea okayama7#130]
WCO005375.1	scaffold31	+	202,906 -202,996	Transmembrane protein 205 OS=Pongo abelii GN=TMEM205 PE=2 SV=1	hypothetical protein CC1G_10507 [Coprinopsis cinerea okayama7#130]
WCO005377.1	scaffold31	+	206,375 -206,442	Uncharacterized protein C19F5.03 OS=Schizosaccharomyces pombe (strain ATCC 38366 / 972) GN=SPBC19F5.03 PE=1 SV=1	hypothetical protein SERLA73DRAFT_102758 [Serpula lacrymans var. lacrymans S7.3]
WCO005388.1	scaffold31	-	243,328 -243,392	Chitinase 1 OS=Rhizopus niveus GN=CHI1 PE=3 SV=1	glycoside hydrolase family 18 protein [Serpula lacrymans var. lacrymans S7.3]
WCO005390.1	scaffold31	+	247,321 -247,376	DnaJ homolog 1, mitochondrial OS=Schizosaccharomyces pombe (strain ATCC 38366 / 972) GN=mdj1 PE=2 SV=1	hypothetical protein SERLADRAFT_455437 [Serpula lacrymans var. lacrymans S7.9]
WCO005390.1	scaffold31	+	248,651 -248,702	DnaJ homolog 1, mitochondrial OS=Schizosaccharomyces pombe (strain ATCC 38366 / 972) GN=mdj1 PE=2 SV=1	hypothetical protein SERLADRAFT_455437 [Serpula lacrymans var. lacrymans S7.9]
WCO005390.1	scaffold31	+	248,828 -248,971	DnaJ homolog 1, mitochondrial OS=Schizosaccharomyces pombe (strain ATCC 38366 / 972) GN=mdj1 PE=2 SV=1	hypothetical protein SERLADRAFT_455437 [Serpula lacrymans var. lacrymans S7.9]
WCO005394.1	scaffold31	-	263,299 -263,364	Proteasome activator complex subunit 4 OS=Xenopus laevis GN=psme4 PE=2 SV=1	hypothetical protein SERLA73DRAFT_102663 [Serpula lacrymans var. lacrymans S7.3]
WCO005395.1	scaffold31	+	270,816 -270,868	Uncharacterized protein C18G6.01c OS=Schizosaccharomyces pombe (strain ATCC 38366 / 972) GN=SPAC18G6.01c PE=2 SV=1	hypothetical protein SERLA73DRAFT_130997 [Serpula lacrymans var. lacrymans S7.3]
WCO005399.1	scaffold31	-	277,854 -277,907	#N/A	#N/A
WCO005404.1	scaffold31	-	288,355 -288,408	Proteasome activator complex subunit 4 OS=Homo sapiens GN=PSME4 PE=1 SV=2	hypothetical protein SERLADRAFT_448204 [Serpula lacrymans var. lacrymans S7.9]
WCO005405.1	scaffold31	-	297,326 -297,380	#N/A	hypothetical protein SCHCODRAFT_64177 [Schizophyllum commune H4-8]
WCO005408.1	scaffold31	+	306,531 -306,583	FK506-binding protein 5 OS=Rhizopus oryzae GN=FKBP5 PE=3 SV=1	hypothetical protein SERLA73DRAFT_191646 [Serpula lacrymans var. lacrymans S7.3]
WCO005409.1	scaffold31	+	307,439 -307,496	Histone deacetylase 1 OS=Gallus gallus GN=HDAC1 PE=2 SV=1	histone deacetylase Hda1 [Coprinopsis cinerea okayama7#130]
WCO005424.1	scaffold31	+	407,587 -407,646	Meiotically up-regulated gene 60 protein OS=Schizosaccharomyces pombe (strain ATCC 38366 / 972) GN=mug60 PE=1 SV=1	cytoplasmic protein [Coprinopsis cinerea okayama7#130]
WCO005442.1	scaffold32	+	94,844 -94,904	Serine/threonine-protein kinase sid2 OS=Schizosaccharomyces pombe (strain ATCC 38366 / 972) GN=sid2 PE=1 SV=1	AGC/NDR protein kinase [Coprinopsis cinerea okayama7#130]
WCO005445.1	scaffold32	+	100,825 -100,881	#N/A	hypothetical protein SERLA73DRAFT_127311 [Serpula lacrymans var. lacrymans S7.3]
WCO005446.1	scaffold32	-	101,137 -101,193	DNA-directed RNA polymerase I subunit RPA12 OS=Saccharomyces cerevisiae (strain ATCC 204508 / S288c) GN=RPA12 PE=1 SV=1	DNA-directed RNA polymerase I kDa polypeptide [Coprinopsis cinerea okayama7#130]
WCO005446.1	scaffold32	-	101,233 -101,294	DNA-directed RNA polymerase I subunit RPA12 OS=Saccharomyces cerevisiae (strain ATCC 204508 / S288c) GN=RPA12 PE=1 SV=1	DNA-directed RNA polymerase I kDa polypeptide [Coprinopsis cinerea okayama7#130]
WCO005446.1	scaffold32	-	101,352 -101,408	DNA-directed RNA polymerase I subunit RPA12 OS=Saccharomyces cerevisiae (strain ATCC 204508 / S288c) GN=RPA12 PE=1 SV=1	DNA-directed RNA polymerase I kDa polypeptide [Coprinopsis cinerea okayama7#130]
WCO005447.1	scaffold32	+	102,194 -102,257	Leukotriene A-4 hydrolase OS=Chinchilla lanigera GN=LTA4H PE=2 SV=3	hypothetical protein SERLADRAFT_363857 [Serpula lacrymans var. lacrymans S7.9]
WCO005448.1	scaffold32	-	105,629 -105,680	Uncharacterized protein C824.09c OS=Schizosaccharomyces pombe (strain ATCC 38366 / 972) GN=SPAC824.09c PE=2 SV=1	hypothetical protein SERLA73DRAFT_79407 [Serpula lacrymans var. lacrymans S7.3]
WCO005448.1	scaffold32	-	105,752 -105,809	Uncharacterized protein C824.09c OS=Schizosaccharomyces pombe (strain ATCC 38366 / 972) GN=SPAC824.09c PE=2 SV=1	hypothetical protein SERLA73DRAFT_79407 [Serpula lacrymans var. lacrymans S7.3]
WCO005448.1	scaffold32	-	105,999 -106,056	Uncharacterized protein C824.09c OS=Schizosaccharomyces pombe (strain ATCC 38366 / 972) GN=SPAC824.09c PE=2 SV=1	hypothetical protein SERLA73DRAFT_79407 [Serpula lacrymans var. lacrymans S7.3]
WCO005451.1	scaffold32	+	108,435 -108,489	Vacuolar protein sorting-associated protein 72 homolog OS=Drosophila melanogaster GN=YL-1 PE=1 SV=1	hypothetical protein SERLADRAFT_453395 [Serpula lacrymans var. lacrymans S7.9]
WCO005454.1	scaffold32	-	128,817 -129,342	DNA-directed RNA polymerase II subunit rpb1 OS=Schizosaccharomyces pombe (strain ATCC 38366 / 972) GN=rpb1 PE=1 SV=1	DNA-directed RNA polymerase II, subunit 1 [Serpula lacrymans var. lacrymans S7.9]
WCO005459.1	scaffold32	+	145,959 -146,011	Guanine nucleotide-binding protein alpha-2 subunit OS=Ustilago maydis GN=GPA2 PE=3 SV=1	guanine nucleotide-binding protein alpha-2 subunit [Coprinopsis cinerea okayama7#130]
WCO005459.1	scaffold32	+	146,541 -146,612	Guanine nucleotide-binding protein alpha-2 subunit OS=Ustilago maydis GN=GPA2 PE=3 SV=1	guanine nucleotide-binding protein alpha-2 subunit [Coprinopsis cinerea okayama7#130]
WCO005460.1	scaffold32	+	148,320 -148,380	Cullin-4 OS=Arabidopsis thaliana GN=CUL4 PE=1 SV=1	hypothetical protein SERLADRAFT_453586 [Serpula lacrymans var. lacrymans S7.9]
WCO005460.1	scaffold32	+	149,408 -149,466	Cullin-4 OS=Arabidopsis thaliana GN=CUL4 PE=1 SV=1	hypothetical protein SERLADRAFT_453586 [Serpula lacrymans var. lacrymans S7.9]
WCO005460.1	scaffold32	+	149,931 -149,986	Cullin-4 OS=Arabidopsis thaliana GN=CUL4 PE=1 SV=1	hypothetical protein SERLADRAFT_453586 [Serpula lacrymans var. lacrymans S7.9]
WCO005461.1	scaffold32	+	150,975 -151,026	#N/A	hypothetical protein SERLA73DRAFT_190282 [Serpula lacrymans var. lacrymans S7.3]
WCO005465.1	scaffold32	+	162,125 -162,203	Adenosine deaminase-like protein OS=Drosophila melanogaster GN=Ada PE=2 SV=1	hypothetical protein SERLA73DRAFT_188751 [Serpula lacrymans var. lacrymans S7.3]
WCO005469.1	scaffold32	+	183,176 -183,227	Glutamyl-tRNA synthetase OS=Alkaliphilus metalliredigens (strain QYMF) GN=gltX PE=3 SV=1	hypothetical protein SERLADRAFT_453600 [Serpula lacrymans var. lacrymans S7.9]
WCO005469.1	scaffold32	+	184,407 -184,466	Glutamyl-tRNA synthetase OS=Alkaliphilus metalliredigens (strain QYMF) GN=gltX PE=3 SV=1	hypothetical protein SERLADRAFT_453600 [Serpula lacrymans var. lacrymans S7.9]
WCO005472.1	scaffold32	-	192,319 -192,370	Probable U3 small nucleolar RNA-associated protein 18 OS=Schizosaccharomyces pombe (strain ATCC 38366 / 972) GN=SPBC29A3.06 PE=2 SV=3	hypothetical protein SERLA73DRAFT_115150 [Serpula lacrymans var. lacrymans S7.3]
WCO005482.1	scaffold32	-	228,518 -228,570	#N/A	hypothetical protein SERLA73DRAFT_127272 [Serpula lacrymans var. lacrymans S7.3]
WCO005483.1	scaffold32	+	230,645 -230,718	#N/A	hypothetical protein CC1G_03584 [Coprinopsis cinerea okayama7#130]
WCO005485.1	scaffold32	+	233,931 -233,986	#N/A	#N/A
WCO005489.1	scaffold32	+	245,690 -245,742	Uncharacterized membrane protein YBR220C OS=Saccharomyces cerevisiae (strain ATCC 204508 / S288c) GN=YBR220C PE=1 SV=1	hypothetical protein SERLADRAFT_434391 [Serpula lacrymans var. lacrymans S7.9]
WCO005492.1	scaffold32	+	256,895 -256,955	UV radiation resistance-associated gene protein OS=Homo sapiens GN=UVRAG PE=1 SV=1	hypothetical protein SERLA73DRAFT_79378 [Serpula lacrymans var. lacrymans S7.3]
WCO005496.1	scaffold32	-	282,175 -282,309	Putative dihydroorotate dehydrogenase A (fumarate) OS=Streptococcus pyogenes serotype M18 GN=pyrD PE=3 SV=1	hypothetical protein SERLA73DRAFT_127269 [Serpula lacrymans var. lacrymans S7.3]
WCO005505.5	scaffold32	+	309,438 -309,491	Peroxide stress-activated histidine kinase mak2 OS=Schizosaccharomyces pombe (strain ATCC 38366 / 972) GN=mak2 PE=2 SV=1	STKc type histidine kinase [Serpula lacrymans var. lacrymans S7.9]
WCO005510.2	scaffold32	+	338,209 -338,306	#N/A	hypothetical protein SCHCODRAFT_111192 [Schizophyllum commune H4-8]
WCO005512.1	scaffold32	-	348,818 -348,869	Non-specific lipid-transfer protein OS=Rattus norvegicus GN=Scp2 PE=1 SV=3	hypothetical protein SERLA73DRAFT_173334 [Serpula lacrymans var. lacrymans S7.3]
WCO005512.1	scaffold32	-	349,281 -349,332	Non-specific lipid-transfer protein OS=Rattus norvegicus GN=Scp2 PE=1 SV=3	hypothetical protein SERLA73DRAFT_173334 [Serpula lacrymans var. lacrymans S7.3]
WCO005515.1	scaffold32	-	355,437 -355,503	#N/A	hypothetical protein FOXB_04211 [Fusarium oxysporum Fo5176]
WCO005526.3	scaffold32	+	401,252 -401,313	Ammonium transporter MEP3 OS=Saccharomyces cerevisiae (strain ATCC 204508 / S288c) GN=MEP3 PE=1 SV=1	hypothetical protein SERLADRAFT_366203 [Serpula lacrymans var. lacrymans S7.9]
WCO005533.1	scaffold32	-	467,340 -467,401	#N/A	hypothetical protein SCHCODRAFT_231278 [Schizophyllum commune H4-8]
WCO005533.1	scaffold32	-	467,851 -467,908	#N/A	hypothetical protein SCHCODRAFT_231278 [Schizophyllum commune H4-8]
WCO005537.1	scaffold32	+	477,222 -477,278	#N/A	hypothetical protein SCHCODRAFT_255608 [Schizophyllum commune H4-8]
WCO005538.1	scaffold32	+	479,283 -479,335	Cytochrome b-c1 complex subunit Rieske, mitochondrial OS=Neurospora crassa GN=NCU06606 PE=3 SV=1	hypothetical protein SERLA73DRAFT_102799 [Serpula lacrymans var. lacrymans S7.3]
WCO005538.1	scaffold32	+	481,502 -481,554	Cytochrome b-c1 complex subunit Rieske, mitochondrial OS=Neurospora crassa GN=NCU06606 PE=3 SV=1	hypothetical protein SERLA73DRAFT_102799 [Serpula lacrymans var. lacrymans S7.3]
WCO005541.1	scaffold32	+	490,642 -490,697	Serine/threonine-protein kinase fray2 OS=Dictyostelium discoideum GN=fray2 PE=3 SV=1	hypothetical protein SERLADRAFT_458986 [Serpula lacrymans var. lacrymans S7.9]
WCO005542.1	scaffold32	+	495,426 -495,480	DNA repair and recombination protein pif1, mitochondrial OS=Schizosaccharomyces pombe (strain ATCC 38366 / 972) GN=pif1 PE=1 SV=1	DNA repair and recombination protein pif1 [Coprinopsis cinerea okayama7#130]
WCO005545.3	scaffold32	+	519,713 -519,771	ATP-binding cassette transporter abc4 OS=Schizosaccharomyces pombe (strain ATCC 38366 / 972) GN=abc4 PE=2 SV=1	hypothetical protein SCHCODRAFT_64811 [Schizophyllum commune H4-8]
WCO005546.2	scaffold32	-	526,127 -526,209	Uncharacterized protein C14C4.10c OS=Schizosaccharomyces pombe (strain ATCC 38366 / 972) GN=SPAC14C4.10c PE=2 SV=1	hypothetical protein SCHCODRAFT_104241 [Schizophyllum commune H4-8]
WCO005580.1	scaffold33	+	15,805 -15,891	Tyrosine-protein phosphatase OS=Nostoc commune GN=iphP PE=1 SV=1	hypothetical protein CC1G_01318 [Coprinopsis cinerea okayama7#130]
WCO005581.1	scaffold33	-	19,625 -19,678	Protein VAC14 homolog OS=Xenopus laevis GN=vac14 PE=2 SV=1	hypothetical protein SERLA73DRAFT_104235 [Serpula lacrymans var. lacrymans S7.3]
WCO005583.3	scaffold33	-	24,631 -24,686	#N/A	hypothetical protein SCHCODRAFT_12926 [Schizophyllum commune H4-8]
WCO005584.1	scaffold33	+	26,337 -26,389	Arabinogalactan endo-1,4-beta-galactosidase A OS=Aspergillus niger GN=galA PE=1 SV=1	arabinogalactan endo-1,4-beta-galactosidase [Coprinopsis cinerea okayama7#130]
WCO005584.1	scaffold33	+	26,466 -26,518	Arabinogalactan endo-1,4-beta-galactosidase A OS=Aspergillus niger GN=galA PE=1 SV=1	arabinogalactan endo-1,4-beta-galactosidase [Coprinopsis cinerea okayama7#130]
WCO005587.1	scaffold33	-	38,304 -38,377	SDO1-like protein C21C3.19 OS=Schizosaccharomyces pombe (strain ATCC 38366 / 972) GN=SPBC21C3.19 PE=2 SV=1	hypothetical protein SERLA73DRAFT_132746 [Serpula lacrymans var. lacrymans S7.3]
WCO005588.1	scaffold33	-	45,055 -45,112	#N/A	hypothetical protein SERLADRAFT_445454 [Serpula lacrymans var. lacrymans S7.9]
WCO005599.1	scaffold33	-	68,602 -68,674	#N/A	hypothetical protein SERLADRAFT_446878 [Serpula lacrymans var. lacrymans S7.9]
WCO005599.1	scaffold33	-	68,728 -68,786	#N/A	hypothetical protein SERLADRAFT_446878 [Serpula lacrymans var. lacrymans S7.9]
WCO005599.1	scaffold33	-	68,906 -68,979	#N/A	hypothetical protein SERLADRAFT_446878 [Serpula lacrymans var. lacrymans S7.9]
WCO005599.1	scaffold33	-	70,367 -70,423	#N/A	hypothetical protein SERLADRAFT_446878 [Serpula lacrymans var. lacrymans S7.9]
WCO005599.1	scaffold33	-	70,488 -70,539	#N/A	hypothetical protein SERLADRAFT_446878 [Serpula lacrymans var. lacrymans S7.9]
WCO005600.1	scaffold33	+	71,630 -71,686	ADP-ribosylation factor GTPase-activating protein GCS1 OS=Saccharomyces cerevisiae (strain ATCC 204508 / S288c) GN=GCS1 PE=1 SV=1	hypothetical protein SERLADRAFT_461452 [Serpula lacrymans var. lacrymans S7.9]
WCO005601.1	scaffold33	+	74,047 -74,098	#N/A	hypothetical protein SERLA73DRAFT_104286 [Serpula lacrymans var. lacrymans S7.3]
WCO005605.2	scaffold33	-	88,651 -88,711	Serine/threonine-protein kinase haspin homolog C23C4.03 OS=Schizosaccharomyces pombe (strain ATCC 38366 / 972) GN=SPAC23C4.03 PE=2 SV=1	hypothetical protein SERLADRAFT_446909 [Serpula lacrymans var. lacrymans S7.9]
WCO005613.1	scaffold33	-	128,055 -128,110	Putative carboxymethylenebutenolidase OS=Saccharomyces cerevisiae (strain ATCC 204508 / S288c) GN=YDL086W PE=1 SV=1	carboxymethylenebutenolidase [Coprinopsis cinerea okayama7#130]
WCO005613.1	scaffold33	-	128,129 -128,192	Putative carboxymethylenebutenolidase OS=Saccharomyces cerevisiae (strain ATCC 204508 / S288c) GN=YDL086W PE=1 SV=1	carboxymethylenebutenolidase [Coprinopsis cinerea okayama7#130]
WCO005615.1	scaffold33	-	130,571 -130,637	2-hydroxy-6-oxo-2,4-heptadienoate hydrolase OS=Pseudomonas putida (strain F1 / ATCC 700007) GN=todF PE=3 SV=2	hypothetical protein SERLA73DRAFT_187220 [Serpula lacrymans var. lacrymans S7.3]
WCO005615.1	scaffold33	-	131,105 -131,172	2-hydroxy-6-oxo-2,4-heptadienoate hydrolase OS=Pseudomonas putida (strain F1 / ATCC 700007) GN=todF PE=3 SV=2	hypothetical protein SERLA73DRAFT_187220 [Serpula lacrymans var. lacrymans S7.3]
WCO005621.1	scaffold33	-	158,852 -158,918	#N/A	hypothetical protein CC1G_06469 [Coprinopsis cinerea okayama7#130]
WCO005622.1	scaffold33	-	167,187 -167,242	#N/A	hypothetical protein SCHCODRAFT_230766 [Schizophyllum commune H4-8]
WCO005626.1	scaffold33	+	186,409 -186,461	#N/A	#N/A
WCO005643.1	scaffold33	-	275,733 -275,789	CTP synthase OS=Schizosaccharomyces pombe (strain ATCC 38366 / 972) GN=ura7 PE=2 SV=1	hypothetical protein SERLA73DRAFT_165134 [Serpula lacrymans var. lacrymans S7.3]
WCO005643.1	scaffold33	-	276,093 -276,149	CTP synthase OS=Schizosaccharomyces pombe (strain ATCC 38366 / 972) GN=ura7 PE=2 SV=1	hypothetical protein SERLA73DRAFT_165134 [Serpula lacrymans var. lacrymans S7.3]
WCO005667.2	scaffold33	+	365,552 -365,627	Probable serine/threonine-protein kinase iksA OS=Dictyostelium discoideum GN=iksA PE=3 SV=1	other/IKS protein kinase [Coprinopsis cinerea okayama7#130]
WCO005667.2	scaffold33	+	367,070 -367,125	Probable serine/threonine-protein kinase iksA OS=Dictyostelium discoideum GN=iksA PE=3 SV=1	other/IKS protein kinase [Coprinopsis cinerea okayama7#130]
WCO005679.1	scaffold34	+	37,507 -37,570	Probable translation initiation factor eIF-2B subunit gamma OS=Schizosaccharomyces pombe (strain ATCC 38366 / 972) GN=tif223 PE=1 SV=1	hypothetical protein SERLA73DRAFT_180193 [Serpula lacrymans var. lacrymans S7.3]
WCO005685.1	scaffold34	-	53,061 -53,117	Histone-lysine N-methyltransferase Su(var)3-9 OS=Drosophila pseudoobscura pseudoobscura GN=Su(var)3-9 PE=3 SV=1	hypothetical protein SERLA73DRAFT_182670 [Serpula lacrymans var. lacrymans S7.3]
WCO005688.1	scaffold34	+	61,364 -61,416	Protein YIPF5 homolog OS=Dictyostelium discoideum GN=yipf5 PE=3 SV=1	Yip1 domain family protein [Coprinopsis cinerea okayama7#130]
WCO005688.1	scaffold34	+	61,563 -61,628	Protein YIPF5 homolog OS=Dictyostelium discoideum GN=yipf5 PE=3 SV=1	Yip1 domain family protein [Coprinopsis cinerea okayama7#130]
WCO005699.1	scaffold34	+	106,379 -106,432	#N/A	hypothetical protein SERLA73DRAFT_159873 [Serpula lacrymans var. lacrymans S7.3]
WCO005699.1	scaffold34	+	107,593 -107,667	#N/A	hypothetical protein SERLA73DRAFT_159873 [Serpula lacrymans var. lacrymans S7.3]
WCO005699.1	scaffold34	+	109,398 -109,458	#N/A	hypothetical protein SERLA73DRAFT_159873 [Serpula lacrymans var. lacrymans S7.3]
WCO005700.1	scaffold34	+	111,023 -111,080	Arginine N-methyltransferase 2 OS=Cryptococcus neoformans GN=RMT2 PE=3 SV=1	hypothetical protein SERLA73DRAFT_106759 [Serpula lacrymans var. lacrymans S7.3]
WCO005703.1	scaffold34	-	116,508 -116,563	Uncharacterized ATP-dependent helicase fft2 OS=Schizosaccharomyces pombe (strain ATCC 38366 / 972) GN=fft2 PE=1 SV=1	hypothetical protein SERLADRAFT_355708 [Serpula lacrymans var. lacrymans S7.9]
WCO005707.1	scaffold34	+	138,247 -138,308	#N/A	hypothetical protein SCHCODRAFT_111491 [Schizophyllum commune H4-8]
WCO005710.1	scaffold34	+	152,736 -152,805	Probable queuine tRNA-ribosyltransferase OS=Schizosaccharomyces pombe (strain ATCC 38366 / 972) GN=SPAC1687.19c PE=2 SV=1	hypothetical protein SERLADRAFT_368693 [Serpula lacrymans var. lacrymans S7.9]
WCO005713.1	scaffold34	-	159,445 -159,505	Putative phagocytic receptor 1a OS=Dictyostelium discoideum GN=phg1a PE=2 SV=1	hypothetical protein SERLA73DRAFT_106457 [Serpula lacrymans var. lacrymans S7.3]
WCO005715.3	scaffold34	+	171,303 -171,371	#N/A	hypothetical protein SERLA73DRAFT_152095 [Serpula lacrymans var. lacrymans S7.3]
WCO005715.3	scaffold34	+	172,058 -172,129	#N/A	hypothetical protein SERLA73DRAFT_152095 [Serpula lacrymans var. lacrymans S7.3]
WCO005717.1	scaffold34	+	201,023 -201,084	Protein ERD1 homolog 1 OS=Schizosaccharomyces pombe (strain ATCC 38366 / 972) GN=SPAC227.01c PE=2 SV=2	hypothetical protein SERLA73DRAFT_72652 [Serpula lacrymans var. lacrymans S7.3]
WCO005717.1	scaffold34	+	201,283 -201,349	Protein ERD1 homolog 1 OS=Schizosaccharomyces pombe (strain ATCC 38366 / 972) GN=SPAC227.01c PE=2 SV=2	hypothetical protein SERLA73DRAFT_72652 [Serpula lacrymans var. lacrymans S7.3]
WCO005720.1	scaffold34	-	209,638 -209,697	Histone acetyltransferase GCN5 OS=Yarrowia lipolytica (strain CLIB 122 / E 150) GN=GCN5 PE=3 SV=1	hypothetical protein SERLA73DRAFT_180117 [Serpula lacrymans var. lacrymans S7.3]
WCO005729.1	scaffold34	+	238,884 -238,941	Dual specificity protein kinase YAK1 OS=Saccharomyces cerevisiae (strain ATCC 204508 / S288c) GN=YAK1 PE=1 SV=1	hypothetical protein SERLA73DRAFT_121824 [Serpula lacrymans var. lacrymans S7.3]
WCO005730.1	scaffold34	-	241,248 -241,317	Inorganic pyrophosphatase 1 OS=Arabidopsis thaliana GN=PS2 PE=1 SV=1	hypothetical protein SERLA73DRAFT_135051 [Serpula lacrymans var. lacrymans S7.3]
WCO005730.1	scaffold34	-	241,424 -241,476	Inorganic pyrophosphatase 1 OS=Arabidopsis thaliana GN=PS2 PE=1 SV=1	hypothetical protein SERLA73DRAFT_135051 [Serpula lacrymans var. lacrymans S7.3]
WCO005731.1	scaffold34	+	243,593 -243,646	RNA polymerase II transcription factor B subunit 1 OS=Schizosaccharomyces pombe (strain ATCC 38366 / 972) GN=tfb1 PE=1 SV=1	hypothetical protein SERLADRAFT_465142 [Serpula lacrymans var. lacrymans S7.9]
WCO005731.1	scaffold34	+	244,049 -244,100	RNA polymerase II transcription factor B subunit 1 OS=Schizosaccharomyces pombe (strain ATCC 38366 / 972) GN=tfb1 PE=1 SV=1	hypothetical protein SERLADRAFT_465142 [Serpula lacrymans var. lacrymans S7.9]
WCO005731.1	scaffold34	+	244,321 -244,378	RNA polymerase II transcription factor B subunit 1 OS=Schizosaccharomyces pombe (strain ATCC 38366 / 972) GN=tfb1 PE=1 SV=1	hypothetical protein SERLADRAFT_465142 [Serpula lacrymans var. lacrymans S7.9]
WCO005735.1	scaffold34	-	257,456 -257,508	Protein CASP OS=Saccharomyces cerevisiae (strain ATCC 204508 / S288c) GN=COY1 PE=1 SV=2	hypothetical protein SCHCODRAFT_77454 [Schizophyllum commune H4-8]
WCO005738.1	scaffold34	+	266,994 -267,087	TFIIH basal transcription factor complex p47 subunit OS=Schizosaccharomyces pombe (strain ATCC 38366 / 972) GN=tfh47 PE=1 SV=1	hypothetical protein SERLA73DRAFT_179993 [Serpula lacrymans var. lacrymans S7.3]
WCO005741.1	scaffold34	-	271,637 -271,693	#N/A	hypothetical protein CC1G_14143 [Coprinopsis cinerea okayama7#130]
WCO005741.1	scaffold34	-	272,387 -272,447	#N/A	hypothetical protein CC1G_14143 [Coprinopsis cinerea okayama7#130]
WCO005741.1	scaffold34	-	274,406 -274,465	#N/A	hypothetical protein CC1G_14143 [Coprinopsis cinerea okayama7#130]
WCO005770.1	scaffold34	-	373,386 -373,446	#N/A	hypothetical protein SERLA73DRAFT_103054 [Serpula lacrymans var. lacrymans S7.3]
WCO005771.1	scaffold34	-	375,800 -375,851	Hyaluronan synthase 2 OS=Rattus norvegicus GN=Has2 PE=2 SV=1	hypothetical protein [Mycosphaerella pini]
WCO005781.1	scaffold34	-	420,437 -420,492	Glyceraldehyde-3-phosphate dehydrogenase OS=Lentinula edodes GN=gpd PE=2 SV=1	glyceraldehyde-3-phosphate dehydrogenase [Ganoderma lucidum]
WCO005787.2	scaffold34	-	446,736 -446,787	Alcohol oxidase OS=Pichia angusta GN=MOX PE=3 SV=1	hypothetical protein SERLADRAFT_491423 [Serpula lacrymans var. lacrymans S7.9]
WCO005787.2	scaffold34	-	447,442 -447,496	Alcohol oxidase OS=Pichia angusta GN=MOX PE=3 SV=1	hypothetical protein SERLADRAFT_491423 [Serpula lacrymans var. lacrymans S7.9]
WCO005788.1	scaffold34	+	457,643 -457,698	#N/A	hypothetical protein CC1G_03060 [Coprinopsis cinerea okayama7#130]
WCO005805.1	scaffold35	-	36,311 -36,367	#N/A	#N/A
WCO005806.1	scaffold35	-	37,954 -38,017	#N/A	hypothetical protein SERLA73DRAFT_188940 [Serpula lacrymans var. lacrymans S7.3]
WCO005806.1	scaffold35	-	38,076 -38,128	#N/A	hypothetical protein SERLA73DRAFT_188940 [Serpula lacrymans var. lacrymans S7.3]
WCO005806.1	scaffold35	-	38,272 -38,324	#N/A	hypothetical protein SERLA73DRAFT_188940 [Serpula lacrymans var. lacrymans S7.3]
WCO005806.1	scaffold35	-	38,426 -38,479	#N/A	hypothetical protein SERLA73DRAFT_188940 [Serpula lacrymans var. lacrymans S7.3]
WCO005806.1	scaffold35	-	38,520 -38,583	#N/A	hypothetical protein SERLA73DRAFT_188940 [Serpula lacrymans var. lacrymans S7.3]
WCO005816.1	scaffold35	-	62,988 -63,052	Kinesin-related protein 11 OS=Dictyostelium discoideum GN=kif11 PE=3 SV=1	hypothetical protein SERLADRAFT_453721 [Serpula lacrymans var. lacrymans S7.9]
WCO005816.1	scaffold35	-	63,209 -63,268	Kinesin-related protein 11 OS=Dictyostelium discoideum GN=kif11 PE=3 SV=1	hypothetical protein SERLADRAFT_453721 [Serpula lacrymans var. lacrymans S7.9]
WCO005818.1	scaffold35	-	76,148 -76,212	Kinesin-related protein 11 OS=Dictyostelium discoideum GN=kif11 PE=3 SV=1	hypothetical protein SERLADRAFT_453721 [Serpula lacrymans var. lacrymans S7.9]
WCO005818.1	scaffold35	-	76,369 -76,428	Kinesin-related protein 11 OS=Dictyostelium discoideum GN=kif11 PE=3 SV=1	hypothetical protein SERLADRAFT_453721 [Serpula lacrymans var. lacrymans S7.9]
WCO005831.1	scaffold35	+	112,486 -112,539	UDP-galactose transporter homolog 1 OS=Cryptococcus neoformans GN=HUT1-A PE=3 SV=1	hypothetical protein SERLA73DRAFT_91225 [Serpula lacrymans var. lacrymans S7.3]
WCO005831.1	scaffold35	+	113,631 -113,686	UDP-galactose transporter homolog 1 OS=Cryptococcus neoformans GN=HUT1-A PE=3 SV=1	hypothetical protein SERLA73DRAFT_91225 [Serpula lacrymans var. lacrymans S7.3]
WCO005832.1	scaffold35	-	114,013 -114,074	Serine/threonine/tyrosine-interacting protein OS=Homo sapiens GN=STYX PE=1 SV=1	hypothetical protein SCHCODRAFT_66614 [Schizophyllum commune H4-8]
WCO005832.1	scaffold35	-	114,680 -114,767	Serine/threonine/tyrosine-interacting protein OS=Homo sapiens GN=STYX PE=1 SV=1	hypothetical protein SCHCODRAFT_66614 [Schizophyllum commune H4-8]
WCO005833.1	scaffold35	+	115,541 -115,599	COBW domain-containing protein 1 OS=Rattus norvegicus GN=Cbwd1 PE=2 SV=2	CobW domain-containing protein [Coprinopsis cinerea okayama7#130]
WCO005838.1	scaffold35	+	134,479 -134,536	#N/A	#N/A
WCO005840.1	scaffold35	+	139,084 -139,155	DNA polymerase alpha subunit B OS=Schizosaccharomyces pombe (strain ATCC 38366 / 972) GN=pol12 PE=1 SV=1	alpha DNA polymerase [Coprinopsis cinerea okayama7#130]
WCO005843.1	scaffold35	-	146,530 -146,588	Probable 4-coumarate--CoA ligase 1 OS=Dictyostelium discoideum GN=4cl1 PE=3 SV=1	AMP dependent CoA ligase [Coprinopsis cinerea okayama7#130]
WCO005845.1	scaffold35	-	153,656 -153,720	ADP-ribosylation factor-like protein 8A OS=Mus musculus GN=Arl8a PE=2 SV=1	hypothetical protein SCHCODRAFT_81706 [Schizophyllum commune H4-8]
WCO005846.1	scaffold35	+	156,479 -156,532	mRNA degradation protein pet127, mitochondrial OS=Schizosaccharomyces pombe (strain ATCC 38366 / 972) GN=pet127 PE=2 SV=1	hypothetical protein SERLADRAFT_438913 [Serpula lacrymans var. lacrymans S7.9]
WCO005847.1	scaffold35	-	158,585 -158,637	Uncharacterized protein C167.05 OS=Schizosaccharomyces pombe (strain ATCC 38366 / 972) GN=SPAC167.05 PE=1 SV=2	hypothetical protein SCHCODRAFT_52720 [Schizophyllum commune H4-8]
WCO005847.1	scaffold35	-	159,084 -159,141	Uncharacterized protein C167.05 OS=Schizosaccharomyces pombe (strain ATCC 38366 / 972) GN=SPAC167.05 PE=1 SV=2	hypothetical protein SCHCODRAFT_52720 [Schizophyllum commune H4-8]
WCO005847.1	scaffold35	-	159,177 -159,231	Uncharacterized protein C167.05 OS=Schizosaccharomyces pombe (strain ATCC 38366 / 972) GN=SPAC167.05 PE=1 SV=2	hypothetical protein SCHCODRAFT_52720 [Schizophyllum commune H4-8]
WCO005849.1	scaffold35	-	164,682 -164,733	Alpha-glucosidase OS=Candida tsukubaensis PE=1 SV=1	glycoside hydrolase family 31 protein [Serpula lacrymans var. lacrymans S7.9]
WCO005855.1	scaffold35	-	186,225 -186,277	V-type proton ATPase subunit B OS=Candida tropicalis GN=VMA2 PE=3 SV=1	hypothetical protein SERLA73DRAFT_169357 [Serpula lacrymans var. lacrymans S7.3]
WCO005856.1	scaffold35	-	187,980 -188,032	Tubulin-specific chaperone D OS=Bos taurus GN=TBCD PE=1 SV=1	hypothetical protein SCHCODRAFT_107191 [Schizophyllum commune H4-8]
WCO005856.1	scaffold35	-	190,662 -190,713	Tubulin-specific chaperone D OS=Bos taurus GN=TBCD PE=1 SV=1	hypothetical protein SCHCODRAFT_107191 [Schizophyllum commune H4-8]
WCO005857.1	scaffold35	+	192,498 -192,556	UPF0676 protein C1494.01 OS=Schizosaccharomyces pombe (strain ATCC 38366 / 972) GN=SPCC1494.01 PE=3 SV=2	thymine dioxygenase [Coprinopsis cinerea okayama7#130]
WCO005865.1	scaffold35	+	236,952 -237,006	#N/A	hypothetical protein SERLADRAFT_491638 [Serpula lacrymans var. lacrymans S7.9]
WCO005866.1	scaffold35	-	241,935 -242,002	Vacuolar transporter chaperone 2 OS=Schizosaccharomyces pombe (strain ATCC 38366 / 972) GN=vtc2 PE=1 SV=1	hypothetical protein SERLA73DRAFT_181498 [Serpula lacrymans var. lacrymans S7.3]
WCO005867.1	scaffold35	+	243,378 -243,432	DnaJ homolog subfamily B member 4 OS=Mus musculus GN=Dnajb4 PE=2 SV=1	hypothetical protein SERLA73DRAFT_181494 [Serpula lacrymans var. lacrymans S7.3]
WCO005868.1	scaffold35	+	244,759 -244,833	Protein FRA10AC1 OS=Homo sapiens GN=FRA10AC1 PE=1 SV=3	hypothetical protein SERLA73DRAFT_181447 [Serpula lacrymans var. lacrymans S7.3]
WCO005869.1	scaffold35	-	246,256 -246,338	Protein midA homolog, mitochondrial OS=Danio rerio GN=zgc:153989 PE=2 SV=1	hypothetical protein SERLADRAFT_438041 [Serpula lacrymans var. lacrymans S7.9]
WCO005869.1	scaffold35	-	246,445 -246,502	Protein midA homolog, mitochondrial OS=Danio rerio GN=zgc:153989 PE=2 SV=1	hypothetical protein SERLADRAFT_438041 [Serpula lacrymans var. lacrymans S7.9]
WCO005869.1	scaffold35	-	247,300 -247,361	Protein midA homolog, mitochondrial OS=Danio rerio GN=zgc:153989 PE=2 SV=1	hypothetical protein SERLADRAFT_438041 [Serpula lacrymans var. lacrymans S7.9]
WCO005869.1	scaffold35	-	247,509 -247,560	Protein midA homolog, mitochondrial OS=Danio rerio GN=zgc:153989 PE=2 SV=1	hypothetical protein SERLADRAFT_438041 [Serpula lacrymans var. lacrymans S7.9]
WCO005871.5	scaffold35	+	273,552 -273,606	Calcium-transporting ATPase 2 OS=Schizosaccharomyces pombe (strain ATCC 38366 / 972) GN=pmc1 PE=2 SV=1	Ca-transporting ATPase [Serpula lacrymans var. lacrymans S7.9]
WCO005872.1	scaffold35	-	292,122 -292,176	5'-3' exoribonuclease 1 OS=Schizosaccharomyces pombe (strain ATCC 38366 / 972) GN=exo2 PE=1 SV=1	exonuclease II [Coprinopsis cinerea okayama7#130]
WCO005874.1	scaffold35	-	300,617 -300,670	GATA zinc finger domain-containing protein 10 OS=Dictyostelium discoideum GN=gtaJ PE=4 SV=1	hypothetical protein SCHCODRAFT_108660 [Schizophyllum commune H4-8]
WCO005879.2	scaffold35	-	324,249 -324,312	Tripeptidyl-peptidase sed3 OS=Neosartorya fumigata (strain ATCC MYA-4609 / Af293 / CBS 101355 / FGSC A1100) GN=sed3 PE=1 SV=1	hypothetical protein SERLA73DRAFT_159156 [Serpula lacrymans var. lacrymans S7.3]
WCO005881.1	scaffold35	+	332,230 -332,289	Autophagy-related protein 22 OS=Pichia angusta GN=ATG22 PE=3 SV=1	hypothetical protein SERLA73DRAFT_181460 [Serpula lacrymans var. lacrymans S7.3]
WCO005882.1	scaffold35	-	335,471 -335,522	Methyltransferase-like protein 21D OS=Mus musculus GN=Mettl21d PE=2 SV=2	hypothetical protein SERLA73DRAFT_107949 [Serpula lacrymans var. lacrymans S7.3]
WCO005882.1	scaffold35	-	335,881 -335,937	Methyltransferase-like protein 21D OS=Mus musculus GN=Mettl21d PE=2 SV=2	hypothetical protein SERLA73DRAFT_107949 [Serpula lacrymans var. lacrymans S7.3]
WCO005883.1	scaffold35	-	336,839 -336,903	Peroxisomal adenine nucleotide transporter 1 OS=Saccharomyces cerevisiae (strain ATCC 204508 / S288c) GN=ANT1 PE=1 SV=1	adenine nucleotide transporter [Coprinopsis cinerea okayama7#130]
WCO005883.1	scaffold35	-	338,414 -338,468	Peroxisomal adenine nucleotide transporter 1 OS=Saccharomyces cerevisiae (strain ATCC 204508 / S288c) GN=ANT1 PE=1 SV=1	adenine nucleotide transporter [Coprinopsis cinerea okayama7#130]
WCO005908.1	scaffold36	-	61,924 -61,976	Uncharacterized protein C31F10.16 OS=Schizosaccharomyces pombe (strain ATCC 38366 / 972) GN=SPBC31F10.16 PE=2 SV=1	hypothetical protein SERLA73DRAFT_174897 [Serpula lacrymans var. lacrymans S7.3]
WCO005921.1	scaffold36	+	108,902 -108,957	Vacuolar protein sorting/targeting protein 10 OS=Laccaria bicolor (strain S238N-H82) GN=VPS10 PE=3 SV=1	hypothetical protein SERLA73DRAFT_170248 [Serpula lacrymans var. lacrymans S7.3]
WCO005930.1	scaffold36	-	157,531 -157,587	Cytochrome P450 97B3, chloroplastic OS=Arabidopsis thaliana GN=CYP97B3 PE=1 SV=2	cytochrome P450 [Postia placenta]
WCO005936.1	scaffold36	+	178,733 -178,792	#N/A	#N/A
WCO005936.1	scaffold36	+	179,101 -179,158	#N/A	#N/A
WCO005941.1	scaffold36	-	197,158 -197,244	#N/A	hypothetical protein SERLA73DRAFT_173674 [Serpula lacrymans var. lacrymans S7.3]
WCO005947.1	scaffold36	-	218,439 -218,522	#N/A	hypothetical protein SERLA73DRAFT_118302 [Serpula lacrymans var. lacrymans S7.3]
WCO005949.1	scaffold36	+	221,424 -221,476	Adenosine deaminase CECR1 OS=Sus scrofa GN=CECR1 PE=2 SV=1	hypothetical protein SCHCODRAFT_74747 [Schizophyllum commune H4-8]
WCO005949.1	scaffold36	+	222,011 -222,067	Adenosine deaminase CECR1 OS=Sus scrofa GN=CECR1 PE=2 SV=1	hypothetical protein SCHCODRAFT_74747 [Schizophyllum commune H4-8]
WCO005950.1	scaffold36	-	223,770 -223,825	Uncharacterized oxidoreductase C736.13 OS=Schizosaccharomyces pombe (strain ATCC 38366 / 972) GN=SPCC736.13 PE=2 SV=1	hypothetical protein SERLADRAFT_352299 [Serpula lacrymans var. lacrymans S7.9]
WCO005952.1	scaffold36	-	229,929 -229,984	#N/A	hypothetical protein SERLA73DRAFT_158745 [Serpula lacrymans var. lacrymans S7.3]
WCO005955.1	scaffold36	+	238,382 -238,438	Carboxypeptidase cpdS OS=Aspergillus saitoi GN=cpdS PE=2 SV=1	hypothetical protein SERLA73DRAFT_70617 [Serpula lacrymans var. lacrymans S7.3]
WCO005958.1	scaffold36	+	249,189 -249,242	Oxalate decarboxylase oxdC OS=Bacillus subtilis GN=oxdC PE=1 SV=1	oxalate decarboxylase [Trametes versicolor]
WCO005981.1	scaffold37	-	31,541 -31,597	Probable proline iminopeptidase OS=Plectonema boryanum GN=pip PE=3 SV=1	proline iminopeptidase [Phanerochaete chrysosporium]
WCO005984.1	scaffold37	-	56,789 -56,843	ASTRA-associated protein 1 OS=Verticillium albo-atrum (strain VaMs.102) GN=asa1 PE=3 SV=1	hypothetical protein SERLA73DRAFT_168506 [Serpula lacrymans var. lacrymans S7.3]
WCO005985.1	scaffold37	+	57,949 -58,011	#N/A	#N/A
WCO005994.1	scaffold37	+	126,125 -126,176	Peptidyl-prolyl cis-trans isomerase-like 3 OS=Cryptococcus neoformans GN=CYP10 PE=3 SV=2	cyclophilin-type peptidyl-prolyl cis-trans isomerase [Serpula lacrymans var. lacrymans S7.9]
WCO005999.1	scaffold37	-	136,848 -136,905	Zinc transporter SLC39A7 OS=Mus musculus GN=Slc39a7 PE=1 SV=2	hypothetical protein SERLA73DRAFT_181563 [Serpula lacrymans var. lacrymans S7.3]
WCO006001.1	scaffold37	-	140,449 -140,501	SET and MYND domain-containing protein DDB_G0277331 OS=Dictyostelium discoideum GN=DDB_G0277331 PE=3 SV=1	#N/A
WCO006003.1	scaffold37	-	146,945 -147,001	Uncharacterized protein C25H2.10c OS=Schizosaccharomyces pombe (strain ATCC 38366 / 972) GN=SPBC25H2.10c PE=2 SV=2	hypothetical protein SERLA73DRAFT_181559 [Serpula lacrymans var. lacrymans S7.3]
WCO006005.1	scaffold37	-	153,619 -153,671	NADPH-dependent methylglyoxal reductase GRE2 OS=Saccharomyces cerevisiae (strain ATCC 204508 / S288c) GN=GRE2 PE=1 SV=1	D-lactaldehyde dehydrogenase [Coprinopsis cinerea okayama7#130]
WCO006014.1	scaffold37	-	178,915 -178,968	Putative uncharacterized oxidoreductase C513.07 OS=Schizosaccharomyces pombe (strain ATCC 38366 / 972) GN=SPAC513.07 PE=2 SV=1	D-lactaldehyde dehydrogenase [Coprinopsis cinerea okayama7#130]
WCO006022.1	scaffold37	-	209,066 -209,119	Putative uncharacterized oxidoreductase C513.07 OS=Schizosaccharomyces pombe (strain ATCC 38366 / 972) GN=SPAC513.07 PE=2 SV=1	hypothetical protein SERLA73DRAFT_163217 [Serpula lacrymans var. lacrymans S7.3]
WCO006027.1	scaffold37	-	224,393 -224,446	mRNA export factor rsm1 OS=Schizosaccharomyces pombe (strain ATCC 38366 / 972) GN=rsm1 PE=2 SV=1	hypothetical protein SCHCODRAFT_234803 [Schizophyllum commune H4-8]
WCO006033.1	scaffold37	-	242,354 -242,410	Uncharacterized membrane protein C6F6.13c OS=Schizosaccharomyces pombe (strain ATCC 38366 / 972) GN=SPAC6F6.13c PE=2 SV=1	hypothetical protein SERLA73DRAFT_101203 [Serpula lacrymans var. lacrymans S7.3]
WCO006033.1	scaffold37	-	243,197 -243,255	Uncharacterized membrane protein C6F6.13c OS=Schizosaccharomyces pombe (strain ATCC 38366 / 972) GN=SPAC6F6.13c PE=2 SV=1	hypothetical protein SERLA73DRAFT_101203 [Serpula lacrymans var. lacrymans S7.3]
WCO006033.1	scaffold37	-	244,205 -244,264	Uncharacterized membrane protein C6F6.13c OS=Schizosaccharomyces pombe (strain ATCC 38366 / 972) GN=SPAC6F6.13c PE=2 SV=1	hypothetical protein SERLA73DRAFT_101203 [Serpula lacrymans var. lacrymans S7.3]
WCO006034.1	scaffold37	-	245,559 -245,628	Signal recognition particle 14 kDa protein OS=Macaca fascicularis GN=SRP14 PE=2 SV=1	hypothetical protein SERLA73DRAFT_174525 [Serpula lacrymans var. lacrymans S7.3]
WCO006037.1	scaffold37	+	269,344 -269,398	#N/A	hypothetical protein SCHCODRAFT_102784 [Schizophyllum commune H4-8]
WCO006037.1	scaffold37	+	270,471 -270,525	#N/A	hypothetical protein SCHCODRAFT_102784 [Schizophyllum commune H4-8]
WCO006044.1	scaffold37	+	294,704 -294,779	Uncharacterized ARM-like repeat-containing protein C1703.03c OS=Schizosaccharomyces pombe (strain ATCC 38366 / 972) GN=SPBC1703.03c PE=2 SV=1	hypothetical protein CC1G_06604 [Coprinopsis cinerea okayama7#130]
WCO006051.1	scaffold37	-	331,521 -331,574	#N/A	hypothetical protein SERLADRAFT_441000 [Serpula lacrymans var. lacrymans S7.9]
WCO006054.1	scaffold37	-	338,969 -339,024	Putative DEAH-box ATP-dependent helicase UM11114 OS=Ustilago maydis GN=UM11114 PE=3 SV=1	hypothetical protein SERLA73DRAFT_120997 [Serpula lacrymans var. lacrymans S7.3]
WCO006054.1	scaffold37	-	339,165 -339,224	Putative DEAH-box ATP-dependent helicase UM11114 OS=Ustilago maydis GN=UM11114 PE=3 SV=1	hypothetical protein SERLA73DRAFT_120997 [Serpula lacrymans var. lacrymans S7.3]
WCO006054.1	scaffold37	-	339,633 -339,690	Putative DEAH-box ATP-dependent helicase UM11114 OS=Ustilago maydis GN=UM11114 PE=3 SV=1	hypothetical protein SERLA73DRAFT_120997 [Serpula lacrymans var. lacrymans S7.3]
WCO006055.1	scaffold37	+	348,135 -348,192	ATP-dependent RNA helicase DHX8 OS=Homo sapiens GN=DHX8 PE=1 SV=1	hypothetical protein SERLA73DRAFT_111238 [Serpula lacrymans var. lacrymans S7.3]
WCO006057.1	scaffold37	-	350,025 -350,081	UPF0676 protein C1494.01 OS=Schizosaccharomyces pombe (strain ATCC 38366 / 972) GN=SPCC1494.01 PE=3 SV=2	hypothetical protein SERLA73DRAFT_189262 [Serpula lacrymans var. lacrymans S7.3]
WCO006057.1	scaffold37	-	350,613 -350,682	UPF0676 protein C1494.01 OS=Schizosaccharomyces pombe (strain ATCC 38366 / 972) GN=SPCC1494.01 PE=3 SV=2	hypothetical protein SERLA73DRAFT_189262 [Serpula lacrymans var. lacrymans S7.3]
WCO006058.1	scaffold37	+	355,202 -355,261	AP-3 complex subunit delta-1 OS=Mus musculus GN=Ap3d1 PE=1 SV=1	hypothetical protein SERLA73DRAFT_97586 [Serpula lacrymans var. lacrymans S7.3]
WCO006059.1	scaffold37	-	358,217 -358,290	Serine/threonine-protein kinase svkA OS=Dictyostelium discoideum GN=svkA PE=1 SV=1	hypothetical protein SCHCODRAFT_84021 [Schizophyllum commune H4-8]
WCO006060.2	scaffold37	-	362,766 -362,821	Metal tolerance protein 3 OS=Oryza sativa subsp. japonica GN=MTP3 PE=2 SV=1	hypothetical protein SERLA73DRAFT_189385 [Serpula lacrymans var. lacrymans S7.3]
WCO006064.1	scaffold38	+	9354 -9407	Complex I intermediate-associated protein 30, mitochondrial OS=Neurospora crassa GN=cia30 PE=1 SV=1	complex I intermediate-associated protein CIA30 [Coprinopsis cinerea okayama7#130]
WCO006072.1	scaffold38	-	31,046 -31,104	Putative flavoprotein C26F1.14C OS=Schizosaccharomyces pombe (strain ATCC 38366 / 972) GN=SPAC26F1.14c PE=2 SV=2	hypothetical protein SERLA73DRAFT_181877 [Serpula lacrymans var. lacrymans S7.3]
WCO006084.1	scaffold38	+	64,511 -64,652	N-acetylserotonin O-methyltransferase-like protein OS=Homo sapiens GN=ASMTL PE=1 SV=3	hypothetical protein SERLA73DRAFT_125553 [Serpula lacrymans var. lacrymans S7.3]
WCO006087.1	scaffold38	-	76,376 -76,430	ER-derived vesicles protein ERV41 OS=Saccharomyces cerevisiae (strain ATCC 204508 / S288c) GN=ERV41 PE=1 SV=1	hypothetical protein SERLA73DRAFT_108802 [Serpula lacrymans var. lacrymans S7.3]
WCO006102.1	scaffold38	-	164,074 -164,137	#N/A	hypothetical protein SERLADRAFT_414163 [Serpula lacrymans var. lacrymans S7.9]
WCO006103.9	scaffold38	+	216,109 -216,161	#N/A	hypothetical protein CC1G_11320 [Coprinopsis cinerea okayama7#130]
WCO006109.1	scaffold38	+	247,315 -247,367	COP9 signalosome complex subunit 3 OS=Bos taurus GN=COPS3 PE=2 SV=1	hypothetical protein SERLA73DRAFT_174596 [Serpula lacrymans var. lacrymans S7.3]
WCO006109.1	scaffold38	+	247,760 -247,817	COP9 signalosome complex subunit 3 OS=Bos taurus GN=COPS3 PE=2 SV=1	hypothetical protein SERLA73DRAFT_174596 [Serpula lacrymans var. lacrymans S7.3]
WCO006116.1	scaffold38	+	272,824 -272,881	ATP-citrate synthase OS=Ovis aries GN=ACLY PE=2 SV=1	hypothetical protein SERLADRAFT_444927 [Serpula lacrymans var. lacrymans S7.9]
WCO006119.2	scaffold39	-	12,564 -12,616	Cytochrome P450 3A12 OS=Canis familiaris GN=CYP3A12 PE=2 SV=1	cytochrome P450 [Postia placenta]
WCO006122.1	scaffold39	+	36,152 -36,214	Cytochrome P450 3A9 OS=Rattus norvegicus GN=Cyp3a9 PE=2 SV=2	cytochrome P450 [Postia placenta]
WCO006123.1	scaffold39	+	40,533 -40,585	Putative cytochrome P450 CYP13A10 OS=Caenorhabditis elegans GN=cyp-13A10 PE=2 SV=3	cytochrome P450 [Postia placenta]
WCO006124.1	scaffold39	+	54,001 -54,055	Sphingosine-1-phosphate lyase OS=Saccharomyces cerevisiae (strain ATCC 204508 / S288c) GN=DPL1 PE=1 SV=1	hypothetical protein SERLA73DRAFT_89122 [Serpula lacrymans var. lacrymans S7.3]
WCO006125.1	scaffold39	+	55,920 -55,977	Uncharacterized protein yrkC OS=Bacillus subtilis GN=yrkC PE=4 SV=1	hypothetical protein [Cryptococcus neoformans var. neoformans JEC21]
WCO006125.1	scaffold39	+	56,017 -56,072	Uncharacterized protein yrkC OS=Bacillus subtilis GN=yrkC PE=4 SV=1	hypothetical protein [Cryptococcus neoformans var. neoformans JEC21]
WCO006138.2	scaffold39	+	124,787 -124,846	Taurochenodeoxycholic 6 alpha-hydroxylase OS=Sus scrofa GN=CYP4A21 PE=1 SV=1	cytochrome P450 [Postia placenta]
WCO006146.1	scaffold39	-	152,155 -152,209	Metacaspase-1 OS=Ajellomyces capsulata (strain NAm1 / WU24) GN=MCA1 PE=3 SV=1	hypothetical protein SCHCODRAFT_67867 [Schizophyllum commune H4-8]
WCO006153.1	scaffold39	-	178,513 -178,577	#N/A	#N/A
WCO006207.1	scaffold4	-	89,117 -89,181	#N/A	hypothetical protein SCHCODRAFT_103113 [Schizophyllum commune H4-8]
WCO006207.1	scaffold4	-	89,382 -89,443	#N/A	hypothetical protein SCHCODRAFT_103113 [Schizophyllum commune H4-8]
WCO006207.1	scaffold4	-	89,585 -89,637	#N/A	hypothetical protein SCHCODRAFT_103113 [Schizophyllum commune H4-8]
WCO006207.1	scaffold4	-	89,698 -89,753	#N/A	hypothetical protein SCHCODRAFT_103113 [Schizophyllum commune H4-8]
WCO006209.1	scaffold4	-	106,195 -106,256	O-methylsterigmatocystin oxidoreductase OS=Aspergillus flavus (strain ATCC 200026 / FGSC A1120 / NRRL 3357 / JCM 12722 / SRRC 167) GN=ordA PE=2 SV=1	putative monooxygenase [Serpula lacrymans var. lacrymans S7.9]
WCO006209.1	scaffold4	-	106,447 -106,508	O-methylsterigmatocystin oxidoreductase OS=Aspergillus flavus (strain ATCC 200026 / FGSC A1120 / NRRL 3357 / JCM 12722 / SRRC 167) GN=ordA PE=2 SV=1	putative monooxygenase [Serpula lacrymans var. lacrymans S7.9]
WCO006216.2	scaffold4	-	197,885 -197,957	#N/A	hypothetical protein SERLA73DRAFT_105393 [Serpula lacrymans var. lacrymans S7.3]
WCO006216.2	scaffold4	-	198,035 -198,126	#N/A	hypothetical protein SERLA73DRAFT_105393 [Serpula lacrymans var. lacrymans S7.3]
WCO006218.2	scaffold4	-	207,069 -207,121	Phospholipid:diacylglycerol acyltransferase OS=Schizosaccharomyces pombe (strain ATCC 38366 / 972) GN=plh1 PE=1 SV=1	hypothetical protein SCHCODRAFT_77705 [Schizophyllum commune H4-8]
WCO006218.2	scaffold4	-	207,842 -208,170	Phospholipid:diacylglycerol acyltransferase OS=Schizosaccharomyces pombe (strain ATCC 38366 / 972) GN=plh1 PE=1 SV=1	hypothetical protein SCHCODRAFT_77705 [Schizophyllum commune H4-8]
WCO006218.2	scaffold4	-	208,414 -208,478	Phospholipid:diacylglycerol acyltransferase OS=Schizosaccharomyces pombe (strain ATCC 38366 / 972) GN=plh1 PE=1 SV=1	hypothetical protein SCHCODRAFT_77705 [Schizophyllum commune H4-8]
WCO006218.2	scaffold4	-	208,784 -208,907	Phospholipid:diacylglycerol acyltransferase OS=Schizosaccharomyces pombe (strain ATCC 38366 / 972) GN=plh1 PE=1 SV=1	hypothetical protein SCHCODRAFT_77705 [Schizophyllum commune H4-8]
WCO006220.1	scaffold4	+	216,560 -216,622	Transmembrane protein 184 homolog DDB_G0284525 OS=Dictyostelium discoideum GN=tmem184A PE=3 SV=1	hypothetical protein CC1G_02005 [Coprinopsis cinerea okayama7#130]
WCO006222.1	scaffold4	+	300,680 -300,734	Probable electron transfer flavoprotein-ubiquinone oxidoreductase, mitochondrial OS=Schizosaccharomyces pombe (strain ATCC 38366 / 972) GN=SPAC20G8.04c PE=2 SV=1	hypothetical protein SERLA73DRAFT_71953 [Serpula lacrymans var. lacrymans S7.3]
WCO006253.1	scaffold4	+	452,047 -452,109	#N/A	#N/A
WCO006254.2	scaffold4	+	458,168 -458,222	Cutinase transcription factor 1 beta OS=Fusarium solani subsp. pisi GN=CTF1-BETA PE=2 SV=1	hypothetical protein SERLA73DRAFT_65877 [Serpula lacrymans var. lacrymans S7.3]
WCO006255.1	scaffold4	+	460,507 -460,601	Rhamnolipids biosynthesis 3-oxoacyl-[acyl-carrier-protein] reductase OS=Pseudomonas aeruginosa GN=rhlG PE=1 SV=1	hypothetical protein SERLA73DRAFT_186160 [Serpula lacrymans var. lacrymans S7.3]
WCO006257.1	scaffold4	+	464,651 -464,715	ZZ-type zinc finger-containing protein 3 OS=Homo sapiens GN=ZZZ3 PE=1 SV=1	hypothetical protein SERLA73DRAFT_72210 [Serpula lacrymans var. lacrymans S7.3]
WCO006258.1	scaffold4	+	465,386 -465,444	#N/A	hypothetical protein CC1G_07527 [Coprinopsis cinerea okayama7#130]
WCO006260.2	scaffold4	+	470,979 -471,032	ATP-dependent RNA helicase dbp4 OS=Emericella nidulans GN=dbp4 PE=3 SV=1	hypothetical protein SERLA73DRAFT_186962 [Serpula lacrymans var. lacrymans S7.3]
WCO006261.1	scaffold4	-	474,457 -474,510	Topoisomerase 1-associated factor 1 OS=Cryptococcus neoformans GN=TOF1 PE=3 SV=2	hypothetical protein SERLADRAFT_436724 [Serpula lacrymans var. lacrymans S7.9]
WCO006261.1	scaffold4	-	474,835 -474,892	Topoisomerase 1-associated factor 1 OS=Cryptococcus neoformans GN=TOF1 PE=3 SV=2	hypothetical protein SERLADRAFT_436724 [Serpula lacrymans var. lacrymans S7.9]
WCO006266.1	scaffold4	+	502,961 -503,017	#N/A	#N/A
WCO006271.1	scaffold4	-	514,588 -514,648	#N/A	hypothetical protein SERLA73DRAFT_179271 [Serpula lacrymans var. lacrymans S7.3]
WCO006277.1	scaffold4	-	529,158 -529,219	UPF0327 protein C1orf151 OS=Homo sapiens GN=C1orf151 PE=1 SV=1	hypothetical protein SERLA73DRAFT_134428 [Serpula lacrymans var. lacrymans S7.3]
WCO006278.1	scaffold4	+	532,270 -532,321	DNA repair and recombination protein pif1, mitochondrial OS=Schizosaccharomyces pombe (strain ATCC 38366 / 972) GN=pif1 PE=1 SV=1	hypothetical protein CNBC4370 [Cryptococcus neoformans var. neoformans B-3501A]
WCO006282.1	scaffold4	+	546,338 -546,396	Peroxisomal biogenesis factor 3 OS=Yarrowia lipolytica (strain CLIB 122 / E 150) GN=PEX3 PE=3 SV=1	hypothetical protein SCHCODRAFT_235615 [Schizophyllum commune H4-8]
WCO006284.1	scaffold4	+	552,919 -552,971	Regulator of drug sensitivity 2 OS=Saccharomyces cerevisiae (strain ATCC 204508 / S288c) GN=RDS2 PE=1 SV=2	hypothetical protein CC1G_09476 [Coprinopsis cinerea okayama7#130]
WCO006294.1	scaffold4	-	590,464 -590,520	#N/A	#N/A
WCO006294.1	scaffold4	-	590,903 -590,963	#N/A	#N/A
WCO006304.1	scaffold4	+	651,545 -651,703	#N/A	hypothetical protein SERLA73DRAFT_44695 [Serpula lacrymans var. lacrymans S7.3]
WCO006307.1	scaffold4	-	659,438 -659,490	Interferon-inducible GTPase 1 OS=Mus musculus GN=Iigp1 PE=1 SV=2	interferon-inducible GTPase [Grosmannia clavigera kw1407]
WCO006319.1	scaffold4	+	739,064 -739,118	Probable pre-mRNA-splicing factor ATP-dependent RNA helicase prp43 OS=Schizosaccharomyces pombe (strain ATCC 38366 / 972) GN=prp43 PE=2 SV=1	hypothetical protein SERLA73DRAFT_80222 [Serpula lacrymans var. lacrymans S7.3]
WCO006320.1	scaffold4	-	744,963 -745,063	Probable pre-mRNA-splicing factor ATP-dependent RNA helicase prp43 OS=Schizosaccharomyces pombe (strain ATCC 38366 / 972) GN=prp43 PE=2 SV=1	hypothetical protein SERLA73DRAFT_80222 [Serpula lacrymans var. lacrymans S7.3]
WCO006325.1	scaffold4	+	757,453 -757,504	Lysine-specific demethylase 4C OS=Homo sapiens GN=KDM4C PE=1 SV=2	hypothetical protein SERLA73DRAFT_110741 [Serpula lacrymans var. lacrymans S7.3]
WCO006340.1	scaffold4	+	864,218 -864,269	Magnesium transport protein CorA OS=Thermotoga maritima GN=corA PE=1 SV=1	hypothetical protein SERLADRAFT_358756 [Serpula lacrymans var. lacrymans S7.9]
WCO006340.1	scaffold4	+	865,054 -865,117	Magnesium transport protein CorA OS=Thermotoga maritima GN=corA PE=1 SV=1	hypothetical protein SERLADRAFT_358756 [Serpula lacrymans var. lacrymans S7.9]
WCO006341.1	scaffold4	-	868,969 -869,032	#N/A	hypothetical protein CC1G_14825 [Coprinopsis cinerea okayama7#130]
WCO006351.1	scaffold4	-	906,325 -906,377	Carnitine O-acetyltransferase, mitochondrial OS=Candida tropicalis GN=CAT2 PE=3 SV=1	hypothetical protein SERLA73DRAFT_184805 [Serpula lacrymans var. lacrymans S7.3]
WCO006351.1	scaffold4	-	906,688 -907,046	Carnitine O-acetyltransferase, mitochondrial OS=Candida tropicalis GN=CAT2 PE=3 SV=1	hypothetical protein SERLA73DRAFT_184805 [Serpula lacrymans var. lacrymans S7.3]
WCO006354.1	scaffold4	+	914,091 -914,146	#N/A	hypothetical protein NCU08017 [Neurospora crassa OR74A]
WCO006357.1	scaffold4	-	919,276 -919,333	DNA cross-link repair protein pso2/snm1 OS=Schizosaccharomyces pombe (strain ATCC 38366 / 972) GN=pso2 PE=2 SV=3	hypothetical protein SCHCODRAFT_53758 [Schizophyllum commune H4-8]
WCO006365.3	scaffold4	+	986,433 -986,506	O-methylsterigmatocystin oxidoreductase OS=Aspergillus flavus (strain ATCC 200026 / FGSC A1120 / NRRL 3357 / JCM 12722 / SRRC 167) GN=ordA PE=2 SV=1	cytochrome P450 [Postia placenta]
WCO006369.1	scaffold4	-	1,000,176 -1,000,228	Ribose-5-phosphate isomerase OS=Cryptococcus neoformans GN=RKI1 PE=3 SV=1	hypothetical protein SERLA73DRAFT_144122 [Serpula lacrymans var. lacrymans S7.3]
WCO006370.1	scaffold4	-	1,002,477 -1,002,539	#N/A	hypothetical protein CC1G_13079 [Coprinopsis cinerea okayama7#130]
WCO006384.1	scaffold4	+	1,035,260 -1,035,343	Mitochondrial dicarboxylate transporter OS=Candida glabrata (strain ATCC 2001 / CBS 138 / JCM 3761 / NBRC 0622 / NRRL Y-65) GN=DIC1 PE=3 SV=1	dicarboxylic acid transporter [Coprinopsis cinerea okayama7#130]
WCO006384.1	scaffold4	+	1,035,378 -1,035,458	Mitochondrial dicarboxylate transporter OS=Candida glabrata (strain ATCC 2001 / CBS 138 / JCM 3761 / NBRC 0622 / NRRL Y-65) GN=DIC1 PE=3 SV=1	dicarboxylic acid transporter [Coprinopsis cinerea okayama7#130]
WCO006384.1	scaffold4	+	1,035,653 -1,035,707	Mitochondrial dicarboxylate transporter OS=Candida glabrata (strain ATCC 2001 / CBS 138 / JCM 3761 / NBRC 0622 / NRRL Y-65) GN=DIC1 PE=3 SV=1	dicarboxylic acid transporter [Coprinopsis cinerea okayama7#130]
WCO006384.1	scaffold4	+	1,035,753 -1,035,804	Mitochondrial dicarboxylate transporter OS=Candida glabrata (strain ATCC 2001 / CBS 138 / JCM 3761 / NBRC 0622 / NRRL Y-65) GN=DIC1 PE=3 SV=1	dicarboxylic acid transporter [Coprinopsis cinerea okayama7#130]
WCO006387.1	scaffold4	-	1,047,786 -1,047,838	Probable bifunctional P-450/NADPH-P450 reductase 2 OS=Bacillus subtilis GN=cypE PE=2 SV=1	cytochrome P450 [Postia placenta]
WCO006387.1	scaffold4	-	1,047,959 -1,048,017	Probable bifunctional P-450/NADPH-P450 reductase 2 OS=Bacillus subtilis GN=cypE PE=2 SV=1	cytochrome P450 [Postia placenta]
WCO006393.1	scaffold4	+	1,088,336 -1,088,397	Pumilio homology domain family member 6 OS=Schizosaccharomyces pombe (strain ATCC 38366 / 972) GN=puf6 PE=1 SV=1	hypothetical protein SERLA73DRAFT_161315 [Serpula lacrymans var. lacrymans S7.3]
WCO006397.1	scaffold4	-	1,106,142 -1,106,213	UPF0644 protein PB2B4.06 OS=Schizosaccharomyces pombe (strain ATCC 38366 / 972) GN=SPAPB2B4.06 PE=2 SV=2	hypothetical protein SERLA73DRAFT_188830 [Serpula lacrymans var. lacrymans S7.3]
WCO006404.1	scaffold4	+	1,124,663 -1,124,726	#N/A	#N/A
WCO006404.1	scaffold4	+	1,124,884 -1,124,983	#N/A	#N/A
WCO006409.1	scaffold4	-	1,141,572 -1,141,635	Probable alpha-fucosidase A OS=Aspergillus niger (strain CBS 513.88 / FGSC A1513) GN=afcA PE=3 SV=1	glycoside hydrolase family 95 protein [Serpula lacrymans var. lacrymans S7.3]
[truncated: 1,324 more rows]

## Sheet: C-Alternative 5' splice site
Table S20 Alternative splice events in W. cocos sclerotium (C-Alternative 5' splice site)
Gene	Chromosome	Strand	Constitutive exon	5' exon	Alternative 5' exon	Annotation (SwissProt)	Annotation (Nr)
WCO000037.1	scaffold1	+	179,990 -180,048	179,485 -179,937	179,485 -179,932	Uncharacterized oxidoreductase C162.03 OS=Schizosaccharomyces pombe (strain ATCC 38366 / 972) GN=SPCC162.03 PE=2 SV=1	hypothetical protein SERLA73DRAFT_125910 [Serpula lacrymans var. lacrymans S7.3]
WCO000070.1	scaffold1	+	317,902 -318,129	317,622 -317,849	317,622 -317,643	Polyubiquitin 10 OS=Arabidopsis thaliana GN=UBQ10 PE=1 SV=2	ATP-dependent protein binding protein [Cryptococcus neoformans var. neoformans JEC21]
WCO000082.1	scaffold1	-	357,666 -357,861	357,921 -358,340	357,914 -358,340	Regulator of nonsense transcripts 2 OS=Homo sapiens GN=UPF2 PE=1 SV=1	hypothetical protein SERLA73DRAFT_88877 [Serpula lacrymans var. lacrymans S7.3]
WCO000090.1	scaffold1	+	387,069 -387,240	386,846 -387,008	386,846 -387,012	Haloacid dehalogenase-like hydrolase domain-containing protein 3 OS=Bos taurus GN=HDHD3 PE=2 SV=1	hypothetical protein SERLADRAFT_369015 [Serpula lacrymans var. lacrymans S7.9]
WCO000099.1	scaffold1	-	409,180 -409,281	409,339 -409,350	409,335 -409,350	Nicotinamide riboside kinase OS=Saccharomyces cerevisiae (strain ATCC 204508 / S288c) GN=NRK1 PE=1 SV=1	hypothetical protein SERLA73DRAFT_179670 [Serpula lacrymans var. lacrymans S7.3]
WCO000100.1	scaffold1	+	411,196 -411,285	411,038 -411,136	411,038 -411,132	Mannose-1-phosphate guanylyltransferase rfbM OS=Salmonella typhimurium GN=rfbM PE=1 SV=1	hypothetical protein SERLA73DRAFT_179689 [Serpula lacrymans var. lacrymans S7.3]
WCO000103.1	scaffold1	+	436,435 -436,563	436,301 -436,367	436,301 -436,348	Uncharacterized oxidoreductase C2F3.05c OS=Schizosaccharomyces pombe (strain ATCC 38366 / 972) GN=SPAC2F3.05c PE=2 SV=1	hypothetical protein SERLA73DRAFT_52555 [Serpula lacrymans var. lacrymans S7.3]
WCO000103.1	scaffold1	+	436,729 -436,885	436,620 -436,669	436,620 -436,674	Uncharacterized oxidoreductase C2F3.05c OS=Schizosaccharomyces pombe (strain ATCC 38366 / 972) GN=SPAC2F3.05c PE=2 SV=1	hypothetical protein SERLA73DRAFT_52555 [Serpula lacrymans var. lacrymans S7.3]
WCO000106.3	scaffold1	+	450,671 -450,846	450,300 -450,607	450,300 -450,602	Conserved oligomeric Golgi complex subunit 5 OS=Mus musculus GN=Cog5 PE=2 SV=2	hypothetical protein SERLA73DRAFT_106606 [Serpula lacrymans var. lacrymans S7.3]
WCO000118.1	scaffold1	-	514,044 -514,184	514,271 -514,348	514,251 -514,348	UBX domain-containing protein 1 OS=Danio rerio GN=ubxn1 PE=2 SV=1	hypothetical protein SERLA73DRAFT_185304 [Serpula lacrymans var. lacrymans S7.3]
WCO000132.1	scaffold1	-	587,260 -588,243	588,306 -588,475	588,311 -588,475	Reticulocyte-binding protein 2 homolog a OS=Plasmodium falciparum (isolate 3D7) GN=PF13_0198 PE=3 SV=1	hypothetical protein SERLA73DRAFT_186587 [Serpula lacrymans var. lacrymans S7.3]
WCO000157.1	scaffold1	+	678,681 -678,742	678,568 -678,627	678,568 -678,623	#N/A	hypothetical protein SERLA73DRAFT_187185 [Serpula lacrymans var. lacrymans S7.3]
WCO000178.1	scaffold1	+	729,907 -730,382	729,655 -729,847	729,655 -729,841	Regulator of nonsense transcripts 1 homolog OS=Neurospora crassa GN=2E4.130 PE=3 SV=1	ATP dependent helicase [Coprinopsis cinerea okayama7#130]
WCO000181.1	scaffold1	+	740,375 -740,608	740,078 -740,315	740,078 -740,319	AP-2 complex subunit mu OS=Dictyostelium discoideum GN=apm2 PE=2 SV=2	hypothetical protein SERLA73DRAFT_186833 [Serpula lacrymans var. lacrymans S7.3]
WCO000194.1	scaffold1	-	797,390 -797,631	797,689 -799,215	797,684 -799,215	Zinc finger protein with KRAB and SCAN domains 3 OS=Homo sapiens GN=ZKSCAN3 PE=1 SV=2	zinc finger and SCAN domain-containing protein 5 [Coprinopsis cinerea okayama7#130]
WCO000202.1	scaffold1	+	817,003 -817,136	816,782 -816,937	816,782 -816,933	Peptide-N4-(N-acetyl-beta-glucosaminyl)asparagine amidase A OS=Prunus dulcis PE=1 SV=2	hypothetical protein SERLADRAFT_443896 [Serpula lacrymans var. lacrymans S7.9]
WCO000218.1	scaffold1	+	870,622 -870,780	870,268 -870,360	870,268 -870,512	Probable aconitate hydratase 2 OS=Schizosaccharomyces pombe (strain ATCC 38366 / 972) GN=SPBP4H10.15 PE=2 SV=2	hypothetical protein SERLA73DRAFT_111092 [Serpula lacrymans var. lacrymans S7.3]
WCO000218.1	scaffold1	+	870,622 -870,780	870,268 -870,360	870,268 -870,364	Probable aconitate hydratase 2 OS=Schizosaccharomyces pombe (strain ATCC 38366 / 972) GN=SPBP4H10.15 PE=2 SV=2	hypothetical protein SERLA73DRAFT_111092 [Serpula lacrymans var. lacrymans S7.3]
WCO000218.1	scaffold1	+	870,840 -870,893	870,622 -870,780	870,622 -870,782	Probable aconitate hydratase 2 OS=Schizosaccharomyces pombe (strain ATCC 38366 / 972) GN=SPBP4H10.15 PE=2 SV=2	hypothetical protein SERLA73DRAFT_111092 [Serpula lacrymans var. lacrymans S7.3]
WCO000236.2	scaffold1	-	948,735 -948,948	949,007 -949,095	949,012 -949,095	1-aminocyclopropane-1-carboxylate oxidase OS=Dictyostelium mucoroides GN=aco PE=3 SV=1	hypothetical protein SERLA73DRAFT_174536 [Serpula lacrymans var. lacrymans S7.3]
WCO000248.1	scaffold1	+	1,052,238 -1,052,381	1,051,852 -1,052,166	1,051,852 -1,052,136	Transaldolase OS=Schizosaccharomyces pombe (strain ATCC 38366 / 972) GN=tal1 PE=1 SV=2	hypothetical protein SERLA73DRAFT_144458 [Serpula lacrymans var. lacrymans S7.3]
WCO000266.1	scaffold1	-	1,131,894 -1,131,947	1,133,072 -1,133,520	1,132,969 -1,133,520	#N/A	hypothetical protein SERLA73DRAFT_188111 [Serpula lacrymans var. lacrymans S7.3]
WCO000269.1	scaffold1	-	1,140,269 -1,140,526	1,140,590 -1,140,638	1,140,595 -1,140,638	#N/A	hypothetical protein SCHCODRAFT_112937 [Schizophyllum commune H4-8]
WCO000269.1	scaffold1	-	1,140,590 -1,140,638	1,140,700 -1,140,922	1,140,702 -1,140,922	#N/A	hypothetical protein SCHCODRAFT_112937 [Schizophyllum commune H4-8]
WCO000290.1	scaffold1	+	1,212,157 -1,212,272	1,211,942 -1,212,090	1,211,942 -1,212,067	O-methylsterigmatocystin oxidoreductase OS=Aspergillus flavus (strain ATCC 200026 / FGSC A1120 / NRRL 3357 / JCM 12722 / SRRC 167) GN=ordA PE=2 SV=1	cytochrome P450 [Postia placenta]
WCO000290.1	scaffold1	+	1,212,956 -1,213,081	1,212,821 -1,212,902	1,212,821 -1,212,856	O-methylsterigmatocystin oxidoreductase OS=Aspergillus flavus (strain ATCC 200026 / FGSC A1120 / NRRL 3357 / JCM 12722 / SRRC 167) GN=ordA PE=2 SV=1	cytochrome P450 [Postia placenta]
WCO000296.1	scaffold1	+	1,236,047 -1,236,339	1,235,910 -1,235,994	1,235,910 -1,235,991	Coupling of ubiquitin conjugation to ER degradation protein 1 OS=Debaryomyces hansenii (strain ATCC 36239 / CBS 767 / JCM 1990 / NBRC 0083 / IGC 2968) GN=CUE1 PE=3 SV=1	hypothetical protein SERLA73DRAFT_77790 [Serpula lacrymans var. lacrymans S7.3]
WCO000297.1	scaffold1	-	1,237,102 -1,237,190	1,237,244 -1,238,143	1,237,263 -1,238,143	Probable prenylcysteine oxidase OS=Arabidopsis thaliana GN=At5g63910 PE=2 SV=1	hypothetical protein SERLA73DRAFT_165743 [Serpula lacrymans var. lacrymans S7.3]
WCO000315.1	scaffold1	-	1,339,232 -1,339,388	1,339,448 -1,339,497	1,339,452 -1,339,497	Probable reductase OS=Leishmania major GN=P100/11E PE=2 SV=2	hypothetical protein SCHCODRAFT_58623 [Schizophyllum commune H4-8]
WCO000323.1	scaffold1	-	1,367,293 -1,367,425	1,367,513 -1,367,715	1,367,543 -1,367,715	Succinate dehydrogenase [ubiquinone] cytochrome b small subunit, mitochondrial OS=Schizosaccharomyces pombe (strain ATCC 38366 / 972) GN=sdh4 PE=2 SV=1	SDHD, membrane anchor subunit of succinate dehydrogenase [Serpula lacrymans var. lacrymans S7.3]
WCO000358.1	scaffold1	-	1,557,449 -1,557,518	1,557,572 -1,557,659	1,557,583 -1,557,659	Probable beta-galactosidase C OS=Aspergillus niger (strain CBS 513.88 / FGSC A1513) GN=lacC PE=3 SV=1	glycoside hydrolase family 35 protein [Serpula lacrymans var. lacrymans S7.3]
WCO000379.1	scaffold1	-	1,640,134 -1,640,279	1,640,334 -1,640,533	1,640,338 -1,640,533	Putative amino acid permease C1685.07c OS=Schizosaccharomyces pombe (strain ATCC 38366 / 972) GN=SPBC1685.07c PE=2 SV=1	hypothetical protein SCHCODRAFT_234263 [Schizophyllum commune H4-8]
WCO000402.3	scaffold1	-	1,778,218 -1,778,344	1,778,397 -1,778,472	1,778,401 -1,778,472	Protein dopey OS=Emericella nidulans GN=dop1 PE=1 SV=1	hypothetical protein SERLADRAFT_432797 [Serpula lacrymans var. lacrymans S7.9]
WCO000418.1	scaffold1	+	1,862,957 -1,863,175	1,862,317 -1,862,508	1,862,317 -1,862,770	37S ribosomal protein S35, mitochondrial OS=Schizosaccharomyces pombe (strain ATCC 38366 / 972) GN=bot1 PE=2 SV=1	hypothetical protein SERLA73DRAFT_146090 [Serpula lacrymans var. lacrymans S7.3]
WCO000423.1	scaffold1	-	1,878,354 -1,878,433	1,878,487 -1,878,692	1,878,524 -1,878,692	#N/A	hypothetical protein SERLA73DRAFT_173993 [Serpula lacrymans var. lacrymans S7.3]
[truncated: 815 more rows]

## Sheet: D-Alternative 3' splice site
Table S20 Alternative splice events in W. cocos sclerotium (D-Alternative 3' splice site)
[truncated: 1,667 more rows]
