# Supplementary material for: The Wolfiporia cocos Genome and Transcriptome Shed Light on the Formation of Its Edible and Medicinal Sclerotium
Source: Genomics Proteomics Bioinformatics. 2020 Dec 24;18(4):455–67. doi: 10.1016/j.gpb.2019.01.007 (PMC8242266; doi:10.1016/j.gpb.2019.01.007)
Supplement: Supplementary data 28 [file mmc28.xlsx]

## Sheet:  A-mycelium
Table S21 Novel transcript units in W. cocos mycelium and sclerotium ( A-mycelium)
Novel TU ID	Chromosome	Start	End	Length (bp)	Reads Number per bp	Exon Number	Exons coordinates
TU1	scaffold1	34538	36076	1335	68.23	5	34538-35319 35369-35595 35647-35760 35812-35919 35973-36076
TU2	scaffold1	38283	38803	412	2.32	4	38283-38372 38387-38492 38538-38663 38714-38803
TU3	scaffold1	40419	41289	699	36.01	2	40419-40679 40852-41289
TU4	scaffold1	43144	44568	1311	124.07	6	43144-43447 43523-43776 43777-44177 44196-44342 44355-44469 44479-44568
TU5	scaffold1	55620	56769	1048	407.08	5	55620-55722 55724-55910 56012-56056 56057-56342 56343-56769
TU6	scaffold1	76225	76551	327	4.43	1	76225-76551
TU7	scaffold1	76762	77504	599	15.2	4	76762-76858 76888-77117 77171-77271 77334-77504
TU8	scaffold1	78017	78908	858	13.17	3	78017-78200 78215-78747 78768-78908
TU9	scaffold1	80105	80689	475	3.16	5	80105-80194 80210-80307 80316-80422 80484-80573 80600-80689
TU10	scaffold1	81314	82225	760	5.11	3	81314-81405 81420-81716 81855-82225
TU11	scaffold1	97259	98711	1353	5.97	6	97259-97370 97372-97968 97970-98155 98179-98297 98320-98473 98527-98711
TU12	scaffold1	108131	108497	367	7.91	1	108131-108497
TU13	scaffold1	109375	110120	575	6.47	3	109375-109443 109559-109729 109786-110120
TU14	scaffold1	110233	110670	428	4.15	2	110233-110441 110452-110670
TU15	scaffold1	119337	120145	809	23.34	1	119337-120145
TU16	scaffold1	120465	121369	869	19.83	2	120465-121257 121294-121369
TU17	scaffold1	121776	123786	1999	28.73	2	121776-123602 123615-123786
TU18	scaffold1	123803	124138	336	101.4	1	123803-124138
TU19	scaffold1	132388	132824	388	3.41	4	132388-132477 132491-132581 132610-132722 132731-132824
TU20	scaffold1	134628	137849	3135	48.83	5	134628-135685 135735-136322 136329-136470 136498-137419 137425-137849
TU21	scaffold1	185390	186010	485	6.92	2	185390-185594 185731-186010
TU22	scaffold1	221012	222814	1667	93.66	4	221012-221115 221200-222329 222382-222456 222457-222814
TU23	scaffold1	230229	232495	2210	34.3	3	230229-230833 230887-231009 231014-232495
TU24	scaffold1	232775	233284	510	23.1	1	232775-233284
TU25	scaffold1	233359	234258	571	11.68	4	233359-233613 233772-233823 233852-234054 234198-234258
TU26	scaffold1	235306	236355	814	22.62	5	235306-235372 235487-235761 235820-235951 236009-236250 236258-236355
TU27	scaffold1	237903	239114	1046	12.55	4	237903-238187 238193-238248 238344-238981 239048-239114
TU28	scaffold1	239164	241153	1696	12.78	6	239164-239418 239474-239645 239700-239799 239868-240041 240104-240193 240249-241153
TU29	scaffold1	241341	243061	1451	10.27	5	241341-241756 241816-241870 241920-242477 242568-242690 242763-243061
TU30	scaffold1	247226	247559	317	4.14	2	247226-247452 247470-247559
TU31	scaffold1	249608	250068	379	3.46	4	249608-249697 249716-249832 249857-249965 250006-250068
TU32	scaffold1	250492	252654	1547	550.51	5	250492-251187 251188-251282 251333-251540 251589-251736 252255-252654
TU33	scaffold1	288201	288567	367	5.08	1	288201-288567
TU34	scaffold1	288897	290549	1297	1147.64	6	288897-289080 289121-289524 289582-289960 289987-290136 290309-290398 290460-290549
TU35	scaffold1	290740	291145	347	6.42	3	290740-290830 290840-290913 290964-291145
TU36	scaffold1	311475	311968	452	13.23	3	311475-311706 311730-311859 311879-311968
TU37	scaffold1	326077	326797	658	18.15	2	326077-326525 326589-326797
TU38	scaffold1	338365	338730	357	7.67	2	338365-338604 338614-338730
TU39	scaffold1	347296	348089	773	4.34	2	347296-347597 347619-348089
TU40	scaffold1	378603	378961	359	5.29	1	378603-378961
TU41	scaffold1	379361	380204	772	6.62	3	379361-379836 379881-380112 380141-380204
TU42	scaffold1	410051	410712	581	4.45	3	410051-410412 410458-410588 410625-410712
TU43	scaffold1	413954	414470	439	13.75	3	413954-414147 414212-414377 414392-414470
TU44	scaffold1	428859	429317	459	4.31	1	428859-429317
TU45	scaffold1	429404	430084	681	8.07	1	429404-430084
TU46	scaffold1	437508	438957	1261	140.13	5	437508-437851 437970-438120 438172-438217 438234-438842 438847-438957
TU47	scaffold1	439035	439724	659	57.96	2	439035-439474 439506-439724
TU48	scaffold1	448539	449261	554	3.43	5	448539-448634 448686-448754 448790-448879 448892-449070 449142-449261
TU49	scaffold1	455177	455858	528	37.4	4	455177-455255 455313-455509 455557-455713 455764-455858
TU50	scaffold1	461794	462566	711	5.58	5	461794-462115 462123-462218 462240-462356 462360-462490 462522-462566
TU51	scaffold1	462709	465512	2603	67.85	4	462709-462995 463058-463333 463416-463752 463810-465512
TU52	scaffold1	465570	466840	1160	23.16	3	465570-465616 465665-466258 466322-466840
TU53	scaffold1	466948	467282	335	20.44	1	466948-467282
TU54	scaffold1	467380	468986	1446	49.68	6	467380-467873 467882-467982 468037-468187 468193-468344 468393-468606 468653-468986
TU55	scaffold1	523384	523781	347	3.03	3	523384-523476 523496-523659 523692-523781
TU56	scaffold1	532551	533062	512	5.28	1	532551-533062
TU57	scaffold1	533139	536734	3449	535.23	4	533139-535007 535107-535376 535425-535941 535942-536734
TU58	scaffold1	536872	539177	1870	23.11	10	536872-537017 537040-537195 537234-537447 537508-537635 537689-537895 537948-538109 538113-538265 538348-538540 538598-538727 538797-539177
TU59	scaffold1	550650	551174	525	6.22	1	550650-551174
TU60	scaffold1	590462	591118	605	18.6	2	590462-590860 590913-591118
TU61	scaffold1	591266	591853	408	8.65	4	591266-591370 591432-591544 591606-591696 591755-591853
TU62	scaffold1	627369	630849	3114	91.2	10	627369-627733 627763-628168 628201-628337 628386-628765 628846-628981 628982-629217 629222-630058 630109-630232 630313-630714 630759-630849
TU63	scaffold1	630894	636420	5219	104.5	9	630894-630969 631027-631195 631204-633338 633376-633750 633799-633980 634014-634369 634390-636039 636092-636258 636312-636420
TU64	scaffold1	636700	637065	337	2.78	3	636700-636800 636810-636959 636980-637065
TU65	scaffold1	733584	733918	312	3.82	2	733584-733803 733827-733918
TU66	scaffold1	734140	734956	642	5.02	3	734140-734486 734556-734760 734867-734956
TU67	scaffold1	735069	735831	741	7.56	2	735069-735621 735644-735831
TU68	scaffold1	751197	751677	481	90.46	1	751197-751677
TU69	scaffold1	752099	752735	637	12.84	1	752099-752735
TU70	scaffold1	761296	761968	538	3.34	3	761296-761636 761727-761856 761902-761968
TU71	scaffold1	771281	771827	547	7.18	1	771281-771827
TU72	scaffold1	787785	788099	315	8.61	1	787785-788099
TU73	scaffold1	793417	794402	859	6.45	3	793417-793842 793899-794225 794297-794402
TU74	scaffold1	811059	811512	412	3.17	3	811059-811224 811242-811416 811442-811512
TU75	scaffold1	825549	826179	533	5.56	3	825549-825733 825826-825934 825941-826179
TU76	scaffold1	842998	843605	535	5.07	3	842998-843060 843122-843326 843339-843605
TU77	scaffold1	844192	844699	442	3.23	3	844192-844422 844468-844584 844606-844699
TU78	scaffold1	880162	880564	349	4.85	2	880162-880320 880375-880564
TU79	scaffold1	885899	886632	663	18.43	3	885899-886128 886185-886349 886365-886632
TU80	scaffold1	889256	891063	1569	15.12	7	889256-889461 889504-889714 889727-889950 890034-890426 890435-890775 890862-890954 890963-891063
TU81	scaffold1	893265	893846	476	2.94	3	893265-893354 893424-893734 893772-893846
TU82	scaffold1	898081	898694	552	4.88	3	898081-898208 898262-898379 898389-898694
TU83	scaffold1	902512	903194	606	12.46	3	902512-902858 902914-903023 903046-903194
TU84	scaffold1	920443	920862	375	3.23	2	920443-920532 920578-920862
TU85	scaffold1	922247	922660	398	12.7	2	922247-922338 922355-922660
TU86	scaffold1	927469	927778	310	6.69	1	927469-927778
TU87	scaffold1	952138	952878	721	8.29	3	952138-952585 952603-952720 952724-952878
TU88	scaffold1	954018	954618	601	11.03	1	954018-954618
TU89	scaffold1	954644	955262	619	667.94	1	954644-955262
TU90	scaffold1	956289	956661	373	63.64	1	956289-956661
TU91	scaffold1	959774	960335	419	2.48	4	959774-959970 959991-960068 960125-960214 960282-960335
TU92	scaffold1	960840	961366	527	5.42	1	960840-961366
TU93	scaffold1	961454	963095	1512	10.95	5	961454-961545 961557-961709 961777-961905 961911-962302 962350-963095
TU94	scaffold1	985837	986363	459	14.85	3	985837-985973 985991-986212 986264-986363
TU95	scaffold1	1047142	1047547	406	14.38	1	1047142-1047547
TU96	scaffold1	1050787	1051279	458	3.88	5	1050787-1050855 1050866-1050965 1050977-1051069 1051082-1051171 1051174-1051279
TU97	scaffold1	1054875	1055343	415	4.16	2	1054875-1055223 1055278-1055343
TU98	scaffold1	1055422	1056083	662	15.53	1	1055422-1056083
TU99	scaffold1	1142830	1143228	355	31.36	2	1142830-1142890 1142935-1143228
TU100	scaffold1	1153232	1153846	607	6.24	2	1153232-1153741 1153750-1153846
TU101	scaffold1	1155111	1155720	441	6.14	4	1155111-1155320 1155383-1155450 1155543-1155649 1155665-1155720
TU102	scaffold1	1155907	1156423	393	2.82	4	1155907-1156001 1156074-1156153 1156200-1156327 1156334-1156423
TU103	scaffold1	1231509	1231883	320	2.62	2	1231509-1231739 1231795-1231883
TU104	scaffold1	1247282	1248464	1133	298.23	2	1247282-1247706 1247757-1248464
TU105	scaffold1	1248565	1249906	1243	115.74	3	1248565-1249233 1249279-1249738 1249793-1249906
TU106	scaffold1	1282549	1283236	683	7.21	2	1282549-1283099 1283105-1283236
TU107	scaffold1	1284697	1285564	835	149.54	2	1284697-1284757 1284791-1285564
TU108	scaffold1	1307148	1307464	317	3.83	1	1307148-1307464
TU109	scaffold1	1312057	1312618	550	3.23	2	1312057-1312155 1312168-1312618
TU110	scaffold1	1312774	1314287	1194	8.24	6	1312774-1312823 1312842-1313545 1313610-1313729 1313798-1313888 1313948-1314046 1314158-1314287
TU111	scaffold1	1323626	1324128	481	9.95	2	1323626-1324016 1324039-1324128
TU112	scaffold1	1324754	1325285	465	2.63	4	1324754-1324952 1324961-1325050 1325083-1325172 1325200-1325285
TU113	scaffold1	1325304	1325695	376	4.35	2	1325304-1325388 1325405-1325695
TU114	scaffold1	1340987	1341471	361	4.61	3	1340987-1341078 1341093-1341290 1341401-1341471
TU115	scaffold1	1341502	1343047	1538	24.39	2	1341502-1342155 1342164-1343047
TU116	scaffold1	1354316	1357295	2739	924.47	6	1354316-1354380 1354459-1354566 1354665-1355717 1355781-1356830 1356833-1357041 1357042-1357295
TU117	scaffold1	1368663	1369181	460	3.68	3	1368663-1368969 1368979-1369072 1369123-1369181
TU118	scaffold1	1385440	1386197	758	14.54	1	1385440-1386197
TU119	scaffold1	1386293	1386937	645	6.92	1	1386293-1386937
TU120	scaffold1	1388133	1388503	306	45.35	2	1388133-1388386 1388452-1388503
TU121	scaffold1	1404623	1405301	679	7.87	1	1404623-1405301
TU122	scaffold1	1410662	1411166	339	3.3	3	1410662-1410804 1410908-1411025 1411089-1411166
TU123	scaffold1	1444288	1449791	476	6	4	1444288-1444377 1446231-1446276 1449437-1449686 1449702-1449791
TU124	scaffold1	1444626	1445012	363	16.2	2	1444626-1444694 1444719-1445012
TU125	scaffold1	1470909	1472456	1434	17.55	3	1470909-1471136 1471172-1471961 1472041-1472456
TU126	scaffold1	1476716	1477333	494	7.58	3	1476716-1476805 1476856-1477012 1477087-1477333
TU127	scaffold1	1487010	1487586	510	15.88	3	1487010-1487099 1487133-1487222 1487257-1487586
TU128	scaffold1	1530918	1531596	544	7.06	4	1530918-1531012 1531021-1531126 1531200-1531289 1531344-1531596
TU129	scaffold1	1534825	1538407	3424	33.37	6	1534825-1534926 1534933-1537309 1537363-1537472 1537520-1538110 1538164-1538258 1538259-1538407
TU130	scaffold1	1538691	1540124	1372	36.32	5	1538691-1539316 1539332-1539590 1539591-1539735 1539740-1539856 1539900-1540124
TU131	scaffold1	1540215	1540598	384	4.9	1	1540215-1540598
TU132	scaffold1	1586310	1587254	868	18.5	3	1586310-1586680 1586691-1587076 1587144-1587254
TU133	scaffold1	1596991	1598211	1001	7.69	6	1596991-1597183 1597235-1597291 1597305-1597547 1597582-1597735 1597783-1598050 1598126-1598211
TU134	scaffold1	1598466	1599312	622	3.81	5	1598466-1598674 1598728-1598817 1598839-1598980 1599001-1599100 1599232-1599312
TU135	scaffold1	1627062	1627402	309	2.43	2	1627062-1627135 1627168-1627402
TU136	scaffold1	1627508	1627891	358	3.48	3	1627508-1627597 1627600-1627777 1627802-1627891
TU137	scaffold1	1657277	1657789	468	7.05	3	1657277-1657344 1657386-1657484 1657489-1657789
TU138	scaffold1	1660972	1664795	3385	32.83	10	1660972-1661197 1661246-1661638 1661682-1662426 1662472-1662513 1662568-1662846 1662897-1662998 1663073-1663539 1663581-1663689 1663752-1664496 1664519-1664795
TU139	scaffold1	1664946	1666227	1134	6.24	5	1664946-1665038 1665088-1665554 1665610-1665699 1665737-1666109 1666117-1666227
TU140	scaffold1	1666348	1667509	1158	6.19	2	1666348-1667085 1667090-1667509
TU141	scaffold1	1668748	1669471	623	5.51	4	1668748-1668858 1668873-1669045 1669057-1669213 1669290-1669471
TU142	scaffold1	1670213	1671984	1746	13.09	2	1670213-1670830 1670857-1671984
TU143	scaffold1	1679264	1679908	645	547.67	1	1679264-1679908
TU144	scaffold1	1680480	1683450	2969	32.56	2	1680480-1683088 1683091-1683450
TU145	scaffold1	1705760	1706857	1074	9.87	3	1705760-1705849 1705873-1706006 1706008-1706857
TU146	scaffold1	1706996	1707551	556	4.74	1	1706996-1707551
TU147	scaffold1	1707723	1708134	403	3.2	2	1707723-1707789 1707799-1708134
TU148	scaffold1	1709472	1711755	2029	40.76	7	1709472-1709565 1709574-1709698 1709753-1710927 1710975-1711096 1711143-1711187 1711239-1711392 1711442-1711755
TU149	scaffold1	1731385	1731862	424	73.76	2	1731385-1731728 1731783-1731862
TU150	scaffold1	1732290	1732958	477	12.01	4	1732290-1732358 1732418-1732625 1732693-1732806 1732873-1732958
TU151	scaffold1	1745742	1748349	2322	12.06	6	1745742-1745948 1745983-1746072 1746076-1746757 1746759-1746982 1747031-1747337 1747538-1748349
TU152	scaffold1	1752513	1752997	463	6.98	2	1752513-1752880 1752903-1752997
TU153	scaffold1	1753300	1753690	345	4.6	2	1753300-1753414 1753461-1753690
TU154	scaffold1	1754114	1754816	635	3.32	4	1754114-1754202 1754217-1754306 1754358-1754448 1754452-1754816
TU155	scaffold1	1754974	1755324	348	3.7	2	1754974-1755063 1755067-1755324
TU156	scaffold1	1775184	1776388	1091	119.2	4	1775184-1775309 1775361-1775537 1775587-1776030 1776045-1776388
TU157	scaffold1	1783630	1785985	2178	51.9	5	1783630-1784387 1784451-1784723 1784772-1785521 1785555-1785861 1785896-1785985
TU158	scaffold1	1786098	1786905	808	654.78	2	1786098-1786219 1786220-1786905
TU159	scaffold1	1787038	1788051	960	141.51	2	1787038-1787464 1787519-1788051
TU160	scaffold1	1788158	1790959	2779	125.45	3	1788158-1789317 1789341-1790604 1790605-1790959
TU161	scaffold1	1791078	1791747	582	64.12	3	1791078-1791352 1791394-1791454 1791502-1791747
TU162	scaffold1	1791833	1792600	573	41.3	3	1791833-1791947 1792003-1792210 1792351-1792600
TU163	scaffold1	1792702	1793970	1145	31.77	4	1792702-1793269 1793310-1793456 1793476-1793591 1793657-1793970
TU164	scaffold1	1794031	1795399	1316	7279.19	2	1794031-1794210 1794264-1795399
TU165	scaffold1	1831525	1835248	3564	741.64	5	1831525-1831627 1831637-1833482 1833530-1834164 1834228-1834512 1834554-1835248
TU166	scaffold1	1855128	1856065	778	132.53	3	1855128-1855171 1855301-1855524 1855556-1856065
TU167	scaffold1	1876431	1877233	669	28.52	3	1876431-1876551 1876623-1876830 1876894-1877233
TU168	scaffold1	1891216	1892086	839	4.69	2	1891216-1891607 1891640-1892086
TU169	scaffold1	1938453	1938866	305	5.11	3	1938453-1938542 1938578-1938687 1938762-1938866
TU170	scaffold1	1944200	1946860	2477	165.78	7	1944200-1944657 1944680-1945162 1945214-1945731 1945732-1946023 1946038-1946453 1946506-1946617 1946663-1946860
TU171	scaffold1	1947295	1947649	355	4.03	1	1947295-1947649
TU172	scaffold1	1947652	1949200	1523	7.93	4	1947652-1947769 1947773-1948887 1948908-1949106 1949110-1949200
TU173	scaffold1	1959773	1963814	3821	377.13	8	1959773-1960016 1960071-1960143 1960148-1960897 1960954-1961114 1961123-1963117 1963165-1963379 1963380-1963455 1963508-1963814
TU174	scaffold1	1963927	1966103	1966	52.08	5	1963927-1964041 1964098-1964237 1964284-1964715 1964772-1964908 1964962-1966103
TU175	scaffold1	1968273	1969949	1606	96.92	2	1968273-1968581 1968653-1969949
TU176	scaffold1	1970485	1972723	2134	41.26	4	1970485-1971590 1971596-1971877 1971923-1972522 1972578-1972723
TU177	scaffold1	1972810	1976337	3506	23.35	3	1972810-1975676 1975698-1976278 1976280-1976337
TU178	scaffold1	1976967	1980505	2581	122.92	14	1976967-1977275 1977418-1977585 1977720-1977978 1978041-1978135 1978190-1978416 1978532-1978715 1978728-1978848 1978849-1978936 1979051-1979218 1979268-1979389 1979448-1979622 1979730-1980064 1980122-1980170 1980225-1980505
TU179	scaffold1	1980796	1988947	7961	78.26	9	1980796-1980899 1980902-1982610 1982621-1984775 1984807-1986276 1986322-1988001 1988028-1988117 1988142-1988315 1988369-1988654 1988655-1988947
TU180	scaffold1	1989112	1993268	3716	233.69	11	1989112-1989238 1989289-1990113 1990153-1990323 1990375-1990670 1990721-1990900 1990959-1991284 1991340-1992231 1992232-1992403 1992456-1992585 1992633-1992932 1992972-1993268
TU181	scaffold1	2035251	2035914	611	7.42	3	2035251-2035354 2035360-2035725 2035774-2035914
TU182	scaffold1	2036027	2038892	2700	67.03	4	2036027-2037541 2037587-2038094 2038164-2038639 2038692-2038892
TU183	scaffold1	2039082	2041829	2656	131.87	5	2039082-2040457 2040458-2040895 2040923-2041014 2041033-2041188 2041236-2041829
TU184	scaffold1	2041980	2042600	611	9.07	2	2041980-2042527 2042538-2042600
TU185	scaffold1	2055638	2057031	1328	13.16	4	2055638-2056498 2056529-2056653 2056683-2056870 2056878-2057031
TU186	scaffold1	2059461	2061939	2363	59.73	3	2059461-2059853 2059927-2060075 2060119-2061939
TU187	scaffold1	2078726	2082113	3388	113.4	1	2078726-2082113
TU188	scaffold1	2082208	2083171	917	152.35	2	2082208-2082437 2082485-2083171
TU189	scaffold1	2083307	2084724	1351	144.51	4	2083307-2084036 2084088-2084179 2084186-2084541 2084552-2084724
TU190	scaffold1	2108324	2111599	3216	122.43	6	2108324-2109898 2109899-2110043 2110044-2110366 2110367-2110704 2110747-2111029 2111048-2111599
TU191	scaffold1	2114619	2115669	966	8.12	4	2114619-2114682 2114694-2115176 2115182-2115511 2115581-2115669
TU192	scaffold1	2135389	2135831	443	8.18	1	2135389-2135831
TU193	scaffold1	2150701	2152489	1714	32.7	5	2150701-2150790 2150802-2151025 2151039-2151753 2151759-2151902 2151949-2152489
TU194	scaffold1	2187984	2189310	1018	23.16	6	2187984-2188109 2188195-2188379 2188390-2188600 2188649-2188721 2188828-2189190 2189251-2189310
TU195	scaffold1	2199438	2200654	1177	9.09	3	2199438-2199988 2200026-2200136 2200140-2200654
TU196	scaffold1	2202334	2204516	2029	220.6	3	2202334-2202930 2202984-2203089 2203191-2204516
TU197	scaffold1	2204578	2205409	723	91.45	3	2204578-2204819 2204885-2205006 2205051-2205409
TU198	scaffold1	2205506	2206852	1246	7.83	3	2205506-2205820 2205825-2205980 2206078-2206852
TU199	scaffold1	2288684	2289515	643	6.19	4	2288684-2288844 2288945-2289073 2289118-2289380 2289426-2289515
TU200	scaffold1	2316188	2317060	816	19.31	2	2316188-2316853 2316911-2317060
TU201	scaffold1	2358255	2358599	329	3.04	3	2358255-2358353 2358364-2358495 2358502-2358599
TU202	scaffold1	2398695	2399245	531	6.41	3	2398695-2398824 2398841-2399151 2399156-2399245
TU203	scaffold1	2399275	2399897	623	5.3	1	2399275-2399897
TU204	scaffold10	185234	185650	348	10.53	3	185234-185432 185477-185561 185587-185650
TU205	scaffold10	194086	195413	980	26.44	7	194086-194133 194193-194418 194471-194641 194642-194684 194807-195010 195065-195285 195347-195413
TU206	scaffold10	209528	210042	403	9.59	3	209528-209714 209773-209917 209972-210042
TU207	scaffold10	228736	229201	446	10.64	2	228736-229074 229095-229201
TU208	scaffold10	256399	256917	379	3.8	3	256399-256573 256637-256754 256832-256917
TU209	scaffold10	270570	272211	1072	36	9	270570-270680 270724-270806 270807-270926 270984-271027 271102-271202 271277-271480 271600-271731 271861-272054 272129-272211
TU210	scaffold10	272217	272564	317	3.87	3	272217-272312 272333-272465 272477-272564
TU211	scaffold10	281121	281512	313	11.32	2	281121-281353 281433-281512
TU212	scaffold10	285604	286265	430	5.73	3	285604-285693 285880-286129 286176-286265
TU213	scaffold10	309084	310499	329	2.1	5	309084-309148 309276-309321 310181-310243 310331-310420 310435-310499
TU214	scaffold10	581545	583173	1352	31.39	6	581545-582331 582386-582441 582502-582591 582627-582706 582792-583070 583114-583173
TU215	scaffold10	585738	586040	303	2.99	1	585738-586040
TU216	scaffold10	631360	631663	304	6.21	1	631360-631663
TU217	scaffold10	644249	644971	723	5.39	1	644249-644971
TU218	scaffold10	673767	675306	1521	423.27	7	673767-673861 673876-673979 673983-674331 674334-674477 674478-674819 674820-674888 674889-675306
TU219	scaffold10	683321	684482	1123	95.68	3	683321-683634 683674-684023 684024-684482
TU220	scaffold10	718457	719173	613	5.5	4	718457-718636 718689-718753 718793-719069 719083-719173
TU221	scaffold10	727840	733520	774	16.01	2	727840-727974 732882-733520
TU222	scaffold10	728056	728397	342	9.59	1	728056-728397
TU223	scaffold10	728689	729160	316	2.92	2	728689-728755 728912-729160
TU224	scaffold10	735318	735824	507	168.12	1	735318-735824
TU225	scaffold10	735971	737477	1469	39.63	3	735971-736505 736514-737357 737388-737477
TU226	scaffold10	743845	745144	1243	70.23	2	743845-744734 744792-745144
TU227	scaffold10	746853	747181	317	4.29	2	746853-746904 746917-747181
TU228	scaffold10	754960	755398	439	8.78	1	754960-755398
TU229	scaffold10	755587	756239	652	4.81	2	755587-755930 755932-756239
TU230	scaffold10	802355	802992	623	10.98	3	802355-802469 802479-802896 802903-802992
TU231	scaffold10	813640	815364	1453	5.73	7	813640-813756 813829-813958 814079-814196 814216-814673 814708-814831 814847-815262 815275-815364
TU232	scaffold10	844639	847070	2203	98.11	5	844639-844856 844941-845166 845241-845625 845669-845842 845871-847070
TU233	scaffold10	847593	849828	2236	42.75	1	847593-849828
TU234	scaffold10	850955	853192	2052	65.33	5	850955-851763 851806-851947 852000-852830 852882-853058 853100-853192
TU235	scaffold10	853262	854057	698	26.83	3	853262-853702 853751-853927 853978-854057
TU236	scaffold10	854566	854948	383	17.11	1	854566-854948
TU237	scaffold10	858107	858635	515	7.58	2	858107-858405 858420-858635
TU238	scaffold10	858703	859254	504	23.56	2	858703-859092 859141-859254
TU239	scaffold10	859351	861077	1620	39.23	4	859351-860037 860083-860219 860227-860523 860579-861077
TU240	scaffold10	861202	864542	3071	180.04	7	861202-861306 861408-861469 861519-862690 862732-863154 863155-863598 863645-864159 864193-864542
TU241	scaffold10	864610	867478	2577	33.57	8	864610-865253 865282-865455 865467-865769 865832-866114 866164-866401 866451-866885 866933-867332 867379-867478
TU242	scaffold10	874409	879012	4519	196.82	8	874409-874790 874853-876524 876525-876786 876787-876985 876986-877257 877258-877344 877345-878435 878459-879012
TU243	scaffold10	879066	883441	4282	70.12	3	879066-879668 879719-880548 880593-883441
TU244	scaffold10	884358	884829	472	6.63	1	884358-884829
TU245	scaffold10	884915	887807	2812	63.04	3	884915-886010 886027-886348 886414-887807
TU246	scaffold10	887809	888456	602	197.81	2	887809-888209 888256-888456
TU247	scaffold10	889934	890478	545	77.61	1	889934-890478
TU248	scaffold10	891267	891662	396	11.36	1	891267-891662
TU249	scaffold10	891717	892235	498	5.42	3	891717-891762 891770-892158 892173-892235
TU250	scaffold10	897862	898167	306	5.07	1	897862-898167
TU251	scaffold10	899050	900047	941	10.05	3	899050-899184 899241-899731 899733-900047
TU252	scaffold10	931195	933181	1954	12.69	3	931195-932109 932137-933072 933079-933181
TU253	scaffold10	991272	991661	377	6.78	3	991272-991371 991383-991483 991486-991661
TU254	scaffold10	1000644	1001050	399	6.22	2	1000644-1000734 1000743-1001050
TU255	scaffold10	1036813	1037996	1133	11.44	3	1036813-1037053 1037078-1037717 1037745-1037996
TU256	scaffold10	1072937	1073732	540	6.5	5	1072937-1073027 1073212-1073317 1073319-1073408 1073451-1073651 1073681-1073732
TU257	scaffold10	1100621	1101115	408	4.64	3	1100621-1100736 1100822-1100997 1101000-1101115
TU258	scaffold10	1101255	1102109	762	9.99	2	1101255-1101944 1102038-1102109
TU259	scaffold10	1102486	1102868	323	7.07	2	1102486-1102718 1102779-1102868
TU260	scaffold10	1109474	1110321	848	31.86	1	1109474-1110321
TU261	scaffold10	1162670	1163220	536	7.01	2	1162670-1163115 1163131-1163220
TU262	scaffold10	1163256	1164441	1086	8.18	4	1163256-1163321 1163337-1163442 1163451-1163543 1163621-1164441
TU263	scaffold10	1172054	1172612	559	6	1	1172054-1172612
TU264	scaffold10	1173016	1173538	437	4.67	2	1173016-1173167 1173254-1173538
TU265	scaffold10	1180890	1181348	448	6.54	2	1180890-1181216 1181228-1181348
TU266	scaffold10	1244725	1245204	396	3.87	3	1244725-1244788 1244871-1244987 1244990-1245204
TU267	scaffold10	1246029	1247245	997	6.14	5	1246029-1246098 1246163-1246489 1246545-1246886 1246976-1247143 1247156-1247245
TU268	scaffold10	1247804	1248450	524	3.32	3	1247804-1247893 1247901-1248063 1248180-1248450
TU269	scaffold10	1253390	1253937	501	5.98	2	1253390-1253599 1253647-1253937
TU270	scaffold10	1280688	1281204	364	5.32	3	1280688-1280741 1280877-1281049 1281068-1281204
TU271	scaffold10	1288721	1290575	1639	13.84	5	1288721-1288791 1288850-1289594 1289611-1289709 1289789-1290233 1290297-1290575
TU272	scaffold10	1291802	1293476	1535	6.94	4	1291802-1292643 1292716-1293202 1293263-1293373 1293382-1293476
TU273	scaffold10	1299364	1299964	514	4.73	3	1299364-1299597 1299603-1299789 1299872-1299964
TU274	scaffold10	1328550	1329291	719	831.71	2	1328550-1329178 1329202-1329291
TU275	scaffold10	1329752	1330177	390	4.51	2	1329752-1330022 1330059-1330177
TU276	scaffold10	1331516	1331885	370	8.12	1	1331516-1331885
TU277	scaffold10	1344974	1345283	301	2.81	2	1344974-1345101 1345111-1345283
TU278	scaffold10	1345621	1345941	321	4.03	1	1345621-1345941
TU279	scaffold10	1346029	1348263	2206	11.26	3	1346029-1347970 1347980-1348153 1348174-1348263
TU280	scaffold10	1349644	1352435	2784	523.15	5	1349644-1349734 1349743-1350783 1350784-1351104 1351105-1351153 1351154-1352435
TU281	scaffold10	1352866	1353819	903	13.79	2	1352866-1353661 1353713-1353819
TU282	scaffold10	1358236	1358710	316	3.08	3	1358236-1358395 1358486-1358578 1358648-1358710
TU283	scaffold10	1363109	1364078	917	9.93	4	1363109-1363198 1363230-1363377 1363391-1363758 1363768-1364078
TU284	scaffold10	1370179	1370694	516	5.31	1	1370179-1370694
TU285	scaffold10	1371101	1371480	347	4.02	3	1371101-1371190 1371201-1371298 1371322-1371480
TU286	scaffold10	1404532	1405007	324	4.9	3	1404532-1404621 1404717-1404883 1404941-1405007
TU287	scaffold10	1444519	1445239	481	5.48	3	1444519-1444598 1444701-1444966 1445105-1445239
TU288	scaffold10	1475452	1476802	1030	12.34	5	1475452-1475641 1475718-1475889 1475949-1476000 1476053-1476626 1476761-1476802
TU289	scaffold10	1485690	1486141	423	2.98	2	1485690-1485866 1485896-1486141
TU290	scaffold10	1495431	1495932	377	2.91	4	1495431-1495522 1495532-1495659 1495754-1495824 1495847-1495932
TU291	scaffold10	1503116	1503648	352	3.21	4	1503116-1503178 1503222-1503311 1503354-1503460 1503557-1503648
TU292	scaffold10	1506814	1507557	690	12.3	3	1506814-1506871 1506881-1507348 1507394-1507557
TU293	scaffold10	1511214	1512754	1347	64.83	4	1511214-1511303 1511382-1511653 1511691-1512372 1512452-1512754
TU294	scaffold10	1529985	1531221	948	80.29	5	1529985-1530383 1530436-1530530 1530688-1530794 1530811-1531007 1531072-1531221
TU295	scaffold10	1534737	1535212	467	15.34	2	1534737-1534857 1534867-1535212
TU296	scaffold10	1544579	1544938	332	3.06	2	1544579-1544838 1544867-1544938
TU297	scaffold10	1558743	1559413	610	26.4	4	1558743-1558806 1558820-1559101 1559140-1559311 1559322-1559413
TU298	scaffold100	35266	36613	1347	39.71	2	35266-35791 35793-36613
TU299	scaffold101	26651	27002	326	5.52	2	26651-26736 26763-27002
TU300	scaffold101	33363	33664	302	5.95	1	33363-33664
TU301	scaffold101	41102	42725	1516	10.5	3	41102-42175 42237-42561 42609-42725
TU302	scaffold102	3273	3945	557	10.85	3	3273-3362 3424-3792 3848-3945
TU303	scaffold102	28513	30674	2070	823.3	6	28513-29000 29052-29129 29171-29606 29607-29673 29674-30180 30181-30674
TU304	scaffold102	30728	31542	802	169.83	4	30728-31188 31189-31269 31270-31438 31452-31542
TU305	scaffold102	31552	33645	2094	104.26	1	31552-33645
TU306	scaffold102	33668	36623	2810	101.85	5	33668-34145 34153-34694 34746-35697 35741-36264 36310-36623
TU307	scaffold104	637	1903	645	11.39	2	637-1142 1765-1903
TU308	scaffold104	16556	17310	754	3237.71	2	16556-17219 17221-17310
TU309	scaffold104	31551	32238	650	5.62	4	31551-31640 31659-31751 31771-32143 32145-32238
TU310	scaffold104	40711	41049	339	10.36	1	40711-41049
TU311	scaffold105	25131	32727	6795	238.25	13	25131-26899 26998-27180 27186-27368 27401-27671 27725-28302 28346-28715 28981-29624 29649-30086 30087-30217 30236-31390 31524-31915 31964-32238 32322-32727
TU312	scaffold105	38341	41155	2618	54.62	5	38341-38406 38456-38629 38709-40322 40329-40424 40488-41155
TU313	scaffold105	41222	41643	422	31.31	1	41222-41643
TU314	scaffold105	62922	63607	686	18.76	1	62922-63607
TU315	scaffold105	64418	65417	751	10.75	5	64418-64516 64593-64917 64985-65082 65132-65240 65298-65417
TU316	scaffold105	66252	66628	377	17.9	1	66252-66628
TU317	scaffold105	68890	69628	701	54.98	4	68890-69352 69365-69409 69410-69512 69539-69628
TU318	scaffold107	7806	8489	584	6.07	3	7806-7922 7936-8325 8413-8489
TU319	scaffold108	43336	43822	487	73.87	1	43336-43822
TU320	scaffold11	4774	5258	485	13.31	1	4774-5258
TU321	scaffold11	5441	5896	450	3.74	2	5441-5518 5525-5896
TU322	scaffold11	43026	43530	505	111.73	1	43026-43530
TU323	scaffold11	48477	49694	1176	121.12	2	48477-48984 49027-49694
TU324	scaffold11	52489	52911	387	2.93	2	52489-52785 52822-52911
TU325	scaffold11	59262	59692	414	5.51	2	59262-59616 59634-59692
TU326	scaffold11	59748	61199	1139	19.17	5	59748-59834 59913-60017 60057-60593 60648-60846 60989-61199
TU327	scaffold11	101798	102256	459	9.04	1	101798-102256
TU328	scaffold11	231321	232019	607	3.76	3	231321-231550 231567-231724 231801-232019
TU329	scaffold11	235624	236013	353	3.55	2	235624-235832 235870-236013
TU330	scaffold11	254121	256593	2241	35.02	6	254121-254541 254606-255011 255068-255405 255444-255693 255716-255954 256007-256593
TU331	scaffold11	256595	257116	518	7.39	2	256595-257018 257023-257116
TU332	scaffold11	257195	258941	1351	7.96	8	257195-257617 257624-257723 257774-257909 257958-258204 258287-258387 258517-258613 258683-258839 258852-258941
TU333	scaffold11	260563	265072	4286	12.09	7	260563-261849 261853-262493 262553-262981 262983-263143 263180-264127 264172-264529 264611-265072
TU334	scaffold11	292128	292963	812	38.47	2	292128-292766 292791-292963
TU335	scaffold11	293253	293747	468	5.04	2	293253-293630 293658-293747
TU336	scaffold11	307673	309059	1387	2475.41	1	307673-309059
TU337	scaffold11	317991	319377	1365	215.9	3	317991-318476 318486-318790 318804-319377
TU338	scaffold11	327116	327692	537	3.31	3	327116-327185 327195-327295 327327-327692
TU339	scaffold11	333874	335643	1511	4.26	8	333874-334152 334166-334463 334550-334772 334843-334947 334949-335069 335121-335210 335247-335434 335437-335643
TU340	scaffold11	338032	339025	946	9.88	2	338032-338902 338951-339025
TU341	scaffold11	339032	339641	505	7.31	3	339032-339223 339271-339406 339465-339641
TU342	scaffold11	339975	340414	437	15.15	2	339975-340320 340324-340414
TU343	scaffold11	340522	343344	2566	32.01	7	340522-340603 340641-340850 340901-340979 340999-341416 341464-341730 341784-342836 342888-343344
TU344	scaffold11	352832	353430	559	53.55	2	352832-353299 353340-353430
TU345	scaffold11	353839	356186	2303	770.14	2	353839-353908 353954-356186
TU346	scaffold11	361950	362452	503	8.81	1	361950-362452
TU347	scaffold11	362497	364317	1665	2598.65	5	362497-362879 362935-363070 363116-363275 363332-363546 363547-364317
TU348	scaffold11	374125	374517	375	5.84	2	374125-374407 374426-374517
TU349	scaffold11	395665	396253	567	5.27	2	395665-395811 395834-396253
TU350	scaffold11	396869	397292	424	19.93	1	396869-397292
TU351	scaffold11	408979	409734	747	34.43	2	408979-409068 409078-409734
TU352	scaffold11	409908	410492	501	7.07	2	409908-410205 410290-410492
TU353	scaffold11	426200	426682	483	76.32	1	426200-426682
TU354	scaffold11	515756	517166	1259	19.51	2	515756-516476 516629-517166
TU355	scaffold11	518113	518489	377	5.18	1	518113-518489
TU356	scaffold11	518757	519057	300	3.52	2	518757-518864 518866-519057
TU357	scaffold11	564091	565035	851	4.2	4	564091-564342 564384-564535 564580-564669 564679-565035
TU358	scaffold11	606643	607381	673	11.54	3	606643-606950 606959-607151 607210-607381
TU359	scaffold11	629289	629859	571	1341.04	1	629289-629859
TU360	scaffold11	725817	726297	448	8.61	3	725817-725912 725929-726105 726123-726297
TU361	scaffold11	768475	768790	307	5.45	2	768475-768630 768640-768790
TU362	scaffold11	800226	800962	647	36.21	3	800226-800454 800508-800866 800904-800962
TU363	scaffold11	801697	802408	712	65.11	1	801697-802408
TU364	scaffold11	831039	832419	1242	11.97	4	831039-831506 831555-831632 831669-832067 832123-832419
TU365	scaffold11	867918	869731	1721	8.08	3	867918-868182 868205-868684 868756-869731
TU366	scaffold11	869848	870595	640	13.31	3	869848-870178 870236-870334 870386-870595
TU367	scaffold11	870972	872248	890	8.58	6	870972-871072 871178-871427 871483-871652 871671-871828 871957-872112 872194-872248
TU368	scaffold11	875943	876323	381	3.69	1	875943-876323
TU369	scaffold11	880263	880805	540	9.78	2	880263-880712 880716-880805
TU370	scaffold11	881623	882141	519	5.5	1	881623-882141
TU371	scaffold11	934227	935938	1265	7.72	8	934227-934269 934369-934551 934609-934896 934964-935148 935252-935363 935418-935595 935643-935837 935858-935938
TU372	scaffold110	4373	5502	1054	19.93	2	4373-4856 4933-5502
TU373	scaffold110	7815	8371	549	20.51	2	7815-8058 8067-8371
TU374	scaffold111	25131	25491	361	26.45	1	25131-25491
TU375	scaffold112	7288	7617	330	5.49	1	7288-7617
TU376	scaffold112	8975	10902	1826	41.6	3	8975-9798 9843-10694 10753-10902
TU377	scaffold112	14237	14722	395	9.74	2	14237-14320 14412-14722
TU378	scaffold112	18323	19238	842	7.64	3	18323-18415 18430-19075 19136-19238
TU379	scaffold114	2949	4343	1182	41.34	6	2949-2998 3019-3166 3174-3772 3842-3973 4033-4200 4259-4343
TU380	scaffold114	4454	5111	348	6.74	4	4454-4543 4594-4645 4835-4938 5010-5111
TU381	scaffold114	11248	11694	386	3.53	2	11248-11453 11515-11694
TU382	scaffold114	19322	20933	1455	21.92	5	19322-19382 19449-19542 19594-19907 19929-20636 20656-20933
TU383	scaffold114	22977	24151	918	5.04	6	22977-23066 23100-23189 23229-23351 23404-23581 23642-23801 23875-24151
TU384	scaffold114	27409	28023	615	48.14	1	27409-28023
TU385	scaffold116	7269	8951	1579	7	5	7269-7484 7541-8139 8141-8574 8580-8833 8876-8951
TU386	scaffold116	9814	10438	609	9.58	3	9814-9940 9948-10210 10220-10438
TU387	scaffold116	10547	12314	1487	9.78	5	10547-11448 11510-11605 11659-11802 11905-12125 12191-12314
TU388	scaffold116	12331	14146	1808	11.89	2	12331-14015 14024-14146
TU389	scaffold116	14322	14952	631	7.24	1	14322-14952
TU390	scaffold116	15527	17986	2270	19.78	4	15527-15616 15627-15870 15937-16444 16559-17986
TU391	scaffold116	18071	18523	351	11.14	3	18071-18160 18216-18305 18353-18523
TU392	scaffold116	18577	19363	718	16.86	2	18577-18664 18734-19363
TU393	scaffold118	168	695	315	5.86	3	168-253 333-432 567-695
TU394	scaffold118	1872	2257	386	8.95	1	1872-2257
TU395	scaffold12	16442	16800	310	3.21	3	16442-16596 16600-16692 16739-16800
TU396	scaffold12	40486	42022	1069	14.01	7	40486-40575 40659-40787 40882-40947 41012-41557 41622-41724 41786-41875 41978-42022
TU397	scaffold12	43639	44107	406	11.27	2	43639-43700 43764-44107
TU398	scaffold12	44177	44589	366	3.11	2	44177-44462 44510-44589
TU399	scaffold12	46219	47888	1434	32.5	6	46219-46549 46597-46843 46846-47081 47147-47369 47419-47481 47555-47888
TU400	scaffold12	48108	50056	1949	43.1	1	48108-50056
TU401	scaffold12	84802	87599	2718	66.74	3	84802-85754 85803-86022 86055-87599
TU402	scaffold12	88497	89110	614	120.34	1	88497-89110
TU403	scaffold12	89130	90496	1253	91.78	4	89130-89221 89280-89753 89754-90315 90372-90496
TU404	scaffold12	90660	91653	873	51.66	3	90660-90882 90940-91056 91121-91653
TU405	scaffold12	92080	93545	1296	39.06	3	92080-92254 92308-92508 92626-93545
TU406	scaffold12	112745	115330	2533	18.09	2	112745-113543 113597-115330
TU407	scaffold12	185420	186040	546	4.68	4	185420-185514 185525-185712 185761-185930 185948-186040
TU408	scaffold12	189089	189546	414	3.59	4	189089-189178 189184-189335 189349-189443 189470-189546
TU409	scaffold12	192335	192671	337	4.59	1	192335-192671
TU410	scaffold12	194561	194907	343	3.55	2	194561-194791 194796-194907
TU411	scaffold12	197448	197826	340	2.69	3	197448-197537 197569-197728 197737-197826
TU412	scaffold12	209602	210134	464	2.72	3	209602-209694 209698-209913 209980-210134
TU413	scaffold12	210547	211693	1005	8.52	3	210547-210860 210917-211566 211653-211693
TU414	scaffold12	243635	244179	545	6.81	1	243635-244179
TU415	scaffold12	270124	272632	2297	24.08	6	270124-270685 270689-271219 271230-271793 271841-271901 271971-272067 272151-272632
TU416	scaffold12	272988	273577	405	2.47	4	272988-273068 273165-273241 273296-273346 273382-273577
TU417	scaffold12	273989	275476	1307	13.08	4	273989-274679 274739-274799 274849-275017 275091-275476
TU418	scaffold12	291367	292242	814	13.26	3	291367-291866 291879-292135 292186-292242
TU419	scaffold12	292383	292851	435	3.53	3	292383-292472 292478-292743 292773-292851
TU420	scaffold12	307017	307396	316	5.91	2	307017-307075 307140-307396
TU421	scaffold12	307428	307796	353	3.34	2	307428-307504 307521-307796
TU422	scaffold12	318453	321028	2407	26.05	5	318453-319312 319393-319801 319806-320187 320266-320855 320863-321028
TU423	scaffold12	351986	352544	559	23.67	1	351986-352544
TU424	scaffold12	352866	353663	666	24.74	3	352866-352957 353026-353119 353184-353663
TU425	scaffold12	368983	369652	648	3.31	3	368983-369114 369131-369544 369551-369652
TU426	scaffold12	390745	391163	340	7.58	3	390745-390825 390830-391037 391113-391163
TU427	scaffold12	393262	393656	311	7.69	2	393262-393327 393412-393656
TU428	scaffold12	400912	401218	307	4.97	1	400912-401218
TU429	scaffold12	406397	407146	617	9.09	4	406397-406491 406557-406670 406738-406930 406932-407146
TU430	scaffold12	407199	407578	329	6.66	2	407199-407413 407465-407578
TU431	scaffold12	425294	425757	372	3.77	2	425294-425365 425458-425757
TU432	scaffold12	426171	427148	836	24.43	4	426171-426666 426736-426861 426875-427052 427113-427148
TU433	scaffold12	427212	428649	1276	28.71	4	427212-427308 427356-427646 427713-428406 428456-428649
TU434	scaffold12	437055	438500	1273	48.38	5	437055-437129 437184-437727 437779-438204 438265-438426 438435-438500
TU435	scaffold12	496615	498747	2063	18.99	3	496615-496704 496718-497746 497804-498747
TU436	scaffold12	507121	507438	318	7.35	1	507121-507438
TU437	scaffold12	507597	508332	610	5.33	3	507597-507857 507901-508042 508126-508332
TU438	scaffold12	547540	547856	313	3.96	2	547540-547730 547735-547856
TU439	scaffold12	548000	548524	507	4.61	3	548000-548127 548137-548425 548435-548524
TU440	scaffold12	581159	581655	378	55.22	3	581159-581418 581475-581540 581604-581655
TU441	scaffold12	581794	582175	329	11.14	2	581794-582031 582085-582175
TU442	scaffold12	582310	583203	800	10.25	3	582310-582538 582582-583023 583075-583203
TU443	scaffold12	583210	583934	725	5.54	1	583210-583934
TU444	scaffold12	584778	585201	424	3.56	1	584778-585201
TU445	scaffold12	586371	586760	390	5.43	1	586371-586760
TU446	scaffold12	587346	587836	479	4.74	2	587346-587435 587448-587836
TU447	scaffold12	598127	598613	487	5.79	1	598127-598613
TU448	scaffold12	603222	604450	1229	95.81	1	603222-604450
TU449	scaffold12	607157	608163	997	14.02	2	607157-607913 607924-608163
TU450	scaffold12	608275	608639	365	11.74	1	608275-608639
TU451	scaffold12	616781	617656	779	10.03	3	616781-617117 617129-617218 617305-617656
TU452	scaffold12	643752	644494	711	7.72	2	643752-644170 644203-644494
TU453	scaffold12	657545	658083	470	4.3	3	657545-657744 657791-657969 657993-658083
TU454	scaffold12	658602	658980	323	2.7	3	658602-658690 658721-658864 658891-658980
TU455	scaffold12	659219	659680	431	4.47	2	659219-659353 659385-659680
TU456	scaffold12	667118	667962	841	6.2	2	667118-667864 667869-667962
TU457	scaffold12	681932	684618	2511	3480.37	7	681932-682115 682117-682816 682817-683241 683314-683777 683841-683952 683986-684138 684146-684618
TU458	scaffold12	687358	689357	2000	971.59	1	687358-689357
TU459	scaffold12	689384	691582	2174	32.64	3	689384-689612 689627-691481 691493-691582
TU460	scaffold12	707433	707802	370	3.19	1	707433-707802
TU461	scaffold12	713278	714821	1132	19.95	5	713278-713638 713775-714009 714086-714194 714243-714563 714716-714821
TU462	scaffold12	784564	785317	729	18.89	3	784564-784654 784670-784776 784787-785317
TU463	scaffold12	807060	807428	309	2.4	3	807060-807133 807167-807311 807339-807428
TU464	scaffold12	810403	810999	535	8.48	2	810403-810463 810526-810999
TU465	scaffold12	817046	817690	462	4.16	4	817046-817256 817274-817364 817402-817493 817623-817690
TU466	scaffold12	881910	882538	629	14.09	1	881910-882538
TU467	scaffold121	15147	15606	421	2.92	4	15147-15236 15257-15374 15387-15509 15517-15606
TU468	scaffold121	15682	16411	730	370.5	1	15682-16411
TU469	scaffold121	16477	16840	364	79.79	1	16477-16840
TU470	scaffold123	12268	12655	378	4.58	3	12268-12358 12362-12555 12563-12655
TU471	scaffold125	281	866	586	98.87	1	281-866
TU472	scaffold127	22999	23437	425	4.69	2	22999-23344 23359-23437
TU473	scaffold127	28553	34609	5584	108.99	10	28553-29268 29353-30354 30424-30574 30627-32439 32512-32619 32625-33651 33652-34179 34292-34350 34423-34512 34520-34609
TU474	scaffold129	20719	21081	363	73.14	1	20719-21081
TU475	scaffold13	105837	106484	648	17.9	1	105837-106484
TU476	scaffold13	120459	122289	1831	23.45	1	120459-122289
TU477	scaffold13	122441	122890	450	8.13	1	122441-122890
TU478	scaffold13	122965	123922	699	23.91	4	122965-123255 123387-123519 123577-123713 123785-123922
TU479	scaffold13	128077	128594	518	23.44	1	128077-128594
TU480	scaffold13	131760	132882	1116	31.34	2	131760-132780 132788-132882
TU481	scaffold13	144193	144765	573	15.36	1	144193-144765
TU482	scaffold13	145599	146634	421	2.68	4	145599-145719 145823-145942 146383-146472 146545-146634
TU483	scaffold13	175317	175841	443	4.47	2	175317-175406 175489-175841
TU484	scaffold13	188989	189767	779	14.63	1	188989-189767
TU485	scaffold13	259852	260400	543	8.29	2	259852-260302 260309-260400
TU486	scaffold13	280541	281671	860	17.33	6	280541-280749 280803-280928 280979-281039 281098-281279 281333-281435 281493-281671
TU487	scaffold13	286474	291434	4677	50.61	11	286474-286569 286572-287017 287078-287238 287285-287421 287432-287860 287861-288191 288244-288890 288940-289024 289074-289444 289448-290590 290604-291434
TU488	scaffold13	291492	295932	4171	170.4	9	291492-291704 291765-292256 292310-292716 292765-293021 293070-293851 293852-293908 293909-294156 294166-295316 295369-295932
TU489	scaffold13	304854	306097	1193	1580.59	2	304854-305834 305886-306097
TU490	scaffold13	306138	306608	470	8.18	2	306138-306238 306240-306608
TU491	scaffold13	306853	307675	823	25.13	1	306853-307675
TU492	scaffold13	307733	310404	2565	43.49	3	307733-308858 308918-310088 310137-310404
TU493	scaffold13	310445	310985	510	7.5	5	310445-310526 310534-310653 310667-310788 310796-310903 310908-310985
TU494	scaffold13	321862	322208	306	2.92	3	321862-321951 321979-322092 322107-322208
TU495	scaffold13	330463	331457	924	18.43	3	330463-330552 330574-330886 330937-331457
TU496	scaffold13	377101	377421	302	3.09	2	377101-377196 377216-377421
TU497	scaffold13	400531	402006	1406	16.09	2	400531-401239 401310-402006
TU498	scaffold13	402043	402399	357	11.52	1	402043-402399
TU499	scaffold13	415767	416094	300	3.79	3	415767-415856 415878-415978 415986-416094
TU500	scaffold13	420791	421982	1077	13.65	4	420791-421248 421308-421741 421782-421876 421893-421982
TU501	scaffold13	427158	427815	552	5.93	4	427158-427244 427284-427491 427555-427718 427723-427815
TU502	scaffold13	466100	466660	559	7.95	2	466100-466568 466571-466660
TU503	scaffold13	466668	467272	569	3.51	3	466668-466757 466762-467161 467194-467272
TU504	scaffold13	550681	551191	437	55.34	2	550681-550728 550803-551191
TU505	scaffold13	551600	551949	350	7.47	1	551600-551949
TU506	scaffold13	556537	557231	375	4.59	4	556537-556660 556762-556823 556903-556998 557139-557231
TU507	scaffold13	564892	565609	718	220.36	1	564892-565609
TU508	scaffold13	597137	597460	306	3.06	2	597137-597295 597314-597460
TU509	scaffold13	635464	636211	578	3.47	4	635464-635548 635585-635679 635788-636057 636084-636211
TU510	scaffold13	657078	657553	418	3.44	4	657078-657157 657171-657261 657287-657447 657468-657553
TU511	scaffold13	737058	737570	460	17.9	2	737058-737170 737224-737570
TU512	scaffold13	775466	776429	727	5.19	5	775466-775525 775532-775675 775726-776010 776116-776205 776282-776429
TU513	scaffold13	777547	777932	305	3.82	3	777547-777604 777656-777829 777860-777932
TU514	scaffold13	835641	836388	606	44	3	835641-836060 836124-836236 836316-836388
TU515	scaffold13	836392	836879	313	14.69	3	836392-836473 836569-836712 836793-836879
TU516	scaffold13	860601	861576	914	39.62	3	860601-860687 860739-860831 860843-861576
TU517	scaffold13	861977	863391	1415	36.12	1	861977-863391
TU518	scaffold13	864205	866076	1872	35.63	1	864205-866076
TU519	scaffold13	904101	904605	373	2.61	4	904101-904168 904229-904390 904412-904500 904552-904605
TU520	scaffold13	911230	915171	3762	42.19	6	911230-912308 912322-912726 912748-913012 913072-913212 913265-913640 913676-915171
TU521	scaffold13	915872	917336	1381	9.3	4	915872-916086 916116-916205 916234-916323 916351-917336
TU522	scaffold13	925694	926270	577	89.03	1	925694-926270
TU523	scaffold13	926363	928172	1802	24.21	2	926363-928074 928083-928172
TU524	scaffold13	930160	931221	1015	2014.59	2	930160-930866 930914-931221
TU525	scaffold13	940262	940805	482	3.24	3	940262-940527 940589-940694 940696-940805
TU526	scaffold13	940953	942225	1207	7.19	4	940953-941193 941225-941557 941573-941866 941887-942225
TU527	scaffold13	947578	949006	839	5.87	6	947578-947673 947687-947782 948200-948309 948360-948469 948532-948834 948883-949006
TU528	scaffold13	949956	950746	520	5.04	3	949956-950180 950191-950294 950556-950746
TU529	scaffold13	958554	959157	506	11.63	2	958554-958969 959068-959157
TU530	scaffold13	960536	960890	355	10.1	1	960536-960890
TU531	scaffold13	990038	990387	350	5.49	1	990038-990387
TU532	scaffold13	991677	992406	713	13.42	2	991677-991977 991995-992406
TU533	scaffold13	1011465	1012191	723	4.87	2	1011465-1011693 1011698-1012191
TU534	scaffold13	1034507	1034909	373	2.82	4	1034507-1034598 1034607-1034712 1034728-1034827 1034835-1034909
TU535	scaffold13	1056400	1056850	390	60.71	2	1056400-1056737 1056799-1056850
TU536	scaffold13	1103659	1104554	896	10.15	1	1103659-1104554
TU537	scaffold13	1113676	1114992	997	13.32	5	1113676-1113792 1113959-1114493 1114549-1114617 1114671-1114765 1114812-1114992
TU538	scaffold13	1122739	1123761	862	8.76	4	1122739-1122817 1122834-1123049 1123104-1123196 1123288-1123761
TU539	scaffold13	1124279	1127051	2716	2397.43	3	1124279-1125988 1126046-1126368 1126369-1127051
TU540	scaffold13	1127061	1127518	428	3.77	4	1127061-1127150 1127165-1127272 1127288-1127410 1127412-1127518
TU541	scaffold13	1127678	1128005	328	6.04	1	1127678-1128005
TU542	scaffold13	1178270	1178876	540	6.13	2	1178270-1178393 1178461-1178876
TU543	scaffold13	1268177	1269201	848	10.79	5	1268177-1268456 1268483-1268571 1268666-1268789 1268802-1268961 1269007-1269201
TU544	scaffold13	1285727	1286227	501	22.98	1	1285727-1286227
TU545	scaffold13	1302026	1302665	559	7.65	2	1302026-1302485 1302567-1302665
TU546	scaffold13	1306667	1308469	1742	87.61	5	1306667-1306779 1306826-1307173 1307180-1307843 1307844-1308365 1308375-1308469
TU547	scaffold13	1334629	1335670	1042	174.89	1	1334629-1335670
TU548	scaffold13	1335924	1336697	774	20.23	1	1335924-1336697
TU549	scaffold13	1337174	1337936	587	9.93	4	1337174-1337266 1337381-1337628 1337676-1337814 1337830-1337936
TU550	scaffold13	1386393	1386831	439	3.97	1	1386393-1386831
TU551	scaffold13	1387607	1388174	550	3.66	2	1387607-1388070 1388089-1388174
TU552	scaffold13	1388231	1388565	335	167.81	1	1388231-1388565
TU553	scaffold13	1388570	1390307	1738	172.98	1	1388570-1390307
TU554	scaffold13	1391103	1391591	462	3.55	4	1391103-1391220 1391226-1391334 1391350-1391494 1391502-1391591
TU555	scaffold13	1394573	1396051	1289	54.08	6	1394573-1394746 1394752-1394900 1394910-1395397 1395461-1395669 1395732-1395878 1395930-1396051
TU556	scaffold13	1396095	1396483	389	54.62	1	1396095-1396483
TU557	scaffold13	1415387	1416588	1079	7.1	5	1415387-1415812 1415869-1415970 1416031-1416333 1416335-1416488 1416495-1416588
TU558	scaffold13	1431956	1433000	1045	104.13	1	1431956-1433000
TU559	scaffold13	1436843	1437283	441	18.32	1	1436843-1437283
TU560	scaffold13	1447737	1448276	414	3.7	3	1447737-1447968 1448070-1448159 1448185-1448276
TU561	scaffold13	1448347	1448753	407	6.92	1	1448347-1448753
TU562	scaffold13	1448811	1449312	502	7	1	1448811-1449312
TU563	scaffold13	1449752	1450281	530	6.91	1	1449752-1450281
TU564	scaffold13	1450547	1451259	651	93.87	2	1450547-1450920 1450983-1451259
TU565	scaffold13	1451553	1451894	342	54.32	1	1451553-1451894
TU566	scaffold13	1452287	1452922	583	11.07	2	1452287-1452588 1452642-1452922
TU567	scaffold13	1453038	1454126	974	45.64	3	1453038-1453300 1453358-1453902 1453961-1454126
TU568	scaffold133	321	947	627	19.77	1	321-947
TU569	scaffold133	1403	1726	324	3.88	1	1403-1726
TU570	scaffold133	2615	3191	577	19.3	1	2615-3191
TU571	scaffold134	6856	9068	1977	62.12	4	6856-7118 7185-7233 7323-7412 7494-9068
TU572	scaffold136	14458	15210	753	259.8	1	14458-15210
TU573	scaffold139	12281	12686	387	4.07	2	12281-12577 12597-12686
TU574	scaffold14	103	713	548	5.64	5	103-193 203-311 335-440 471-607 609-713
TU575	scaffold14	17627	18938	1072	5.27	4	17627-17698 17877-18614 18665-18836 18849-18938
TU576	scaffold14	22033	22441	380	7.47	2	22033-22122 22152-22441
TU577	scaffold14	31615	31936	322	5.98	1	31615-31936
TU578	scaffold14	37096	37953	846	7.9	2	37096-37151 37164-37953
TU579	scaffold14	38100	39160	1033	17.85	3	38100-38191 38197-38772 38796-39160
TU580	scaffold14	42032	42606	575	7.74	1	42032-42606
TU581	scaffold14	45731	46402	672	9.2	1	45731-46402
TU582	scaffold14	67006	67599	560	8.44	2	67006-67146 67181-67599
TU583	scaffold14	69103	69526	381	3.66	3	69103-69192 69232-69432 69437-69526
TU584	scaffold14	72269	72941	658	8.03	2	72269-72765 72781-72941
TU585	scaffold14	111361	112842	1393	943.27	3	111361-111927 111964-112146 112200-112842
TU586	scaffold14	125342	126011	398	2.22	4	125342-125431 125562-125651 125710-125838 125923-126011
TU587	scaffold14	177039	177659	601	8.11	2	177039-177344 177365-177659
TU588	scaffold14	179120	180782	1442	7.08	5	179120-179255 179309-179528 179593-180000 180076-180168 180198-180782
TU589	scaffold14	278558	279528	763	11.17	4	278558-278689 278761-279157 279224-279319 279391-279528
TU590	scaffold14	285469	285980	399	4.7	3	285469-285704 285787-285884 285916-285980
TU591	scaffold14	314698	316316	1470	54.23	4	314698-314948 315000-315950 315992-316066 316124-316316
TU592	scaffold14	348039	348611	534	3.79	2	348039-348235 348275-348611
TU593	scaffold14	348634	349011	378	6.25	1	348634-349011
TU594	scaffold14	356744	357073	330	4.64	1	356744-357073
TU595	scaffold14	357940	358799	760	13.29	2	357940-357994 358095-358799
TU596	scaffold14	367040	369083	1780	41.75	5	367040-367126 367267-368043 368091-368432 368453-368745 368803-369083
TU597	scaffold14	369100	369822	588	8.55	4	369100-369189 369265-369582 369630-369719 369733-369822
TU598	scaffold14	400674	401574	724	5.75	4	400674-400984 401053-401149 401225-401437 401472-401574
TU599	scaffold14	415509	416376	809	132.19	2	415509-416172 416232-416376
TU600	scaffold14	416500	417029	482	7.76	2	416500-416885 416934-417029
TU601	scaffold14	417103	417942	658	6.87	4	417103-417318 417390-417624 417674-417820 417883-417942
TU602	scaffold14	418016	418853	700	6.18	3	418016-418135 418210-418699 418764-418853
TU603	scaffold14	419125	419930	632	7.84	4	419125-419326 419373-419615 419680-419807 419872-419930
TU604	scaffold14	420066	420536	443	12.04	2	420066-420167 420196-420536
TU605	scaffold14	420605	422723	1988	14.64	3	420605-421145 421148-422347 422477-422723
TU606	scaffold14	423473	424165	601	3.54	4	423473-423533 423579-423721 423735-424047 424082-424165
TU607	scaffold14	424490	426738	2057	107.12	5	424490-424685 424746-424915 424969-425205 425261-425946 425971-426738
TU608	scaffold14	431013	432470	1313	27.03	5	431013-431051 431110-431678 431708-431788 431837-431987 431998-432470
TU609	scaffold14	432544	433010	412	52.44	2	432544-432583 432639-433010
TU610	scaffold14	433159	436235	2911	429.82	5	433159-433863 433910-434364 434411-434579 434604-434785 434836-436235
TU611	scaffold14	436276	437183	908	11.75	1	436276-437183
TU612	scaffold14	437397	440204	2800	10374.8	4	437397-438444 438445-438908 438909-440104 440113-440204
TU613	scaffold14	440499	445721	5152	2011.93	5	440499-441676 441692-443319 443320-445032 445085-445656 445661-445721
TU614	scaffold14	446683	449186	2450	481.04	3	446683-448218 448231-448445 448488-449186
TU615	scaffold14	449195	449682	441	7.75	3	449195-449289 449322-449540 449556-449682
TU616	scaffold14	450078	451492	1391	34.67	2	450078-450613 450638-451492
TU617	scaffold14	451503	452120	618	3490.57	3	451503-451824 451825-452026 452027-452120
TU618	scaffold14	461913	462215	303	3.65	1	461913-462215
TU619	scaffold14	462354	463328	881	36.35	3	462354-462620 462715-463051 463052-463328
TU620	scaffold14	463439	463995	557	11.88	1	463439-463995
TU621	scaffold14	463996	464910	915	5315.25	1	463996-464910
TU622	scaffold14	579060	579640	581	14.89	1	579060-579640
TU623	scaffold14	600842	601636	764	8.12	3	600842-600904 600930-601451 601458-601636
TU624	scaffold14	641460	642481	1019	79.09	4	641460-641950 641951-642020 642021-642388 642392-642481
TU625	scaffold14	645892	647941	1839	11.54	4	645892-646278 646335-646539 646604-646908 647000-647941
TU626	scaffold14	666730	667130	379	4.63	2	666730-666820 666843-667130
TU627	scaffold14	704169	704859	691	10.62	1	704169-704859
TU628	scaffold14	714801	715284	484	10.03	1	714801-715284
TU629	scaffold14	715665	718249	2333	18.83	6	715665-715863 715884-716688 716759-716936 716995-717141 717191-717336 717392-718249
TU630	scaffold14	718758	719244	427	27.77	2	718758-719010 719071-719244
TU631	scaffold14	719340	720195	619	36.95	4	719340-719413 719461-719694 719741-719954 720099-720195
TU632	scaffold14	733377	733798	422	4.41	1	733377-733798
TU633	scaffold14	796006	796395	387	4.88	2	796006-796302 796306-796395
TU634	scaffold14	800547	801096	520	8.52	3	800547-800799 800829-801041 801043-801096
TU635	scaffold14	801213	801635	412	4.55	2	801213-801302 801314-801635
TU636	scaffold14	803890	804746	742	9.86	3	803890-804379 804452-804561 804605-804746
TU637	scaffold14	813590	814281	473	5.79	4	813590-813713 813899-814024 814047-814154 814167-814281
TU638	scaffold14	814327	816732	1822	10.59	7	814327-814421 814485-814777 814831-815583 815664-815906 816013-816311 816326-816401 816670-816732
TU639	scaffold14	823190	823529	340	7.35	1	823190-823529
TU640	scaffold140	2255	2924	643	8.82	3	2255-2342 2352-2691 2710-2924
TU641	scaffold146	10879	11201	309	17.43	3	10879-10982 10985-11097 11110-11201
TU642	scaffold147	83	625	503	113.87	2	83-378 419-625
TU643	scaffold149	1853	2418	453	43.84	2	1853-2052 2166-2418
TU644	scaffold149	9312	10414	1041	28.51	3	9312-9401 9404-9945 10006-10414
TU645	scaffold149	10497	10967	471	16.77	1	10497-10967
TU646	scaffold15	36633	39367	2290	75.2	7	36633-37503 37625-37936 38083-38450 38501-38671 38719-38836 38898-39298 39319-39367
TU647	scaffold15	52565	53805	1169	8.09	3	52565-52947 52963-53105 53163-53805
TU648	scaffold15	55858	56325	468	27.05	1	55858-56325
TU649	scaffold15	56405	59354	2700	213.18	7	56405-56509 56514-56671 56680-57733 57734-58041 58189-58291 58335-58778 58827-59354
TU650	scaffold15	59589	60014	422	42.58	2	59589-59696 59701-60014
TU651	scaffold15	109732	110163	411	4.39	2	109732-109797 109819-110163
TU652	scaffold15	114062	114452	313	4.2	2	114062-114190 114269-114452
TU653	scaffold15	114711	115984	1206	8.54	3	114711-114801 114809-115868 115930-115984
TU654	scaffold15	117667	117983	317	2.77	1	117667-117983
TU655	scaffold15	118348	120952	2501	54.77	4	118348-119807 119854-120126 120173-120464 120477-120952
TU656	scaffold15	142881	143367	480	12.97	2	142881-142985 142993-143367
TU657	scaffold15	147070	147490	421	20.8	2	147070-147336 147337-147490
TU658	scaffold15	148261	148875	481	2.75	5	148261-148320 148375-148498 148523-148606 148662-148751 148753-148875
TU659	scaffold15	163236	163839	363	8.37	4	163236-163295 163428-163559 163609-163679 163740-163839
TU660	scaffold15	164175	166027	1344	18.11	7	164175-164264 164589-164691 164741-165001 165063-165233 165290-165452 165462-165942 165953-166027
TU661	scaffold15	166769	168251	974	6.55	8	166769-166850 166918-167213 167309-167400 167547-167640 167701-167773 167824-167975 168046-168156 168178-168251
TU662	scaffold15	175266	176198	925	22.96	2	175266-176100 176109-176198
TU663	scaffold15	181353	181910	435	6.2	3	181353-181550 181609-181693 181759-181910
TU664	scaffold15	198848	199558	444	8.82	4	198848-198937 199009-199144 199217-199338 199463-199558
TU665	scaffold15	251660	252081	360	8.17	2	251660-251790 251853-252081
TU666	scaffold15	301810	302599	740	6.96	3	301810-302183 302210-302488 302513-302599
TU667	scaffold15	306344	306733	346	5.29	2	306344-306419 306464-306733
TU668	scaffold15	306768	307331	560	9.25	2	306768-307237 307242-307331
TU669	scaffold15	309757	310578	671	12.2	4	309757-310098 310161-310269 310338-310467 310489-310578
TU670	scaffold15	337845	338333	489	12.63	1	337845-338333
TU671	scaffold15	345452	346268	734	4.13	3	345452-345579 345647-345765 345782-346268
TU672	scaffold15	380019	387275	6980	151.62	15	380019-380111 380137-380453 380460-380746 380753-380868 380869-381118 381124-381609 381655-381917 381923-382252 382253-382390 382391-384606 384613-385785 385786-386495 386496-386589 386723-386786 386833-387275
TU673	scaffold15	388189	388699	488	4.15	2	388189-388278 388302-388699
TU674	scaffold15	412217	412709	399	4.48	2	412217-412306 412401-412709
TU675	scaffold15	453730	454284	482	12.11	3	453730-453844 453847-454002 454074-454284
TU676	scaffold15	454355	455618	1180	18.92	3	454355-454424 454448-454864 454926-455618
TU677	scaffold15	463110	463410	301	8.64	1	463110-463410
TU678	scaffold15	482244	482904	655	12.09	2	482244-482619 482626-482904
TU679	scaffold15	483199	484619	1080	108.07	6	483199-483583 483636-483765 483817-484039 484090-484160 484216-484387 484521-484619
TU680	scaffold15	484769	485936	915	55.58	3	484769-484815 485026-485123 485167-485936
TU681	scaffold15	499024	503886	4746	15.11	6	499024-499423 499430-500117 500134-500518 500528-500803 500829-501494 501556-503886
TU682	scaffold15	507446	508232	729	10.07	2	507446-508122 508181-508232
TU683	scaffold15	522385	523141	705	5.88	3	522385-522579 522630-522975 522978-523141
TU684	scaffold15	523327	525826	2273	6.38	8	523327-523678 523725-523772 523779-524339 524372-524867 524953-525128 525152-525457 525492-525581 525583-525826
TU685	scaffold15	526831	527397	466	3.03	4	526831-526999 527011-527127 527132-527221 527308-527397
TU686	scaffold15	528453	529668	1188	38.84	2	528453-528970 528999-529668
TU687	scaffold15	530405	531123	611	19.17	4	530405-530473 530487-530741 530792-530980 531026-531123
TU688	scaffold15	531195	533034	1721	52.57	4	531195-531456 531512-531727 531728-532909 532974-533034
TU689	scaffold15	533822	540279	6139	345.57	10	533822-535372 535382-536736 536737-537473 537499-538266 538323-538582 538647-538749 538762-539282 539329-539548 539597-539774 539834-540279
TU690	scaffold15	540413	542613	1891	154.41	7	540413-540577 540635-540959 541012-541506 541555-541686 541735-542309 542360-542447 542503-542613
TU691	scaffold15	546726	547630	905	304.23	1	546726-547630
TU692	scaffold15	547775	550541	2472	30.42	6	547775-548200 548285-548709 548759-548953 549006-549102 549169-550115 550160-550541
TU693	scaffold15	552047	553113	879	96.08	5	552047-552127 552153-552518 552579-552768 552823-552869 552919-553113
TU694	scaffold15	553472	554384	894	36.72	2	553472-553675 553695-554384
TU695	scaffold15	554531	556582	1931	24.88	4	554531-554803 554868-555381 555428-556032 556044-556582
TU696	scaffold15	561797	564996	3093	1023.9	4	561797-562211 562268-562547 562548-564158 564210-564996
TU697	scaffold15	565033	566576	1414	9.57	5	565033-565124 565144-565234 565251-565431 565520-566479 566487-566576
TU698	scaffold15	570952	571755	619	3.64	5	570952-571111 571161-571260 571315-571404 571412-571581 571657-571755
TU699	scaffold15	571771	572362	430	17.33	4	571771-571860 571886-572025 572069-572204 572299-572362
TU700	scaffold15	572675	573172	353	13.32	3	572675-572822 572876-573010 573103-573172
TU701	scaffold15	584287	584654	368	12.35	1	584287-584654
TU702	scaffold15	596826	597211	355	3.58	2	596826-597090 597122-597211
TU703	scaffold15	618289	619355	1038	3136.59	6	618289-618379 618383-618523 618534-618666 618667-618875 618876-618944 618961-619355
TU704	scaffold15	642992	644185	1178	9.34	2	642992-643324 643341-644185
TU705	scaffold15	647546	648304	651	56.24	3	647546-647603 647660-647918 647971-648304
TU706	scaffold15	665564	666015	415	3.48	3	665564-665785 665819-665916 665921-666015
TU707	scaffold15	668948	669265	318	10.59	1	668948-669265
TU708	scaffold15	669444	670011	488	16	2	669444-669707 669788-670011
TU709	scaffold15	673065	674392	1328	148.18	1	673065-674392
TU710	scaffold15	674503	675055	553	10.71	1	674503-675055
TU711	scaffold15	675068	676161	1074	12.1	2	675068-675873 675894-676161
TU712	scaffold15	685210	687123	1914	3617.11	2	685210-685788 685789-687123
TU713	scaffold15	700248	701335	972	32.13	3	700248-700850 700949-701045 701064-701335
TU714	scaffold15	749068	750099	948	9.15	3	749068-749527 749596-749993 750010-750099
TU715	scaffold15	753397	755613	1583	49.5	11	753397-753655 753719-753837 753899-753996 754047-754144 754198-754504 754635-754731 754790-754925 754989-755103 755161-755290 755339-755462 755514-755613
TU716	scaffold15	763163	764003	824	7.54	2	763163-763728 763746-764003
TU717	scaffold15	764634	766489	1768	180.98	3	764634-765784 765831-766211 766254-766489
TU718	scaffold15	774324	775627	1148	41.07	3	774324-775279 775337-775444 775544-775627
TU719	scaffold15	775680	776030	308	10.71	2	775680-775769 775813-776030
TU720	scaffold15	780641	781820	1180	470.96	1	780641-781820
TU721	scaffold15	781990	783320	1331	212.62	1	781990-783320
TU722	scaffold15	789091	789507	409	4.62	2	789091-789180 789189-789507
TU723	scaffold152	677	1833	1047	158.03	2	677-1352 1463-1833
TU724	scaffold152	2093	2544	452	36.92	1	2093-2544
TU725	scaffold157	30	459	375	17.59	2	30-215 271-459
TU726	scaffold158	8452	9048	583	7.07	3	8452-8571 8582-8952 8957-9048
TU727	scaffold16	16515	17356	748	5.26	5	16515-16722 16729-16822 16842-17051 17117-17255 17260-17356
TU728	scaffold16	49749	51067	1319	127.79	1	49749-51067
TU729	scaffold16	78357	78775	364	3.92	3	78357-78515 78567-78681 78686-78775
TU730	scaffold16	186277	186789	411	7.61	4	186277-186372 186382-186439 186518-186680 186696-186789
TU731	scaffold16	187256	187562	307	5.71	1	187256-187562
TU732	scaffold16	191728	193586	1700	30.7	4	191728-192434 192482-192577 192627-192943 193007-193586
TU733	scaffold16	198270	198741	396	8.76	2	198270-198419 198496-198741
TU734	scaffold16	199899	200399	484	4.45	2	199899-200291 200309-200399
TU735	scaffold16	200867	201359	480	6.16	3	200867-200985 200988-201253 201265-201359
TU736	scaffold16	255508	256709	1202	128.08	1	255508-256709
TU737	scaffold16	256854	257292	350	2.37	4	256854-256943 256972-257061 257111-257195 257208-257292
TU738	scaffold16	261081	266589	5430	27.43	4	261081-261170 261176-264263 264289-266083 266133-266589
TU739	scaffold16	267124	268158	861	122.74	4	267124-267235 267305-267497 267555-267826 267875-268158
TU740	scaffold16	291893	292223	331	8.75	1	291893-292223
TU741	scaffold16	292273	295240	2900	22.8	4	292273-292366 292389-292962 292994-293254 293270-295240
TU742	scaffold16	305082	306126	1024	6.44	2	305082-305164 305186-306126
TU743	scaffold16	320199	321021	815	143.38	2	320199-320589 320598-321021
TU744	scaffold16	323588	323979	317	13.66	2	323588-323686 323762-323979
TU745	scaffold16	325178	326226	866	41.32	5	325178-325487 325539-325653 325694-325909 325956-326069 326116-326226
TU746	scaffold16	331642	333978	2168	5.42	8	331642-331721 331747-331933 332019-332678 332687-332998 333025-333363 333374-333602 333613-333800 333806-333978
TU747	scaffold16	337505	337937	422	5.1	2	337505-337865 337877-337937
TU748	scaffold16	361325	361944	427	3.64	3	361325-361569 361696-361819 361887-361944
TU749	scaffold16	428913	429352	337	22.48	3	428913-429038 429134-429247 429256-429352
TU750	scaffold16	429559	430303	624	6.33	3	429559-429787 429837-430041 430114-430303
TU751	scaffold16	463578	464152	517	22.11	2	463578-463853 463912-464152
TU752	scaffold16	506696	513624	6929	11448.1	1	506696-513624
TU753	scaffold16	514360	515796	1437	220.4	1	514360-515796
TU754	scaffold16	517071	517700	630	14.84	1	517071-517700
TU755	scaffold16	582944	583363	365	6.11	2	582944-583135 583191-583363
TU756	scaffold16	583458	587989	3922	112.59	13	583458-583525 583597-583940 583991-584236 584294-584496 584564-584653 584711-584825 584860-584962 585013-585711 585720-585976 586028-587169 587223-587332 587388-587548 587606-587989
TU757	scaffold16	598255	598679	341	2.4	3	598255-598384 598390-598479 598559-598679
TU758	scaffold16	610714	611118	377	2.87	3	610714-610803 610827-610916 610922-611118
TU759	scaffold16	612428	612800	373	3.75	1	612428-612800
TU760	scaffold16	636997	637591	595	5.61	1	636997-637591
TU761	scaffold16	640944	642069	1106	13.51	2	640944-641941 641962-642069
TU762	scaffold16	642278	642790	513	12.62	1	642278-642790
TU763	scaffold16	646395	646823	424	9.07	2	646395-646726 646732-646823
TU764	scaffold16	670415	670966	552	12.4	1	670415-670966
TU765	scaffold16	679605	680486	882	74.24	1	679605-680486
TU766	scaffold16	680521	682345	1739	19.9	3	680521-681760 681809-681895 681934-682345
TU767	scaffold16	682643	683314	472	2.74	5	682643-682732 682827-682901 682906-682996 683081-683206 683225-683314
TU768	scaffold16	685150	685492	313	2.51	3	685150-685236 685260-685395 685403-685492
TU769	scaffold16	685667	686011	320	3.25	2	685667-685870 685896-686011
TU770	scaffold16	686819	687579	706	6.51	2	686819-687476 687532-687579
TU771	scaffold16	701455	701851	334	10.38	2	701455-701694 701758-701851
TU772	scaffold166	1805	2146	342	4.09	1	1805-2146
TU773	scaffold166	4888	5231	344	33.14	1	4888-5231
TU774	scaffold167	3168	3556	314	16.52	2	3168-3267 3343-3556
TU775	scaffold17	4749	5778	957	19.17	2	4749-4846 4920-5778
TU776	scaffold17	14617	15193	519	4.81	2	14617-14852 14911-15193
TU777	scaffold17	54607	54928	322	10.76	1	54607-54928
TU778	scaffold17	55187	56666	1358	37.9	4	55187-55289 55360-56270 56312-56423 56435-56666
TU779	scaffold17	59902	60246	345	111.44	1	59902-60246
TU780	scaffold17	120274	120689	391	3.69	3	120274-120374 120396-120588 120593-120689
TU781	scaffold17	121307	121784	375	2.92	3	121307-121394 121478-121619 121640-121784
TU782	scaffold17	125119	126259	1141	354.34	1	125119-126259
TU783	scaffold17	154790	155686	685	14	4	154790-154938 155029-155133 155193-155558 155622-155686
TU784	scaffold17	155971	157073	977	5.17	5	155971-156239 156272-156492 156579-156673 156680-156872 156875-157073
TU785	scaffold17	170828	171695	852	155	2	170828-171589 171606-171695
TU786	scaffold17	201814	203144	1100	5.77	6	201814-201882 201915-202005 202057-202212 202267-202389 202423-202616 202678-203144
TU787	scaffold17	219817	221451	1394	7.74	4	219817-220290 220338-220452 220584-220649 220713-221451
TU788	scaffold17	234176	235684	1274	34.96	6	234176-234306 234357-234591 234646-234752 234819-235012 235075-235174 235178-235684
TU789	scaffold17	241705	243751	1723	31.19	6	241705-241983 242057-242194 242196-242516 242573-242691 242828-243246 243305-243751
TU790	scaffold17	243999	247677	3679	216.04	2	243999-247489 247490-247677
TU791	scaffold17	247734	250744	2767	57.61	7	247734-249114 249166-249323 249356-249451 249459-250191 250232-250321 250375-250584 250646-250744
TU792	scaffold17	250948	251819	684	6.99	5	250948-251038 251082-251173 251242-251392 251415-251559 251615-251819
TU793	scaffold17	251892	252771	823	266.92	3	251892-252414 252421-252530 252582-252771
TU794	scaffold17	253165	254823	1436	57.03	4	253165-253596 253686-253938 253941-254043 254176-254823
TU795	scaffold17	256012	256445	414	37.98	2	256012-256335 256356-256445
TU796	scaffold17	271070	271472	380	4.49	2	271070-271376 271400-271472
TU797	scaffold17	279292	279781	407	5.34	2	279292-279573 279657-279781
TU798	scaffold17	279895	281329	1397	48.83	3	279895-280633 280637-280909 280945-281329
TU799	scaffold17	281453	283144	1596	44.64	3	281453-281561 281612-281691 281738-283144
TU800	scaffold17	296619	298360	1682	10.93	4	296619-296715 296719-297072 297121-297577 297587-298360
TU801	scaffold17	298456	299418	909	7.23	3	298456-298545 298560-298655 298696-299418
TU802	scaffold17	299568	301279	1671	148.2	2	299568-301129 301171-301279
TU803	scaffold17	309096	309566	471	3.56	1	309096-309566
TU804	scaffold17	309716	310061	346	3.62	1	309716-310061
TU805	scaffold17	310908	311229	313	7.55	2	310908-311101 311111-311229
TU806	scaffold17	311237	312474	1096	19.39	3	311237-311914 311961-312050 312147-312474
TU807	scaffold17	362448	362800	353	5.28	1	362448-362800
TU808	scaffold17	362917	363844	863	11.57	2	362917-363697 363763-363844
TU809	scaffold17	363978	364292	315	6.98	1	363978-364292
TU810	scaffold17	372390	372881	461	12.1	2	372390-372762 372794-372881
TU811	scaffold17	374544	375196	598	4	3	374544-374648 374666-375068 375107-375196
TU812	scaffold17	389699	390651	953	27.65	2	389699-390254 390255-390651
TU813	scaffold17	437659	443074	5129	150.98	10	437659-437867 437872-439791 439925-440246 440297-440713 440714-441208 441257-441354 441403-442011 442012-442239 442244-442636 442637-443074
TU814	scaffold17	443195	446326	2893	72.2	7	443195-443274 443326-444247 444258-444357 444406-444671 444721-445085 445111-445544 445601-446326
TU815	scaffold17	446745	448996	2004	344.31	8	446745-446822 446823-447036 447064-447858 447902-448051 448127-448195 448244-448288 448344-448528 448529-448996
TU816	scaffold17	464560	467296	2663	168.57	6	464560-464643 464644-465220 465229-465829 465886-466989 466995-467183 467189-467296
TU817	scaffold17	467358	468617	978	35.6	6	467358-467641 467705-467812 467865-467997 468046-468214 468277-468379 468437-468617
TU818	scaffold17	614641	614957	317	5.09	1	614641-614957
TU819	scaffold17	644100	644446	342	4.06	2	644100-644341 644347-644446
TU820	scaffold17	644538	646543	2006	51.74	1	644538-646543
TU821	scaffold17	647327	648177	851	34.68	1	647327-648177
TU822	scaffold17	650716	651183	468	110.76	1	650716-651183
TU823	scaffold17	652119	653007	889	1491.77	1	652119-653007
TU824	scaffold17	653265	654364	1095	13.56	2	653265-654155 654161-654364
TU825	scaffold17	654454	656913	2189	11.9	7	654454-654933 655011-655108 655146-655723 655725-656081 656163-656338 656398-656807 656824-656913
TU826	scaffold17	656973	658140	968	15.43	4	656973-657650 657703-657793 657877-658018 658084-658140
TU827	scaffold17	658201	659061	691	12.39	4	658201-658414 658473-658525 658579-658733 658793-659061
TU828	scaffold17	732512	733692	1062	191.69	4	732512-732753 732805-732960 733016-733258 733272-733692
TU829	scaffold17	741862	742331	464	21.98	2	741862-742235 742242-742331
TU830	scaffold171	342	1135	757	3.99	3	342-431 443-532 559-1135
TU831	scaffold171	1198	2143	946	17.12	1	1198-2143
TU832	scaffold174	3	680	589	90.58	3	3-247 256-509 591-680
TU833	scaffold179	2558	2880	323	18.85	1	2558-2880
TU834	scaffold18	4	709	706	189.5	1	4-709
TU835	scaffold18	833	1316	422	2.41	3	833-1094 1110-1199 1247-1316
TU836	scaffold18	16661	17443	765	8.73	2	16661-16750 16769-17443
TU837	scaffold18	18509	18892	384	12.6	1	18509-18892
TU838	scaffold18	19057	19864	733	6.9	3	19057-19350 19355-19703 19775-19864
TU839	scaffold18	24553	24945	351	2.96	3	24553-24642 24660-24845 24871-24945
TU840	scaffold18	25014	25552	495	3.94	3	25014-25103 25136-25450 25463-25552
TU841	scaffold18	26402	28601	2157	23.78	3	26402-28384 28403-28492 28518-28601
TU842	scaffold18	37471	37830	353	2.62	2	37471-37735 37743-37830
TU843	scaffold18	38439	38903	465	13.54	1	38439-38903
TU844	scaffold18	41685	42174	448	3.01	3	41685-41776 41778-42045 42087-42174
TU845	scaffold18	42334	43683	1267	16.77	3	42334-43366 43433-43553 43571-43683
TU846	scaffold18	71994	73223	1126	3.69	8	71994-72087 72100-72247 72272-72366 72406-72495 72509-72735 72749-72879 72881-73131 73134-73223
TU847	scaffold18	80073	81520	1448	21.72	1	80073-81520
TU848	scaffold18	81682	82397	715	35.94	2	81682-82293 82295-82397
TU849	scaffold18	83145	83650	506	58.93	1	83145-83650
TU850	scaffold18	91212	91749	538	6.58	1	91212-91749
TU851	scaffold18	109543	110626	1084	61.2	1	109543-110626
TU852	scaffold18	111157	111749	592	5.91	2	111157-111271 111273-111749
TU853	scaffold18	111832	112509	677	5.42	2	111832-112024 112026-112509
TU854	scaffold18	122302	123187	882	13.55	2	122302-122587 122592-123187
TU855	scaffold18	125010	125593	584	13.52	1	125010-125593
TU856	scaffold18	129183	130051	713	6.24	4	129183-129227 129297-129428 129497-129675 129695-130051
TU857	scaffold18	148995	150359	1338	8.75	3	148995-149435 149457-149837 149844-150359
TU858	scaffold18	150708	151027	320	29.18	1	150708-151027
TU859	scaffold18	151109	152626	1491	825.03	3	151109-151325 151353-152222 152223-152626
TU860	scaffold18	152789	153127	339	2547.3	1	152789-153127
TU861	scaffold18	153288	153842	406	5.43	3	153288-153379 153465-153721 153786-153842
TU862	scaffold18	153899	154319	310	9.24	2	153899-153961 154073-154319
TU863	scaffold18	168128	168623	478	6.23	2	168128-168239 168258-168623
TU864	scaffold18	192423	192864	379	5.54	2	192423-192706 192770-192864
TU865	scaffold18	198526	199274	711	12.62	2	198526-198916 198955-199274
TU866	scaffold18	282894	285628	2598	10.8	4	282894-283276 283300-283389 283454-283782 283833-285628
TU867	scaffold18	286110	291833	5665	166.35	4	286110-286846 286865-287185 287227-289219 289220-291833
TU868	scaffold18	324670	327189	2027	11.15	9	324670-325037 325136-325224 325305-325468 325518-325661 325716-326019 326073-326472 326528-326631 326683-326957 327011-327189
TU869	scaffold18	350463	351317	783	10.78	3	350463-350922 350931-351136 351201-351317
TU870	scaffold18	368520	369771	1079	18.55	5	368520-368675 368718-368960 368998-369319 369365-369447 369497-369771
TU871	scaffold18	376995	378002	852	3.87	7	376995-377084 377150-377249 377268-377403 377415-377551 377561-377763 377787-377879 377910-378002
TU872	scaffold18	381402	381883	464	5.09	3	381402-381647 381663-381785 381789-381883
TU873	scaffold18	382055	382813	708	6.91	3	382055-382144 382154-382382 382425-382813
TU874	scaffold18	383454	384142	689	11.97	1	383454-384142
TU875	scaffold18	416934	417407	409	7.78	2	416934-417293 417359-417407
TU876	scaffold18	439531	440254	678	24.02	2	439531-439858 439905-440254
TU877	scaffold18	440335	440902	452	24.16	2	440335-440435 440552-440902
TU878	scaffold18	482924	484315	1259	22.1	4	482924-483233 483257-483727 483786-483877 483930-484315
TU879	scaffold18	486807	487253	381	3.57	3	486807-487016 487027-487107 487164-487253
TU880	scaffold18	515909	516773	793	14.18	3	515909-516287 516355-516690 516696-516773
TU881	scaffold18	518583	519042	443	4.71	2	518583-518932 518950-519042
TU882	scaffold18	519298	519628	305	2.44	2	519298-519519 519546-519628
TU883	scaffold18	522839	523588	576	7.69	4	522839-522966 523035-523145 523208-523441 523486-523588
TU884	scaffold18	541116	541525	342	8.15	2	541116-541246 541315-541525
TU885	scaffold18	541880	543298	1076	9.01	5	541880-542281 542391-542464 542608-542733 542814-542909 542921-543298
TU886	scaffold18	543677	546503	2376	9.86	11	543677-543908 543979-544086 544102-544356 544360-544604 544660-545040 545093-545265 545341-545484 545546-545904 545960-546113 546161-546386 546405-546503
TU887	scaffold18	546967	547383	362	5.13	2	546967-547225 547281-547383
TU888	scaffold18	552696	553048	353	5.77	1	552696-553048
TU889	scaffold18	553298	554196	845	12.6	2	553298-553554 553609-554196
TU890	scaffold18	554214	554860	645	7.04	2	554214-554519 554522-554860
TU891	scaffold18	601048	603717	2657	92.24	3	601048-602722 602723-602845 602859-603717
TU892	scaffold18	603758	605217	1335	175.79	4	603758-603976 603978-604140 604211-604915 604970-605217
TU893	scaffold18	605310	606495	1161	58.53	3	605310-605506 605532-605678 605679-606495
TU894	scaffold18	606500	609973	2921	390.8	10	606500-606777 606837-606987 607041-607117 607177-607924 607925-608056 608083-608946 608947-609206 609249-609425 609475-609649 609915-609973
TU895	scaffold18	624530	625017	327	7.76	3	624530-624614 624690-624841 624928-625017
TU896	scaffold18	645645	648931	3066	62.31	6	645645-645778 645832-645948 646001-646299 646346-646533 646594-648238 648249-648931
TU897	scaffold18	649272	656122	6714	257.25	8	649272-649697 649698-650762 650764-651340 651389-651638 651639-652457 652497-655778 655779-655854 655904-656122
TU898	scaffold18	656331	657502	1172	99.88	1	656331-657502
TU899	scaffold18	657620	659473	1748	12.26	4	657620-657694 657766-657883 657917-658167 658170-659473
TU900	scaffold18	659477	661999	2523	45.38	1	659477-661999
TU901	scaffold18	663429	665592	2121	356.12	2	663429-665168 665212-665592
TU902	scaffold18	666343	666865	523	371.98	1	666343-666865
TU903	scaffold18	667048	669341	2071	10.85	5	667048-667175 667256-667629 667672-668277 668328-668526 668578-669341
TU904	scaffold18	669410	671256	1733	6.68	4	669410-669744 669746-670706 670770-670816 670867-671256
TU905	scaffold18	671574	675340	3308	56.45	10	671574-672100 672154-672434 672441-672503 672504-673229 673232-673913 673976-674119 674301-674426 674476-674732 674786-675034 675088-675340
TU906	scaffold18	676845	680734	822	8.77	4	676845-677139 677279-677472 677533-677656 680526-680734
TU907	scaffold18	711803	712167	365	17.7	1	711803-712167
TU908	scaffold18	795169	796438	1270	109.26	1	795169-796438
TU909	scaffold18	802591	803716	1126	9617.85	3	802591-802903 802904-803168 803169-803716
TU910	scaffold18	803792	806639	2824	70.88	2	803792-806033 806058-806639
TU911	scaffold18	806724	807249	465	37.75	3	806724-806844 806858-807133 807182-807249
TU912	scaffold18	807253	807686	434	39.61	1	807253-807686
TU913	scaffold18	808279	808630	304	2.75	3	808279-808380 808413-808524 808541-808630
TU914	scaffold18	837084	837891	558	6.23	5	837084-837191 837304-837395 837453-837574 837582-837749 837824-837891
TU915	scaffold18	838099	838541	416	4.57	2	838099-838421 838449-838541
TU916	scaffold18	838789	839163	324	12.84	2	838789-838999 839051-839163
TU917	scaffold18	866998	868043	836	9.9	4	866998-867328 867383-867590 867739-867944 867953-868043
TU918	scaffold18	875741	877481	1691	107.03	2	875741-876018 876069-877481
TU919	scaffold18	900861	901532	592	4.52	3	900861-900905 900922-901197 901262-901532
TU920	scaffold18	902468	903013	397	3.73	4	902468-902578 902678-902773 902823-902912 902914-903013
TU921	scaffold18	903130	904228	951	40.33	4	903130-903336 903387-903956 904003-904060 904113-904228
TU922	scaffold18	917772	918992	1070	5.75	4	917772-918432 918460-918671 918692-918800 918905-918992
TU923	scaffold183	2309	2727	359	4.7	2	2309-2562 2623-2727
TU924	scaffold19	72521	73098	571	4.45	2	72521-72839 72847-73098
TU925	scaffold19	78162	78688	412	7.06	3	78162-78378 78469-78564 78590-78688
TU926	scaffold19	387764	388141	307	5.06	3	387764-387862 387881-388026 388080-388141
TU927	scaffold19	389039	389434	357	2.91	2	389039-389309 389349-389434
TU928	scaffold19	390076	390458	359	4.82	2	390076-390344 390369-390458
TU929	scaffold19	393296	393677	317	3.53	2	393296-393374 393440-393677
TU930	scaffold19	394177	394572	346	3.01	3	394177-394278 394293-394453 394490-394572
TU931	scaffold19	398559	399285	705	11.96	4	398559-398662 398665-399007 399011-399185 399203-399285
TU932	scaffold19	692355	692958	604	6.48	1	692355-692958
TU933	scaffold19	693177	693658	482	7.06	1	693177-693658
TU934	scaffold19	693827	701559	7006	108.31	18	693827-694997 694998-695741 695811-696134 696135-696710 696762-696866 696913-697175 697233-697323 697370-697844 697845-698056 698111-698576 698627-698702 698751-698884 698927-699048 699113-699291 699346-699765 699816-700378 700432-700819 700863-701559
TU935	scaffold19	701711	702431	669	1143.26	2	701711-701985 702038-702431
TU936	scaffold19	724526	725896	1371	133.35	2	724526-725102 725103-725896
TU937	scaffold19	726810	728301	1492	148.34	1	726810-728301
TU938	scaffold19	730299	730944	330	2.5	4	730299-730388 730529-730588 730692-730781 730855-730944
TU939	scaffold19	742374	744269	1660	93.99	8	742374-742559 742560-742906 742907-743348 743400-743588 743632-743759 743811-743931 743965-744140 744199-744269
TU940	scaffold19	744278	745033	722	116.64	2	744278-744484 744519-745033
TU941	scaffold19	764193	764918	715	11.06	2	764193-764322 764334-764918
TU942	scaffold19	810019	810369	351	4.7	1	810019-810369
TU943	scaffold19	810376	810815	354	2.88	3	810376-810465 810485-810652 810720-810815
TU944	scaffold19	839398	839718	321	23	1	839398-839718
TU945	scaffold19	852899	853415	517	5.66	1	852899-853415
TU946	scaffold19	880238	880708	420	7.54	2	880238-880581 880633-880708
TU947	scaffold19	880714	884821	3793	23.28	7	880714-880991 881002-881207 881266-881416 881471-881841 881906-882183 882240-883882 883956-884821
TU948	scaffold19	895144	895663	452	3.41	3	895144-895418 895462-895551 895577-895663
TU949	scaffold19	896125	896666	487	4.53	2	896125-896214 896270-896666
TU950	scaffold19	896774	897847	906	5.57	3	896774-896867 896948-897336 897425-897847
TU951	scaffold19	898364	898806	383	3.53	4	898364-898461 898474-898571 898605-898700 898716-898806
TU952	scaffold19	923039	924121	912	3.2	5	923039-923215 923242-923634 923725-923868 923909-923998 924014-924121
TU953	scaffold19	931079	931451	344	6.74	3	931079-931182 931199-931348 931362-931451
TU954	scaffold19	931502	932071	564	5.87	2	931502-931972 931979-932071
TU955	scaffold19	933136	933674	306	2.89	3	933136-933255 933370-933465 933585-933674
TU956	scaffold19	944874	945340	396	3.11	4	944874-944963 944987-945142 945152-945241 945281-945340
TU957	scaffold19	960958	961341	373	8.55	3	960958-961063 961072-961225 961229-961341
TU958	scaffold19	981625	983892	2098	69.81	8	981625-981749 981756-982007 982065-982486 982524-982972 982973-983017 983018-983332 983398-983797 983803-983892
TU959	scaffold19	984986	985625	506	4.24	2	984986-985040 985175-985625
TU960	scaffold19	985667	986096	412	5.9	3	985667-985795 985806-985978 985987-986096
TU961	scaffold19	1005158	1005683	403	2.75	3	1005158-1005247 1005345-1005484 1005511-1005683
TU962	scaffold19	1006481	1006981	463	13.06	2	1006481-1006827 1006866-1006981
TU963	scaffold19	1007498	1009421	1889	15.44	3	1007498-1007587 1007616-1008897 1008905-1009421
TU964	scaffold19	1013383	1014496	1071	16.59	3	1013383-1013472 1013490-1013859 1013886-1014496
TU965	scaffold19	1015148	1017977	2646	322.36	5	1015148-1015201 1015289-1016591 1016608-1016996 1017044-1017445 1017480-1017977
TU966	scaffold19	1018424	1019263	741	9.64	3	1018424-1018531 1018626-1018747 1018753-1019263
TU967	scaffold19	1024404	1025292	801	31.38	2	1024404-1025031 1025120-1025292
TU968	scaffold19	1034735	1035131	361	4.17	3	1034735-1034824 1034850-1034963 1034975-1035131
TU969	scaffold19	1128368	1130250	1883	159.78	1	1128368-1130250
TU970	scaffold19	1133986	1134660	545	35.83	3	1133986-1134282 1134368-1134514 1134560-1134660
TU971	scaffold19	1134725	1136601	1707	34.92	4	1134725-1134857 1134905-1135162 1135229-1136338 1136396-1136601
TU972	scaffold199	1218	1718	495	5.41	2	1218-1307 1314-1718
TU973	scaffold199	2437	2752	316	3.86	1	2437-2752
TU974	scaffold2	143190	144379	1124	6.77	3	143190-144033 144076-144165 144190-144379
TU975	scaffold2	171625	172154	530	9.49	1	171625-172154
TU976	scaffold2	172378	172892	504	8.69	2	172378-172480 172492-172892
TU977	scaffold2	173197	173783	587	9.57	1	173197-173783
TU978	scaffold2	178416	179125	710	6.17	1	178416-179125
TU979	scaffold2	180482	180807	321	2.88	2	180482-180605 180611-180807
TU980	scaffold2	186138	186552	321	4.76	2	186138-186368 186463-186552
TU981	scaffold2	191702	192127	426	8.01	1	191702-192127
TU982	scaffold2	262100	262559	460	4.65	1	262100-262559
TU983	scaffold2	262587	263335	718	5.99	4	262587-262676 262686-262865 262873-263015 263031-263335
TU984	scaffold2	263356	263776	421	11.75	1	263356-263776
TU985	scaffold2	268215	270810	2359	410.2	10	268215-269046 269047-269240 269288-269345 269399-269515 269556-269701 269702-270045 270096-270209 270257-270464 270465-270614 270615-270810
TU986	scaffold2	271222	271865	644	11.81	1	271222-271865
TU987	scaffold2	314108	314530	410	4.81	2	314108-314427 314441-314530
TU988	scaffold2	314712	315793	999	6.17	2	314712-315613 315697-315793
TU989	scaffold2	329460	330700	1016	7.16	3	329460-329854 329999-330174 330256-330700
TU990	scaffold2	373178	373613	421	5.42	2	373178-373507 373523-373613
TU991	scaffold2	373621	374284	659	6.86	2	373621-373710 373716-374284
TU992	scaffold2	380257	380650	356	6.85	2	380257-380514 380553-380650
TU993	scaffold2	394741	395154	414	5.64	1	394741-395154
TU994	scaffold2	397637	398107	371	9.27	2	397637-397775 397876-398107
TU995	scaffold2	472444	474188	1601	7.49	6	472444-472517 472569-473498 473520-473650 473665-473917 473968-474090 474099-474188
TU996	scaffold2	485134	485529	374	144.36	3	485134-485312 485313-485445 485468-485529
TU997	scaffold2	485719	486088	370	40.95	1	485719-486088
TU998	scaffold2	487185	487571	371	5.67	2	487185-487465 487482-487571
TU999	scaffold2	582577	583067	491	6.85	1	582577-583067
TU1000	scaffold2	583146	583863	700	4.59	2	583146-583249 583268-583863
TU1001	scaffold2	594415	594974	532	5.91	4	594415-594517 594521-594624 594628-594721 594744-594974
TU1002	scaffold2	595065	595917	806	6.52	2	595065-595144 595192-595917
TU1003	scaffold2	615443	615852	410	36.54	1	615443-615852
TU1004	scaffold2	622915	623297	335	3.31	3	622915-623029 623047-623136 623168-623297
TU1005	scaffold2	631130	632100	723	61.64	3	631130-631451 631459-631522 631764-632100
TU1006	scaffold2	692761	693407	578	17.64	2	692761-693267 693337-693407
TU1007	scaffold2	693795	694222	368	7.66	2	693795-693896 693957-694222
TU1008	scaffold2	720262	720829	374	6.73	3	720262-720452 720507-720613 720754-720829
TU1009	scaffold2	720956	721640	301	6.01	4	720956-721004 721059-721167 721226-721315 721588-721640
TU1010	scaffold2	737624	738473	665	4.98	5	737624-737837 737853-737962 738077-738194 738246-738367 738373-738473
TU1011	scaffold2	738761	739152	360	3.44	3	738761-738850 738881-739025 739028-739152
TU1012	scaffold2	740192	740786	566	4.83	2	740192-740667 740697-740786
TU1013	scaffold2	740843	741179	337	5.04	1	740843-741179
TU1014	scaffold2	741485	741916	432	4.8	1	741485-741916
TU1015	scaffold2	741978	746520	4261	1002.36	10	741978-742055 742181-742463 742466-742743 742793-743019 743020-743247 743297-743622 743623-744012 744013-744252 744310-744572 744573-746520
TU1016	scaffold2	763328	765926	2492	24.13	3	763328-764011 764079-764509 764550-765926
TU1017	scaffold2	784379	784712	334	4.65	1	784379-784712
TU1018	scaffold2	869996	871970	1920	239.62	3	869996-871473 871529-871603 871604-871970
TU1019	scaffold2	886166	887051	812	5.38	3	886166-886643 886654-886810 886875-887051
TU1020	scaffold2	900597	901010	414	7.41	1	900597-901010
TU1021	scaffold2	972751	974036	1230	86.03	2	972751-973049 973106-974036
TU1022	scaffold2	1013392	1014143	741	7.7	2	1013392-1013884 1013896-1014143
TU1023	scaffold2	1016276	1017081	785	6.56	2	1016276-1016826 1016848-1017081
TU1024	scaffold2	1046865	1047168	304	8.44	1	1046865-1047168
TU1025	scaffold2	1047184	1048177	994	9.39	1	1047184-1048177
TU1026	scaffold2	1057893	1059558	1571	33.62	4	1057893-1058478 1058488-1058557 1058616-1058974 1059003-1059558
TU1027	scaffold2	1092020	1092384	365	4.81	1	1092020-1092384
TU1028	scaffold2	1092411	1092791	348	3.82	2	1092411-1092500 1092534-1092791
TU1029	scaffold2	1118998	1119444	447	32.53	1	1118998-1119444
TU1030	scaffold2	1120010	1120371	362	9.86	1	1120010-1120371
TU1031	scaffold2	1120444	1121241	792	53.19	2	1120444-1121145 1121152-1121241
TU1032	scaffold2	1139640	1140310	639	5.69	3	1139640-1139716 1139739-1140108 1140119-1140310
TU1033	scaffold2	1153148	1153579	386	6.09	4	1153148-1153248 1153267-1153358 1153372-1153474 1153490-1153579
TU1034	scaffold2	1153716	1154073	342	2.69	3	1153716-1153805 1153814-1153975 1153984-1154073
TU1035	scaffold2	1154111	1154550	337	3.53	3	1154111-1154267 1154332-1154421 1154461-1154550
TU1036	scaffold2	1155015	1155441	427	5.53	1	1155015-1155441
TU1037	scaffold2	1155789	1158463	2675	143.78	1	1155789-1158463
TU1038	scaffold2	1161990	1162953	903	5.41	5	1161990-1162079 1162088-1162253 1162276-1162371 1162384-1162797 1162817-1162953
TU1039	scaffold2	1162974	1163280	305	5.3	2	1162974-1163163 1163166-1163280
TU1040	scaffold2	1169841	1171617	1731	18.53	3	1169841-1170270 1170315-1171265 1171268-1171617
TU1041	scaffold2	1171847	1174268	2342	12.77	4	1171847-1172022 1172045-1173698 1173703-1173876 1173931-1174268
TU1042	scaffold2	1174309	1175422	1114	13.4	1	1174309-1175422
TU1043	scaffold2	1175497	1176120	624	12.88	1	1175497-1176120
TU1044	scaffold2	1180251	1181067	817	308.3	1	1180251-1181067
TU1045	scaffold2	1230064	1230839	721	5.88	3	1230064-1230408 1230430-1230528 1230563-1230839
TU1046	scaffold2	1231036	1231540	467	10.37	2	1231036-1231319 1231358-1231540
TU1047	scaffold2	1262413	1262853	441	9.52	1	1262413-1262853
TU1048	scaffold2	1294538	1296400	1805	3539.68	3	1294538-1294792 1294793-1294853 1294912-1296400
TU1049	scaffold2	1303844	1304232	389	11.5	1	1303844-1304232
TU1050	scaffold2	1307602	1313788	6027	66.23	7	1307602-1308253 1308279-1308525 1308583-1309155 1309171-1309423 1309458-1310091 1310112-1312583 1312593-1313788
TU1051	scaffold2	1320954	1321303	339	4.58	2	1320954-1321207 1321219-1321303
TU1052	scaffold2	1338548	1339552	962	6.14	4	1338548-1338780 1338783-1338876 1338897-1338973 1338995-1339552
TU1053	scaffold2	1340140	1340538	378	4.61	2	1340140-1340230 1340252-1340538
TU1054	scaffold2	1340843	1341630	607	3.39	4	1340843-1341167 1341278-1341367 1341421-1341522 1341541-1341630
TU1055	scaffold2	1356578	1356950	355	636.32	2	1356578-1356869 1356888-1356950
TU1056	scaffold2	1357328	1358846	1388	1359.44	4	1357328-1357397 1357449-1357527 1357582-1357827 1357854-1358846
TU1057	scaffold2	1358859	1359566	647	595.37	2	1358859-1359456 1359518-1359566
TU1058	scaffold2	1359704	1360214	511	55.23	2	1359704-1359999 1360000-1360214
TU1059	scaffold2	1360354	1362167	1790	199.39	3	1360354-1361198 1361218-1362071 1362077-1362167
TU1060	scaffold2	1362486	1362886	306	3.53	2	1362486-1362565 1362661-1362886
TU1061	scaffold2	1362892	1363602	690	4.24	2	1362892-1363497 1363519-1363602
TU1062	scaffold2	1366869	1367264	381	13.36	2	1366869-1367165 1367181-1367264
TU1063	scaffold2	1368019	1369002	755	4.19	4	1368019-1368306 1368355-1368495 1368507-1368608 1368779-1369002
TU1064	scaffold2	1369515	1369886	312	7.22	2	1369515-1369732 1369793-1369886
TU1065	scaffold2	1370014	1370753	679	7.46	2	1370014-1370119 1370181-1370753
TU1066	scaffold2	1387925	1388312	376	4.81	2	1387925-1388202 1388215-1388312
TU1067	scaffold2	1389694	1391055	1184	84.01	6	1389694-1389855 1389871-1390309 1390360-1390453 1390498-1390568 1390569-1390637 1390707-1391055
TU1068	scaffold2	1392276	1395217	2579	29.7	8	1392276-1392338 1392384-1392483 1392571-1392782 1392836-1392959 1393010-1393352 1393399-1393547 1393613-1394275 1394293-1395217
TU1069	scaffold2	1410932	1411447	488	5.16	2	1410932-1411329 1411358-1411447
TU1070	scaffold2	1416719	1418065	1221	6.7	5	1416719-1416930 1416965-1417382 1417415-1417509 1417562-1417875 1417884-1418065
TU1071	scaffold2	1418129	1418484	327	4.2	3	1418129-1418185 1418208-1418386 1418394-1418484
TU1072	scaffold2	1419372	1419789	363	3.09	4	1419372-1419461 1419476-1419571 1419594-1419683 1419703-1419789
TU1073	scaffold2	1433739	1436738	2699	6.29	9	1433739-1433946 1434006-1434391 1434402-1434595 1434601-1434985 1435017-1435844 1435920-1436217 1436236-1436325 1436418-1436619 1436631-1436738
TU1074	scaffold2	1476009	1479287	1134	6.96	6	1476009-1476472 1478479-1478716 1478742-1478820 1478882-1479020 1479046-1479169 1479198-1479287
TU1075	scaffold2	1484424	1484902	367	3.36	4	1484424-1484515 1484527-1484638 1484736-1484829 1484834-1484902
TU1076	scaffold2	1484982	1485472	420	10.22	3	1484982-1485091 1485159-1485378 1485383-1485472
TU1077	scaffold2	1522819	1524429	1482	21.22	5	1522819-1522908 1522912-1523651 1523699-1523756 1523815-1523870 1523892-1524429
TU1078	scaffold2	1524685	1525276	532	4.56	3	1524685-1524924 1524929-1525007 1525064-1525276
TU1079	scaffold2	1528376	1528814	377	2.94	2	1528376-1528466 1528529-1528814
TU1080	scaffold2	1529207	1530238	1032	6.9	1	1529207-1530238
TU1081	scaffold2	1539936	1540325	312	3.89	3	1539936-1540037 1540113-1540232 1540236-1540325
TU1082	scaffold2	1576079	1576524	446	4.23	1	1576079-1576524
TU1083	scaffold2	1603850	1604340	474	3.49	4	1603850-1603939 1603944-1604123 1604133-1604240 1604245-1604340
TU1084	scaffold2	1604551	1604916	325	2.82	3	1604551-1604640 1604651-1604821 1604853-1604916
TU1085	scaffold2	1610137	1610756	568	5.85	3	1610137-1610378 1610384-1610545 1610593-1610756
TU1086	scaffold2	1614166	1614861	696	12.94	1	1614166-1614861
TU1087	scaffold2	1623770	1624106	323	4.84	2	1623770-1623869 1623884-1624106
TU1088	scaffold2	1674749	1675191	443	13.13	1	1674749-1675191
TU1089	scaffold2	1675242	1675554	313	4.93	1	1675242-1675554
TU1090	scaffold2	1724135	1724565	364	4.07	3	1724135-1724224 1724227-1724313 1724379-1724565
TU1091	scaffold2	1747569	1748140	508	16.86	2	1747569-1747885 1747950-1748140
TU1092	scaffold2	1759846	1761434	1571	30.73	3	1759846-1760107 1760114-1760227 1760240-1761434
TU1093	scaffold2	1784919	1785633	495	5.51	3	1784919-1784972 1785187-1785234 1785241-1785633
TU1094	scaffold2	1793582	1795591	1961	166.15	2	1793582-1795271 1795321-1795591
TU1095	scaffold2	1805595	1805993	383	7.6	2	1805595-1805689 1805706-1805993
TU1096	scaffold2	1817531	1818247	717	11.46	1	1817531-1818247
TU1097	scaffold2	1824740	1825156	417	70.99	1	1824740-1825156
TU1098	scaffold2	1838822	1839879	1058	53.79	1	1838822-1839879
TU1099	scaffold2	1839926	1840754	668	8.29	3	1839926-1840189 1840298-1840498 1840552-1840754
TU1100	scaffold2	1851200	1852233	925	12.26	4	1851200-1851462 1851511-1851694 1851751-1852104 1852110-1852233
TU1101	scaffold2	1879467	1880026	560	2468.88	1	1879467-1880026
TU1102	scaffold2	1880086	1880731	646	1279.5	1	1880086-1880731
TU1103	scaffold20	17521	18074	554	73.83	1	17521-18074
TU1104	scaffold20	27727	28872	1097	25.44	2	27727-28348 28398-28872
TU1105	scaffold20	32449	36119	3514	49.51	6	32449-32914 32918-33013 33066-34339 34395-34772 34817-35837 35841-36119
TU1106	scaffold20	36518	36963	446	12.5	1	36518-36963
TU1107	scaffold20	36985	38322	1244	855.66	5	36985-37434 37435-37525 37527-37765 37813-37977 38024-38322
TU1108	scaffold20	45422	46058	580	26.62	2	45422-45892 45950-46058
TU1109	scaffold20	46131	46799	669	49.77	1	46131-46799
TU1110	scaffold20	70153	71554	1356	1787.92	3	70153-70660 70707-71201 71202-71554
TU1111	scaffold20	74550	76384	1792	324.31	2	74550-76260 76304-76384
TU1112	scaffold20	76504	77788	1197	109.92	3	76504-76657 76702-77504 77549-77788
TU1113	scaffold20	78289	79006	507	4.03	5	78289-78378 78393-78511 78622-78735 78812-78903 78915-79006
TU1114	scaffold20	80355	81726	1249	99.54	4	80355-81057 81119-81225 81280-81416 81425-81726
TU1115	scaffold20	105824	106192	369	5.2	1	105824-106192
TU1116	scaffold20	122942	123399	458	5.39	1	122942-123399
TU1117	scaffold20	168782	169244	463	18.33	1	168782-169244
TU1118	scaffold20	181208	181944	677	8.53	2	181208-181595 181656-181944
TU1119	scaffold20	194574	195482	816	22	3	194574-195082 195118-195318 195377-195482
TU1120	scaffold20	238551	240709	2074	248.35	5	238551-238640 238643-239312 239365-240033 240044-240596 240618-240709
TU1121	scaffold20	311098	311960	862	7.16	2	311098-311863 311865-311960
TU1122	scaffold20	312004	312581	578	4.74	1	312004-312581
TU1123	scaffold20	331279	331746	468	23.03	1	331279-331746
TU1124	scaffold20	355221	355595	375	6.27	1	355221-355595
TU1125	scaffold20	355609	357349	1741	25.92	1	355609-357349
TU1126	scaffold20	363765	364221	439	14.72	2	363765-363842 363861-364221
TU1127	scaffold20	460605	461022	331	11.5	2	460605-460865 460953-461022
TU1128	scaffold20	492672	493296	625	43.9	1	492672-493296
TU1129	scaffold20	499510	501091	1581	21.4	2	499510-499844 499846-501091
TU1130	scaffold20	501243	502924	1662	22.05	3	501243-502222 502242-502341 502343-502924
TU1131	scaffold20	502954	503663	710	13.29	1	502954-503663
TU1132	scaffold20	519853	521389	1389	55.11	6	519853-520006 520050-520506 520509-520652 520657-520910 520964-521070 521117-521389
TU1133	scaffold20	558938	559738	730	5.57	2	558938-559337 559409-559738
TU1134	scaffold20	559746	560187	437	4.27	2	559746-559839 559845-560187
TU1135	scaffold20	563666	564036	346	3.64	2	563666-563921 563947-564036
TU1136	scaffold20	568919	569980	962	2441.88	3	568919-569370 569416-569640 569696-569980
TU1137	scaffold20	573297	573763	467	9.66	1	573297-573763
TU1138	scaffold20	581195	585012	3681	75.56	4	581195-582138 582184-583630 583674-583922 583972-585012
TU1139	scaffold203	284	660	362	10.89	2	284-555 571-660
TU1140	scaffold206	23	429	407	20.62	1	23-429
TU1141	scaffold21	19703	21043	1220	42.8	3	19703-20081 20149-20859 20914-21043
TU1142	scaffold21	21144	24457	2821	60.42	11	21144-21363 21425-21748 21799-22216 22228-22542 22591-22751 22837-22944 22953-23044 23122-23432 23483-23878 23932-24043 24094-24457
TU1143	scaffold21	26095	26547	392	138.15	4	26095-26139 26143-26232 26256-26325 26361-26547
TU1144	scaffold21	28431	29213	744	552.46	2	28431-29084 29124-29213
TU1145	scaffold21	30292	31339	1037	8.53	3	30292-30805 30815-31237 31240-31339
TU1146	scaffold21	31666	31971	306	3.81	1	31666-31971
TU1147	scaffold21	38032	38622	553	4.3	3	38032-38305 38324-38413 38434-38622
TU1148	scaffold21	47219	49132	1726	12.75	4	47219-47414 47480-48467 48525-48916 48983-49132
TU1149	scaffold21	66639	67383	702	5.97	3	66639-66972 66986-67242 67273-67383
TU1150	scaffold21	69500	70049	509	2.86	3	69500-69571 69605-69945 69954-70049
TU1151	scaffold21	70577	71173	528	11.95	2	70577-70829 70899-71173
TU1152	scaffold21	88721	89676	745	3.12	5	88721-88778 88819-88881 88931-88975 89048-89250 89301-89676
TU1153	scaffold21	89717	90573	552	7.52	5	89717-89934 90011-90095 90146-90214 90277-90366 90484-90573
TU1154	scaffold21	113462	114085	448	12.01	4	113462-113551 113596-113741 113815-113938 113998-114085
TU1155	scaffold21	130681	131210	462	5.96	2	130681-131078 131147-131210
TU1156	scaffold21	151450	152841	1283	28.51	4	151450-151518 151545-152186 152219-152531 152583-152841
TU1157	scaffold21	161698	162514	673	3.73	3	161698-162111 162126-162302 162433-162514
TU1158	scaffold21	188921	189487	567	21.72	1	188921-189487
TU1159	scaffold21	199901	200233	305	3.03	2	199901-199989 200018-200233
TU1160	scaffold21	215349	217574	2070	930.01	5	215349-215527 215580-215625 215715-215921 215937-216467 216468-217574
TU1161	scaffold21	230050	232173	1963	15.92	5	230050-230480 230508-230863 230869-230995 231040-231645 231731-232173
TU1162	scaffold21	232945	234549	1541	27.08	3	232945-233378 233433-233762 233773-234549
TU1163	scaffold21	258925	259268	305	5.8	2	258925-259114 259154-259268
TU1164	scaffold21	280398	281180	618	10.77	3	280398-280487 280504-280796 280946-281180
TU1165	scaffold21	287166	287572	407	5.49	1	287166-287572
TU1166	scaffold21	305948	306517	425	3.67	4	305948-306153 306223-306296 306320-306409 306463-306517
TU1167	scaffold21	307267	307847	530	5.64	2	307267-307569 307621-307847
TU1168	scaffold21	322798	324648	1586	25.73	6	322798-322992 323055-323145 323211-323802 323862-324144 324169-324394 324450-324648
TU1169	scaffold21	324976	325726	661	4.93	3	324976-325440 325525-325630 325637-325726
TU1170	scaffold21	325777	326143	367	4.5	1	325777-326143
TU1171	scaffold21	326284	326738	413	3.92	3	326284-326373 326414-326646 326649-326738
TU1172	scaffold21	370615	372514	1723	6.15	6	370615-370701 370734-371544 371606-372178 372215-372299 372344-372433 372438-372514
TU1173	scaffold21	390119	390618	438	7.04	2	390119-390219 390282-390618
TU1174	scaffold21	390640	391164	525	61.82	1	390640-391164
TU1175	scaffold21	408011	408509	459	3.38	4	408011-408100 408105-408207 408227-408385 408403-408509
TU1176	scaffold21	472213	473378	908	6.23	4	472213-472297 472402-472631 472734-473026 473079-473378
TU1177	scaffold21	474476	476566	2006	40.68	3	474476-474805 474843-475891 475940-476566
TU1178	scaffold21	476577	477663	1054	6.94	2	476577-477540 477574-477663
TU1179	scaffold21	487458	491826	4328	286.48	3	487458-487994 487995-490554 490596-491826
TU1180	scaffold21	491945	492546	602	159.57	1	491945-492546
TU1181	scaffold21	492576	497236	4530	238.49	6	492576-494970 494988-495110 495154-496607 496646-497058 497092-497186 497187-497236
TU1182	scaffold21	497588	498733	988	41.7	5	497588-497793 497837-497929 497946-498102 498135-498216 498284-498733
TU1183	scaffold21	499512	500045	407	4.15	3	499512-499601 499669-499747 499808-500045
TU1184	scaffold21	501439	502242	731	3.28	4	501439-501528 501532-501799 501826-501915 501960-502242
TU1185	scaffold21	527177	527955	767	7.62	2	527177-527275 527288-527955
TU1186	scaffold21	540485	541053	491	6.08	2	540485-540847 540926-541053
TU1187	scaffold21	541221	542229	956	124.48	2	541221-541762 541816-542229
TU1188	scaffold21	548615	551720	2923	49.15	5	548615-548781 548784-549633 549686-549862 549914-551045 551124-551720
TU1189	scaffold21	552171	552587	372	27.57	2	552171-552266 552312-552587
TU1190	scaffold21	555424	556179	548	8.09	3	555424-555540 555591-555813 555972-556179
TU1191	scaffold21	557156	557456	301	13.14	1	557156-557456
TU1192	scaffold21	561596	562321	500	5.46	4	561596-561703 561777-561998 562042-562121 562232-562321
TU1193	scaffold21	562787	564220	865	14.58	5	562787-562864 563077-563194 563323-563412 563581-563654 563716-564220
TU1194	scaffold21	564333	565197	865	106.45	1	564333-565197
TU1195	scaffold21	611254	611581	328	4.29	1	611254-611581
TU1196	scaffold212	1	1327	1296	819.76	2	1-1219 1251-1327
TU1197	scaffold212	19500	20493	980	902.83	2	19500-19821 19836-20493
TU1198	scaffold212	22107	23152	1046	85.84	1	22107-23152
TU1199	scaffold216	2946	3638	693	48.17	1	2946-3638
TU1200	scaffold218	357	1208	852	8.24	1	357-1208
TU1201	scaffold218	1236	1916	681	56.04	1	1236-1916
TU1202	scaffold218	2672	3228	557	5.58	1	2672-3228
TU1203	scaffold22	37777	38604	771	7.15	2	37777-38370 38428-38604
TU1204	scaffold22	60972	61472	405	13.77	2	60972-61110 61207-61472
TU1205	scaffold22	181932	182262	304	8.21	2	181932-182161 182189-182262
TU1206	scaffold22	206967	207489	400	54.73	3	206967-207060 207134-207292 207343-207489
TU1207	scaffold22	208888	209222	331	7.06	2	208888-209112 209117-209222
TU1208	scaffold22	216267	217119	831	9.09	3	216267-216692 216700-216960 216976-217119
TU1209	scaffold22	246255	247211	604	2.43	7	246255-246344 246387-246464 246591-246674 246695-246775 246808-246932 247010-247080 247137-247211
TU1210	scaffold22	269240	269696	395	20.4	2	269240-269520 269583-269696
TU1211	scaffold22	269857	271137	1163	73.47	3	269857-270005 270118-270644 270651-271137
TU1212	scaffold22	271632	272121	378	4.72	2	271632-271707 271820-272121
TU1213	scaffold22	287808	288482	451	5.87	4	287808-287879 287923-287995 288094-288274 288358-288482
TU1214	scaffold22	311828	312258	431	5.61	1	311828-312258
TU1215	scaffold22	314991	316689	475	28.06	4	314991-315138 315201-315265 315318-315385 316496-316689
TU1216	scaffold22	317506	318363	551	2.58	6	317506-317593 317616-317705 317797-317844 317931-318020 318041-318203 318292-318363
TU1217	scaffold22	327627	328054	386	3.09	4	327627-327721 327723-327833 327855-327944 327965-328054
TU1218	scaffold22	329320	330130	804	16.64	2	329320-329409 329417-330130
TU1219	scaffold22	354667	357386	2469	73.97	10	354667-354756 354781-354874 354878-355356 355437-355631 355668-355841 355842-356108 356147-356344 356363-356771 356776-357175 357224-357386
TU1220	scaffold22	357387	358044	498	92	4	357387-357455 357522-357638 357692-357878 357920-358044
TU1221	scaffold22	415903	416397	390	8.73	3	415903-416114 416164-416257 416314-416397
TU1222	scaffold22	423707	425348	1620	16.68	2	423707-424053 424076-425348
TU1223	scaffold22	425459	426501	939	19.55	4	425459-425910 425972-426097 426111-426381 426412-426501
TU1224	scaffold22	426640	426995	316	3.26	2	426640-426865 426906-426995
TU1225	scaffold22	428093	428473	381	4.1	1	428093-428473
TU1226	scaffold22	428625	429484	819	80.18	2	428625-429075 429117-429484
TU1227	scaffold22	430114	430939	757	36.68	3	430114-430218 430286-430445 430448-430939
TU1228	scaffold22	431012	435078	3947	233.3	3	431012-433148 433200-433289 433359-435078
TU1229	scaffold22	435149	436109	961	739.9	1	435149-436109
TU1230	scaffold22	436135	436531	393	3.79	2	436135-436224 436229-436531
TU1231	scaffold22	436607	437900	1068	3.87	7	436607-436696 436707-436796 436866-437140 437147-437239 437271-437577 437672-437794 437811-437900
TU1232	scaffold22	437993	442328	4103	60.16	8	437993-438352 438368-439241 439286-439514 439532-440964 441022-441126 441136-441531 441614-442179 442189-442328
TU1233	scaffold22	465685	466533	777	9.04	3	465685-466305 466351-466440 466468-466533
TU1234	scaffold22	500192	500606	407	8.22	2	500192-500255 500264-500606
TU1235	scaffold22	509604	511278	1526	15.79	5	509604-509907 509960-510259 510301-511027 511082-511179 511182-511278
TU1236	scaffold22	534999	536017	767	6.51	5	534999-535253 535327-535370 535426-535595 535663-535897 535955-536017
TU1237	scaffold22	539593	541140	1548	85.78	2	539593-540614 540615-541140
TU1238	scaffold22	541567	542207	526	3.55	3	541567-541648 541709-542087 542143-542207
TU1239	scaffold22	543592	544375	665	9.62	3	543592-543952 544010-544223 544286-544375
TU1240	scaffold22	549957	550821	865	20.08	1	549957-550821
TU1241	scaffold22	560048	561042	868	5.09	5	560048-560217 560236-560430 560459-560591 560606-560853 560921-561042
TU1242	scaffold22	574660	576218	1436	10.52	2	574660-576005 576129-576218
TU1243	scaffold22	602142	602750	604	29.44	2	602142-602652 602658-602750
TU1244	scaffold23	28266	29111	615	6.51	3	28266-28681 28881-28963 28996-29111
TU1245	scaffold23	34349	34784	383	3.91	3	34349-34551 34581-34670 34695-34784
TU1246	scaffold23	54131	54606	348	3.74	3	54131-54210 54285-54444 54499-54606
TU1247	scaffold23	60642	61473	804	167.34	3	60642-60941 60956-61376 61391-61473
TU1248	scaffold23	61650	62865	1130	65.6	3	61650-61797 61808-61890 61967-62865
TU1249	scaffold23	63499	64345	799	214.04	2	63499-64014 64063-64345
TU1250	scaffold23	102761	105619	2626	95.44	6	102761-103683 103713-104434 104475-104728 104791-105069 105121-105320 105372-105619
TU1251	scaffold23	106178	106979	606	8.09	4	106178-106320 106370-106593 106669-106843 106916-106979
TU1252	scaffold23	107576	111151	3266	16.43	6	107576-107811 107875-109087 109150-109222 109269-110113 110185-110297 110366-111151
TU1253	scaffold23	187501	188451	898	34.83	3	187501-188218 188239-188354 188388-188451
TU1254	scaffold23	199312	199936	582	5.1	2	199312-199676 199720-199936
TU1255	scaffold23	227632	228448	762	19.93	2	227632-228063 228119-228448
TU1256	scaffold23	243787	244181	378	2.83	2	243787-244075 244093-244181
TU1257	scaffold23	244229	245026	758	5.78	4	244229-244328 244338-244436 244455-244737 244751-245026
TU1258	scaffold23	252950	253257	302	3.49	2	252950-253051 253058-253257
TU1259	scaffold23	261054	261703	576	4.26	4	261054-261143 261155-261250 261309-261481 261487-261703
TU1260	scaffold23	263160	263501	317	3.52	3	263160-263249 263262-263380 263394-263501
TU1261	scaffold23	265631	266455	789	8.64	2	265631-265893 265930-266455
TU1262	scaffold23	266467	267937	1320	26.88	5	266467-266546 266615-266788 266801-266970 266983-267700 267760-267937
TU1263	scaffold23	270711	272546	1635	60.83	7	270711-270800 270821-270924 270987-271242 271299-271412 271459-271753 271756-272130 272146-272546
TU1264	scaffold23	278859	279485	627	20.27	1	278859-279485
TU1265	scaffold23	309068	309510	380	4.31	2	309068-309168 309232-309510
TU1266	scaffold23	314007	315440	1332	39.29	4	314007-314238 314293-314501 314536-315283 315298-315440
TU1267	scaffold23	315488	315940	434	14.02	2	315488-315825 315845-315940
TU1268	scaffold23	338199	338584	326	8.76	2	338199-338315 338376-338584
TU1269	scaffold23	347655	348172	335	5.61	3	347655-347766 347877-348004 348078-348172
TU1270	scaffold23	362973	363382	320	3.5	3	362973-363160 363198-363263 363317-363382
TU1271	scaffold23	383135	383781	354	3.44	4	383135-383224 383367-383456 383527-383603 383685-383781
TU1272	scaffold23	384035	384509	401	5.64	2	384035-384118 384193-384509
TU1273	scaffold23	389304	390278	847	6.75	3	389304-389692 389774-390079 390127-390278
TU1274	scaffold23	468033	468508	441	3.92	3	468033-468171 468175-468369 468402-468508
TU1275	scaffold23	471907	472675	752	35.96	2	471907-472000 472018-472675
TU1276	scaffold23	476284	476834	435	3.21	4	476284-476340 476384-476473 476523-476751 476776-476834
TU1277	scaffold23	478867	479949	995	19.36	4	478867-478961 478965-479228 479245-479816 479886-479949
TU1278	scaffold23	480044	480474	354	5.57	3	480044-480116 480173-480363 480385-480474
TU1279	scaffold23	516441	517070	392	4.53	4	516441-516490 516636-516795 516857-516969 517002-517070
TU1280	scaffold23	518628	519644	759	8.18	5	518628-518713 518789-518965 519093-519141 519195-519274 519278-519644
TU1281	scaffold23	534168	534685	386	6.98	3	534168-534257 534337-534419 534473-534685
TU1282	scaffold23	562718	563504	705	174.8	3	562718-562837 562884-563309 563346-563504
TU1283	scaffold23	583364	583957	552	11.24	2	583364-583431 583474-583957
TU1284	scaffold24	3	1131	1084	86.08	2	3-365 411-1131
TU1285	scaffold24	1275	2307	854	16.8	4	1275-1569 1590-1752 1830-2135 2218-2307
TU1286	scaffold24	2619	3078	460	15.31	1	2619-3078
TU1287	scaffold24	3604	4946	1142	13	3	3604-4349 4471-4623 4704-4946
TU1288	scaffold24	6036	6390	355	24.94	1	6036-6390
TU1289	scaffold24	7012	7629	548	18.95	2	7012-7127 7198-7629
TU1290	scaffold24	8211	11230	2685	130	7	8211-9183 9246-9305 9365-9644 9726-9986 10042-10263 10278-10502 10567-11230
TU1291	scaffold24	11542	12803	1044	6.66	5	11542-11701 11754-12156 12160-12399 12481-12652 12735-12803
TU1292	scaffold24	17497	18856	1360	26.91	1	17497-18856
TU1293	scaffold24	18969	20480	1422	97.74	3	18969-19141 19156-20067 20144-20480
TU1294	scaffold24	20584	21007	361	21.76	2	20584-20876 20940-21007
TU1295	scaffold24	21110	22025	782	18.76	4	21110-21212 21231-21346 21401-21516 21579-22025
TU1296	scaffold24	43015	43428	343	4.79	2	43015-43197 43269-43428
TU1297	scaffold24	50509	51033	518	3.92	2	50509-50768 50776-51033
TU1298	scaffold24	51116	51700	581	3.24	2	51116-51409 51414-51700
TU1299	scaffold24	52990	53444	410	3.76	2	52990-53079 53125-53444
TU1300	scaffold24	53620	53950	331	13.68	1	53620-53950
TU1301	scaffold24	91760	93803	1891	147.79	4	91760-92641 92686-92813 92869-93279 93334-93803
TU1302	scaffold24	113439	114354	820	104.78	3	113439-113917 113967-114069 114117-114354
TU1303	scaffold24	114437	117233	2588	3084.94	4	114437-115502 115643-115838 115908-116802 116803-117233
TU1304	scaffold24	117234	118474	1180	311.85	3	117234-117478 117491-118174 118224-118474
TU1305	scaffold24	118797	120504	1608	30.06	3	118797-118976 119029-119487 119536-120504
TU1306	scaffold24	126053	130090	3895	87.26	4	126053-126284 126334-129382 129458-129752 129772-130090
TU1307	scaffold24	224260	224826	487	36.02	3	224260-224449 224456-224685 224760-224826
TU1308	scaffold24	224885	225275	391	63.49	1	224885-225275
TU1309	scaffold24	226916	229782	2745	13.79	5	226916-227067 227072-227589 227644-228413 228429-229263 229313-229782
TU1310	scaffold24	259328	259856	328	3.09	4	259328-259389 259512-259583 259656-259757 259765-259856
TU1311	scaffold24	264404	265774	1341	11.82	3	264404-265559 265575-265669 265685-265774
TU1312	scaffold24	270129	270805	565	3.92	3	270129-270218 270320-270647 270659-270805
TU1313	scaffold24	272968	273399	382	12.1	2	272968-273029 273080-273399
TU1314	scaffold24	278246	278735	490	5.44	1	278246-278735
TU1315	scaffold24	278856	279476	459	4.72	3	278856-279132 279213-279308 279391-279476
TU1316	scaffold24	299145	299573	348	2.78	4	299145-299222 299245-299336 299374-299464 299487-299573
TU1317	scaffold24	317569	319615	1875	201.72	5	317569-318418 318481-318594 318654-318893 318897-319500 319549-319615
TU1318	scaffold24	319667	320202	536	906.17	2	319667-319847 319848-320202
TU1319	scaffold24	363213	363608	345	5.28	2	363213-363303 363355-363608
TU1320	scaffold24	382560	385911	3351	13.87	2	382560-383929 383931-385911
TU1321	scaffold24	386028	386383	327	3.47	3	386028-386125 386144-386282 386294-386383
TU1322	scaffold24	388066	388466	382	5.76	3	388066-388113 388123-388339 388350-388466
TU1323	scaffold24	388525	389085	450	4.5	3	388525-388841 388853-388946 389047-389085
TU1324	scaffold24	390700	391065	361	4.78	2	390700-390917 390923-391065
TU1325	scaffold24	391586	392003	395	4.35	2	391586-391675 391699-392003
TU1326	scaffold24	400616	401559	835	24.91	4	400616-400852 400897-401105 401162-401454 401464-401559
TU1327	scaffold24	427815	428308	415	4.33	3	427815-428045 428077-428193 428242-428308
TU1328	scaffold24	469113	469609	497	28.3	1	469113-469609
TU1329	scaffold24	470616	472071	1150	77.51	6	470616-470734 470752-471152 471213-471407 471566-471734 471802-471985 471990-472071
TU1330	scaffold24	524175	524833	524	5.17	3	524175-524502 524620-524725 524744-524833
TU1331	scaffold24	546994	547792	777	3.93	2	546994-547517 547540-547792
TU1332	scaffold24	548416	548807	364	4.11	3	548416-548523 548542-548693 548704-548807
TU1333	scaffold25	20771	21418	599	2.97	3	20771-21084 21107-21275 21303-21418
TU1334	scaffold25	21895	22387	493	14.76	1	21895-22387
TU1335	scaffold25	44448	45457	1010	21.76	1	44448-45457
TU1336	scaffold25	45549	46751	1145	7.9	3	45549-46176 46193-46418 46461-46751
TU1337	scaffold25	51302	51982	681	12.77	1	51302-51982
TU1338	scaffold25	56275	57469	1137	61.86	3	56275-56701 56752-57121 57130-57469
TU1339	scaffold25	68885	69275	391	8.83	1	68885-69275
TU1340	scaffold25	69439	70833	1393	5.15	2	69439-69733 69736-70833
TU1341	scaffold25	71856	73115	1236	8.57	3	71856-72169 72183-72601 72613-73115
TU1342	scaffold25	73443	73805	362	6.94	2	73443-73532 73534-73805
TU1343	scaffold25	97010	97496	422	4.69	2	97010-97230 97296-97496
TU1344	scaffold25	108229	108683	355	2.32	4	108229-108316 108336-108425 108471-108560 108597-108683
TU1345	scaffold25	126994	127565	453	6.98	3	126994-127144 127205-127259 127319-127565
TU1346	scaffold25	153668	154546	766	24.04	3	153668-153825 153893-154328 154375-154546
TU1347	scaffold25	159223	160485	1089	94.17	4	159223-159749 159797-160027 160099-160257 160314-160485
TU1348	scaffold25	167152	167576	415	3.11	2	167152-167471 167482-167576
TU1349	scaffold25	183109	183546	349	2.95	3	183109-183307 183394-183449 183453-183546
TU1350	scaffold25	186634	187082	449	5.98	1	186634-187082
TU1351	scaffold25	197412	198466	947	14.72	3	197412-197588 197654-198106 198150-198466
TU1352	scaffold25	225869	226568	678	4.84	2	225869-226139 226162-226568
TU1353	scaffold25	240606	241228	553	2.88	3	240606-240695 240738-240827 240856-241228
TU1354	scaffold25	241474	242386	718	4.8	3	241474-241680 241863-241952 241966-242386
TU1355	scaffold25	244792	245773	982	5.81	1	244792-245773
TU1356	scaffold25	254092	255804	1182	4.68	9	254092-254181 254260-254371 254437-254566 254597-254698 254807-254947 255010-255191 255312-255508 255576-255707 255709-255804
TU1357	scaffold25	260347	261049	671	9.74	2	260347-260876 260909-261049
TU1358	scaffold25	261155	262410	1142	7.17	4	261155-261408 261431-261603 261624-262194 262267-262410
TU1359	scaffold25	262472	262953	454	3.65	3	262472-262544 262568-262850 262856-262953
TU1360	scaffold25	263014	263594	453	7.84	3	263014-263243 263316-263424 263481-263594
TU1361	scaffold25	263601	264061	461	11.72	1	263601-264061
TU1362	scaffold25	264210	264620	353	10.36	2	264210-264336 264395-264620
TU1363	scaffold25	274224	274916	613	5.6	3	274224-274332 274341-274735 274808-274916
TU1364	scaffold25	274961	277966	2888	17.89	4	274961-275050 275116-275407 275460-276431 276433-277966
TU1365	scaffold25	282907	283410	397	2.66	4	282907-282996 283008-283134 283173-283262 283321-283410
TU1366	scaffold25	311833	313914	2082	28.32	1	311833-313914
TU1367	scaffold25	333111	333450	340	4.89	1	333111-333450
TU1368	scaffold25	341523	342058	386	3.24	4	341523-341640 341730-341858 341905-341994 342010-342058
TU1369	scaffold25	351656	355131	3263	142.01	7	351656-351813 351820-351922 351961-352072 352098-352358 352424-354194 354205-354910 354980-355131
TU1370	scaffold25	355159	356365	1019	5.52	6	355159-355248 355311-355587 355610-355924 355956-356051 356060-356210 356276-356365
TU1371	scaffold25	357503	361586	4009	199.61	4	357503-357592 357609-358786 358787-360549 360609-361586
TU1372	scaffold25	361666	365133	3002	61.27	7	361666-361808 361839-362256 362313-362508 362744-363162 363215-363519 363567-364181 364228-365133
TU1373	scaffold25	366236	366640	390	4.22	2	366236-366574 366590-366640
TU1374	scaffold25	367083	367624	542	5.89	1	367083-367624
TU1375	scaffold25	367735	369242	1412	5.33	3	367735-367805 367815-368504 368592-369242
TU1376	scaffold25	380825	381949	934	5.03	5	380825-380874 380958-381051 381080-381446 381479-381847 381896-381949
TU1377	scaffold25	397099	397826	728	1465.33	1	397099-397826
TU1378	scaffold25	420144	420744	574	4.26	3	420144-420233 420250-420528 420540-420744
TU1379	scaffold25	421021	422041	647	5.39	5	421021-421106 421119-421217 421360-421494 421656-421788 421848-422041
TU1380	scaffold25	427310	429479	2010	256.14	4	427310-428480 428522-428601 428656-429098 429164-429479
TU1381	scaffold25	429718	432779	3046	26.58	2	429718-431551 431568-432779
TU1382	scaffold25	515688	517478	1489	4.94	8	515688-515749 515892-516154 516180-516434 516440-516689 516732-516962 517028-517117 517138-517381 517385-517478
TU1383	scaffold258	192	638	365	3.2	3	192-318 388-535 549-638
TU1384	scaffold258	782	1547	766	23.92	1	782-1547
TU1385	scaffold26	7352	8130	480	2.94	4	7352-7533 7666-7716 7756-7816 7945-8130
TU1386	scaffold26	181033	181485	429	4.22	2	181033-181359 181384-181485
TU1387	scaffold26	193573	193927	355	7.4	1	193573-193927
TU1388	scaffold26	193944	195820	1792	149.37	4	193944-194033 194054-195493 195505-195580 195635-195820
TU1389	scaffold26	196742	197154	371	3.58	2	196742-197035 197078-197154
TU1390	scaffold26	197285	197646	356	5	2	197285-197432 197439-197646
TU1391	scaffold26	198922	200366	1395	130.76	2	198922-199877 199928-200366
TU1392	scaffold26	206861	208771	1879	113.74	4	206861-206952 206964-207375 207396-208680 208682-208771
TU1393	scaffold26	272848	274982	2104	7.89	3	272848-272937 272967-274580 274583-274982
TU1394	scaffold26	278576	278936	323	2.98	3	278576-278665 278686-278828 278847-278936
TU1395	scaffold26	279448	280380	933	13.39	1	279448-280380
TU1396	scaffold26	283862	284205	344	127.92	1	283862-284205
TU1397	scaffold26	292558	292921	356	190.55	2	292558-292839 292848-292921
TU1398	scaffold26	293268	294192	845	9.83	3	293268-293509 293565-294079 294105-294192
TU1399	scaffold26	305584	306801	1018	13.79	4	305584-305663 305721-306042 306095-306472 306564-306801
TU1400	scaffold26	342028	342644	521	13	3	342028-342113 342196-342298 342313-342644
TU1401	scaffold26	344294	344907	363	11.02	3	344294-344424 344665-344786 344798-344907
TU1402	scaffold26	384053	384874	806	5.58	2	384053-384519 384536-384874
TU1403	scaffold26	385098	385855	729	3.33	4	385098-385205 385208-385349 385364-385527 385541-385855
TU1404	scaffold26	385931	386569	639	1391.81	4	385931-386184 386185-386245 386246-386365 386366-386569
TU1405	scaffold26	397179	397492	311	4.21	2	397179-397420 397424-397492
TU1406	scaffold26	400658	401169	509	10.33	2	400658-400966 400970-401169
TU1407	scaffold26	419880	420297	391	2.83	2	419880-420180 420208-420297
TU1408	scaffold26	421433	421764	316	6.2	2	421433-421652 421669-421764
TU1409	scaffold26	423234	423704	392	6.2	3	423234-423413 423477-423594 423611-423704
TU1410	scaffold26	423892	425406	1411	9.59	3	423892-423989 423998-424088 424185-425406
TU1411	scaffold26	425744	426239	484	6.14	2	425744-426137 426150-426239
TU1412	scaffold26	439018	440660	1300	14.44	5	439018-439640 439707-439812 439898-440165 440218-440438 440579-440660
TU1413	scaffold26	440706	441186	322	7.34	4	440706-440807 440853-440971 441021-441062 441128-441186
TU1414	scaffold26	446666	448235	1386	7.96	5	446666-447031 447088-447245 447255-447395 447487-447774 447803-448235
TU1415	scaffold26	492196	494543	2090	44.97	5	492196-492288 492293-492804 492880-493402 493530-493821 493874-494543
TU1416	scaffold26	502317	502802	368	2.76	4	502317-502405 502444-502515 502571-502687 502713-502802
TU1417	scaffold263	1	1253	1189	199.78	3	1-787 839-939 953-1253
TU1418	scaffold264	19756	20272	509	25.95	2	19756-19860 19869-20272
TU1419	scaffold266	15	619	551	108.85	2	15-346 401-619
TU1420	scaffold266	19165	20295	1131	148.89	1	19165-20295
TU1421	scaffold267	2	1073	1065	52.04	2	2-455 463-1073
TU1422	scaffold269	76	971	874	17.9	3	76-182 186-441 461-971
TU1423	scaffold27	24759	26186	330	65.15	2	24759-24848 25947-26186
TU1424	scaffold27	41348	41701	354	23.71	1	41348-41701
TU1425	scaffold27	41718	42554	727	19.24	3	41718-41838 41900-42349 42399-42554
TU1426	scaffold27	42597	46757	4071	115.16	6	42597-42673 42676-43065 43105-43276 43310-44035 44046-44509 44516-46757
TU1427	scaffold27	70763	71342	475	6.41	4	70763-70825 70831-70928 70954-71043 71119-71342
TU1428	scaffold27	93635	93969	306	8.9	2	93635-93850 93880-93969
TU1429	scaffold27	94444	94941	412	4.46	2	94444-94765 94852-94941
TU1430	scaffold27	95033	95644	493	8.82	3	95033-95175 95243-95429 95482-95644
TU1431	scaffold27	95794	96576	642	10.81	2	95794-95869 96011-96576
TU1432	scaffold27	97352	97729	378	4.46	1	97352-97729
TU1433	scaffold27	97887	98247	310	3.72	2	97887-97943 97995-98247
TU1434	scaffold27	101015	105257	4038	22.3	7	101015-101122 101142-101467 101521-102034 102067-102156 102192-104480 104486-104949 105011-105257
TU1435	scaffold27	126539	127168	435	5.76	3	126539-126590 126660-126780 126907-127168
TU1436	scaffold27	127234	127965	563	5.82	3	127234-127296 127411-127605 127661-127965
TU1437	scaffold27	134264	135756	1493	115.24	1	134264-135756
TU1438	scaffold27	148221	148702	396	2.97	2	148221-148420 148507-148702
TU1439	scaffold27	148856	149282	401	3.42	3	148856-148950 148953-149177 149202-149282
TU1440	scaffold27	154437	154803	329	3.31	3	154437-154540 154562-154694 154712-154803
TU1441	scaffold27	163251	163660	410	12.52	1	163251-163660
TU1442	scaffold27	166808	167738	907	990.14	2	166808-167622 167647-167738
TU1443	scaffold27	168016	168366	334	3.21	2	168016-168259 168277-168366
TU1444	scaffold27	171938	172913	929	4.96	4	171938-172401 172403-172520 172537-172791 172822-172913
TU1445	scaffold27	174278	175041	682	3.94	3	174278-174661 174731-174901 174915-175041
TU1446	scaffold27	177478	177902	372	100.05	2	177478-177779 177833-177902
TU1447	scaffold27	177907	178397	486	25.34	2	177907-178320 178326-178397
TU1448	scaffold27	201383	201685	303	5.64	1	201383-201685
TU1449	scaffold27	201818	202245	375	11.95	2	201818-202128 202182-202245
TU1450	scaffold27	218967	219623	598	16.35	3	218967-219165 219219-219527 219534-219623
TU1451	scaffold27	227205	227601	397	11.12	1	227205-227601
TU1452	scaffold27	234991	235653	558	4.5	4	234991-235116 235197-235297 235317-235441 235448-235653
TU1453	scaffold27	251587	252110	457	17.96	2	251587-251818 251886-252110
TU1454	scaffold27	256533	258267	1461	22.57	6	256533-257138 257152-257287 257364-257639 257680-257786 257849-258044 258128-258267
TU1455	scaffold27	271977	273626	1426	46.38	7	271977-272155 272205-272453 272499-272580 272648-272951 273009-273349 273350-273539 273546-273626
TU1456	scaffold27	273710	274398	689	20.18	1	273710-274398
TU1457	scaffold27	287910	289098	954	8.86	5	287910-288189 288206-288539 288589-288738 288853-288944 289001-289098
TU1458	scaffold27	289331	290366	796	7.81	3	289331-289500 289585-289901 290058-290366
TU1459	scaffold27	298857	299526	421	5.8	4	298857-298978 299042-299163 299286-299380 299445-299526
TU1460	scaffold27	299576	300367	523	10.94	3	299576-299639 299752-299906 300064-300367
TU1461	scaffold27	315422	317261	1774	123.47	3	315422-315744 315790-316616 316638-317261
TU1462	scaffold27	318069	319570	1485	76.18	2	318069-318162 318180-319570
TU1463	scaffold27	319670	321047	1378	116.45	1	319670-321047
TU1464	scaffold27	321053	321815	763	100.84	1	321053-321815
TU1465	scaffold27	322513	323827	1315	128.41	1	322513-323827
TU1466	scaffold27	362779	364350	1441	16.52	4	362779-363065 363163-363270 363298-364251 364259-364350
TU1467	scaffold27	366581	366959	358	7.25	2	366581-366847 366869-366959
TU1468	scaffold27	370231	370632	402	220.82	1	370231-370632
TU1469	scaffold27	371144	371626	400	7.04	3	371144-371219 371254-371495 371545-371626
TU1470	scaffold27	375003	375320	309	3.07	2	375003-375219 375229-375320
TU1471	scaffold27	382358	382858	480	10.23	2	382358-382752 382774-382858
TU1472	scaffold27	383298	385059	1212	12.99	8	383298-383405 383522-383614 383693-383754 383853-383926 383982-384146 384304-384616 384662-385016 385018-385059
TU1473	scaffold27	419762	420327	511	8.3	2	419762-420179 420235-420327
TU1474	scaffold27	420607	421012	321	4.49	2	420607-420730 420816-421012
TU1475	scaffold27	421499	422813	1143	1047.68	4	421499-421608 421620-422113 422173-422621 422724-422813
TU1476	scaffold27	427223	428116	894	251.92	1	427223-428116
TU1477	scaffold27	438005	438519	419	2.9	3	438005-438091 438178-438419 438430-438519
TU1478	scaffold270	19	889	871	491.23	1	19-889
TU1479	scaffold272	7	859	853	27.85	1	7-859
TU1480	scaffold273	8	808	735	8.39	4	8-97 138-353 367-533 547-808
TU1481	scaffold276	1	747	747	604.46	1	1-747
TU1482	scaffold278	7	718	670	18.77	2	7-537 580-718
TU1483	scaffold28	60500	60887	306	2.42	3	60500-60563 60606-60757 60798-60887
TU1484	scaffold28	61125	61850	654	8.26	3	61125-61369 61378-61682 61747-61850
TU1485	scaffold28	176388	176958	350	3.9	4	176388-176542 176682-176723 176725-176772 176854-176958
TU1486	scaffold28	178866	179268	396	4.38	2	178866-179210 179218-179268
TU1487	scaffold28	179888	180573	349	5.33	4	179888-179977 180047-180108 180302-180428 180504-180573
TU1488	scaffold28	181414	182245	607	62.05	4	181414-181556 181606-181901 181957-182001 182123-182245
TU1489	scaffold28	182422	184101	1378	8.71	6	182422-182551 182604-182725 182858-183009 183073-183227 183254-183489 183519-184101
TU1490	scaffold28	201266	201577	312	3.77	1	201266-201577
TU1491	scaffold28	214355	214687	316	10.62	2	214355-214577 214595-214687
TU1492	scaffold28	245187	245664	388	4.86	2	245187-245276 245367-245664
TU1493	scaffold28	247577	248004	304	3.05	2	247577-247626 247751-248004
TU1494	scaffold28	249103	249537	325	2.8	3	249103-249177 249266-249438 249461-249537
TU1495	scaffold28	283209	283974	569	180.77	5	283209-283407 283420-283464 283518-283578 283711-283769 283770-283974
TU1496	scaffold28	284080	288778	4324	30.4	9	284080-284621 284678-285230 285281-285639 285691-285907 285943-286198 286223-286643 286698-286914 286968-287039 287092-288778
TU1497	scaffold28	317824	318455	632	10.6	1	317824-318455
TU1498	scaffold28	319086	321094	1890	8.96	8	319086-319157 319182-319340 319354-319495 319507-319761 319778-319974 320020-320721 320728-320954 320959-321094
TU1499	scaffold28	321280	321778	492	7.84	3	321280-321398 321403-321542 321546-321778
TU1500	scaffold28	334547	335405	808	12.41	3	334547-334697 334727-335292 335315-335405
TU1501	scaffold28	353790	354229	437	3.17	2	353790-354125 354129-354229
TU1502	scaffold28	367261	367621	361	4.79	1	367261-367621
TU1503	scaffold28	379803	381243	1159	4.18	5	379803-380041 380114-380599 380625-380697 380819-380908 380973-381243
TU1504	scaffold28	381389	382537	1065	10.91	3	381389-381981 382021-382280 382326-382537
TU1505	scaffold28	404686	405236	494	3.21	4	404686-404779 404791-404955 404995-405092 405100-405236
TU1506	scaffold28	420159	420565	374	3.03	2	420159-420456 420490-420565
TU1507	scaffold28	425696	427038	1234	7.7	3	425696-426350 426434-426944 426971-427038
TU1508	scaffold280	266	732	467	697.98	1	266-732
TU1509	scaffold281	27	364	338	4.42	1	27-364
TU1510	scaffold282	22	530	509	10.61	1	22-530
TU1511	scaffold284	1	711	711	95.19	1	1-711
TU1512	scaffold285	20	712	678	66.22	2	20-144 160-712
TU1513	scaffold286	1	683	571	99.97	2	1-443 556-683
TU1514	scaffold288	11	647	637	8.05	1	11-647
TU1515	scaffold289	1	634	634	681.53	1	1-634
TU1516	scaffold29	56426	57397	619	2.96	6	56426-56504 56529-56661 56690-56799 56941-57001 57094-57212 57281-57397
TU1517	scaffold29	57889	58652	615	10.2	3	57889-57947 58035-58513 58576-58652
TU1518	scaffold29	86701	87072	329	3.48	3	86701-86787 86821-86945 86956-87072
TU1519	scaffold29	113299	113899	535	54.11	3	113299-113380 113399-113650 113699-113899
TU1520	scaffold29	132702	133973	1208	8.86	3	132702-132936 132996-133356 133362-133973
TU1521	scaffold29	133987	134399	389	5.61	2	133987-134087 134112-134399
TU1522	scaffold29	246640	248055	1416	48.74	1	246640-248055
TU1523	scaffold29	263021	263710	377	3.58	3	263021-263110 263114-263224 263535-263710
TU1524	scaffold29	270982	271308	327	34.35	1	270982-271308
TU1525	scaffold29	300326	301124	649	7.38	4	300326-300540 300589-300791 300844-300991 301042-301124
TU1526	scaffold29	306503	307052	525	9.34	2	306503-306770 306796-307052
TU1527	scaffold29	390463	391031	541	7.56	2	390463-390913 390942-391031
TU1528	scaffold29	393746	394446	486	3.5	4	393746-394004 394045-394134 394271-394325 394365-394446
TU1529	scaffold29	416368	416834	454	5.4	3	416368-416580 416589-416734 416740-416834
TU1530	scaffold29	417025	417524	500	5.76	1	417025-417524
TU1531	scaffold29	439611	440269	659	623.16	1	439611-440269
TU1532	scaffold290	23	595	495	4.6	3	23-322 389-484 497-595
TU1533	scaffold291	2	611	610	92.36	1	2-611
TU1534	scaffold292	7	495	489	205.91	1	7-495
TU1535	scaffold293	1	574	574	50.95	1	1-574
TU1536	scaffold294	17	598	547	48.31	2	17-292 328-598
TU1537	scaffold295	9	583	575	13.3	1	9-583
TU1538	scaffold298	8	506	499	122.81	1	8-506
TU1539	scaffold299	1	498	498	19.88	1	1-498
TU1540	scaffold3	52855	53173	300	3.95	2	52855-53057 53077-53173
TU1541	scaffold3	56687	57232	518	4.16	4	56687-56776 56796-56953 56958-57165 57171-57232
TU1542	scaffold3	89098	90594	1365	137	3	89098-89146 89244-89968 90004-90594
TU1543	scaffold3	90694	91749	896	60.03	5	90694-90778 90788-91145 91198-91388 91442-91603 91650-91749
TU1544	scaffold3	92262	92685	424	31.32	1	92262-92685
TU1545	scaffold3	93518	94064	547	4.11	1	93518-94064
TU1546	scaffold3	97423	98867	1333	38.87	3	97423-98293 98354-98604 98657-98867
TU1547	scaffold3	98939	99518	580	19.59	1	98939-99518
TU1548	scaffold3	100065	103480	2994	1087.2	4	100065-101290 101613-101918 101979-103368 103409-103480
TU1549	scaffold3	103523	104850	1264	31.67	2	103523-104523 104588-104850
TU1550	scaffold3	111668	112334	517	4	3	111668-111917 112002-112165 112232-112334
TU1551	scaffold3	133035	134041	810	4.26	5	133035-133126 133141-133369 133428-133589 133658-133913 133971-134041
TU1552	scaffold3	210121	211007	768	5.83	3	210121-210256 210347-210754 210784-211007
TU1553	scaffold3	214047	214383	337	3.26	1	214047-214383
TU1554	scaffold3	273416	273962	547	11.93	1	273416-273962
TU1555	scaffold3	382873	383387	465	14.18	2	382873-383274 383325-383387
TU1556	scaffold3	387441	387855	415	13.82	1	387441-387855
TU1557	scaffold3	393461	394365	818	5.08	3	393461-393572 393581-393852 393932-394365
TU1558	scaffold3	394659	395208	507	9.52	2	394659-394830 394874-395208
TU1559	scaffold3	436374	436688	315	5.5	1	436374-436688
TU1560	scaffold3	437483	437917	410	2.92	3	437483-437572 437594-437823 437828-437917
TU1561	scaffold3	438660	439700	952	7.87	3	438660-438994 439072-439513 439526-439700
TU1562	scaffold3	440186	440541	354	7.99	2	440186-440231 440234-440541
TU1563	scaffold3	442269	442711	419	5.31	2	442269-442596 442621-442711
TU1564	scaffold3	443548	444166	502	3.69	2	443548-443960 444078-444166
TU1565	scaffold3	444639	445088	445	7.45	2	444639-444906 444912-445088
TU1566	scaffold3	447470	447779	301	2.77	2	447470-447559 447569-447779
TU1567	scaffold3	448470	449355	686	4.17	4	448470-448763 448822-448933 449068-449231 449240-449355
TU1568	scaffold3	452716	453025	310	3.3	1	452716-453025
TU1569	scaffold3	456265	456701	437	7.41	1	456265-456701
TU1570	scaffold3	458734	459233	500	8.63	1	458734-459233
TU1571	scaffold3	459512	459832	321	32.48	1	459512-459832
TU1572	scaffold3	460141	461063	915	8.69	2	460141-460202 460211-461063
TU1573	scaffold3	461119	461530	412	6.52	1	461119-461530
TU1574	scaffold3	476061	478210	1848	155.89	6	476061-476254 476345-476883 476945-477057 477163-477289 477291-477803 477849-478210
TU1575	scaffold3	481601	483726	1501	24.48	7	481601-481711 481825-482464 482466-482564 482581-482670 482884-482998 483262-483309 483329-483726
TU1576	scaffold3	483843	485727	1533	106.68	6	483843-484163 484219-484297 484410-484714 484772-484842 484922-485476 485526-485727
TU1577	scaffold3	507496	507845	317	3.75	2	507496-507585 507619-507845
TU1578	scaffold3	508471	508864	391	3.1	2	508471-508750 508754-508864
TU1579	scaffold3	508879	509934	943	8.33	3	508879-509148 509185-509789 509867-509934
TU1580	scaffold3	510250	516032	1742	23.36	6	510250-511157 511205-511272 511330-511408 515254-515357 515427-515763 515787-516032
TU1581	scaffold3	511410	512291	836	8.88	2	511410-511631 511678-512291
TU1582	scaffold3	512635	513446	812	27.93	1	512635-513446
TU1583	scaffold3	513619	514356	714	14.59	2	513619-513963 513988-514356
TU1584	scaffold3	514537	515012	430	203.57	2	514537-514898 514945-515012
TU1585	scaffold3	524080	525430	1252	30.52	3	524080-524317 524361-525237 525294-525430
TU1586	scaffold3	525585	527494	1765	17.16	5	525585-525821 525838-526062 526128-526493 526511-527161 527209-527494
TU1587	scaffold3	527919	528448	363	3.07	3	527919-527998 528101-528184 528250-528448
TU1588	scaffold3	541376	541859	318	12.88	3	541376-541465 541556-541667 541744-541859
TU1589	scaffold3	542015	542736	406	3.56	5	542015-542104 542106-542203 542258-542300 542420-542556 542699-542736
TU1590	scaffold3	543231	544528	1102	26.88	5	543231-543311 543380-543883 543935-544109 544119-544349 544418-544528
TU1591	scaffold3	544720	545208	489	7.47	1	544720-545208
TU1592	scaffold3	545706	546394	560	5.16	3	545706-546019 546070-546114 546194-546394
TU1593	scaffold3	556266	556698	314	5.18	3	556266-556359 556420-556527 556587-556698
TU1594	scaffold3	558045	558518	355	2.96	3	558045-558219 558315-558404 558429-558518
TU1595	scaffold3	567118	568922	1231	18.61	8	567118-567398 567452-567568 567701-567767 567783-567944 568004-568113 568322-568406 568458-568748 568805-568922
TU1596	scaffold3	569309	570535	1166	18.81	2	569309-569386 569448-570535
TU1597	scaffold3	570655	572325	1610	21.09	3	570655-570773 570825-571546 571557-572325
TU1598	scaffold3	655267	655800	462	6.69	2	655267-655439 655512-655800
TU1599	scaffold3	656458	657119	476	4.24	4	656458-656502 656569-656665 656769-657015 657033-657119
TU1600	scaffold3	657125	658302	1170	134.86	2	657125-657657 657666-658302
TU1601	scaffold3	658329	660361	1736	27.89	5	658329-659172 659216-659366 659424-659590 659732-659883 659940-660361
TU1602	scaffold3	673010	673507	493	8.13	2	673010-673099 673105-673507
TU1603	scaffold3	786724	787109	386	41.93	1	786724-787109
TU1604	scaffold3	814684	815264	484	7.52	2	814684-814870 814968-815264
TU1605	scaffold3	820321	820655	335	6.23	1	820321-820655
TU1606	scaffold3	826093	826642	454	5.42	3	826093-826182 826244-826333 826369-826642
TU1607	scaffold3	827256	827790	485	6.14	3	827256-827368 827379-827692 827733-827790
TU1608	scaffold3	832388	832934	491	6.13	2	832388-832747 832804-832934
TU1609	scaffold3	832993	833371	365	4.71	3	832993-833083 833095-833277 833281-833371
TU1610	scaffold3	908404	908712	309	4.17	1	908404-908712
TU1611	scaffold3	908717	909936	1102	7.92	3	908717-908775 908868-909140 909167-909936
TU1612	scaffold3	910021	911332	1312	21.41	1	910021-911332
TU1613	scaffold3	918120	918884	765	11.82	1	918120-918884
TU1614	scaffold3	959723	960881	950	17.48	5	959723-959813 959815-959944 960018-960127 960184-960332 960412-960881
TU1615	scaffold3	961328	962137	681	6.26	3	961328-961467 961555-962019 962062-962137
TU1616	scaffold3	966848	968282	1393	42.49	2	966848-968042 968085-968282
TU1617	scaffold3	968818	972646	3456	110.93	9	968818-968913 968936-969272 969339-969395 969404-969709 969787-970273 970420-971490 971499-971602 971649-972210 972211-972646
TU1618	scaffold3	978030	978465	393	4.76	2	978030-978246 978290-978465
TU1619	scaffold3	978523	979258	487	9.9	4	978523-978667 978725-978866 979008-979106 979158-979258
TU1620	scaffold3	979388	982514	2973	72.34	7	979388-979496 979499-979780 979833-980831 980886-981123 981125-981391 981437-982211 982212-982514
TU1621	scaffold3	1031228	1031947	692	6.09	2	1031228-1031317 1031346-1031947
TU1622	scaffold3	1035632	1036691	912	21.12	4	1035632-1035906 1035927-1036434 1036484-1036551 1036631-1036691
TU1623	scaffold3	1037080	1037673	495	18.9	3	1037080-1037153 1037211-1037390 1037433-1037673
TU1624	scaffold3	1037865	1038249	374	3.23	2	1037865-1037974 1037986-1038249
TU1625	scaffold3	1039111	1045934	6214	331.99	13	1039111-1039438 1039452-1039636 1039715-1039858 1039924-1040021 1040082-1040361 1040408-1040596 1040645-1040820 1040874-1040987 1041036-1041361 1041420-1042061 1042116-1045202 1045257-1045644 1045678-1045934
TU1626	scaffold3	1049711	1052589	2814	49.07	6	1049711-1049802 1049806-1050431 1050437-1052105 1052106-1052304 1052360-1052476 1052479-1052589
TU1627	scaffold3	1052592	1053182	435	77.34	3	1052592-1052794 1052841-1053032 1053143-1053182
TU1628	scaffold3	1107804	1108437	554	4.47	3	1107804-1107893 1107898-1108003 1108080-1108437
TU1629	scaffold3	1144692	1145049	330	2.96	3	1144692-1144781 1144797-1144944 1144958-1145049
TU1630	scaffold3	1145314	1146111	601	3.74	5	1145314-1145493 1145509-1145612 1145725-1145814 1145876-1146001 1146011-1146111
TU1631	scaffold3	1146353	1146809	402	3.89	2	1146353-1146572 1146628-1146809
TU1632	scaffold3	1146958	1147410	357	4.97	3	1146958-1147057 1147142-1147308 1147321-1147410
TU1633	scaffold3	1165023	1166583	448	9.35	2	1165023-1165330 1166444-1166583
TU1634	scaffold3	1180697	1181112	353	3.14	4	1180697-1180756 1180810-1180899 1180902-1181014 1181023-1181112
TU1635	scaffold3	1187881	1188457	573	3.54	2	1187881-1188363 1188368-1188457
TU1636	scaffold3	1203201	1204922	1712	14.62	3	1203201-1203922 1203927-1204183 1204190-1204922
TU1637	scaffold3	1245848	1246400	481	5.29	3	1245848-1246018 1246078-1246297 1246311-1246400
TU1638	scaffold3	1246545	1252894	5578	71.39	19	1246545-1246615 1246771-1246905 1246913-1247192 1247193-1247453 1247454-1247518 1247570-1248080 1248129-1248214 1248255-1248427 1248443-1250175 1250226-1250315 1250370-1250553 1250616-1251146 1251196-1251370 1251425-1251511 1251512-1251715 1251765-1251840 1251898-1252066 1252120-1252310 1252339-1252894
TU1639	scaffold3	1288152	1288694	488	2.56	3	1288152-1288284 1288315-1288517 1288543-1288694
TU1640	scaffold3	1291983	1292418	389	13.95	2	1291983-1292288 1292336-1292418
TU1641	scaffold3	1298391	1298775	335	5.92	2	1298391-1298627 1298678-1298775
TU1642	scaffold3	1298876	1299782	653	11.07	4	1298876-1298993 1299048-1299263 1299335-1299404 1299534-1299782
TU1643	scaffold3	1317306	1319853	2190	45.02	5	1317306-1317632 1317681-1318241 1318296-1319171 1319352-1319461 1319538-1319853
TU1644	scaffold3	1320221	1321213	800	4.37	6	1320221-1320374 1320423-1320517 1320571-1320696 1320701-1320893 1320952-1321026 1321057-1321213
TU1645	scaffold3	1321475	1326026	3608	893.09	14	1321475-1321687 1321835-1321956 1322112-1322253 1322306-1322389 1322458-1322627 1322820-1322947 1322953-1323223 1323249-1323506 1323566-1323772 1323829-1323921 1324018-1324069 1324075-1324238 1324279-1325892 1325937-1326026
TU1646	scaffold3	1348503	1349017	452	4.23	2	1348503-1348868 1348932-1349017
TU1647	scaffold3	1382845	1383182	338	18.46	1	1382845-1383182
TU1648	scaffold3	1386476	1387184	532	23.77	3	1386476-1386627 1386673-1386842 1386975-1387184
TU1649	scaffold3	1406675	1410304	3415	298.02	6	1406675-1406764 1406777-1408790 1408819-1408963 1409031-1409571 1409667-1409821 1409835-1410304
TU1650	scaffold3	1426525	1427370	559	2.57	5	1426525-1426614 1426684-1426827 1426864-1427027 1427189-1427278 1427300-1427370
TU1651	scaffold3	1471237	1471776	540	6.88	1	1471237-1471776
TU1652	scaffold3	1472461	1472977	517	6.74	1	1472461-1472977
TU1653	scaffold3	1473383	1473803	421	6.71	1	1473383-1473803
TU1654	scaffold3	1473935	1474244	310	4.53	1	1473935-1474244
TU1655	scaffold3	1478312	1479133	822	101.09	1	1478312-1479133
TU1656	scaffold3	1514927	1515266	307	3.1	3	1514927-1515006 1515030-1515166 1515177-1515266
TU1657	scaffold3	1515878	1516222	345	21.77	1	1515878-1516222
TU1658	scaffold3	1516582	1517676	1045	10.46	2	1516582-1517412 1517463-1517676
TU1659	scaffold3	1537382	1538448	994	7.47	4	1537382-1537493 1537510-1538098 1538140-1538306 1538323-1538448
TU1660	scaffold3	1558498	1558946	449	33.56	1	1558498-1558946
TU1661	scaffold3	1559020	1559418	399	27.73	1	1559020-1559418
TU1662	scaffold3	1575302	1575681	360	2.19	3	1575302-1575473 1575476-1575573 1575592-1575681
TU1663	scaffold3	1581197	1583966	2142	10.97	11	1581197-1581469 1581473-1581762 1581778-1581943 1582015-1582107 1582258-1582417 1582469-1582550 1582610-1582933 1582984-1583083 1583216-1583335 1583376-1583561 1583619-1583966
TU1664	scaffold3	1594928	1595624	569	5.24	4	1594928-1595232 1595293-1595349 1595406-1595522 1595535-1595624
TU1665	scaffold3	1624589	1626491	1578	12.67	9	1624589-1624700 1624705-1624986 1625010-1625212 1625261-1625431 1625476-1625659 1625707-1625816 1625864-1626020 1626071-1626246 1626309-1626491
TU1666	scaffold3	1627457	1627989	363	4.8	3	1627457-1627546 1627658-1627730 1627790-1627989
TU1667	scaffold3	1635419	1635926	508	9.16	1	1635419-1635926
TU1668	scaffold3	1652586	1653165	580	53.8	1	1652586-1653165
TU1669	scaffold3	1653830	1655517	1630	12.14	3	1653830-1654951 1655002-1655247 1655256-1655517
TU1670	scaffold3	1655732	1657009	1127	37.34	5	1655732-1655844 1655853-1656166 1656215-1656342 1656382-1656731 1656788-1657009
TU1671	scaffold3	1660521	1661348	808	6.46	3	1660521-1660759 1660774-1660927 1660934-1661348
TU1672	scaffold3	1672254	1673221	924	84.61	3	1672254-1672471 1672472-1672888 1672933-1673221
TU1673	scaffold3	1673840	1674976	1053	4.45	2	1673840-1674187 1674272-1674976
TU1674	scaffold3	1675005	1675625	603	4.02	2	1675005-1675119 1675138-1675625
TU1675	scaffold3	1684104	1684497	313	3.6	2	1684104-1684295 1684377-1684497
TU1676	scaffold3	1688429	1688828	399	4.24	2	1688429-1688616 1688618-1688828
TU1677	scaffold3	1697387	1698529	1073	10.43	3	1697387-1697476 1697481-1698268 1698335-1698529
TU1678	scaffold3	1698663	1699211	549	12.51	1	1698663-1699211
TU1679	scaffold3	1699312	1700031	569	4.18	3	1699312-1699350 1699476-1699921 1699948-1700031
TU1680	scaffold3	1725948	1726726	718	31.27	2	1725948-1726203 1726265-1726726
TU1681	scaffold3	1727118	1727594	471	22.73	2	1727118-1727179 1727186-1727594
TU1682	scaffold3	1730311	1730714	404	115.61	1	1730311-1730714
TU1683	scaffold3	1737032	1737785	740	3.74	3	1737032-1737125 1737139-1737674 1737676-1737785
TU1684	scaffold3	1746276	1746758	477	4.48	2	1746276-1746660 1746667-1746758
TU1685	scaffold3	1747239	1749160	1797	19.72	2	1747239-1747327 1747453-1749160
TU1686	scaffold3	1750121	1751013	893	224.1	1	1750121-1751013
TU1687	scaffold3	1752336	1753479	1008	5.65	2	1752336-1752770 1752907-1753479
TU1688	scaffold3	1753492	1753860	369	7.31	1	1753492-1753860
TU1689	scaffold3	1755149	1755481	329	6.27	2	1755149-1755236 1755241-1755481
TU1690	scaffold3	1755719	1756212	408	4.42	2	1755719-1755833 1755920-1756212
TU1691	scaffold3	1756285	1756933	599	9.89	2	1756285-1756434 1756485-1756933
TU1692	scaffold3	1758856	1759420	557	6.57	2	1758856-1759182 1759191-1759420
TU1693	scaffold30	6318	7818	1268	92.19	7	6318-6451 6506-6682 6683-6803 6831-7163 7184-7440 7520-7609 7663-7818
TU1694	scaffold30	20037	21620	1564	252.46	2	20037-21503 21524-21620
TU1695	scaffold30	62728	63160	345	2.68	4	62728-62792 62858-62947 62955-63044 63061-63160
TU1696	scaffold30	65913	66420	356	2.97	3	65913-66043 66069-66203 66331-66420
TU1697	scaffold30	77690	78191	502	4.1	1	77690-78191
TU1698	scaffold30	87842	89672	1506	8.91	8	87842-88062 88100-88172 88224-88316 88326-88415 88429-88752 88895-89373 89388-89502 89562-89672
TU1699	scaffold30	96213	96643	376	2.63	3	96213-96332 96380-96469 96478-96643
TU1700	scaffold30	102845	103252	368	3.74	2	102845-102911 102952-103252
TU1701	scaffold30	103290	104188	729	3.77	3	103290-103701 103772-104009 104110-104188
TU1702	scaffold30	153463	153772	302	2.96	2	153463-153704 153713-153772
TU1703	scaffold30	166661	167361	642	13.33	3	166661-166914 166959-167219 167235-167361
TU1704	scaffold30	198643	199085	385	3.98	3	198643-198732 198772-198971 198991-199085
TU1705	scaffold301	1	495	495	591.63	1	1-495
TU1706	scaffold302	71	464	394	78.87	1	71-464
TU1707	scaffold303	12	345	334	24.27	1	12-345
TU1708	scaffold304	1	379	379	89.52	1	1-379
TU1709	scaffold305	1	393	393	50.34	1	1-393
TU1710	scaffold306	44	459	416	58.19	1	44-459
TU1711	scaffold307	1	354	354	113.13	1	1-354
TU1712	scaffold308	2	437	436	162.66	1	2-437
TU1713	scaffold31	9763	10408	500	27.41	3	9763-9862 9912-10039 10137-10408
TU1714	scaffold31	27293	28270	792	7.31	3	27293-27857 27955-28097 28187-28270
TU1715	scaffold31	32875	33296	422	13.38	1	32875-33296
TU1716	scaffold31	37913	39135	1215	45.95	3	37913-38463 38470-38734 38737-39135
TU1717	scaffold31	39219	39665	437	5.53	2	39219-39453 39464-39665
TU1718	scaffold31	39881	40207	327	8.59	1	39881-40207
TU1719	scaffold31	68577	69874	1243	25.03	3	68577-68670 68722-69768 69773-69874
TU1720	scaffold31	71042	71410	356	4.52	2	71042-71302 71316-71410
TU1721	scaffold31	71991	73703	1409	35.28	6	71991-72738 72889-73002 73075-73264 73324-73448 73451-73627 73649-73703
TU1722	scaffold31	93149	93763	566	7.34	2	93149-93238 93288-93763
TU1723	scaffold31	106445	108880	2400	1188.66	3	106445-106534 106559-106718 106731-108880
TU1724	scaffold31	118060	118720	574	3.52	4	118060-118159 118165-118318 118369-118589 118622-118720
TU1725	scaffold31	125265	126270	913	3.57	4	125265-125321 125385-125502 125504-126151 126181-126270
TU1726	scaffold31	195873	197397	1470	12.45	3	195873-195962 196013-196357 196363-197397
TU1727	scaffold31	197435	197784	350	2.74	1	197435-197784
TU1728	scaffold31	219915	220483	569	7.98	1	219915-220483
TU1729	scaffold31	220900	222036	998	5.71	5	220900-221335 221351-221440 221490-221722 221783-221931 221947-222036
TU1730	scaffold31	225145	225753	491	17.41	4	225145-225294 225359-225495 225545-225655 225661-225753
TU1731	scaffold31	235311	235866	419	7.84	3	235311-235448 235499-235680 235768-235866
TU1732	scaffold31	240212	240514	303	133.43	1	240212-240514
TU1733	scaffold31	253518	254323	686	4.69	3	253518-253751 253818-254032 254087-254323
TU1734	scaffold31	309743	311122	1370	43.47	4	309743-309920 309922-310485 310495-310605 310606-311122
TU1735	scaffold31	311137	312309	937	26.5	5	311137-311497 311616-311920 311972-312099 312150-312222 312240-312309
TU1736	scaffold31	312407	313816	1332	529.02	5	312407-312542 312543-312593 312604-313128 313177-313295 313316-313816
TU1737	scaffold31	316322	318816	2279	20.2	7	316322-316714 316721-316887 316907-317955 318031-318133 318197-318323 318373-318466 318471-318816
TU1738	scaffold31	323126	323648	494	4.26	3	323126-323211 323232-323339 323349-323648
TU1739	scaffold31	327742	328143	359	3.74	3	327742-327842 327858-328025 328054-328143
TU1740	scaffold31	337496	339281	1640	212.89	6	337496-338191 338218-338399 338432-338524 338574-338715 338751-339007 339012-339281
TU1741	scaffold31	339418	340694	1277	11.95	1	339418-340694
TU1742	scaffold31	342005	342647	609	5.92	4	342005-342079 342083-342154 342182-342549 342554-342647
TU1743	scaffold31	370603	373932	2981	99.25	9	370603-370967 371026-371450 371509-371604 371620-371709 371730-371842 371899-371948 372007-372432 372469-372617 372666-373932
TU1744	scaffold31	373956	376217	2141	739.72	6	373956-374445 374446-374627 374642-374713 374773-375256 375305-375373 375374-376217
TU1745	scaffold31	376838	383568	6380	135.27	12	376838-376885 376893-377576 377590-377752 377852-378020 378025-378171 378182-378487 378494-378612 378666-380393 380442-380539 380540-381896 381950-383213 383272-383568
TU1746	scaffold31	383575	385240	1562	82.57	3	383575-384720 384774-385077 385129-385240
TU1747	scaffold31	385299	385940	617	14.14	2	385299-385570 385596-385940
TU1748	scaffold31	387222	389149	1755	103.56	5	387222-387718 387779-387907 387970-388036 388039-388166 388216-389149
TU1749	scaffold31	389370	390580	1163	18.84	2	389370-390410 390459-390580
TU1750	scaffold31	390670	391264	514	16.26	2	390670-391011 391093-391264
TU1751	scaffold31	391757	392955	1130	139.51	3	391757-391970 391971-392552 392622-392955
TU1752	scaffold31	393043	394161	901	30.13	5	393043-393216 393271-393315 393383-393669 393714-393890 393944-394161
TU1753	scaffold31	400698	401961	1075	34.38	5	400698-400799 400815-400931 400996-401112 401143-401438 401519-401961
TU1754	scaffold31	402252	404214	1799	69.02	6	402252-402341 402356-402574 402623-402929 402936-403061 403111-403465 403513-404214
TU1755	scaffold310	3	420	418	22.38	1	3-420
TU1756	scaffold311	1	417	417	530.07	1	1-417
TU1757	scaffold312	83	393	311	78.7	1	83-393
TU1758	scaffold313	11	387	377	24.34	1	11-387
TU1759	scaffold315	68	384	317	12.98	1	68-384
TU1760	scaffold317	2	352	351	10	1	2-352
TU1761	scaffold318	63	362	300	33.9	1	63-362
TU1762	scaffold32	114133	119026	4487	42.09	8	114133-114464 114519-116488 116538-117488 117547-117885 117959-118061 118133-118449 118523-118679 118709-119026
TU1763	scaffold32	137034	137548	438	3.73	3	137034-137091 137103-137366 137433-137548
TU1764	scaffold32	143457	144473	993	24.28	2	143457-144225 144250-144473
TU1765	scaffold32	168806	169352	527	4.23	2	168806-168895 168916-169352
TU1766	scaffold32	169498	170780	1249	11.83	3	169498-169567 169597-170358 170364-170780
TU1767	scaffold32	170928	171287	360	8.29	1	170928-171287
TU1768	scaffold32	175090	176074	910	78.51	4	175090-175275 175300-175643 175695-175756 175757-176074
TU1769	scaffold32	176164	176484	321	11.03	1	176164-176484
TU1770	scaffold32	177042	177553	497	10.33	3	177042-177105 177110-177245 177257-177553
TU1771	scaffold32	177659	181213	3063	18.98	11	177659-177795 177847-177931 177954-178126 178178-178743 178860-179107 179153-179934 179980-180129 180181-180449 180498-180714 180771-181116 181124-181213
TU1772	scaffold32	196208	196689	388	2.64	4	196208-196282 196317-196449 196487-196576 196600-196689
TU1773	scaffold32	196695	197059	365	7.34	1	196695-197059
TU1774	scaffold32	205517	206109	593	30.12	1	205517-206109
TU1775	scaffold32	221609	223770	1820	18.62	7	221609-221793 221910-222358 222385-222770 222849-223001 223068-223309 223357-223595 223605-223770
TU1776	scaffold32	242527	242909	383	5.61	1	242527-242909
TU1777	scaffold32	242988	243754	755	36.9	2	242988-243465 243478-243754
TU1778	scaffold32	246905	247421	399	39.81	3	246905-246970 247036-247187 247241-247421
TU1779	scaffold32	265413	265907	429	14.83	2	265413-265613 265680-265907
TU1780	scaffold32	265982	267353	1248	35.18	3	265982-266719 266769-266886 266962-267353
TU1781	scaffold32	274451	276064	1565	23.07	2	274451-275828 275878-276064
TU1782	scaffold32	276200	276516	317	5.34	1	276200-276516
TU1783	scaffold32	277700	278000	301	7.57	1	277700-278000
TU1784	scaffold32	303665	305428	1666	289.01	4	303665-303954 304006-304080 304128-305316 305317-305428
TU1785	scaffold32	305473	306020	539	455.95	3	305473-305625 305626-305867 305877-306020
TU1786	scaffold32	320179	323471	2900	69.57	9	320179-320448 320507-320787 320823-320998 321059-321365 321426-322230 322274-322631 322682-323113 323154-323252 323300-323471
TU1787	scaffold32	323722	326386	2619	63.76	2	323722-324488 324535-326386
TU1788	scaffold32	336605	336913	309	36.63	1	336605-336913
TU1789	scaffold32	346575	347039	358	4.19	3	346575-346669 346684-346887 346981-347039
TU1790	scaffold32	347448	347808	356	3.53	2	347448-347507 347513-347808
TU1791	scaffold32	360082	360666	433	2.8	4	360082-360224 360294-360403 360439-360528 360577-360666
TU1792	scaffold32	366921	367376	456	28.12	1	366921-367376
TU1793	scaffold32	367800	368746	947	662.61	1	367800-368746
TU1794	scaffold32	368752	369776	875	40.94	4	368752-368841 368927-369238 369287-369364 369382-369776
TU1795	scaffold32	369832	370789	925	20.33	3	369832-370574 370590-370681 370700-370789
TU1796	scaffold32	396989	397362	312	10.68	2	396989-397078 397141-397362
TU1797	scaffold32	439959	440336	378	2.8	1	439959-440336
TU1798	scaffold32	452640	454263	1420	99.48	5	452640-452966 453021-453376 453425-453551 453605-453718 453768-454263
TU1799	scaffold32	461007	461480	367	5.28	3	461007-461110 461118-461307 461408-461480
TU1800	scaffold32	508864	513135	3639	50.41	13	508864-510272 510317-510590 510607-510684 510731-510908 510958-511259 511321-511397 511445-511512 511596-512046 512087-512217 512268-512341 512381-512470 512568-512891 512953-513135
TU1801	scaffold32	538772	540114	870	33.43	6	538772-538861 538890-539269 539430-539469 539609-539741 539858-539963 539994-540114
TU1802	scaffold32	540460	541956	1409	35.83	3	540460-540505 540578-540630 540647-541956
TU1803	scaffold33	6	550	502	42.86	2	6-429 473-550
TU1804	scaffold33	602	1088	428	30.17	3	602-719 733-896 943-1088
TU1805	scaffold33	28906	29403	498	4.38	1	28906-29403
TU1806	scaffold33	32840	33838	783	4.98	4	32840-33203 33307-33463 33559-33696 33715-33838
TU1807	scaffold33	34003	34574	495	4.24	4	34003-34102 34162-34372 34377-34471 34486-34574
TU1808	scaffold33	39256	39864	598	6.92	3	39256-39361 39364-39671 39681-39864
TU1809	scaffold33	40055	41347	1293	1816.52	1	40055-41347
TU1810	scaffold33	76029	77412	1266	35.46	3	76029-76181 76245-76890 76946-77412
TU1811	scaffold33	93712	94703	772	7.02	6	93712-93845 93859-93931 93992-94131 94139-94271 94354-94491 94550-94703
TU1812	scaffold33	115248	115638	391	82.7	1	115248-115638
TU1813	scaffold33	116419	116743	320	16.57	2	116419-116648 116654-116743
TU1814	scaffold33	145804	147142	1192	3.91	5	145804-145935 145972-146749 146751-146855 146941-147030 147056-147142
TU1815	scaffold33	170085	170725	641	17.7	1	170085-170725
TU1816	scaffold33	223951	224550	547	8.35	2	223951-224407 224461-224550
TU1817	scaffold33	234647	235105	332	2.64	4	234647-234735 234790-234852 234904-234993 235016-235105
TU1818	scaffold33	282404	283602	1144	399.16	3	282404-282501 282506-283231 283283-283602
TU1819	scaffold33	283870	284475	466	13.87	4	283870-284076 284092-284183 284236-284302 284376-284475
TU1820	scaffold33	291591	292091	501	14.67	1	291591-292091
TU1821	scaffold33	293186	293659	447	4.88	3	293186-293265 293281-293404 293417-293659
TU1822	scaffold33	335556	336561	997	14.05	2	335556-335862 335872-336561
TU1823	scaffold34	95619	96266	567	6.13	2	95619-95722 95804-96266
TU1824	scaffold34	125654	126030	344	2.91	2	125654-125907 125941-126030
TU1825	scaffold34	128763	129347	444	2.75	5	128763-128822 128858-128947 128980-129069 129131-129244 129258-129347
TU1826	scaffold34	150717	151960	1094	11.62	4	150717-150806 150835-151195 151263-151746 151802-151960
TU1827	scaffold34	162579	162942	364	6.66	1	162579-162942
TU1828	scaffold34	169935	170428	394	2.51	4	169935-170094 170099-170190 170222-170290 170356-170428
TU1829	scaffold34	177087	179552	2169	154.34	8	177087-177243 177269-177918 177988-178157 178205-178308 178364-178619 178660-178890 178947-179011 179017-179552
TU1830	scaffold34	179669	181103	1332	529.36	4	179669-179819 179875-179933 179982-180228 180229-181103
TU1831	scaffold34	181612	182589	873	5.18	4	181612-181925 181934-182275 182370-182494 182498-182589
TU1832	scaffold34	182656	185112	2260	404.43	8	182656-182752 182761-183364 183426-183571 183632-183917 183968-184405 184406-184484 184485-184884 184903-185112
TU1833	scaffold34	185221	185683	463	32.12	1	185221-185683
TU1834	scaffold34	185912	187697	1520	69.55	5	185912-186009 186102-186234 186300-186811 186867-187271 187326-187697
TU1835	scaffold34	187722	188225	427	12.92	2	187722-188050 188128-188225
TU1836	scaffold34	190493	190892	400	7.97	1	190493-190892
TU1837	scaffold34	190922	193202	2213	226.18	2	190922-191410 191479-193202
TU1838	scaffold34	212886	213690	805	122.94	1	212886-213690
TU1839	scaffold34	224754	225332	532	4.68	2	224754-225121 225169-225332
TU1840	scaffold34	226233	227023	764	6.95	3	226233-226553 226567-226844 226859-227023
TU1841	scaffold34	227176	227768	564	7.78	2	227176-227483 227513-227768
TU1842	scaffold34	227854	229083	1127	8.61	3	227854-227958 227964-228866 228965-229083
TU1843	scaffold34	253372	255126	1638	9.99	3	253372-253702 253751-254249 254319-255126
TU1844	scaffold34	278984	279865	761	3.36	3	278984-279036 279152-279769 279776-279865
TU1845	scaffold34	390187	390624	403	3.48	4	390187-390286 390301-390407 390426-390529 390533-390624
TU1846	scaffold34	401538	404647	2861	11.71	8	401538-401612 401686-401780 401830-402084 402158-402303 402318-403577 403586-404257 404266-404530 404555-404647
TU1847	scaffold34	433604	434364	711	5.24	3	433604-434020 434031-434244 434285-434364
TU1848	scaffold34	448987	450585	1442	52.98	4	448987-449550 449608-450325 450356-450419 450490-450585
TU1849	scaffold34	454792	455382	562	5.51	3	454792-454877 454898-455029 455039-455382
TU1850	scaffold34	463852	464638	722	16.94	2	463852-463932 463998-464638
TU1851	scaffold34	473056	473599	426	7.87	3	473056-473145 473193-473415 473487-473599
TU1852	scaffold34	474750	475183	434	104.98	1	474750-475183
TU1853	scaffold34	475366	477126	1708	51.62	3	475366-476567 476620-477031 477033-477126
TU1854	scaffold34	480105	480612	442	8.81	2	480105-480331 480398-480612
TU1855	scaffold34	480740	481531	673	6.3	3	480740-480984 481032-481273 481346-481531
TU1856	scaffold34	515079	515570	402	4.99	3	515079-515266 515351-515474 515481-515570
TU1857	scaffold35	12226	12750	511	12.85	2	12226-12647 12662-12750
TU1858	scaffold35	17803	18336	478	4.27	3	17803-18063 18095-18225 18251-18336
TU1859	scaffold35	49707	51139	1335	10.17	4	49707-49796 49822-50252 50309-50897 50915-51139
TU1860	scaffold35	78639	78987	349	5.44	1	78639-78987
TU1861	scaffold35	104996	105397	308	3.05	3	104996-105076 105158-105322 105336-105397
TU1862	scaffold35	106014	106724	638	3.54	3	106014-106351 106377-106475 106524-106724
TU1863	scaffold35	106753	107138	325	6.02	2	106753-106889 106951-107138
TU1864	scaffold35	107521	107823	303	3.6	1	107521-107823
TU1865	scaffold35	117298	119354	1758	15.2	7	117298-117683 117726-117852 117858-118299 118382-118508 118563-118719 118780-119226 119283-119354
TU1866	scaffold35	173514	174590	1077	11.07	1	173514-174590
TU1867	scaffold35	174657	175093	437	11.25	1	174657-175093
TU1868	scaffold35	175237	175916	615	12.61	2	175237-175580 175646-175916
TU1869	scaffold35	178384	179415	976	6.6	3	178384-178473 178492-178919 178958-179415
TU1870	scaffold35	197437	199241	1686	23.53	4	197437-198321 198371-198647 198701-199119 199137-199241
TU1871	scaffold35	199362	200279	821	7.35	3	199362-199804 199813-199910 200000-200279
TU1872	scaffold35	200359	200934	461	5.73	3	200359-200430 200446-200744 200845-200934
TU1873	scaffold35	210493	211369	603	5.54	4	210493-210626 210647-210766 210930-211020 211112-211369
TU1874	scaffold35	211831	213145	1127	27.87	7	211831-212063 212069-212158 212212-212387 212396-212554 212614-212714 212772-212970 212977-213145
TU1875	scaffold35	213271	213902	570	28.92	3	213271-213323 213370-213442 213459-213902
TU1876	scaffold35	213990	214428	347	3.98	3	213990-214079 214147-214311 214337-214428
TU1877	scaffold35	216869	217254	326	2.64	3	216869-216958 216981-217155 217194-217254
TU1878	scaffold35	217717	218066	350	5.48	1	217717-218066
TU1879	scaffold35	252051	252564	482	4.42	2	252051-252442 252475-252564
TU1880	scaffold35	252823	254232	1039	16.72	4	252823-253230 253257-253677 253863-253998 254159-254232
TU1881	scaffold35	254490	255299	574	12.02	4	254490-254704 254825-254931 254982-255154 255221-255299
TU1882	scaffold35	255409	257555	1551	16.9	9	255409-255482 255624-255799 255941-256219 256300-256368 256415-256696 256745-256966 256970-257114 257179-257297 257371-257555
TU1883	scaffold35	258006	258340	335	9.22	1	258006-258340
TU1884	scaffold35	258476	260052	1362	20.01	5	258476-258758 258805-258933 258985-259066 259117-259707 259776-260052
TU1885	scaffold35	260244	260817	536	7.06	2	260244-260702 260741-260817
TU1886	scaffold35	260885	261551	583	10.11	2	260885-261408 261493-261551
TU1887	scaffold35	261616	262906	1291	38.67	2	261616-261823 261824-262906
TU1888	scaffold35	262996	267233	3381	50.62	6	262996-263228 263300-264285 264332-265816 266414-266601 266697-266935 266984-267233
TU1889	scaffold35	267389	269555	2141	10.04	3	267389-267479 267495-269454 269466-269555
TU1890	scaffold35	269647	270330	678	5.91	2	269647-270027 270034-270330
TU1891	scaffold35	270821	271436	554	3.51	5	270821-270910 270919-271075 271092-271203 271205-271336 271374-271436
TU1892	scaffold35	280114	281128	634	5.9	4	280114-280407 280576-280642 280782-280966 281041-281128
TU1893	scaffold35	281560	282161	425	3.57	3	281560-281713 281790-281909 282011-282161
TU1894	scaffold35	283186	284080	620	6.07	4	283186-283407 283528-283596 283623-283857 283987-284080
TU1895	scaffold35	285517	286398	701	24.42	4	285517-285823 285840-285971 286048-286212 286302-286398
TU1896	scaffold35	286608	286995	318	30.19	2	286608-286662 286733-286995
TU1897	scaffold35	287156	289955	2470	90.75	10	287156-287787 287798-287911 287957-288052 288067-288329 288359-289007 289065-289284 289331-289485 289541-289639 289712-289837 289840-289955
TU1898	scaffold35	303132	303451	320	10.72	1	303132-303451
TU1899	scaffold35	303699	305033	1306	30.75	2	303699-304475 304505-305033
TU1900	scaffold35	305055	305716	570	5.38	2	305055-305303 305396-305716
TU1901	scaffold35	306373	307002	494	7.93	4	306373-306623 306695-306795 306808-306897 306951-307002
TU1902	scaffold35	311843	312425	583	6.75	1	311843-312425
TU1903	scaffold35	312484	313102	563	6.84	3	312484-312693 312748-312921 312924-313102
TU1904	scaffold35	313503	314498	996	8.55	1	313503-314498
TU1905	scaffold35	314820	316735	1849	23.02	4	314820-315159 315196-315439 315460-316095 316107-316735
TU1906	scaffold35	341581	343297	1652	53.36	4	341581-342002 342003-342083 342136-343194 343208-343297
TU1907	scaffold35	343393	344255	785	4.97	3	343393-343700 343773-344001 344008-344255
TU1908	scaffold35	348109	348570	379	5.23	2	348109-348188 348272-348570
TU1909	scaffold35	353426	354307	821	19.64	3	353426-353745 353768-353965 354005-354307
TU1910	scaffold35	355832	356209	378	49.03	1	355832-356209
TU1911	scaffold35	390804	391314	495	6.93	2	390804-391212 391229-391314
TU1912	scaffold36	49147	49609	458	35.13	2	49147-49233 49239-49609
TU1913	scaffold36	62801	63374	525	9.39	2	62801-63261 63311-63374
TU1914	scaffold36	64647	64992	326	4.42	3	64647-64736 64749-64894 64903-64992
TU1915	scaffold36	87754	88682	758	6.26	5	87754-87820 87851-87991 88053-88320 88393-88575 88584-88682
TU1916	scaffold36	95065	95578	390	28.27	4	95065-95138 95165-95249 95311-95451 95489-95578
TU1917	scaffold36	103969	104914	931	31.76	4	103969-104065 104067-104461 104470-104625 104632-104914
TU1918	scaffold36	116372	116768	321	2.9	4	116372-116449 116479-116568 116606-116695 116706-116768
TU1919	scaffold36	160693	161728	977	9.89	4	160693-160768 160789-161090 161107-161311 161335-161728
TU1920	scaffold36	204969	206113	1067	5.65	3	204969-205166 205168-205281 205359-206113
TU1921	scaffold36	207090	207676	501	7.12	4	207090-207202 207226-207381 207438-207569 207577-207676
TU1922	scaffold36	207901	208446	482	5.98	2	207901-208083 208148-208446
TU1923	scaffold36	208450	208834	366	8.93	2	208450-208539 208559-208834
TU1924	scaffold36	212174	212636	419	4.21	2	212174-212281 212326-212636
TU1925	scaffold36	215902	216537	433	4.03	4	215902-215962 216046-216135 216206-216402 216453-216537
TU1926	scaffold36	252017	252336	320	17.72	1	252017-252336
TU1927	scaffold36	268897	270026	985	3.58	5	268897-269037 269130-269418 269458-269584 269592-269920 269928-270026
TU1928	scaffold36	291332	292028	669	8.93	2	291332-291421 291450-292028
TU1929	scaffold36	315476	315834	336	7.45	2	315476-315723 315747-315834
TU1930	scaffold37	1	759	759	99.54	1	1-759
TU1931	scaffold37	42177	42814	587	7.98	2	42177-42289 42341-42814
TU1932	scaffold37	42928	43982	975	6.36	4	42928-43370 43384-43533 43537-43764 43829-43982
TU1933	scaffold37	45547	46296	602	20.06	2	45547-45806 45955-46296
TU1934	scaffold37	47339	47687	334	5.5	2	47339-47432 47448-47687
TU1935	scaffold37	48345	49168	747	15.68	4	48345-48842 48874-48993 49015-49051 49077-49168
TU1936	scaffold37	61399	62846	1419	63.64	2	61399-61488 61518-62846
TU1937	scaffold37	112191	112529	339	5.89	1	112191-112529
TU1938	scaffold37	118576	119265	678	64.45	2	118576-118761 118774-119265
TU1939	scaffold37	119528	120542	1015	3084.26	2	119528-119858 119859-120542
TU1940	scaffold37	164780	165716	833	18.44	3	164780-165015 165069-165322 165374-165716
TU1941	scaffold37	179898	180372	475	7.29	1	179898-180372
TU1942	scaffold37	180374	180895	370	5.37	2	180374-180495 180648-180895
TU1943	scaffold37	227046	227362	317	25.24	1	227046-227362
TU1944	scaffold37	227552	227856	305	25.79	1	227552-227856
TU1945	scaffold37	235505	236520	959	24.35	3	235505-235686 235726-236260 236279-236520
TU1946	scaffold37	254815	257185	2154	49.59	5	254815-254935 254984-255833 255890-256252 256344-257048 257071-257185
TU1947	scaffold37	259877	261208	1158	34.3	4	259877-260439 260491-260603 260666-260767 260829-261208
TU1948	scaffold37	261437	262420	781	28.18	3	261437-261722 261862-261952 262017-262420
TU1949	scaffold37	262959	263710	703	52.89	2	262959-263582 263632-263710
TU1950	scaffold37	263759	265278	1474	37.46	2	263759-264370 264417-265278
TU1951	scaffold37	265476	266877	1296	25.7	3	265476-265684 265741-266372 266423-266877
TU1952	scaffold37	267057	267873	817	41.62	1	267057-267873
TU1953	scaffold37	267959	268903	887	1232.9	4	267959-268117 268169-268285 268286-268491 268499-268903
TU1954	scaffold37	277294	278165	805	66.8	2	277294-277353 277421-278165
TU1955	scaffold37	286347	287453	869	4.18	5	286347-286517 286529-286837 286888-286977 287071-287160 287245-287453
TU1956	scaffold37	295513	296512	946	4.72	3	295513-295824 295855-296398 296423-296512
TU1957	scaffold37	297091	297587	497	40.01	1	297091-297587
TU1958	scaffold37	304066	304420	355	6.02	1	304066-304420
TU1959	scaffold37	305516	306235	693	5.55	2	305516-305904 305932-306235
TU1960	scaffold37	306847	307315	441	5.2	2	306847-307204 307233-307315
TU1961	scaffold37	308812	309184	344	3.02	3	308812-308893 308916-309066 309074-309184
TU1962	scaffold37	309992	310490	456	4.01	3	309992-310096 310112-310209 310238-310490
TU1963	scaffold37	311182	311603	421	4.95	2	311182-311278 311280-311603
TU1964	scaffold37	311625	311959	335	4.76	1	311625-311959
TU1965	scaffold37	312092	312624	526	3.54	2	312092-312325 312333-312624
TU1966	scaffold37	312924	313719	746	4.11	3	312924-313013 313030-313120 313155-313719
TU1967	scaffold37	313848	314584	595	3.85	2	313848-314019 314162-314584
TU1968	scaffold37	324952	327550	2107	129.99	11	324952-325316 325372-325483 325537-325665 325722-325890 325945-326031 326087-326183 326242-326364 326406-326530 326578-326786 326815-327058 327104-327550
TU1969	scaffold37	351860	352962	965	14.13	3	351860-352484 352543-352803 352884-352962
TU1970	scaffold37	359494	359944	440	10.31	2	359494-359834 359846-359944
TU1971	scaffold37	360396	361330	822	8.16	4	360396-360808 360859-361069 361123-361227 361238-361330
TU1972	scaffold37	370583	372060	1347	25.96	3	370583-370674 370699-371863 371971-372060
TU1973	scaffold38	9905	11057	948	5.31	6	9905-10042 10110-10393 10456-10709 10753-10821 10853-10957 10960-11057
TU1974	scaffold38	51643	53193	1353	106.54	5	51643-52089 52137-52183 52232-52408 52484-53098 53127-53193
TU1975	scaffold38	69046	69723	617	4.08	3	69046-69135 69146-69574 69626-69723
TU1976	scaffold38	77651	78225	575	14.2	1	77651-78225
TU1977	scaffold38	85370	87048	1536	69.56	5	85370-85464 85473-85974 86021-86259 86304-86500 86546-87048
TU1978	scaffold38	87994	88683	690	348.49	1	87994-88683
TU1979	scaffold38	90175	90928	754	108.25	1	90175-90928
TU1980	scaffold38	93648	95194	1422	15.27	3	93648-94456 94499-94871 94955-95194
TU1981	scaffold38	95358	95675	318	22.36	1	95358-95675
TU1982	scaffold38	96053	98763	2619	61.03	3	96053-96142 96170-96525 96591-98763
TU1983	scaffold38	99000	99460	461	11.24	1	99000-99460
TU1984	scaffold38	104356	104957	602	169.79	1	104356-104957
TU1985	scaffold38	105815	107792	1956	23.2	2	105815-105904 105927-107792
TU1986	scaffold38	108407	109152	699	7.16	2	108407-108750 108798-109152
TU1987	scaffold38	109306	109742	428	4.74	2	109306-109665 109675-109742
TU1988	scaffold38	111781	112286	434	3.47	3	111781-112033 112036-112125 112196-112286
TU1989	scaffold38	112371	113644	1008	5.34	5	112371-112456 112564-112833 112841-112932 112971-113143 113258-113644
TU1990	scaffold38	119904	120659	666	4.21	3	119904-120111 120169-120536 120570-120659
TU1991	scaffold38	180779	184560	3076	45.2	6	180779-181126 181127-182180 182231-182530 182578-182769 182775-182856 183461-184560
TU1992	scaffold38	185583	187199	688	7.69	2	185583-185815 186745-187199
TU1993	scaffold38	187223	188134	755	11.15	3	187223-187570 187610-187794 187913-188134
TU1994	scaffold38	188202	189136	898	8.35	3	188202-188299 188336-188621 188623-189136
TU1995	scaffold38	189191	190367	1151	10.79	3	189191-189336 189361-189805 189808-190367
TU1996	scaffold38	220880	221279	400	19.2	1	220880-221279
TU1997	scaffold38	222548	222919	372	27.5	1	222548-222919
TU1998	scaffold38	223832	224196	348	3.67	2	223832-223881 223899-224196
[truncated: 1,541 more rows]

## Sheet: B-sclerotium
Table S21 Novel transcript units in W. cocos mycelium and sclerotium ( B-sclerotium)
Novel TU ID	Chromosome	Start	End	Length (bp)	Reads Number per bp	Exon Number	Exons coordinates
TU1	scaffold1	47518	48503	846	5.55	4	47518-47594 47665-47832 47895-47999 48008-48503
TU2	scaffold1	55787	56767	909	238.81	2	55787-56270 56343-56767
TU3	scaffold1	56839	57727	889	378.63	1	56839-57727
TU4	scaffold1	75530	75935	398	5.81	3	75530-75728 75732-75840 75846-75935
TU5	scaffold1	76739	77503	584	6.42	4	76739-76856 76879-77114 77186-77271 77360-77503
TU6	scaffold1	78231	78906	616	8.06	3	78231-78467 78474-78726 78781-78906
TU7	scaffold1	79936	80695	637	11.52	3	79936-79989 80103-80452 80463-80695
TU8	scaffold1	80906	82225	1201	9.82	6	80906-81127 81135-81224 81233-81717 81770-81849 81855-81999 82047-82225
TU9	scaffold1	96721	98726	1876	9.25	3	96721-97184 97259-98470 98527-98726
TU10	scaffold1	103538	105435	1418	6.51	8	103538-104163 104208-104281 104314-104433 104437-104627 104670-104835 105082-105141 105174-105264 105346-105435
TU11	scaffold1	105834	106696	720	7.19	3	105834-105918 106006-106422 106479-106696
TU12	scaffold1	107046	107979	779	8.06	4	107046-107332 107390-107508 107522-107626 107712-107979
TU13	scaffold1	109313	109729	356	2.58	3	109313-109402 109411-109500 109554-109729
TU14	scaffold1	113296	113650	309	2.25	3	113296-113348 113391-113585 113590-113650
TU15	scaffold1	119337	120161	825	16.69	1	119337-120161
TU16	scaffold1	120459	121603	1145	15.01	1	120459-121603
TU17	scaffold1	121799	124131	2276	50.25	2	121799-123782 123840-124131
TU18	scaffold1	134734	135094	332	4.49	2	134734-135008 135038-135094
TU19	scaffold1	135821	136426	344	2.31	4	135821-135904 135993-136101 136138-136200 136339-136426
TU20	scaffold1	156694	157157	388	3.63	3	156694-156764 156835-157098 157105-157157
TU21	scaffold1	191403	193165	1660	19.62	3	191403-192158 192203-192647 192707-193165
TU22	scaffold1	220998	222814	1639	128.71	4	220998-221109 221200-222332 222373-222456 222505-222814
TU23	scaffold1	230230	232445	2145	28.66	2	230230-230833 230905-232445
TU24	scaffold1	232765	234624	1280	18.51	6	232765-233292 233360-233613 233804-234057 234198-234271 234378-234476 234554-234624
TU25	scaffold1	234847	237566	2372	95.72	8	234847-234974 235026-235244 235298-235372 235426-235486 235502-235760 235820-235951 236009-236384 236445-237566
TU26	scaffold1	237690	241153	3194	60.08	10	237690-238328 238335-238994 239024-239418 239419-239653 239699-239799 239856-240041 240092-240193 240243-240521 240552-240647 240653-241153
TU27	scaffold1	241438	243061	1342	10.07	6	241438-241713 241816-241898 241943-242510 242577-242699 242763-242961 242969-243061
TU28	scaffold1	248710	249031	322	6.78	1	248710-249031
TU29	scaffold1	249113	252677	3112	233.83	9	249113-249270 249365-250173 250177-250328 250398-251187 251188-251282 251333-251540 251587-251973 252124-252213 252255-252677
TU30	scaffold1	256332	256747	313	3.16	3	256332-256421 256505-256637 256658-256747
TU31	scaffold1	284951	285450	358	2.85	3	284951-285059 285182-285333 285354-285450
TU32	scaffold1	288962	291145	1904	17094.3	4	288962-289953 289974-290065 290235-290376 290468-291145
TU33	scaffold1	298339	298756	336	3.26	2	298339-298428 298511-298756
TU34	scaffold1	311262	312220	937	8.54	4	311262-311373 311379-311706 311715-311854 311864-312220
TU35	scaffold1	338365	338764	360	3.27	3	338365-338454 338470-338585 338611-338764
TU36	scaffold1	369734	370482	663	4.02	5	369734-369982 370016-370105 370130-370223 370238-370365 370381-370482
TU37	scaffold1	409994	410673	607	3.75	4	409994-410083 410096-410209 410215-410304 410361-410673
TU38	scaffold1	413942	414384	443	39.06	1	413942-414384
TU39	scaffold1	428845	429346	502	7.66	1	428845-429346
TU40	scaffold1	429420	430083	640	11.22	2	429420-429509 429534-430083
TU41	scaffold1	437380	438973	1438	100.9	6	437380-437448 437486-437851 437852-437947 437970-438120 438172-438816 438863-438973
TU42	scaffold1	439026	439933	890	68.37	3	439026-439505 439506-439825 439844-439933
TU43	scaffold1	455179	455858	490	11.16	4	455179-455240 455313-455513 455557-455693 455769-455858
TU44	scaffold1	461890	462452	494	3.22	4	461890-461993 461999-462101 462141-462339 462365-462452
TU45	scaffold1	462592	466707	3851	68.08	8	462592-463022 463026-463334 463345-463752 463806-463968 464020-464120 464177-465523 465570-465618 465665-466707
TU46	scaffold1	466720	467282	563	21.51	1	466720-467282
TU47	scaffold1	467379	469077	1564	103.71	4	467379-467982 468030-468349 468392-468606 468653-469077
TU48	scaffold1	533230	536732	3503	51.54	2	533230-535376 535377-536732
TU49	scaffold1	536876	539197	1961	31.23	8	536876-537023 537043-537205 537231-537447 537500-537634 537688-537895 537946-538263 538356-538726 538797-539197
TU50	scaffold1	627354	630848	3194	56.48	9	627354-627733 627762-628337 628386-628789 628846-628978 628982-630056 630109-630232 630281-630353 630365-630703 630759-630848
TU51	scaffold1	630898	636422	5159	111.57	9	630898-630969 631028-631195 631202-633750 633799-633962 634014-634344 634393-635768 635819-636039 636092-636258 636312-636422
TU52	scaffold1	701408	701712	305	4.74	1	701408-701712
TU53	scaffold1	701744	702290	547	22.19	1	701744-702290
TU54	scaffold1	751095	751779	672	182.63	2	751095-751152 751166-751779
TU55	scaffold1	752109	752745	637	22.31	1	752109-752745
TU56	scaffold1	787520	789112	1535	5.88	6	787520-787609 787631-787841 787843-788197 788221-788408 788411-788988 789000-789112
TU57	scaffold1	839777	840377	591	6.39	3	839777-840175 840185-840324 840326-840377
TU58	scaffold1	843038	843599	543	4.57	3	843038-843138 843155-843339 843343-843599
TU59	scaffold1	843843	844580	519	3.61	5	843843-843932 843995-844114 844163-844252 844299-844427 844491-844580
TU60	scaffold1	846288	847217	878	7.44	2	846288-846847 846900-847217
TU61	scaffold1	847222	848304	1030	5.13	4	847222-847631 847634-847997 848014-848180 848216-848304
TU62	scaffold1	848437	850114	1560	11.03	5	848437-848533 848536-848639 848649-849516 849573-849831 849883-850114
TU63	scaffold1	875663	876036	349	20.47	2	875663-875887 875913-876036
TU64	scaffold1	889256	890925	1335	15.83	6	889256-889455 889506-889712 889734-889950 890064-890215 890254-890748 890862-890925
TU65	scaffold1	897998	899019	927	6.7	4	897998-898215 898239-898696 898755-898888 898903-899019
TU66	scaffold1	902562	903465	813	76.21	4	902562-902860 902914-903194 903206-903354 903382-903465
TU67	scaffold1	920690	921466	750	4.38	2	920690-920984 921012-921466
TU68	scaffold1	922131	923863	1673	9.19	6	922131-922221 922235-922346 922357-922724 922738-923258 923261-923600 923623-923863
TU69	scaffold1	926150	926491	328	2.62	2	926150-926387 926402-926491
TU70	scaffold1	926872	927347	418	9.86	3	926872-926964 926988-927083 927119-927347
TU71	scaffold1	927502	927831	330	9.76	1	927502-927831
TU72	scaffold1	945760	946937	1010	25.8	4	945760-945890 945950-946416 946474-946710 946763-946937
TU73	scaffold1	947428	948227	755	42.25	2	947428-947914 947960-948227
TU74	scaffold1	950331	951084	754	10.1	1	950331-951084
TU75	scaffold1	951959	952676	681	3.98	3	951959-952113 952142-952570 952580-952676
TU76	scaffold1	953689	955263	1539	213.54	2	953689-954578 954615-955263
TU77	scaffold1	956292	956655	364	30.56	1	956292-956655
TU78	scaffold1	959865	960335	425	4.08	3	959865-959954 959978-960076 960100-960335
TU79	scaffold1	960820	963119	2222	32.48	4	960820-961376 961391-961737 961755-962302 962350-963119
TU80	scaffold1	965732	966336	510	3.95	3	965732-965851 965865-966054 966137-966336
TU81	scaffold1	968442	968782	303	4.53	2	968442-968531 968570-968782
TU82	scaffold1	982623	983464	682	6.09	2	982623-983208 983369-983464
TU83	scaffold1	984504	984926	352	4.23	2	984504-984799 984871-984926
TU84	scaffold1	985066	986363	1137	20.11	5	985066-985324 985395-985592 985615-985951 985975-986217 986264-986363
TU85	scaffold1	1047143	1047513	371	15.57	1	1047143-1047513
TU86	scaffold1	1053257	1053961	593	3.36	4	1053257-1053511 1053597-1053744 1053762-1053854 1053865-1053961
TU87	scaffold1	1054616	1056083	1393	9.42	5	1054616-1054679 1054694-1054877 1054909-1054998 1055024-1055167 1055173-1056083
TU88	scaffold1	1058067	1058550	331	4.16	2	1058067-1058198 1058352-1058550
TU89	scaffold1	1058684	1059000	316	9.65	2	1058684-1058774 1058776-1059000
TU90	scaffold1	1142531	1143215	585	12.75	3	1142531-1142620 1142691-1142768 1142799-1143215
TU91	scaffold1	1152975	1153974	1000	10.04	1	1152975-1153974
TU92	scaffold1	1153986	1154353	368	5	1	1153986-1154353
TU93	scaffold1	1155048	1156432	1221	16.97	4	1155048-1155327 1155383-1155481 1155533-1156014 1156073-1156432
TU94	scaffold1	1206485	1208951	2196	86.41	7	1206485-1207010 1207030-1207911 1207912-1208019 1208022-1208264 1208336-1208450 1208578-1208829 1208882-1208951
TU95	scaffold1	1209023	1209962	936	99.25	2	1209023-1209347 1209352-1209962
TU96	scaffold1	1229944	1230318	362	4.39	2	1229944-1230215 1230229-1230318
TU97	scaffold1	1247388	1248462	1075	165.5	1	1247388-1248462
TU98	scaffold1	1248586	1249911	1225	155.39	3	1248586-1249233 1249282-1249739 1249793-1249911
TU99	scaffold1	1282264	1282652	374	2.68	3	1282264-1282359 1282364-1282468 1282480-1282652
TU100	scaffold1	1283310	1283685	321	2.93	3	1283310-1283399 1283418-1283521 1283559-1283685
TU101	scaffold1	1284955	1285563	609	49.4	1	1284955-1285563
TU102	scaffold1	1306049	1306947	507	2.75	6	1306049-1306116 1306203-1306288 1306394-1306486 1306491-1306567 1306728-1306822 1306860-1306947
TU103	scaffold1	1307193	1307937	631	4.88	3	1307193-1307550 1307578-1307675 1307763-1307937
TU104	scaffold1	1313670	1314256	360	4.81	4	1313670-1313721 1313798-1313892 1313948-1314039 1314136-1314256
TU105	scaffold1	1323626	1324291	600	46.01	2	1323626-1323971 1324038-1324291
TU106	scaffold1	1325418	1326007	590	8.34	1	1325418-1326007
TU107	scaffold1	1341521	1342043	523	9.89	1	1341521-1342043
TU108	scaffold1	1342333	1343030	662	6.51	3	1342333-1342727 1342754-1342913 1342924-1343030
TU109	scaffold1	1353103	1354548	919	5.09	7	1353103-1353372 1353549-1353597 1353663-1353912 1353969-1354060 1354123-1354212 1354245-1354307 1354444-1354548
TU110	scaffold1	1356173	1357492	1232	29.72	4	1356173-1356263 1356277-1356626 1356645-1356775 1356833-1357492
TU111	scaffold1	1361028	1361581	542	3.72	3	1361028-1361117 1361127-1361381 1361385-1361581
TU112	scaffold1	1368324	1369330	883	4.25	5	1368324-1368413 1368470-1368578 1368592-1368703 1368708-1369047 1369099-1369330
TU113	scaffold1	1385401	1386114	700	5.52	3	1385401-1385650 1385658-1385756 1385764-1386114
TU114	scaffold1	1388133	1388503	306	41.02	2	1388133-1388386 1388452-1388503
TU115	scaffold1	1402920	1403394	356	5.54	3	1402920-1403076 1403134-1403242 1403305-1403394
TU116	scaffold1	1403462	1404488	713	9.66	3	1403462-1403600 1403606-1403814 1404124-1404488
TU117	scaffold1	1404520	1405827	1075	13.58	5	1404520-1404612 1404637-1405335 1405472-1405641 1405649-1405705 1405772-1405827
TU118	scaffold1	1406726	1407110	368	14.34	2	1406726-1407039 1407057-1407110
TU119	scaffold1	1411386	1412202	608	4.86	4	1411386-1411475 1411666-1411995 1412009-1412106 1412113-1412202
TU120	scaffold1	1412243	1412589	338	5.58	2	1412243-1412490 1412500-1412589
TU121	scaffold1	1418190	1418785	577	13.51	2	1418190-1418493 1418513-1418785
TU122	scaffold1	1420392	1420910	440	5.11	3	1420392-1420451 1420523-1420812 1420821-1420910
TU123	scaffold1	1444372	1445017	573	19.86	3	1444372-1444413 1444459-1444704 1444733-1445017
TU124	scaffold1	1470894	1472457	1535	36.57	2	1470894-1472011 1472041-1472457
TU125	scaffold1	1486820	1487576	587	4.34	6	1486820-1486909 1486920-1487073 1487162-1487198 1487259-1487347 1487355-1487467 1487473-1487576
TU126	scaffold1	1538771	1540088	1131	40.6	4	1538771-1538940 1539062-1539310 1539327-1539391 1539442-1540088
TU127	scaffold1	1586489	1587066	557	3.88	3	1586489-1586846 1586860-1586953 1586962-1587066
TU128	scaffold1	1598415	1598936	519	6.84	2	1598415-1598515 1598519-1598936
TU129	scaffold1	1608387	1609117	583	3.93	3	1608387-1608586 1608655-1608946 1609027-1609117
TU130	scaffold1	1616945	1617723	638	13.84	2	1616945-1617071 1617213-1617723
TU131	scaffold1	1627518	1627861	344	2.9	1	1627518-1627861
TU132	scaffold1	1656365	1656791	349	2.79	3	1656365-1656427 1656489-1656690 1656708-1656791
TU133	scaffold1	1656837	1657766	930	14.07	1	1656837-1657766
TU134	scaffold1	1660980	1664794	3165	38.72	13	1660980-1661197 1661247-1661638 1661681-1661853 1661900-1662057 1662066-1662251 1662310-1662426 1662568-1662846 1662897-1663011 1663052-1663427 1663444-1663539 1663581-1663679 1663753-1664451 1664538-1664794
TU135	scaffold1	1665063	1665493	431	6.83	1	1665063-1665493
TU136	scaffold1	1665704	1666211	445	4.09	4	1665704-1665835 1665846-1665973 1666009-1666100 1666119-1666211
TU137	scaffold1	1666353	1666915	563	6.34	1	1666353-1666915
TU138	scaffold1	1668101	1668493	393	5.8	1	1668101-1668493
TU139	scaffold1	1668661	1669514	688	3.95	4	1668661-1668750 1668775-1668864 1668919-1669216 1669305-1669514
TU140	scaffold1	1670215	1670590	376	8.81	1	1670215-1670590
TU141	scaffold1	1671360	1671691	332	4.83	1	1671360-1671691
TU142	scaffold1	1679265	1679839	575	191.85	1	1679265-1679839
TU143	scaffold1	1680639	1681810	1058	5.3	4	1680639-1680980 1681038-1681328 1681367-1681700 1681720-1681810
TU144	scaffold1	1682141	1682753	584	3.17	3	1682141-1682442 1682446-1682638 1682665-1682753
TU145	scaffold1	1705746	1706702	917	6.28	3	1705746-1705850 1705866-1706009 1706035-1706702
TU146	scaffold1	1707024	1707552	500	3.82	3	1707024-1707383 1707385-1707475 1707504-1707552
TU147	scaffold1	1707621	1708064	354	2.99	3	1707621-1707710 1707799-1707896 1707899-1708064
TU148	scaffold1	1709415	1711740	2138	136.63	6	1709415-1709566 1709569-1709702 1709748-1710929 1710975-1711166 1711234-1711378 1711408-1711740
TU149	scaffold1	1731385	1731852	464	53.53	2	1731385-1731778 1731783-1731852
TU150	scaffold1	1732283	1732805	352	7.84	3	1732283-1732358 1732462-1732625 1732694-1732805
TU151	scaffold1	1735232	1735557	326	25.66	2	1735232-1735351 1735352-1735557
TU152	scaffold1	1746401	1748342	1688	7.67	4	1746401-1746981 1747058-1747178 1747256-1747337 1747439-1748342
TU153	scaffold1	1751019	1751600	582	5.09	1	1751019-1751600
TU154	scaffold1	1752520	1754265	1573	14.57	5	1752520-1753158 1753235-1753410 1753426-1753739 1753749-1753886 1753960-1754265
TU155	scaffold1	1754426	1755373	948	6.23	1	1754426-1755373
TU156	scaffold1	1774680	1775183	451	66.99	2	1774680-1775082 1775136-1775183
TU157	scaffold1	1775184	1776343	1094	196.66	4	1775184-1775325 1775342-1775537 1775588-1776030 1776031-1776343
TU158	scaffold1	1787001	1788051	916	75.44	4	1787001-1787251 1787271-1787466 1787519-1787917 1787982-1788051
TU159	scaffold1	1788238	1790957	2572	82.97	4	1788238-1788475 1788515-1789317 1789368-1790604 1790664-1790957
TU160	scaffold1	1791076	1793970	2636	62.63	8	1791076-1791387 1791394-1791454 1791502-1791762 1791798-1793004 1793005-1793242 1793320-1793410 1793441-1793592 1793657-1793970
TU161	scaffold1	1794027	1795361	1282	1669.66	2	1794027-1794210 1794264-1795361
TU162	scaffold1	1831853	1835655	3604	800.81	6	1831853-1833478 1833529-1834164 1834228-1834512 1834554-1834987 1835006-1835538 1835566-1835655
TU163	scaffold1	1855128	1856121	855	75.51	3	1855128-1855171 1855311-1855555 1855556-1856121
TU164	scaffold1	1876415	1877198	653	28.7	3	1876415-1876558 1876627-1876830 1876894-1877198
TU165	scaffold1	1923748	1925152	1348	15.07	2	1923748-1924831 1924889-1925152
TU166	scaffold1	1939653	1940136	392	23.69	3	1939653-1939781 1939832-1939977 1940020-1940136
TU167	scaffold1	1944235	1946862	2344	128.52	7	1944235-1944650 1944682-1945162 1945214-1945679 1945732-1946022 1946071-1946453 1946506-1946612 1946663-1946862
TU168	scaffold1	1947803	1948141	339	5.51	1	1947803-1948141
TU169	scaffold1	1948426	1948842	416	5.92	2	1948426-1948555 1948557-1948842
TU170	scaffold1	1959298	1963812	4184	369.53	9	1959298-1959395 1959402-1960016 1960071-1960119 1960171-1960897 1960953-1961100 1961121-1963116 1963165-1963334 1963380-1963455 1963508-1963812
TU171	scaffold1	1963924	1966145	2062	73.74	5	1963924-1964041 1964093-1964237 1964286-1964619 1964625-1964715 1964772-1966145
TU172	scaffold1	1966517	1968047	1503	21.84	2	1966517-1967494 1967523-1968047
TU173	scaffold1	1968288	1969924	1566	46.95	2	1968288-1968581 1968653-1969924
TU174	scaffold1	1970487	1976291	5599	43.05	7	1970487-1971877 1971923-1972519 1972575-1972735 1972788-1972950 1972976-1973076 1973082-1975673 1975698-1976291
TU175	scaffold1	1976950	1982269	4955	175.2	10	1976950-1977275 1977324-1977610 1977616-1978449 1978452-1978848 1978849-1978940 1978986-1979218 1979268-1979392 1979448-1979618 1979730-1980174 1980225-1982269
TU176	scaffold1	1982991	1987948	4880	51.67	3	1982991-1984775 1984812-1986279 1986322-1987948
TU177	scaffold1	1988193	1988944	666	71.98	3	1988193-1988314 1988369-1988654 1988687-1988944
TU178	scaffold1	1989126	1993282	3666	126.51	12	1989126-1989238 1989289-1989826 1989880-1990115 1990153-1990321 1990375-1990672 1990721-1990901 1990949-1991281 1991340-1992062 1992074-1992403 1992450-1992584 1992635-1992932 1992971-1993282
TU179	scaffold1	2035076	2035915	732	9.39	3	2035076-2035165 2035188-2035726 2035813-2035915
TU180	scaffold1	2036027	2038900	2744	97.5	4	2036027-2037541 2037587-2038110 2038164-2038638 2038671-2038900
TU181	scaffold1	2039035	2041829	2499	21.55	5	2039035-2040169 2040207-2040714 2040728-2040877 2041033-2041144 2041236-2041829
TU182	scaffold1	2041881	2042615	714	9.54	3	2041881-2041970 2041991-2042524 2042526-2042615
TU183	scaffold1	2055725	2057490	1546	18.81	4	2055725-2056591 2056683-2057046 2057143-2057232 2057266-2057490
TU184	scaffold1	2059387	2061940	2484	81.1	3	2059387-2059895 2059925-2060077 2060119-2061940
TU185	scaffold1	2078726	2082182	3434	96.73	3	2078726-2078812 2078816-2082061 2082082-2082182
TU186	scaffold1	2082277	2083017	618	12.13	3	2082277-2082437 2082485-2082803 2082880-2083017
TU187	scaffold1	2083428	2084162	674	16.54	2	2083428-2084034 2084096-2084162
TU188	scaffold1	2084276	2084706	390	14.77	2	2084276-2084532 2084574-2084706
TU189	scaffold1	2108363	2108804	438	13.65	2	2108363-2108654 2108659-2108804
TU190	scaffold1	2108982	2109369	386	4.74	2	2108982-2109322 2109325-2109369
TU191	scaffold1	2109395	2110843	885	5.44	7	2109395-2109481 2109528-2109801 2109809-2109898 2110047-2110271 2110367-2110437 2110587-2110637 2110757-2110843
TU192	scaffold1	2111803	2112172	347	2.86	2	2111803-2111891 2111915-2112172
TU193	scaffold1	2115006	2115676	548	6.64	3	2115006-2115169 2115243-2115533 2115584-2115676
TU194	scaffold1	2135601	2136061	418	3.22	3	2135601-2135726 2135747-2135948 2135972-2136061
TU195	scaffold1	2142270	2142827	395	3.89	2	2142270-2142455 2142619-2142827
TU196	scaffold1	2148233	2148684	452	7.81	1	2148233-2148684
TU197	scaffold1	2148714	2149768	1012	8.75	3	2148714-2149318 2149341-2149657 2149679-2149768
TU198	scaffold1	2150816	2152464	1327	12.47	7	2150816-2150874 2150918-2151013 2151039-2151559 2151633-2151696 2151792-2151880 2151959-2152366 2152375-2152464
TU199	scaffold1	2158663	2159005	305	2.82	3	2158663-2158835 2158861-2158908 2158922-2159005
TU200	scaffold1	2188370	2189312	757	27.67	4	2188370-2188598 2188649-2188760 2188846-2189199 2189251-2189312
TU201	scaffold1	2199439	2199992	554	9.88	1	2199439-2199992
TU202	scaffold1	2200045	2200790	731	6.45	2	2200045-2200134 2200150-2200790
TU203	scaffold1	2202310	2203982	1551	205.17	5	2202310-2202930 2202993-2203089 2203090-2203172 2203193-2203726 2203767-2203982
TU204	scaffold1	2204021	2205403	1210	52.62	4	2204021-2204518 2204578-2204817 2204889-2205007 2205051-2205403
TU205	scaffold1	2205506	2206974	1399	17.83	3	2205506-2205950 2205968-2206024 2206078-2206974
TU206	scaffold1	2288999	2289494	413	9.75	3	2288999-2289073 2289152-2289380 2289386-2289494
TU207	scaffold1	2314373	2314791	398	3.94	2	2314373-2314678 2314700-2314791
TU208	scaffold1	2316185	2317066	867	12.61	2	2316185-2316854 2316870-2317066
TU209	scaffold1	2399254	2399840	511	3.68	3	2399254-2399348 2399356-2399496 2399566-2399840
TU210	scaffold10	46392	46987	468	5.15	4	46392-46519 46577-46653 46677-46854 46903-46987
TU211	scaffold10	175694	177121	1053	43.92	8	175694-175946 175997-176251 176304-176402 176567-176662 176678-176781 176795-176886 176961-177046 177054-177121
TU212	scaffold10	191739	192226	351	30.51	3	191739-191872 191987-192116 192140-192226
TU213	scaffold10	194255	195409	853	16.98	6	194255-194418 194471-194633 194642-194684 194809-195010 195065-195282 195347-195409
TU214	scaffold10	209518	209917	351	9.24	2	209518-209713 209763-209917
TU215	scaffold10	255207	255776	437	8.99	3	255207-255372 255427-255619 255699-255776
TU216	scaffold10	256407	256900	356	3.83	3	256407-256572 256628-256748 256832-256900
TU217	scaffold10	269490	269855	303	4.74	3	269490-269577 269592-269725 269775-269855
TU218	scaffold10	270566	271934	722	20.35	6	270566-270679 270807-270930 271113-271202 271277-271480 271601-271716 271861-271934
TU219	scaffold10	280937	281518	417	8.93	3	280937-281026 281113-281353 281433-281518
TU220	scaffold10	289754	290675	711	32.75	5	289754-289978 290028-290085 290143-290242 290298-290548 290599-290675
TU221	scaffold10	293309	293903	461	8.5	3	293309-293397 293475-293761 293819-293903
TU222	scaffold10	581551	582231	667	34.07	3	581551-581649 581660-581750 581755-582231
TU223	scaffold10	582362	583319	849	20.37	3	582362-582656 582727-583176 583216-583319
TU224	scaffold10	610174	610598	321	4.19	3	610174-610285 610370-610485 610506-610598
TU225	scaffold10	631053	631648	363	2	5	631053-631127 631182-631239 631360-631435 631473-631553 631576-631648
TU226	scaffold10	673863	675314	1159	353.9	7	673863-673952 673977-674118 674133-674330 674478-674573 674619-674819 674820-674888 674952-675314
TU227	scaffold10	683353	684727	1289	67.85	4	683353-683629 683674-684471 684489-684590 684616-684727
TU228	scaffold10	702821	703179	310	5.57	2	702821-703035 703085-703179
TU229	scaffold10	709720	710133	414	4.45	1	709720-710133
TU230	scaffold10	716295	717025	665	9.8	2	716295-716558 716625-717025
TU231	scaffold10	728054	728468	415	6.7	1	728054-728468
TU232	scaffold10	728697	729207	391	5.69	3	728697-728753 728868-729144 729151-729207
TU233	scaffold10	730817	732024	1007	5.61	5	730817-730891 730972-731253 731266-731440 731501-731614 731664-732024
TU234	scaffold10	732467	732785	319	11.28	1	732467-732785
TU235	scaffold10	732860	733506	647	20.84	1	732860-733506
TU236	scaffold10	735323	737353	1997	202.17	2	735323-735819 735854-737353
TU237	scaffold10	743966	744598	630	4.21	2	743966-744244 744248-744598
TU238	scaffold10	745972	746313	342	17.34	1	745972-746313
TU239	scaffold10	746799	747433	579	5.57	2	746799-747308 747365-747433
TU240	scaffold10	755649	756232	534	4.04	4	755649-755738 755742-755931 755947-756110 756143-756232
TU241	scaffold10	802227	803025	797	9.04	2	802227-802476 802479-803025
TU242	scaffold10	813565	815726	1962	15.4	4	813565-813771 813817-815419 815475-815555 815656-815726
TU243	scaffold10	823785	824176	392	7.96	1	823785-824176
TU244	scaffold10	844532	847070	2365	155.12	5	844532-844856 844911-845166 845229-845630 845666-845839 845863-847070
TU245	scaffold10	847591	850266	2495	61.79	4	847591-848738 848768-849854 849862-849952 850098-850266
TU246	scaffold10	850955	853191	2042	84.7	5	850955-851763 851807-851936 852000-852830 852882-853059 853098-853191
TU247	scaffold10	853236	854179	781	44.49	4	853236-853701 853751-853929 853978-854057 854124-854179
TU248	scaffold10	854644	854944	301	26.8	1	854644-854944
TU249	scaffold10	855208	855753	489	9.74	2	855208-855625 855683-855753
TU250	scaffold10	856199	857290	844	7.33	5	856199-856349 856446-856687 856736-856824 856867-857148 857211-857290
TU251	scaffold10	858038	858640	603	13.2	1	858038-858640
TU252	scaffold10	858709	861077	1995	41.41	6	858709-859094 859141-859270 859412-860018 860100-860214 860264-860523 860581-861077
TU253	scaffold10	861184	867643	5807	176.01	13	861184-861469 861519-862690 862692-863154 863155-863591 863648-864159 864217-865412 865468-865769 865824-866117 866169-866401 866452-866885 866949-867071 867126-867215 867379-867643
TU254	scaffold10	875196	875590	387	4.27	2	875196-875471 875480-875590
TU255	scaffold10	875758	878082	2212	223.46	6	875758-876442 876525-876788 876791-876985 876986-877033 877063-877580 877581-878082
TU256	scaffold10	878117	883442	5214	112.14	5	878117-878206 878218-879668 879719-879939 879948-880549 880593-883442
TU257	scaffold10	884105	888430	4073	107.17	6	884105-884482 884485-884832 885000-885981 886010-886349 886395-888205 888217-888430
TU258	scaffold10	889937	890477	541	26.45	1	889937-890477
TU259	scaffold10	891281	891583	303	13.3	1	891281-891583
TU260	scaffold10	891735	892303	529	5.88	4	891735-891824 891836-892042 892044-892185 892214-892303
TU261	scaffold10	896834	897753	804	4.75	5	896834-896943 896959-897078 897120-897324 897341-897430 897475-897753
TU262	scaffold10	898133	900008	1852	111.07	3	898133-898222 898247-898966 898967-900008
TU263	scaffold10	930723	931547	798	6.55	3	930723-931013 931022-931130 931150-931547
TU264	scaffold10	991170	991684	515	25.49	1	991170-991684
TU265	scaffold10	991807	992878	932	14.68	5	991807-991913 991978-992167 992218-992537 992558-992647 992654-992878
TU266	scaffold10	1036778	1038075	1298	28.13	1	1036778-1038075
TU267	scaffold10	1041035	1041397	314	2.52	3	1041035-1041122 1041136-1041271 1041308-1041397
TU268	scaffold10	1073054	1073635	513	7.46	3	1073054-1073166 1073227-1073464 1073474-1073635
TU269	scaffold10	1101256	1101943	684	11.91	2	1101256-1101342 1101347-1101943
TU270	scaffold10	1102333	1102715	363	7.02	2	1102333-1102578 1102599-1102715
TU271	scaffold10	1103746	1104317	389	24.75	2	1103746-1103869 1104053-1104317
TU272	scaffold10	1107748	1109311	1564	153.3	1	1107748-1109311
TU273	scaffold10	1109477	1110322	846	38.85	1	1109477-1110322
TU274	scaffold10	1156327	1157783	652	4.12	4	1156327-1156384 1156456-1156621 1157314-1157542 1157585-1157783
TU275	scaffold10	1162292	1162936	566	3.08	3	1162292-1162638 1162715-1162804 1162808-1162936
TU276	scaffold10	1163023	1164091	948	3.82	4	1163023-1163328 1163351-1163443 1163497-1163569 1163616-1164091
TU277	scaffold10	1167854	1168391	538	67.91	1	1167854-1168391
TU278	scaffold10	1182467	1182944	442	3.24	3	1182467-1182556 1182572-1182685 1182707-1182944
TU279	scaffold10	1182994	1183413	390	4.13	2	1182994-1183293 1183324-1183413
TU280	scaffold10	1191905	1192483	483	6.94	3	1191905-1192001 1192017-1192194 1192276-1192483
TU281	scaffold10	1197129	1197504	372	3.58	2	1197129-1197218 1197223-1197504
TU282	scaffold10	1198301	1199908	1518	18.52	4	1198301-1198455 1198462-1199647 1199697-1199794 1199830-1199908
TU283	scaffold10	1243607	1245862	2239	17.8	2	1243607-1244814 1244832-1245862
TU284	scaffold10	1245941	1247070	1074	25.79	3	1245941-1246103 1246106-1246888 1246943-1247070
TU285	scaffold10	1247979	1248383	302	3.23	2	1247979-1248024 1248128-1248383
TU286	scaffold10	1280112	1281204	1022	10.71	2	1280112-1280462 1280534-1281204
TU287	scaffold10	1281366	1281730	365	3.35	1	1281366-1281730
TU288	scaffold10	1288511	1290575	1874	21.01	5	1288511-1288596 1288603-1288791 1288850-1289722 1289787-1290233 1290297-1290575
TU289	scaffold10	1291811	1292592	782	19.87	1	1291811-1292592
TU290	scaffold10	1292745	1293471	635	5.9	3	1292745-1293172 1293257-1293373 1293382-1293471
TU291	scaffold10	1296928	1297983	1043	5.59	2	1296928-1297411 1297425-1297983
TU292	scaffold10	1298052	1299977	1832	17.1	3	1298052-1298427 1298452-1299804 1299875-1299977
TU293	scaffold10	1302062	1302435	374	8.25	1	1302062-1302435
TU294	scaffold10	1328563	1329168	589	64.04	2	1328563-1329061 1329079-1329168
TU295	scaffold10	1329716	1330196	419	3.03	3	1329716-1329804 1329828-1329989 1330029-1330196
TU296	scaffold10	1331603	1331965	363	4.42	1	1331603-1331965
TU297	scaffold10	1346039	1347007	935	6.19	5	1346039-1346141 1346155-1346498 1346502-1346610 1346615-1346901 1346916-1347007
TU298	scaffold10	1347050	1348038	988	8.42	2	1347050-1347924 1347926-1348038
TU299	scaffold10	1348715	1349167	351	7.91	3	1348715-1348855 1348943-1349063 1349079-1349167
TU300	scaffold10	1349743	1353801	3982	532.31	6	1349743-1350734 1350784-1351104 1351105-1351153 1351154-1351960 1351964-1353686 1353712-1353801
TU301	scaffold10	1359720	1360043	301	2.84	3	1359720-1359809 1359812-1359934 1359956-1360043
TU302	scaffold10	1363075	1364080	1006	22.1	1	1363075-1364080
TU303	scaffold10	1370168	1372419	2164	53.35	4	1370168-1371524 1371577-1372111 1372119-1372241 1372271-1372419
TU304	scaffold10	1381777	1382648	778	4.12	4	1381777-1381854 1381919-1382022 1382029-1382534 1382559-1382648
TU305	scaffold10	1404211	1405946	1541	47.77	7	1404211-1404311 1404330-1404660 1404717-1404934 1404941-1405049 1405099-1405530 1405536-1405668 1405730-1405946
TU306	scaffold10	1444517	1445158	461	6.52	4	1444517-1444605 1444677-1444940 1444997-1445052 1445107-1445158
TU307	scaffold10	1474459	1476607	1915	28.71	7	1474459-1474699 1474734-1474823 1474873-1475353 1475402-1475658 1475718-1475904 1475949-1476000 1476001-1476607
TU308	scaffold10	1506760	1507518	714	13.05	2	1506760-1507348 1507394-1507518
TU309	scaffold10	1511216	1512841	1350	15.37	4	1511216-1511290 1511369-1511653 1511697-1512579 1512735-1512841
TU310	scaffold10	1529985	1531211	954	47.16	5	1529985-1530383 1530436-1530531 1530688-1530811 1530814-1531008 1531072-1531211
TU311	scaffold10	1544265	1544796	465	4.7	4	1544265-1544353 1544397-1544517 1544525-1544678 1544696-1544796
TU312	scaffold100	35261	35900	637	4.07	2	35261-35619 35623-35900
TU313	scaffold100	36022	36613	592	123.7	1	36022-36613
TU314	scaffold101	40919	42815	1753	22.43	5	40919-41544 41589-42175 42222-42561 42609-42718 42726-42815
TU315	scaffold102	3667	4436	485	3.4	5	3667-3774 3848-3958 4016-4138 4249-4338 4384-4436
TU316	scaffold102	4495	5210	643	26.79	2	4495-4883 4957-5210
TU317	scaffold102	28531	33642	4970	423.71	9	28531-29030 29052-29129 29130-29606 29607-29673 29674-30672 30719-31133 31189-31269 31270-31431 31452-33642
TU318	scaffold102	33671	36780	2917	92.84	5	33671-34695 34748-35723 35751-36262 36310-36623 36691-36780
TU319	scaffold104	612	1894	667	17.88	2	612-1168 1785-1894
TU320	scaffold104	2747	3066	320	22.21	1	2747-3066
TU321	scaffold104	16556	17175	618	784.22	2	16556-17083 17086-17175
TU322	scaffold104	31145	31731	520	3.04	3	31145-31502 31521-31610 31660-31731
TU323	scaffold104	31876	32239	317	3.68	3	31876-31965 32009-32126 32131-32239
TU324	scaffold105	4822	5474	598	27.3	2	4822-5124 5180-5474
TU325	scaffold105	17935	18257	323	4.48	1	17935-18257
TU326	scaffold105	25138	25575	438	8.78	1	25138-25575
TU327	scaffold105	25640	28702	2759	35.24	8	25640-25729 25731-26100 26165-26755 26766-26899 26998-27121 27188-28184 28190-28302 28363-28702
TU328	scaffold105	28944	30216	1152	166.45	4	28944-29043 29060-29600 29652-30086 30141-30216
TU329	scaffold105	30242	32727	2368	299.98	4	30242-31466 31498-31884 31967-32317 32323-32727
TU330	scaffold105	38310	41688	3126	71.56	6	38310-38431 38445-38625 38712-40424 40488-41221 41222-41445 41537-41688
TU331	scaffold105	57136	57553	365	9.66	2	57136-57274 57328-57553
TU332	scaffold105	62882	64162	946	72.73	3	62882-63654 63782-63904 64113-64162
TU333	scaffold105	64223	65837	1189	32.38	8	64223-64377 64402-64522 64632-64924 64981-65083 65132-65240 65273-65395 65482-65676 65748-65837
TU334	scaffold105	66250	66638	389	37.49	1	66250-66638
TU335	scaffold105	68857	69498	642	912.29	2	68857-69409 69410-69498
TU336	scaffold107	7805	8360	496	8.01	3	7805-7924 7934-8239 8291-8360
TU337	scaffold108	19314	19686	350	12.97	2	19314-19407 19431-19686
TU338	scaffold108	43330	43812	483	48.9	1	43330-43812
TU339	scaffold11	43022	43511	490	78.79	1	43022-43511
TU340	scaffold11	48484	49693	1079	78.56	4	48484-48960 49027-49154 49177-49361 49405-49693
TU341	scaffold11	60022	61485	1208	10.91	4	60022-60591 60649-60846 60989-61208 61266-61485
TU342	scaffold11	101787	102257	466	11.58	2	101787-102157 102163-102257
TU343	scaffold11	142170	142550	381	4.25	1	142170-142550
TU344	scaffold11	142678	143680	961	4.7	3	142678-143122 143141-143235 143260-143680
TU345	scaffold11	232629	233182	526	3.75	3	232629-232718 232742-232920 232926-233182
TU346	scaffold11	236043	236492	337	3.23	3	236043-236132 236187-236377 236437-236492
TU347	scaffold11	254040	258926	4553	27.35	10	254040-255040 255068-255408 255425-255695 255743-256427 256473-257724 257784-257916 257950-258176 258198-258412 258494-258651 258657-258926
TU348	scaffold11	260547	265339	4572	34.58	8	260547-260646 260715-260850 260852-262501 262518-263826 263833-264127 264128-264530 264588-265204 265278-265339
TU349	scaffold11	318014	319377	1306	82.87	4	318014-318307 318313-318471 318486-318696 318736-319377
TU350	scaffold11	325180	325770	565	30.95	3	325180-325448 325463-325662 325675-325770
TU351	scaffold11	333864	334438	575	9.38	1	333864-334438
TU352	scaffold11	334539	335608	1018	6.12	3	334539-334792 334843-335214 335217-335608
TU353	scaffold11	337994	343368	4991	39.04	9	337994-338902 338951-339796 339839-340511 340536-340598 340661-340979 341046-341416 341464-341732 341782-342836 342883-343368
TU354	scaffold11	352823	353408	522	44.69	2	352823-353275 353340-353408
TU355	scaffold11	353839	355840	1946	193.45	3	353839-353908 353956-355736 355746-355840
TU356	scaffold11	395430	396399	960	7.08	3	395430-395612 395615-395820 395829-396399
TU357	scaffold11	396420	397273	839	9.39	2	396420-396820 396836-397273
TU358	scaffold11	397411	398132	722	40.81	1	397411-398132
TU359	scaffold11	409030	410495	1447	44.65	3	409030-409121 409124-410256 410274-410495
TU360	scaffold11	426195	426683	489	73.39	1	426195-426683
TU361	scaffold11	508101	508719	492	4.94	4	508101-508190 508203-508331 508410-508578 508616-508719
TU362	scaffold11	516716	517258	533	9.33	2	516716-517155 517166-517258
TU363	scaffold11	518177	518556	380	10.17	1	518177-518556
TU364	scaffold11	518656	519018	352	3.93	2	518656-518749 518761-519018
TU365	scaffold11	559955	560299	315	12.86	2	559955-560042 560073-560299
TU366	scaffold11	564063	564378	316	3.77	1	564063-564378
TU367	scaffold11	564388	564983	576	6.04	3	564388-564497 564502-564714 564731-564983
TU368	scaffold11	569417	570174	645	6.06	2	569417-569696 569810-570174
TU369	scaffold11	607007	608102	895	9.77	3	607007-607140 607174-607457 607626-608102
TU370	scaffold11	629283	629838	556	104.62	1	629283-629838
TU371	scaffold11	670368	671054	586	3.84	3	670368-670709 670779-670945 670978-671054
TU372	scaffold11	671136	671668	464	2.77	4	671136-671197 671230-671360 671373-671532 671558-671668
TU373	scaffold11	671731	672113	362	4.4	2	671731-671995 672017-672113
TU374	scaffold11	672419	672802	365	6.53	2	672419-672508 672528-672802
TU375	scaffold11	711991	712806	699	13.51	3	711991-712060 712131-712453 712501-712806
TU376	scaffold11	757126	757614	350	4.15	4	757126-757182 757266-757359 757371-757479 757525-757614
TU377	scaffold11	761750	762368	490	2.83	5	761750-761839 761864-762032 762042-762145 762164-762229 762308-762368
TU378	scaffold11	762524	763341	762	7.31	2	762524-762731 762788-763341
TU379	scaffold11	791451	792029	489	7.65	3	791451-791540 791584-791732 791780-792029
TU380	scaffold11	799714	800898	1165	19.43	4	799714-799805 799823-799938 799940-800462 800465-800898
TU381	scaffold11	801519	802513	867	34.62	3	801519-801608 801676-802399 802461-802513
TU382	scaffold11	802549	803504	940	35.19	2	802549-802619 802636-803504
TU383	scaffold11	831026	833114	1869	14.39	6	831026-831532 831543-831635 831685-832067 832123-832632 832682-832733 832791-833114
TU384	scaffold11	865627	866793	1016	25.82	2	865627-865972 866124-866793
TU385	scaffold11	869844	872205	2073	31.19	7	869844-870179 870234-870334 870391-870874 870931-871429 871483-871601 871671-871955 871957-872205
TU386	scaffold11	879233	879704	468	4.78	2	879233-879339 879344-879704
TU387	scaffold11	879744	880783	949	9.14	6	879744-879820 879854-879916 879922-880021 880036-880118 880146-880235 880248-880783
TU388	scaffold11	881592	882233	642	9.35	1	881592-882233
TU389	scaffold11	934368	935944	1215	8.87	6	934368-934553 934605-934888 934961-935146 935234-935361 935447-935577 935645-935944
TU390	scaffold110	4374	5493	1026	15.69	2	4374-4855 4950-5493
TU391	scaffold110	7864	8359	496	14.22	1	7864-8359
TU392	scaffold111	25093	25787	680	39.9	2	25093-25495 25511-25787
TU393	scaffold112	941	1408	406	3.52	3	941-1064 1111-1259 1276-1408
TU394	scaffold112	1421	1734	308	2.8	2	1421-1510 1517-1734
TU395	scaffold112	8975	10926	1927	86.64	2	8975-10725 10751-10926
TU396	scaffold112	11313	11949	617	8.72	2	11313-11397 11418-11949
TU397	scaffold112	12026	13720	1648	8.19	5	12026-12116 12146-12246 12248-12777 12785-13023 13034-13720
TU398	scaffold112	13731	14782	788	10.67	2	13731-13972 14237-14782
TU399	scaffold114	3013	5111	1538	21.61	9	3013-3153 3200-3797 3830-3975 4029-4187 4259-4342 4428-4543 4589-4683 4835-4938 5017-5111
TU400	scaffold114	19322	21004	1530	58.42	4	19322-19544 19594-19910 19963-20641 20694-21004
TU401	scaffold114	23128	24147	870	7.09	3	23128-23564 23642-23801 23875-24147
TU402	scaffold114	27633	28007	375	28.05	1	27633-28007
TU403	scaffold115	10179	10973	617	8.59	4	10179-10268 10276-10385 10471-10560 10647-10973
TU404	scaffold115	27223	27712	490	6.23	1	27223-27712
TU405	scaffold116	7266	8669	1324	12.77	4	7266-7484 7541-8130 8149-8260 8267-8669
TU406	scaffold116	9812	10438	627	29.64	1	9812-10438
TU407	scaffold116	10543	11359	816	14.77	2	10543-11266 11268-11359
TU408	scaffold116	11511	11972	349	8.26	3	11511-11601 11655-11824 11885-11972
TU409	scaffold116	12015	14948	2791	12.34	5	12015-12119 12177-13709 13713-14100 14110-14226 14301-14948
TU410	scaffold116	15665	16409	657	10.82	3	15665-15755 15764-15874 15955-16409
TU411	scaffold116	16539	17003	465	4.73	1	16539-17003
TU412	scaffold116	17053	17997	945	13.62	1	17053-17997
TU413	scaffold116	18751	19361	611	14.04	1	18751-19361
TU414	scaffold118	19123	19758	625	18	2	19123-19313 19325-19758
TU415	scaffold12	6290	6851	440	14.47	3	6290-6379 6450-6572 6625-6851
TU416	scaffold12	10969	11480	369	3.05	3	10969-11162 11244-11334 11397-11480
TU417	scaffold12	11772	12150	375	3.76	2	11772-12056 12061-12150
TU418	scaffold12	16152	16816	619	2.75	3	16152-16596 16605-16694 16733-16816
TU419	scaffold12	38699	39118	300	2.86	3	38699-38788 38904-39023 39029-39118
TU420	scaffold12	41001	42947	1373	103.94	8	41001-41561 41619-41726 41774-41884 41931-42175 42182-42257 42335-42443 42499-42605 42892-42947
TU421	scaffold12	43221	44467	1103	70.23	4	43221-43464 43519-43596 43639-43697 43746-44467
TU422	scaffold12	44894	45516	522	6.48	3	44894-44975 44998-45083 45163-45516
TU423	scaffold12	46215	47781	1364	47.15	7	46215-46552 46597-46852 46856-47095 47147-47369 47419-47493 47534-47675 47692-47781
TU424	scaffold12	48107	49871	1765	74.61	1	48107-49871
TU425	scaffold12	84600	89111	4333	123	7	84600-84689 84691-85755 85800-87630 87634-87733 87823-88075 88087-88423 88455-89111
TU426	scaffold12	89276	90494	1126	114.3	3	89276-89629 89638-90297 90383-90494
TU427	scaffold12	90658	91603	868	38.26	3	90658-90892 90907-91056 91121-91603
TU428	scaffold12	92078	92504	375	30.57	2	92078-92255 92308-92504
TU429	scaffold12	92639	92960	322	14.11	1	92639-92960
TU430	scaffold12	93028	93545	518	57.77	1	93028-93545
TU431	scaffold12	112855	114625	1566	7.47	7	112855-112944 112984-113258 113312-113541 113608-114119 114135-114211 114232-114330 114343-114625
TU432	scaffold12	114672	115285	459	6.89	3	114672-114761 114856-115128 115190-115285
TU433	scaffold12	153510	154242	463	3.07	4	153510-153666 153763-153830 153921-154011 154096-154242
TU434	scaffold12	185724	186117	364	3.46	2	185724-185983 186014-186117
TU435	scaffold12	192252	192684	433	4.24	1	192252-192684
TU436	scaffold12	193549	194117	377	2.77	3	193549-193608 193672-193935 194065-194117
TU437	scaffold12	197239	198144	875	12.4	2	197239-197364 197396-198144
TU438	scaffold12	210560	211760	1070	12.75	3	210560-210865 210917-211566 211647-211760
TU439	scaffold12	241453	242247	765	6.2	2	241453-241542 241573-242247
TU440	scaffold12	253465	254390	824	8.74	3	253465-253718 253817-254279 254284-254390
TU441	scaffold12	261435	262268	724	168.56	3	261435-261532 261582-261850 261912-262268
TU442	scaffold12	270165	272612	2329	30.22	4	270165-270338 270357-271793 271841-271909 271964-272612
TU443	scaffold12	272877	275614	2346	7.72	9	272877-273091 273120-273890 273929-274133 274206-274679 274739-274799 274894-275012 275091-275261 275280-275519 275525-275614
TU444	scaffold12	276002	276864	748	4.52	3	276002-276142 276228-276660 276691-276864
TU445	scaffold12	291425	292268	708	6.02	3	291425-291842 291929-292135 292186-292268
TU446	scaffold12	316773	319393	2597	18.94	6	316773-317423 317426-317593 317599-317963 317965-318231 318233-318947 318963-319393
TU447	scaffold12	319441	320731	1231	76.52	3	319441-319530 319565-320227 320254-320731
TU448	scaffold12	321306	321678	373	54.05	1	321306-321678
TU449	scaffold12	328178	328658	334	7.2	2	328178-328441 328589-328658
TU450	scaffold12	351995	352500	428	7.01	2	351995-352315 352394-352500
TU451	scaffold12	353203	353667	465	11.12	1	353203-353667
TU452	scaffold12	383306	384722	1216	3.65	7	383306-383600 383628-383706 383726-384035 384128-384180 384200-384484 384512-384628 384646-384722
TU453	scaffold12	387549	388594	871	13.67	4	387549-388058 388128-388241 388286-388442 388505-388594
TU454	scaffold12	405666	408093	2102	711.15	7	405666-405816 405882-406282 406337-406501 406554-407148 407196-407414 407465-407652 407711-408093
TU455	scaffold12	411543	412147	462	3.8	4	411543-411680 411704-411819 411924-412039 412056-412147
TU456	scaffold12	424595	425220	500	9.84	4	424595-424660 424736-424799 424838-424940 424954-425220
TU457	scaffold12	425482	428627	2857	66.01	10	425482-425777 425806-425905 425920-426158 426161-426670 426720-427076 427093-427160 427212-427309 427325-427648 427712-428404 428456-428627
TU458	scaffold12	441141	441562	385	4.33	2	441141-441182 441220-441562
TU459	scaffold12	441678	442067	361	3.22	2	441678-441948 441978-442067
TU460	scaffold12	442434	442813	380	9.39	1	442434-442813
TU461	scaffold12	496611	498242	1464	22.44	4	496611-496700 496736-497746 497826-497967 498022-498242
TU462	scaffold12	498247	498735	489	5.86	1	498247-498735
TU463	scaffold12	506197	506883	628	12.26	2	506197-506734 506794-506883
TU464	scaffold12	506983	508072	881	4.8	7	506983-507069 507111-507280 507285-507467 507521-507708 507720-507822 507905-507997 508016-508072
TU465	scaffold12	508137	508595	454	4.31	2	508137-508500 508506-508595
TU466	scaffold12	508964	509531	329	2.44	3	508964-509120 509223-509312 509450-509531
TU467	scaffold12	509896	510223	318	3.1	2	509896-510123 510134-510223
TU468	scaffold12	545947	546255	301	3.35	3	545947-546044 546049-546161 546166-546255
TU469	scaffold12	547615	547951	337	4.91	1	547615-547951
TU470	scaffold12	580926	583936	2618	20.74	10	580926-581015 581021-581409 581475-581549 581604-581669 581679-581753 581771-582031 582087-582187 582306-583023 583074-583209 583230-583936
TU471	scaffold12	584128	585517	1300	46.49	2	584128-584667 584758-585517
TU472	scaffold12	598088	598880	793	16.34	1	598088-598880
TU473	scaffold12	607159	607864	612	5.56	3	607159-607245 607270-607415 607486-607864
TU474	scaffold12	608278	608634	345	10.89	2	608278-608368 608381-608634
TU475	scaffold12	615478	616276	736	6.66	4	615478-615567 615582-615992 616027-616171 616187-616276
TU476	scaffold12	643658	644499	811	8.9	2	643658-643719 643751-644499
TU477	scaffold12	657570	658554	940	8.99	4	657570-657777 657790-658087 658099-658262 658285-658554
TU478	scaffold12	659086	659694	596	10.59	2	659086-659184 659198-659694
TU479	scaffold12	667108	667530	417	6.35	2	667108-667210 667217-667530
TU480	scaffold12	683306	684627	1253	37.26	3	683306-683784 683833-683988 684010-684627
TU481	scaffold12	686617	687286	670	50.19	1	686617-687286
TU482	scaffold12	687407	689181	1775	334.39	1	687407-689181
TU483	scaffold12	689489	691448	1885	19.19	2	689489-689546 689622-691448
TU484	scaffold12	807821	808206	386	4.87	1	807821-808206
TU485	scaffold12	816726	817695	875	6.15	2	816726-817527 817623-817695
TU486	scaffold12	850770	851119	336	3.05	2	850770-851015 851030-851119
TU487	scaffold12	861471	862022	492	4.86	3	861471-861571 861581-861926 861978-862022
TU488	scaffold12	869942	872827	2833	39.36	3	869942-870324 870376-871092 871095-872827
TU489	scaffold12	881892	882538	562	26.89	2	881892-882352 882438-882538
TU490	scaffold121	15768	16838	952	18.05	3	15768-15919 15975-16589 16654-16838
TU491	scaffold121	17180	17571	371	3.91	3	17180-17258 17274-17462 17469-17571
TU492	scaffold121	17626	18247	562	34.9	2	17626-18024 18085-18247
TU493	scaffold122	633	1082	307	3.44	3	633-745 873-976 993-1082
TU494	scaffold123	8508	8963	456	21.11	1	8508-8963
TU495	scaffold123	12253	12667	396	3.53	2	12253-12342 12362-12667
TU496	scaffold123	13017	13475	325	3.41	3	13017-13067 13127-13265 13341-13475
TU497	scaffold125	278	878	601	180.85	1	278-878
TU498	scaffold125	8833	9370	538	8.55	1	8833-9370
TU499	scaffold127	22942	23542	496	3.6	3	22942-23031 23039-23146 23245-23542
TU500	scaffold127	28542	30567	1873	61.89	3	28542-29268 29353-30354 30424-30567
TU501	scaffold127	30649	34350	3496	183.17	5	30649-32439 32515-32604 32621-33964 33979-34190 34292-34350
TU502	scaffold129	14575	15117	473	9.19	2	14575-14638 14709-15117
TU503	scaffold129	17033	17340	308	14.02	1	17033-17340
TU504	scaffold129	20727	21081	355	276.08	1	20727-21081
TU505	scaffold13	39698	40097	400	16.2	1	39698-40097
TU506	scaffold13	69230	70032	790	15.44	2	69230-69921 69935-70032
TU507	scaffold13	105813	106451	639	27.35	1	105813-106451
TU508	scaffold13	120459	121729	1190	14.86	3	120459-121436 121504-121619 121634-121729
TU509	scaffold13	121739	122274	536	16.62	1	121739-122274
TU510	scaffold13	123040	123922	562	14.15	4	123040-123253 123387-123525 123589-123699 123825-123922
TU511	scaffold13	143345	144763	1360	8.84	5	143345-143649 143664-143828 143853-144091 144104-144664 144674-144763
TU512	scaffold13	145566	146635	922	3.37	6	145566-145752 145822-146074 146107-146196 146210-146298 146304-146474 146504-146635
TU513	scaffold13	171108	171782	511	4.67	4	171108-171153 171275-171364 171401-171685 171693-171782
TU514	scaffold13	175402	175889	483	8.93	2	175402-175448 175454-175889
TU515	scaffold13	188986	189853	868	37.25	1	188986-189853
TU516	scaffold13	257192	257807	563	230.83	2	257192-257689 257743-257807
TU517	scaffold13	257858	259516	1643	62.13	2	257858-259228 259245-259516
TU518	scaffold13	259856	260401	541	5.68	2	259856-260306 260312-260401
TU519	scaffold13	280530	281671	865	42.32	6	280530-280749 280803-280930 280979-281039 281098-281279 281333-281435 281501-281671
TU520	scaffold13	286474	291469	4808	93.81	8	286474-287017 287078-287238 287253-287665 287666-287860 287906-288891 288940-289336 289339-289428 289448-291469
TU521	scaffold13	291492	295932	4084	266.17	9	291492-291704 291765-292256 292310-292716 292765-293021 293070-293797 293852-293908 293909-295316 295368-295737 295781-295932
TU522	scaffold13	306174	306601	399	6.62	3	306174-306238 306254-306357 306372-306601
TU523	scaffold13	306826	310987	3967	54.92	9	306826-307122 307141-307364 307378-307470 307472-308859 308918-310406 310468-310656 310671-310777 310789-310885 310905-310987
TU524	scaffold13	319719	320448	648	4.17	2	319719-319972 320055-320448
TU525	scaffold13	321571	322676	979	8.46	3	321571-322208 322288-322417 322466-322676
TU526	scaffold13	323174	323710	345	5.11	3	323174-323286 323296-323387 323571-323710
TU527	scaffold13	324303	326716	2157	10.73	6	324303-324444 324495-324558 324638-324843 324888-325537 325557-325958 326024-326716
TU528	scaffold13	329823	330407	490	2.84	4	329823-330031 330040-330137 330175-330291 330342-330407
TU529	scaffold13	330485	331466	976	25.8	2	330485-330576 330583-331466
TU530	scaffold13	331591	331972	325	16.6	2	331591-331836 331894-331972
TU531	scaffold13	332055	332688	591	6.25	3	332055-332143 332154-332396 332430-332688
TU532	scaffold13	343756	344504	672	16.78	4	343756-343908 343921-344023 344086-344377 344381-344504
TU533	scaffold13	400512	402415	1904	21.04	1	400512-402415
TU534	scaffold13	420745	421974	1213	44.7	2	420745-421754 421772-421974
TU535	scaffold13	423246	423630	300	6.89	2	423246-423327 423413-423630
TU536	scaffold13	550816	551199	384	77.67	1	550816-551199
TU537	scaffold13	551587	551949	363	11.48	1	551587-551949
TU538	scaffold13	564891	565605	715	400.78	1	564891-565605
TU539	scaffold13	570988	571360	373	9.08	1	570988-571360
TU540	scaffold13	590848	591470	608	10.57	2	590848-591069 591085-591470
TU541	scaffold13	595768	597715	1566	15.67	8	595768-595834 595902-596150 596198-596281 596323-596458 596462-596613 596663-596973 597093-597475 597532-597715
TU542	scaffold13	598005	598570	453	34.17	3	598005-598081 598148-598330 598378-598570
TU543	scaffold13	635870	636421	492	2.63	4	635870-635990 636003-636081 636127-636216 636220-636421
TU544	scaffold13	657006	657696	662	6.77	3	657006-657422 657426-657577 657604-657696
TU545	scaffold13	737064	737546	370	3.96	3	737064-737157 737226-737403 737449-737546
TU546	scaffold13	775725	776575	704	9.53	4	775725-776083 776090-776233 776281-776443 776538-776575
TU547	scaffold13	777193	777932	587	6.48	4	777193-777332 777349-777604 777688-777805 777860-777932
TU548	scaffold13	812269	812676	328	8.06	3	812269-812365 812432-812543 812558-812676
TU549	scaffold13	836112	836521	331	5.67	3	836112-836265 836316-836425 836455-836521
TU550	scaffold13	836566	836916	351	21.32	1	836566-836916
TU551	scaffold13	848230	848620	391	10.91	1	848230-848620
TU552	scaffold13	860629	861567	939	26.13	1	860629-861567
TU553	scaffold13	861980	863381	1402	16.23	1	861980-863381
TU554	scaffold13	864201	864642	442	13.79	1	864201-864642
TU555	scaffold13	864667	865361	695	11.15	1	864667-865361
TU556	scaffold13	865473	866222	659	11.73	2	865473-866041 866133-866222
TU557	scaffold13	903712	904699	936	13.68	2	903712-903976 904029-904699
TU558	scaffold13	904717	905959	1241	9.42	2	904717-905186 905189-905959
TU559	scaffold13	908318	908637	320	4.49	1	908318-908637
TU560	scaffold13	911333	912045	643	6.47	4	911333-911626 911672-911825 911849-911950 911953-912045
TU561	scaffold13	913271	915760	2475	130.51	3	913271-915151 915166-915590 915592-915760
TU562	scaffold13	916681	917303	614	7.84	2	916681-917178 917188-917303
TU563	scaffold13	925702	928037	2280	39.94	2	925702-926249 926306-928037
TU564	scaffold13	947584	948309	629	4.92	5	947584-947673 947682-947832 947845-947951 947961-948145 948214-948309
TU565	scaffold13	948360	949895	1137	5.61	7	948360-948478 948532-948834 948900-949162 949216-949385 949486-949620 949648-949750 949852-949895
TU566	scaffold13	949972	950862	861	4.81	4	949972-950179 950191-950288 950300-950741 950750-950862
TU567	scaffold13	950982	951462	354	5.03	2	950982-951048 951176-951462
TU568	scaffold13	951621	953302	1465	7.39	8	951621-951710 951732-952268 952370-952631 952639-952844 952896-952985 953009-953098 953112-953211 953213-953302
TU569	scaffold13	958574	959117	531	8.82	2	958574-959004 959018-959117
TU570	scaffold13	960477	960915	438	40.04	2	960477-960533 960535-960915
TU571	scaffold13	961057	961498	442	8.18	1	961057-961498
TU572	scaffold13	961636	961999	338	19.35	2	961636-961741 961768-961999
TU573	scaffold13	988186	989064	669	3.42	5	988186-988462 988492-988581 988633-988756 988825-988912 988975-989064
TU574	scaffold13	990968	991496	524	8.25	2	990968-991194 991200-991496
TU575	scaffold13	991675	992322	608	6.53	2	991675-991954 991995-992322
TU576	scaffold13	1003421	1004031	611	5.52	1	1003421-1004031
TU577	scaffold13	1004097	1004529	433	5.51	1	1004097-1004529
TU578	scaffold13	1011144	1012568	1425	21.2	1	1011144-1012568
TU579	scaffold13	1056395	1056860	466	68.45	1	1056395-1056860
TU580	scaffold13	1104144	1104499	348	2.81	2	1104144-1104209 1104218-1104499
TU581	scaffold13	1104713	1105148	358	2.85	3	1104713-1104802 1104857-1104949 1104974-1105148
TU582	scaffold13	1111109	1111932	815	14.31	2	1111109-1111874 1111884-1111932
TU583	scaffold13	1113698	1115269	1359	29.69	4	1113698-1113792 1113917-1114545 1114547-1115116 1115205-1115269
TU584	scaffold13	1119971	1120335	313	7.25	2	1119971-1120056 1120109-1120335
TU585	scaffold13	1122828	1123627	688	12.09	3	1122828-1123049 1123104-1123196 1123255-1123627
TU586	scaffold13	1124240	1125104	855	80.62	3	1124240-1124470 1124472-1124782 1124792-1125104
TU587	scaffold13	1125145	1127530	2243	1047.93	4	1125145-1125988 1126046-1126985 1127067-1127165 1127171-1127530
TU588	scaffold13	1127706	1128201	466	3.69	3	1127706-1127981 1127991-1128080 1128102-1128201
TU589	scaffold13	1128548	1128871	313	3.62	3	1128548-1128656 1128666-1128774 1128777-1128871
TU590	scaffold13	1153268	1153780	470	3.49	3	1153268-1153492 1153534-1153623 1153626-1153780
TU591	scaffold13	1154256	1154620	331	4.48	2	1154256-1154529 1154564-1154620
TU592	scaffold13	1155707	1156023	317	4.88	1	1155707-1156023
TU593	scaffold13	1156955	1157278	304	10.31	2	1156955-1157141 1157162-1157278
TU594	scaffold13	1158113	1158687	420	9.84	3	1158113-1158315 1158367-1158527 1158632-1158687
TU595	scaffold13	1178312	1178751	390	5.26	2	1178312-1178401 1178452-1178751
TU596	scaffold13	1268177	1269685	1374	44.67	3	1268177-1268569 1268660-1268961 1269007-1269685
TU597	scaffold13	1281280	1281765	344	2.56	4	1281280-1281345 1281372-1281478 1281574-1281663 1281685-1281765
TU598	scaffold13	1285724	1286228	505	116.37	1	1285724-1286228
TU599	scaffold13	1306392	1308476	2074	157.99	4	1306392-1306779 1306780-1307168 1307180-1307843 1307844-1308476
TU600	scaffold13	1334629	1335613	985	118.63	1	1334629-1335613
TU601	scaffold13	1335912	1336968	1037	24.56	3	1335912-1336723 1336741-1336860 1336864-1336968
TU602	scaffold13	1337177	1337924	521	5.48	4	1337177-1337263 1337381-1337623 1337676-1337771 1337830-1337924
TU603	scaffold13	1358504	1358912	409	5.03	1	1358504-1358912
TU604	scaffold13	1387574	1388199	613	6.7	2	1387574-1388086 1388100-1388199
TU605	scaffold13	1388231	1390256	1980	128.31	3	1388231-1388678 1388682-1390123 1390167-1390256
TU606	scaffold13	1390451	1390947	442	4.82	3	1390451-1390540 1390579-1390675 1390693-1390947
TU607	scaffold13	1391015	1391446	432	5.35	1	1391015-1391446
TU608	scaffold13	1394723	1396051	1108	30.65	5	1394723-1394876 1394907-1395397 1395462-1395667 1395744-1395878 1395930-1396051
TU609	scaffold13	1396095	1396677	533	20.06	3	1396095-1396159 1396192-1396570 1396589-1396677
TU610	scaffold13	1415052	1416615	1363	16.82	4	1415052-1415100 1415211-1415835 1415869-1415972 1416031-1416615
TU611	scaffold13	1436850	1437312	463	36.51	1	1436850-1437312
TU612	scaffold13	1447741	1448779	956	6.3	3	1447741-1448003 1448069-1448163 1448182-1448779
TU613	scaffold13	1448788	1450268	1445	16.49	2	1448788-1449589 1449626-1450268
TU614	scaffold13	1450401	1451318	808	124.51	3	1450401-1450490 1450547-1450928 1450983-1451318
TU615	scaffold13	1451463	1452724	1088	28.68	3	1451463-1452204 1452286-1452548 1452642-1452724
TU616	scaffold13	1453012	1454138	1007	45.96	3	1453012-1453292 1453358-1453902 1453958-1454138
TU617	scaffold13	1454605	1455092	390	42.31	3	1454605-1454805 1454841-1454905 1454969-1455092
TU618	scaffold130	451	973	504	5.11	2	451-638 658-973
TU619	scaffold133	410	815	406	10.74	1	410-815
TU620	scaffold133	833	3400	2402	168.68	7	833-922 946-1035 1037-2130 2193-2373 2429-3190 3191-3285 3311-3400
TU621	scaffold133	33504	33806	303	5.26	1	33504-33806
TU622	scaffold134	71	1301	890	9.72	6	71-203 263-406 462-551 583-764 931-1072 1103-1301
TU623	scaffold136	14499	14864	366	116.98	1	14499-14864
TU624	scaffold139	12308	13352	575	3.65	4	12308-12372 12423-12527 12563-12875 13261-13352
TU625	scaffold14	83	711	629	8.16	1	83-711
TU626	scaffold14	17433	18960	1441	6.23	4	17433-17834 17852-18347 18367-18798 18850-18960
TU627	scaffold14	31499	31929	414	7.32	2	31499-31577 31595-31929
TU628	scaffold14	34656	36627	1810	7.43	6	34656-34833 34853-35495 35510-35642 35683-36180 36213-36449 36507-36627
TU629	scaffold14	36630	39140	2342	8.76	5	36630-36979 37101-37913 37941-38071 38083-38191 38202-39140
TU630	scaffold14	45173	45599	427	8.37	1	45173-45599
TU631	scaffold14	45729	46401	673	8.45	1	45729-46401
TU632	scaffold14	49403	50256	710	5.8	4	49403-49637 49642-49751 49796-49885 49982-50256
TU633	scaffold14	61357	62195	705	5.93	4	61357-61424 61491-61580 61593-61675 61732-62195
TU634	scaffold14	67009	67965	957	10.98	1	67009-67965
TU635	scaffold14	68086	68594	501	5.52	2	68086-68495 68504-68594
TU636	scaffold14	72278	72925	637	13.24	2	72278-72769 72781-72925
TU637	scaffold14	74009	74554	544	6.19	2	74009-74262 74265-74554
TU638	scaffold14	81216	81616	377	3.26	2	81216-81305 81330-81616
TU639	scaffold14	111347	112706	1200	18.23	5	111347-111448 111490-111638 111690-111925 111974-112284 112305-112706
TU640	scaffold14	112934	113399	368	8.24	3	112934-113031 113108-113241 113264-113399
TU641	scaffold14	124671	124970	300	4.69	1	124671-124970
TU642	scaffold14	125003	125982	859	5.67	4	125003-125092 125126-125652 125703-125854 125893-125982
TU643	scaffold14	134890	135407	485	5.53	2	134890-135286 135320-135407
TU644	scaffold14	178207	179055	755	30.06	3	178207-178582 178629-178742 178791-179055
TU645	scaffold14	179115	180785	1528	27.07	5	179115-179255 179309-179528 179581-180030 180062-180677 180685-180785
TU646	scaffold14	278558	279492	784	45.91	4	278558-278689 278719-279158 279224-279345 279403-279492
TU647	scaffold14	285457	286412	672	8.52	4	285457-285706 285785-286009 286143-286274 286348-286412
TU648	scaffold14	288082	288980	751	8.49	3	288082-288171 288265-288527 288583-288980
TU649	scaffold14	314694	316320	1522	91.64	3	314694-314947 314998-316066 316122-316320
TU650	scaffold14	348361	349011	644	5.97	3	348361-348497 348501-348642 348647-349011
TU651	scaffold14	356566	357023	423	8.89	2	356566-356655 356691-357023
TU652	scaffold14	359962	360408	321	2.95	3	359962-360060 360087-360218 360319-360408
TU653	scaffold14	378528	380320	1460	12.62	6	378528-379012 379018-379107 379217-379552 379621-379680 379765-380160 380228-380320
TU654	scaffold14	415501	416472	914	75.59	2	415501-416173 416232-416472
TU655	scaffold14	416482	418685	1932	113.74	8	416482-416589 416597-416923 416934-417318 417373-417624 417672-417828 417883-417942 418013-418179 418210-418685
TU656	scaffold14	418753	422589	3459	60.55	7	418753-418898 418948-419326 419370-419615 419666-419818 419869-419937 419997-422330 422458-422589
TU657	scaffold14	422990	423590	566	4.75	2	422990-423291 423327-423590
TU658	scaffold14	432544	436562	3793	139.22	8	432544-432583 432639-433863 433883-434362 434414-434555 434603-434809 434836-435986 436010-436151 436157-436562
TU659	scaffold14	436681	437182	502	7.6	1	436681-437182
TU660	scaffold14	437397	438985	1589	3823.64	1	437397-438985
TU661	scaffold14	439072	440203	1106	44.06	3	439072-439761 439782-440105 440112-440203
TU662	scaffold14	440478	442144	1624	42.26	3	440478-441450 441468-441672 441699-442144
TU663	scaffold14	442163	445718	3484	240.18	5	442163-443075 443098-443319 443320-443953 444004-445032 445033-445718
TU664	scaffold14	446419	448653	2053	19.97	6	446419-446630 446657-447446 447463-447905 447908-448211 448289-448439 448501-448653
TU665	scaffold14	448681	449742	960	9.27	5	448681-449073 449086-449300 449309-449421 449443-449532 449594-449742
TU666	scaffold14	450078	451349	1220	34.23	2	450078-450609 450662-451349
TU667	scaffold14	451544	452213	604	26.9	3	451544-451775 451825-452106 452124-452213
TU668	scaffold14	462221	463207	962	15.26	3	462221-462610 462636-463051 463052-463207
TU669	scaffold14	463439	464871	1433	625.01	1	463439-464871
TU670	scaffold14	485787	486349	475	3.67	4	485787-485861 485891-485999 486002-486107 486165-486349
TU671	scaffold14	578973	579640	668	29.14	1	578973-579640
TU672	scaffold14	600668	601610	789	8.14	3	600668-600757 600840-601404 601477-601610
TU673	scaffold14	666714	667935	1048	23.64	4	666714-667215 667237-667333 667433-667559 667614-667935
TU674	scaffold14	714429	718467	3846	200.76	8	714429-714521 714637-714705 714732-715643 715663-715843 715850-715998 716000-717391 717392-718306 718333-718467
TU675	scaffold14	718757	719146	333	25.34	2	718757-719010 719068-719146
TU676	scaffold14	719278	720196	727	39.71	3	719278-719693 719741-719952 720098-720196
TU677	scaffold14	724433	724998	566	6.45	1	724433-724998
TU678	scaffold14	733370	733754	385	7.82	1	733370-733754
TU679	scaffold14	774304	774791	488	35.64	1	774304-774791
TU680	scaffold14	779584	780005	381	3.6	3	779584-779649 779685-779890 779897-780005
TU681	scaffold14	796611	797353	722	7.82	2	796611-797256 797278-797353
TU682	scaffold14	799095	799971	851	16.91	2	799095-799197 799224-799971
TU683	scaffold14	800211	800996	719	10.9	3	800211-800422 800427-800821 800885-800996
TU684	scaffold14	801027	801418	392	14.17	1	801027-801418
TU685	scaffold14	801766	802268	477	7.83	3	801766-801855 801864-802148 802167-802268
TU686	scaffold14	803919	804746	749	15.24	4	803919-804185 804198-804390 804453-804599 804605-804746
TU687	scaffold14	805321	805684	337	27.69	2	805321-805557 805585-805684
TU688	scaffold14	808628	808954	327	114.35	1	808628-808954
TU689	scaffold14	813581	816738	2948	15.63	6	813581-813890 813897-814273 814327-814424 814479-815582 815643-816632 816670-816738
TU690	scaffold14	823219	823808	590	8.78	1	823219-823808
TU691	scaffold14	833287	833684	385	3.69	3	833287-833385 833387-833582 833595-833684
TU692	scaffold140	2339	3072	676	25.88	3	2339-2721 2728-2927 2980-3072
TU693	scaffold146	10875	11197	307	13.41	3	10875-10984 10986-11092 11108-11197
TU694	scaffold147	18	758	699	30.36	3	18-434 460-639 657-758
TU695	scaffold149	9313	10422	1063	21.69	2	9313-9946 9994-10422
TU696	scaffold15	36749	37714	863	8.17	2	36749-37521 37625-37714
TU697	scaffold15	37808	39124	915	7.71	6	37808-37933 38085-38175 38229-38444 38514-38662 38721-38826 38898-39124
TU698	scaffold15	50403	50886	397	3.77	3	50403-50472 50517-50606 50650-50886
TU699	scaffold15	51316	52230	787	4.14	4	51316-51679 51705-51790 51844-52119 52170-52230
TU700	scaffold15	52557	53869	1274	14.16	3	52557-52917 52930-53525 53553-53869
TU701	scaffold15	55801	56206	395	29.16	3	55801-55847 55858-56044 56046-56206
TU702	scaffold15	56812	57996	1002	13.99	3	56812-57602 57734-57828 57881-57996
TU703	scaffold15	58189	59307	915	6.39	5	58189-58264 58337-58551 58617-58764 58827-58996 59002-59307
TU704	scaffold15	99813	102036	2043	251.12	6	99813-99992 100000-100428 100444-100601 100652-100752 100804-101376 101435-102036
TU705	scaffold15	113277	113946	597	6.83	2	113277-113619 113693-113946
TU706	scaffold15	114059	115855	1718	19.07	3	114059-114264 114267-114684 114762-115855
TU707	scaffold15	117969	120951	2772	54.62	6	117969-118130 118157-118229 118322-118720 118721-119811 119859-120126 120173-120951
TU708	scaffold15	142881	143293	398	5.93	2	142881-142974 142990-143293
TU709	scaffold15	147070	147490	421	19.59	1	147070-147490
TU710	scaffold15	151132	156369	4827	60	8	151132-154614 154639-155269 155329-155466 155480-155629 155797-155972 155980-156069 156177-156232 156267-156369
TU711	scaffold15	163236	163844	424	83.33	4	163236-163295 163426-163608 163609-163679 163735-163844
TU712	scaffold15	164589	165890	1190	40.38	3	164589-164691 164741-164999 165063-165890
TU713	scaffold15	166550	168125	1175	11.17	8	166550-166639 166648-166684 166767-166855 166913-167213 167279-167404 167454-167645 167699-167958 168046-168125
TU714	scaffold15	175289	176095	781	7.1	2	175289-175846 175873-176095
TU715	scaffold15	181369	181922	427	3.48	4	181369-181444 181473-181552 181626-181760 181787-181922
TU716	scaffold15	251334	252405	790	4.02	6	251334-251418 251436-251527 251673-251782 251853-252081 252111-252294 252316-252405
TU717	scaffold15	252474	253326	588	3.22	6	252474-252553 252624-252806 252827-252908 252974-253043 253079-253161 253237-253326
TU718	scaffold15	289028	289785	758	10.31	1	289028-289785
TU719	scaffold15	290317	290874	551	8.62	2	290317-290415 290423-290874
TU720	scaffold15	301801	302613	755	6.68	2	301801-302156 302215-302613
TU721	scaffold15	306290	307331	971	13.83	2	306290-306418 306490-307331
TU722	scaffold15	307785	308185	401	19.71	1	307785-308185
TU723	scaffold15	337567	338283	683	8.19	3	337567-337701 337715-337811 337833-338283
TU724	scaffold15	345816	346394	563	3.86	2	345816-345965 345982-346394
TU725	scaffold15	380019	387280	6711	133.43	16	380019-380139 380145-380323 380509-380746 380794-380868 380869-381079 381124-381610 381656-381912 381913-382252 382253-382376 382391-382643 382644-384606 384627-385308 385337-385757 385767-386435 386496-386589 386684-387280
TU726	scaffold15	388032	389032	869	5.99	3	388032-388150 388165-388866 388985-389032
TU727	scaffold15	390273	390674	342	5.92	2	390273-390492 390553-390674
TU728	scaffold15	411964	412685	635	6.04	3	411964-412053 412082-412312 412372-412685
TU729	scaffold15	429976	430957	839	14.06	4	429976-430085 430178-430291 430342-430515 430517-430957
TU730	scaffold15	453673	454284	548	13.31	2	453673-454011 454076-454284
TU731	scaffold15	482245	482937	661	8.33	3	482245-482339 482361-482503 482515-482937
TU732	scaffold15	483231	484160	774	205.73	4	483231-483584 483638-483765 483819-484039 484090-484160
TU733	scaffold15	485025	485926	861	141.76	2	485025-485125 485167-485926
TU734	scaffold15	499017	501162	2113	13.77	3	499017-500489 500505-500687 500706-501162
TU735	scaffold15	501196	503960	2719	11.19	3	501196-501296 501322-503849 503871-503960
TU736	scaffold15	506855	507420	509	18.95	2	506855-506962 507020-507420
TU737	scaffold15	507646	508322	355	3.29	4	507646-507711 507800-507855 507972-508061 508180-508322
TU738	scaffold15	522388	523126	561	4.79	4	522388-522535 522630-522700 522706-522949 523029-523126
TU739	scaffold15	523318	523664	337	4.29	2	523318-523551 523562-523664
TU740	scaffold15	523779	524338	560	9	1	523779-524338
TU741	scaffold15	524375	527410	2876	42.05	4	524375-524902 524952-526271 526329-526607 526662-527410
TU742	scaffold15	528292	529658	1202	25.77	4	528292-528359 528431-528688 528736-528952 529000-529658
TU743	scaffold15	529782	530353	425	28.76	4	529782-529891 529937-530027 530082-530223 530272-530353
TU744	scaffold15	530405	530982	560	26.91	3	530405-530483 530502-530791 530792-530982
TU745	scaffold15	531187	533273	1981	99.09	4	531187-531460 531512-533009 533053-533164 533177-533273
TU746	scaffold15	533848	536998	3047	509.06	5	533848-533955 533981-535051 535070-535372 535377-536679 536737-536998
TU747	scaffold15	537113	540281	2983	85.33	5	537113-538582 538647-538756 538773-539548 539596-539774 539834-540281
TU748	scaffold15	540413	542608	1929	218.71	7	540413-540577 540635-540959 541012-541506 541555-541686 541692-542309 542360-542447 542503-542608
TU749	scaffold15	546773	547647	816	69.2	3	546773-546819 546822-547423 547481-547647
TU750	scaffold15	547775	550494	2381	21.71	7	547775-548165 548287-548708 548759-548951 549006-549106 549149-549907 549936-550115 550160-550494
TU751	scaffold15	553596	554402	698	6.11	3	553596-553673 553761-554075 554098-554402
TU752	scaffold15	554876	556595	1674	39.69	3	554876-555237 555269-556029 556045-556595
TU753	scaffold15	561798	565235	3309	868.35	7	561798-562503 562548-564099 564100-564158 564210-564279 564280-564992 565024-565137 565141-565235
TU754	scaffold15	584271	584655	385	13.69	1	584271-584655
TU755	scaffold15	588131	588524	387	5.47	2	588131-588407 588415-588524
TU756	scaffold15	588998	589312	315	50.24	1	588998-589312
TU757	scaffold15	593727	594143	412	5.39	2	593727-593923 593929-594143
TU758	scaffold15	618667	619374	659	4885.6	3	618667-618875 618876-618944 618994-619374
TU759	scaffold15	642996	644191	727	5.77	3	642996-643467 643854-643924 644008-644191
TU760	scaffold15	668948	670185	1054	29.33	4	668948-669295 669398-669729 669788-670054 670079-670185
TU761	scaffold15	674505	674985	457	7.81	2	674505-674594 674619-674985
TU762	scaffold15	675068	676664	1493	9.66	3	675068-675548 675602-676555 676607-676664
TU763	scaffold15	685306	687123	1769	2034.58	2	685306-685788 685838-687123
TU764	scaffold15	700305	701464	996	8.08	5	700305-700853 700945-701107 701130-701219 701249-701352 701375-701464
TU765	scaffold15	749045	750673	1618	16.6	2	749045-749703 749715-750673
TU766	scaffold15	753019	755665	2210	81.05	10	753019-753132 753144-753655 753719-753837 753895-753995 754047-754144 754196-754580 754635-754731 754790-754935 754979-755289 755339-755665
TU767	scaffold15	763117	764210	1053	6.54	3	763117-763706 763746-763837 763840-764210
TU768	scaffold15	764634	766480	1762	235.36	3	764634-765783 765831-766212 766251-766480
TU769	scaffold15	774358	775639	1140	39.14	3	774358-775281 775331-775456 775550-775639
TU770	scaffold15	775680	776025	346	16.97	1	775680-776025
TU771	scaffold15	780556	781036	438	21.19	2	780556-780609 780653-781036
TU772	scaffold15	781038	781794	757	97.93	1	781038-781794
TU773	scaffold15	781992	783678	1618	14.44	3	781992-782368 782429-782915 782925-783678
TU774	scaffold15	789086	789837	649	15.75	3	789086-789183 789189-789511 789610-789837
TU775	scaffold15	800032	800911	425	3.29	5	800032-800121 800146-800237 800389-800438 800614-800718 800824-800911
TU776	scaffold152	747	1348	599	18.17	2	747-1125 1129-1348
TU777	scaffold157	33	722	591	5.71	2	33-171 271-722
TU778	scaffold158	8452	9051	587	5.12	2	8452-8946 8960-9051
TU779	scaffold159	3966	4447	424	2.7	2	3966-4179 4238-4447
TU780	scaffold159	6324	6848	482	3.59	2	6324-6715 6759-6848
TU781	scaffold159	6953	7355	403	4.36	1	6953-7355
TU782	scaffold16	16520	17224	641	13.32	2	16520-17051 17116-17224
TU783	scaffold16	22542	22849	301	11.14	2	22542-22752 22760-22849
TU784	scaffold16	24908	25597	654	7.57	2	24908-25415 25452-25597
TU785	scaffold16	28124	28503	342	3.81	3	28124-28239 28246-28381 28414-28503
TU786	scaffold16	49748	51058	1296	68	2	49748-49841 49857-51058
TU787	scaffold16	78359	79953	1538	9.06	3	78359-78515 78566-79554 79562-79953
TU788	scaffold16	186266	187128	815	9.21	3	186266-186900 186930-187019 187039-187128
TU789	scaffold16	192007	192416	385	5.97	3	192007-192051 192066-192305 192317-192416
TU790	scaffold16	192441	193597	1011	22.01	3	192441-192530 192627-192980 193031-193597
TU791	scaffold16	198496	199276	734	6.99	2	198496-198802 198850-199276
TU792	scaffold16	200545	201366	700	7.13	4	200545-200633 200675-200801 200834-201216 201266-201366
TU793	scaffold16	255500	257169	1571	176.8	3	255500-256247 256284-256721 256785-257169
TU794	scaffold16	264422	266596	2050	19.08	4	264422-264519 264586-265346 265399-266277 266285-266596
TU795	scaffold16	291930	292253	324	5.29	1	291930-292253
TU796	scaffold16	292258	293369	894	5.27	3	292258-292715 292787-292984 293132-293369
TU797	scaffold16	293471	294985	1504	61.26	2	293471-293526 293538-294985
TU798	scaffold16	304603	306188	1557	83.05	4	304603-304692 304722-305372 305373-305455 305456-306188
TU799	scaffold16	315050	315401	352	14.16	1	315050-315401
TU800	scaffold16	320186	320960	775	84.31	1	320186-320960
TU801	scaffold16	321736	323345	1058	6.13	7	321736-321796 321862-322030 322112-322163 322212-322543 322812-322935 323002-323222 323247-323345
TU802	scaffold16	323407	324122	716	15.39	1	323407-324122
TU803	scaffold16	325177	326329	957	23.35	6	325177-325225 325238-325488 325539-325653 325695-325910 325956-326068 326117-326329
TU804	scaffold16	329300	329757	435	3.14	4	329300-329388 329402-329516 329520-329635 329643-329757
TU805	scaffold16	331086	331525	440	11.02	1	331086-331525
TU806	scaffold16	331704	333191	1405	7.58	6	331704-331750 331774-331927 331948-332659 332693-332950 332952-333077 333084-333191
TU807	scaffold16	333267	333787	484	6.14	3	333267-333364 333381-333478 333500-333787
TU808	scaffold16	342073	342927	841	12.07	2	342073-342132 342147-342927
TU809	scaffold16	343014	343490	410	10.98	2	343014-343186 343254-343490
TU810	scaffold16	428512	429349	770	5.83	5	428512-428634 428652-428760 428795-428888 428905-429118 429120-429349
TU811	scaffold16	446405	446859	455	4.29	1	446405-446859
TU812	scaffold16	449683	450196	470	19	2	449683-450062 450107-450196
TU813	scaffold16	463442	464148	707	585.21	2	463442-463911 463912-464148
TU814	scaffold16	506696	513624	6929	37712.5	1	506696-513624
TU815	scaffold16	514359	515785	1427	302.33	1	514359-515785
TU816	scaffold16	517099	517697	579	5.73	2	517099-517309 517330-517697
TU817	scaffold16	577577	578351	772	7.83	2	577577-577692 577696-578351
TU818	scaffold16	597500	597903	404	6.05	1	597500-597903
TU819	scaffold16	598433	598837	388	5.26	2	598433-598524 598542-598837
TU820	scaffold16	610413	612295	1779	10.78	4	610413-610966 611029-611309 611341-612122 612134-612295
TU821	scaffold16	612357	612780	424	4.99	1	612357-612780
TU822	scaffold16	636693	637390	568	3.65	4	636693-636782 636804-636904 636961-637057 637111-637390
TU823	scaffold16	640963	641901	939	18.77	1	640963-641901
TU824	scaffold16	642239	642840	602	36.57	1	642239-642840
TU825	scaffold16	643162	643703	542	20.33	1	643162-643703
TU826	scaffold16	670407	670852	347	3.37	2	670407-670589 670689-670852
TU827	scaffold16	679600	682501	2848	52.25	3	679600-681759 681811-682022 682026-682501
TU828	scaffold16	682616	683210	483	6.85	3	682616-682729 682827-683150 683166-683210
TU829	scaffold16	686211	687548	1203	11.16	5	686211-686291 686360-686654 686657-686909 686962-687075 687089-687548
TU830	scaffold16	701045	701858	677	10.68	4	701045-701162 701216-701389 701419-701704 701760-701858
TU831	scaffold166	2268	2638	371	12.42	1	2268-2638
TU832	scaffold166	4879	5262	384	25.53	1	4879-5262
TU833	scaffold167	3148	3548	304	11.13	2	3148-3238 3336-3548
TU834	scaffold17	3704	4555	509	7.03	4	3704-3803 3959-4087 4187-4345 4435-4555
TU835	scaffold17	4750	5778	971	22.79	2	4750-4861 4920-5778
TU836	scaffold17	14763	15195	373	15.18	2	14763-14855 14916-15195
TU837	scaffold17	51383	52777	1225	8.63	4	51383-51736 51798-52173 52199-52413 52498-52777
TU838	scaffold17	55188	55640	384	9.47	2	55188-55289 55359-55640
TU839	scaffold17	55755	56275	495	4.2	2	55755-56159 56186-56275
TU840	scaffold17	59562	60246	681	101.07	2	59562-59841 59846-60246
TU841	scaffold17	73126	73673	433	2.68	5	73126-73178 73182-73290 73315-73404 73457-73546 73583-73673
TU842	scaffold17	120207	120700	416	3.02	3	120207-120291 120348-120426 120449-120700
TU843	scaffold17	125155	126294	1134	215	2	125155-125877 125884-126294
TU844	scaffold17	152719	153425	707	13.37	1	152719-153425
TU845	scaffold17	154807	155558	559	12.38	3	154807-154899 155043-155132 155183-155558
TU846	scaffold17	156293	157294	901	4.67	4	156293-156366 156395-156484 156543-156950 156966-157294
TU847	scaffold17	165142	166242	1094	10.17	2	165142-165426 165434-166242
TU848	scaffold17	170828	171466	639	186.37	1	170828-171466
TU849	scaffold17	202121	203173	833	6.03	4	202121-202254 202290-202405 202470-202606 202728-203173
TU850	scaffold17	219665	221451	1682	9.05	7	219665-219767 219770-220094 220097-220262 220268-220363 220430-220519 220528-220596 220619-221451
TU851	scaffold17	234363	235886	1399	37.76	5	234363-234591 234646-234775 234784-235013 235075-235794 235797-235886
TU852	scaffold17	250255	250744	421	12.17	3	250255-250323 250386-250596 250604-250744
TU853	scaffold17	250948	251832	695	10.54	5	250948-251038 251079-251171 251246-251385 251406-251559 251616-251832
TU854	scaffold17	251836	252771	917	267	2	251836-252540 252560-252771
TU855	scaffold17	253985	254826	743	131.51	3	253985-254032 254082-254124 254175-254826
TU856	scaffold17	256017	256945	929	21.86	1	256017-256945
TU857	scaffold17	271007	271401	395	4.12	1	271007-271401
TU858	scaffold17	279942	281338	1397	83.39	1	279942-281338
TU859	scaffold17	281454	283144	1496	64.73	5	281454-281564 281612-281691 281738-281888 281941-282675 282726-283144
TU860	scaffold17	289913	295298	4947	70.8	12	289913-290303 290380-290627 290644-291847 291876-292105 292131-292968 293000-293501 293545-293729 293790-294538 294596-294804 294857-294949 294997-295146 295151-295298
TU861	scaffold17	296719	297621	903	15.75	1	296719-297621
TU862	scaffold17	297816	298316	500	3.27	2	297816-297911 297913-298316
TU863	scaffold17	298456	299319	840	4.04	2	298456-298713 298738-299319
TU864	scaffold17	299607	301277	1592	200.27	3	299607-299700 299720-301097 301158-301277
TU865	scaffold17	362426	363576	1044	17.96	2	362426-362808 362916-363576
TU866	scaffold17	363967	364574	581	8.43	2	363967-364307 364335-364574
TU867	scaffold17	372405	373479	882	7.33	4	372405-372769 372794-372883 373022-373316 373348-373479
TU868	scaffold17	374816	375476	426	2.37	5	374816-374912 374939-375031 375079-375166 375295-375352 375387-375476
TU869	scaffold17	375571	375976	406	4.71	1	375571-375976
TU870	scaffold17	389159	389610	414	2.98	3	389159-389250 389262-389485 389513-389610
TU871	scaffold17	389692	391063	1334	18.76	2	389692-390216 390255-391063
TU872	scaffold17	391126	392185	949	15.2	3	391126-391268 391317-391704 391768-392185
TU873	scaffold17	393709	394324	545	7.27	2	393709-394156 394228-394324
TU874	scaffold17	394698	395700	809	4.18	5	394698-394905 394930-395081 395116-395294 395308-395502 395626-395700
TU875	scaffold17	406241	406793	459	4.89	4	406241-406301 406379-406470 406482-406684 406691-406793
TU876	scaffold17	407025	407976	600	6.34	5	407025-407087 407139-407236 407251-407340 407527-407584 407686-407976
TU877	scaffold17	420893	421355	404	2.8	3	420893-420939 420995-421084 421089-421355
TU878	scaffold17	435377	437041	1577	472.03	4	435377-435596 435642-436385 436386-436913 436957-437041
TU879	scaffold17	437716	443048	4504	133.41	10	437716-437828 437872-439791 439925-440250 440295-440446 440509-440665 440714-441208 441257-441354 441403-442048 442055-442239 442637-443048
TU880	scaffold17	443176	446248	2804	98.65	7	443176-443274 443326-443728 443799-443941 443974-444202 444226-444669 444721-445083 445126-446248
TU881	scaffold17	446442	448986	2254	1156.77	8	446442-446822 446872-447067 447089-447858 447902-448051 448127-448195 448214-448303 448342-448528 448576-448986
TU882	scaffold17	449049	453958	4482	956.19	13	449049-449362 449410-449520 449539-449651 449705-450555 450556-450749 450750-450946 450995-451070 451125-451722 451769-451837 451880-451981 452035-452075 452090-453224 453278-453958
TU883	scaffold17	464560	467348	2648	163.62	4	464560-464643 464694-465829 465881-467148 467189-467348
TU884	scaffold17	467350	468622	1073	36.02	6	467350-467654 467699-467811 467865-467997 468046-468214 468259-468379 468391-468622
TU885	scaffold17	644542	646545	1987	26.19	2	644542-645431 645449-646545
TU886	scaffold17	647328	648178	851	18.18	1	647328-648178
TU887	scaffold17	650720	651182	463	142.66	1	650720-651182
TU888	scaffold17	652119	653076	958	1741.85	1	652119-653076
TU889	scaffold17	653228	654362	1135	20.86	1	653228-654362
TU890	scaffold17	654493	654934	442	7.38	1	654493-654934
TU891	scaffold17	655079	655750	628	8.1	4	655079-655168 655184-655274 655296-655463 655472-655750
TU892	scaffold17	655768	656913	1143	7.96	2	655768-656514 656518-656913
TU893	scaffold17	657067	657793	673	12.8	2	657067-657650 657705-657793
TU894	scaffold17	658617	659060	386	22.23	2	658617-658733 658792-659060
TU895	scaffold17	732756	733710	917	127.27	3	732756-732956 732977-733253 733272-733710
TU896	scaffold171	627	1139	513	6.64	1	627-1139
TU897	scaffold171	1193	1685	480	5.69	2	1193-1338 1352-1685
TU898	scaffold174	23	504	442	21.51	2	23-218 259-504
TU899	scaffold174	734	1128	395	3.6	1	734-1128
TU900	scaffold18	12	733	715	96.58	2	12-444 452-733
TU901	scaffold18	1236	1608	311	3.83	2	1236-1365 1428-1608
TU902	scaffold18	14931	15854	708	4.73	4	14931-14980 15038-15127 15148-15584 15724-15854
TU903	scaffold18	16009	16489	481	4.14	1	16009-16489
TU904	scaffold18	16639	17449	668	9.99	3	16639-16749 16808-17206 17292-17449
TU905	scaffold18	18497	18894	398	11.45	1	18497-18894
TU906	scaffold18	19063	19685	623	6	1	19063-19685
TU907	scaffold18	19961	20343	373	7.4	2	19961-20054 20065-20343
TU908	scaffold18	26410	26886	477	10.39	1	26410-26886
TU909	scaffold18	26896	28386	1463	10.66	3	26896-27094 27118-27213 27219-28386
TU910	scaffold18	37215	37624	408	4.65	2	37215-37314 37317-37624
TU911	scaffold18	37829	38195	334	3.27	2	37829-38076 38110-38195
TU912	scaffold18	38399	38977	579	9.34	1	38399-38977
TU913	scaffold18	72546	73080	443	2.83	4	72546-72723 72742-72838 72882-72971 73003-73080
TU914	scaffold18	80231	81077	788	4.64	3	80231-80317 80367-80701 80712-81077
TU915	scaffold18	81114	81442	329	10.37	1	81114-81442
TU916	scaffold18	81692	82718	999	7.24	4	81692-82293 82297-82407 82432-82618 82620-82718
TU917	scaffold18	83128	83626	453	13.63	2	83128-83237 83284-83626
TU918	scaffold18	83783	84889	1107	11.85	1	83783-84889
TU919	scaffold18	91160	91738	579	4.95	1	91160-91738
TU920	scaffold18	109496	110569	1018	11.65	2	109496-109757 109814-110569
TU921	scaffold18	110972	111567	479	3.49	4	110972-111039 111085-111238 111294-111466 111484-111567
TU922	scaffold18	122284	123169	854	10.58	3	122284-122586 122602-122930 122948-123169
TU923	scaffold18	129297	129888	396	7.15	3	129297-129427 129462-129557 129720-129888
TU924	scaffold18	148241	148703	414	5.23	3	148241-148347 148352-148469 148515-148703
TU925	scaffold18	148943	150476	1502	15.1	2	148943-149431 149464-150476
TU926	scaffold18	150705	152412	1628	12.84	5	150705-151055 151065-151299 151324-151998 152034-152310 152323-152412
TU927	scaffold18	152808	153349	501	3.65	3	152808-153084 153103-153204 153228-153349
TU928	scaffold18	153903	154621	638	6.57	4	153903-153992 154067-154319 154321-154525 154532-154621
TU929	scaffold18	168138	168602	465	5.3	1	168138-168602
TU930	scaffold18	192483	192880	328	4.69	3	192483-192586 192590-192706 192774-192880
TU931	scaffold18	251976	252487	406	2.92	3	251976-252049 252128-252217 252246-252487
TU932	scaffold18	255900	256423	447	3.45	3	255900-255989 255994-256135 256209-256423
TU933	scaffold18	273329	273854	498	5.74	3	273329-273628 273653-273757 273762-273854
TU934	scaffold18	282882	283275	394	5.98	1	282882-283275
TU935	scaffold18	283469	285734	1755	4.74	10	283469-283790 283832-284125 284127-284294 284307-284430 284491-284580 284599-284689 284705-284775 285056-285116 285176-285266 285292-285734
TU936	scaffold18	286114	286814	701	15.85	1	286114-286814
TU937	scaffold18	286917	291829	4781	74.53	5	286917-287080 287090-287168 287227-289227 289274-290629 290649-291829
TU938	scaffold18	306506	306951	406	2.7	3	306506-306655 306666-306831 306862-306951
TU939	scaffold18	324940	327260	1914	13.95	8	324940-325079 325151-325224 325299-325664 325716-326019 326073-326472 326528-326631 326682-326957 327011-327260
TU940	scaffold18	350477	351302	716	14.78	4	350477-350589 350628-350909 350928-351146 351201-351302
TU941	scaffold18	351617	351945	329	5.81	1	351617-351945
TU942	scaffold18	368526	369818	1225	26.28	3	368526-368665 368680-369310 369365-369818
TU943	scaffold18	376060	376631	483	3.83	4	376060-376149 376207-376309 376337-376529 376535-376631
TU944	scaffold18	381360	382816	1427	24.89	2	381360-381896 381927-382816
TU945	scaffold18	416855	417250	396	6.27	1	416855-417250
TU946	scaffold18	433170	434848	1615	13.49	3	433170-433397 433437-434733 434759-434848
TU947	scaffold18	453104	453642	320	6.44	3	453104-453217 453431-453532 453539-453642
TU948	scaffold18	469559	469988	346	10.82	3	469559-469648 469727-469870 469877-469988
TU949	scaffold18	482917	484315	1368	37.49	4	482917-483253 483255-483757 483786-483928 483931-484315
TU950	scaffold18	484709	485094	312	2.65	2	484709-484786 484861-485094
TU951	scaffold18	485658	486471	693	5.94	4	485658-485727 485791-486068 486102-486195 486221-486471
TU952	scaffold18	486777	487238	393	5.67	2	486777-487090 487160-487238
TU953	scaffold18	519247	519628	382	7.99	1	519247-519628
TU954	scaffold18	522827	524693	1667	33.12	6	522827-523145 523146-523639 523691-523855 523960-524193 524232-524586 524594-524693
TU955	scaffold18	525112	526021	807	3.81	3	525112-525422 525504-525600 525623-526021
TU956	scaffold18	540921	543298	2006	25.49	7	540921-541525 541678-541824 541873-542342 542391-542477 542525-542733 542804-542915 542923-543298
TU957	scaffold18	543694	546601	2505	16.92	10	543694-544385 544391-544604 544660-545042 545095-545280 545341-545484 545535-545904 545960-546114 546161-546350 546405-546510 546537-546601
TU958	scaffold18	551186	552247	958	27.69	3	551186-551512 551517-552094 552195-552247
TU959	scaffold18	552258	553335	973	11.28	3	552258-552597 552662-553239 553281-553335
TU960	scaffold18	553424	554886	1448	14.71	3	553424-553592 553605-554218 554222-554886
TU961	scaffold18	556519	556822	304	7.25	1	556519-556822
TU962	scaffold18	570465	572457	1929	81.16	3	570465-570766 570822-571762 571772-572457
TU963	scaffold18	576857	577345	489	6.97	1	576857-577345
TU964	scaffold18	577518	577940	359	12.9	2	577518-577796 577861-577940
TU965	scaffold18	577979	578464	464	3.21	3	577979-578241 578260-578370 578375-578464
TU966	scaffold18	601068	603686	2509	130.03	3	601068-602628 602721-602811 602830-603686
TU967	scaffold18	603810	604871	1041	228.4	2	603810-604140 604162-604871
TU968	scaffold18	605004	605422	419	5.59	1	605004-605422
TU969	scaffold18	605554	606496	928	39.94	2	605554-605678 605694-606496
TU970	scaffold18	606594	608583	1744	248.66	6	606594-606788 606837-606992 607041-607117 607176-607878 607925-608036 608083-608583
TU971	scaffold18	608620	609973	1113	259.87	6	608620-608893 608947-609206 609249-609425 609475-609650 609715-609881 609915-609973
TU972	scaffold18	624095	625018	672	7.03	4	624095-624428 624529-624614 624688-624849 624929-625018
TU973	scaffold18	643776	645359	1455	26.05	5	643776-643893 643904-644605 644659-644749 644766-645008 645059-645359
TU974	scaffold18	645645	649123	3300	71.74	6	645645-646299 646350-646536 646594-648240 648288-648415 648416-649006 649032-649123
TU975	scaffold18	649272	652155	2605	62.65	7	649272-649697 649698-649975 650000-650744 650853-651340 651389-651558 651639-652079 652099-652155
TU976	scaffold18	653010	653360	349	3.55	2	653010-653099 653102-653360
TU977	scaffold18	653829	656115	2237	111.17	2	653829-655853 655904-656115
TU978	scaffold18	656336	657120	781	11.22	2	656336-656918 656923-657120
TU979	scaffold18	658000	658441	347	2.74	4	658000-658101 658116-658205 658265-658355 658378-658441
TU980	scaffold18	658814	662060	3142	11.4	6	658814-658903 658930-661348 661358-661512 661526-661820 661837-661957 661999-662060
TU981	scaffold18	663407	665579	2172	173.72	2	663407-665168 665170-665579
TU982	scaffold18	666353	666963	611	129.67	1	666353-666963
TU983	scaffold18	667278	671269	3877	30.35	3	667278-668277 668348-668526 668572-671269
TU984	scaffold18	671572	675335	3279	40.89	8	671572-672102 672153-672434 672504-672851 672853-673910 673979-674112 674302-674425 674475-674732 674792-675335
TU985	scaffold18	676934	680737	801	15.36	4	676934-677180 677279-677472 677533-677679 680525-680737
TU986	scaffold18	722044	722902	859	7.36	1	722044-722902
TU987	scaffold18	794533	796565	1987	221.97	3	794533-795041 795066-796453 796476-796565
TU988	scaffold18	802689	806627	3585	132.15	6	802689-802908 802944-803712 803749-805502 805507-805650 805694-805973 806210-806627
TU989	scaffold18	806734	808158	1350	21.11	3	806734-807132 807182-807279 807306-808158
TU990	scaffold18	836948	839236	1425	301.95	5	836948-837236 837283-837727 837824-837890 838558-838742 838798-839236
TU991	scaffold18	838099	838452	354	19.42	1	838099-838452
TU992	scaffold18	840212	840543	332	3.65	1	840212-840543
TU993	scaffold18	846456	846837	305	3.33	2	846456-846551 846629-846837
TU994	scaffold18	866995	868118	1063	12.01	3	866995-867358 867383-867608 867646-868118
TU995	scaffold18	875741	877422	1628	390.6	2	875741-876018 876073-877422
TU996	scaffold18	899847	900845	826	8.2	4	899847-899947 900092-900610 900618-900745 900768-900845
TU997	scaffold18	903122	904369	1129	41.34	5	903122-903336 903387-903956 903962-904060 904112-904264 904278-904369
TU998	scaffold18	904818	905176	302	6.13	2	904818-904996 905054-905176
TU999	scaffold18	905360	905801	438	3.07	3	905360-905481 905484-905709 905712-905801
TU1000	scaffold18	918112	919002	748	4.7	5	918112-918201 918203-918414 918430-918682 918690-918792 918913-919002
TU1001	scaffold18	924928	925607	572	32.99	3	924928-925125 925150-925435 925520-925607
TU1002	scaffold181	5028	5543	411	3.18	4	5028-5109 5139-5270 5317-5429 5460-5543
TU1003	scaffold19	71480	71889	410	9.39	1	71480-71889
TU1004	scaffold19	71891	72483	548	9.19	3	71891-72226 72260-72378 72391-72483
TU1005	scaffold19	72557	73239	683	5.37	1	72557-73239
TU1006	scaffold19	73574	74155	559	6.21	2	73574-73926 73950-74155
TU1007	scaffold19	74355	74841	311	5.04	3	74355-74444 74504-74627 74745-74841
TU1008	scaffold19	76545	77175	523	10.97	2	76545-76824 76933-77175
TU1009	scaffold19	78066	78968	820	9.02	3	78066-78387 78448-78565 78589-78968
TU1010	scaffold19	387629	388413	632	9.92	3	387629-387718 387764-388141 388250-388413
TU1011	scaffold19	389042	389514	473	7.24	1	389042-389514
TU1012	scaffold19	389656	390458	784	6.24	2	389656-390339 390359-390458
TU1013	scaffold19	393018	394931	1310	4.86	8	393018-393164 393296-393373 393459-393698 393852-393941 393995-394072 394110-394481 394487-394701 394842-394931
TU1014	scaffold19	398555	399284	717	25.25	2	398555-399174 399188-399284
TU1015	scaffold19	400293	400803	511	23.75	1	400293-400803
TU1016	scaffold19	692367	693023	623	6.97	2	692367-692456 692491-693023
TU1017	scaffold19	693156	693676	521	18.81	1	693156-693676
TU1018	scaffold19	693826	701565	7048	109.82	17	693826-695741 695815-696134 696189-696702 696733-696866 696913-697184 697233-697323 697370-697844 697845-698078 698100-698573 698627-698702 698752-698887 698929-699048 699106-699295 699346-699786 699814-700378 700432-700819 700864-701565
TU1019	scaffold19	701703	703317	1517	354.28	3	701703-701984 701985-702803 702902-703317
TU1020	scaffold19	724527	725717	1191	95.42	1	724527-725717
TU1021	scaffold19	727023	728033	966	77.12	2	727023-727263 727309-728033
TU1022	scaffold19	730263	730948	535	7.12	4	730263-730423 730498-730596 730654-730779 730800-730948
TU1023	scaffold19	731586	732301	618	8.19	3	731586-731662 731722-732172 732212-732301
TU1024	scaffold19	742370	744269	1649	150.09	7	742370-742559 742617-742906 742907-743350 743396-743589 743632-743759 743810-744141 744199-744269
TU1025	scaffold19	744278	745028	709	127.01	2	744278-744483 744526-745028
TU1026	scaffold19	764193	764927	710	20.45	2	764193-764812 764838-764927
TU1027	scaffold19	787106	787601	496	9.02	1	787106-787601
TU1028	scaffold19	787712	788282	550	7.05	2	787712-788171 788193-788282
TU1029	scaffold19	803832	804270	360	4.33	2	803832-804121 804201-804270
TU1030	scaffold19	807744	808136	393	20.34	1	807744-808136
TU1031	scaffold19	809925	810500	556	6.99	2	809925-810390 810411-810500
TU1032	scaffold19	839107	839763	657	560.53	2	839107-839405 839406-839763
TU1033	scaffold19	845620	846340	563	6.55	3	845620-845914 845957-846167 846284-846340
TU1034	scaffold19	852673	853004	310	6.38	2	852673-852762 852785-853004
TU1035	scaffold19	853055	854178	1061	12.71	5	853055-853162 853170-853421 853466-853917 853928-854071 854074-854178
TU1036	scaffold19	878608	880094	1342	33.1	5	878608-878741 878758-878908 878948-879832 879904-879961 879981-880094
TU1037	scaffold19	880233	884850	4316	119.22	7	880233-880581 880633-881208 881247-881841 881905-882186 882240-883919 883950-884174 884242-884850
TU1038	scaffold19	893702	894083	380	4.31	2	893702-893979 893982-894083
TU1039	scaffold19	894988	895309	316	3.07	2	894988-895094 895101-895309
TU1040	scaffold19	897441	897854	372	4.88	2	897441-897722 897765-897854
TU1041	scaffold19	931075	931887	775	18.19	2	931075-931453 931492-931887
TU1042	scaffold19	960081	960946	810	26.8	2	960081-960151 960208-960946
TU1043	scaffold19	981305	982835	1214	26	6	981305-981418 981523-981749 981756-982003 982119-982188 982242-982486 982526-982835
TU1044	scaffold19	982843	983892	985	48.69	5	982843-982957 982973-983021 983048-983334 983356-983799 983803-983892
TU1045	scaffold19	985278	985787	406	2.95	4	985278-985336 985403-985554 985567-985671 985698-985787
TU1046	scaffold19	1007488	1009439	1952	33	1	1007488-1009439
TU1047	scaffold19	1018633	1019465	756	11.02	4	1018633-1018684 1018699-1019141 1019147-1019272 1019331-1019465
TU1048	scaffold19	1128407	1130246	1840	74.12	1	1128407-1130246
TU1049	scaffold19	1133981	1137293	2930	38.73	9	1133981-1134284 1134338-1134514 1134560-1134662 1134733-1134853 1134907-1135162 1135231-1136338 1136391-1136589 1136618-1137177 1137192-1137293
TU1050	scaffold199	1203	1696	432	18.2	3	1203-1292 1300-1423 1479-1696
TU1051	scaffold199	1917	2813	758	5.43	3	1917-2020 2030-2445 2576-2813
TU1052	scaffold2	151349	152120	487	2.77	4	151349-151453 151633-151725 151817-151906 151922-152120
TU1053	scaffold2	170482	171415	931	7.86	2	170482-171316 171320-171415
TU1054	scaffold2	171625	172910	1262	13.08	2	171625-172252 172277-172910
TU1055	scaffold2	173012	174142	1123	21.66	2	173012-173115 173124-174142
TU1056	scaffold2	176386	176699	314	6.25	1	176386-176699
TU1057	scaffold2	176706	177696	937	7.36	3	176706-176753 176801-177590 177598-177696
TU1058	scaffold2	177915	178740	758	8.83	2	177915-178310 178379-178740
TU1059	scaffold2	185922	186608	527	8.99	3	185922-185973 186048-186368 186455-186608
TU1060	scaffold2	191702	192163	462	13.52	1	191702-192163
TU1061	scaffold2	192370	192769	364	2.73	2	192370-192643 192680-192769
TU1062	scaffold2	266872	267483	579	7.4	2	266872-267087 267121-267483
TU1063	scaffold2	268177	270809	2184	171.37	10	268177-268984 269047-269237 269288-269345 269400-269516 269558-269701 269749-269863 269913-270045 270096-270209 270257-270415 270465-270809
TU1064	scaffold2	329999	330699	673	6.36	3	329999-330057 330066-330235 330256-330699
TU1065	scaffold2	331612	332089	337	2.43	3	331612-331701 331734-331905 332015-332089
TU1066	scaffold2	333921	334369	345	4.97	3	333921-334006 334076-334254 334290-334369
TU1067	scaffold2	345828	346366	336	2.4	4	345828-345909 346031-346098 346180-346269 346271-346366
TU1068	scaffold2	346374	346779	406	5.55	1	346374-346779
TU1069	scaffold2	346922	350893	452	4.11	3	346922-347026 347102-347193 350639-350893
TU1070	scaffold2	360927	361255	329	3.29	1	360927-361255
TU1071	scaffold2	371001	371407	385	5.25	2	371001-371295 371318-371407
TU1072	scaffold2	380244	380891	591	6.98	3	380244-380497 380553-380783 380786-380891
TU1073	scaffold2	394726	395470	701	10.6	2	394726-395172 395217-395470
TU1074	scaffold2	396261	396736	451	3.49	3	396261-396350 396364-396603 396616-396736
TU1075	scaffold2	459672	460149	432	8.6	4	459672-459742 459755-459847 459860-460027 460050-460149
TU1076	scaffold2	472427	474188	1564	11.2	6	472427-472516 472569-473482 473502-473594 473665-473917 473968-474091 474099-474188
TU1077	scaffold2	483061	483433	343	2.57	3	483061-483150 483165-483327 483344-483433
TU1078	scaffold2	485134	486094	961	167.85	2	485134-485467 485468-486094
TU1079	scaffold2	487015	487579	559	14.18	2	487015-487099 487106-487579
TU1080	scaffold2	490311	490880	570	4.93	1	490311-490880
TU1081	scaffold2	581954	583241	1247	9.79	2	581954-582405 582447-583241
TU1082	scaffold2	583323	583916	579	11.7	2	583323-583444 583460-583916
TU1083	scaffold2	615433	616008	576	70.03	1	615433-616008
TU1084	scaffold2	621142	621590	357	4.52	3	621142-621231 621243-621402 621484-621590
TU1085	scaffold2	622420	624064	1579	9.27	3	622420-622779 622836-623463 623474-624064
TU1086	scaffold2	631130	632114	910	30.16	5	631130-631335 631337-631432 631453-631640 631675-631735 631756-632114
TU1087	scaffold2	678736	679319	522	4.14	4	678736-678803 678843-678944 678961-679096 679104-679319
TU1088	scaffold2	700760	701994	1124	12.64	4	700760-700879 700888-701342 701360-701601 701688-701994
TU1089	scaffold2	723159	723728	534	4.78	3	723159-723230 723259-723486 723495-723728
TU1090	scaffold2	737530	738476	728	5.36	6	737530-737598 737622-737966 738010-738087 738101-738190 738275-738332 738389-738476
TU1091	scaffold2	739865	741264	1393	9.51	2	739865-740108 740116-741264
TU1092	scaffold2	741425	746743	4946	381.46	13	741425-742058 742111-742463 742464-742621 742668-742743 742793-743248 743296-743393 743462-743620 743623-743969 744013-744252 744271-745073 745076-745235 745258-746535 746560-746743
TU1093	scaffold2	747105	747511	342	3.77	2	747105-747360 747426-747511
TU1094	scaffold2	763394	765933	2354	50.2	4	763394-763833 763889-764011 764079-764483 764548-765933
TU1095	scaffold2	772545	774427	1800	12.76	3	772545-773840 773909-774211 774227-774427
TU1096	scaffold2	774432	775964	1321	6.48	6	774432-774697 774762-775098 775102-775300 775326-775415 775461-775527 775603-775964
TU1097	scaffold2	867414	871473	3780	211.99	6	867414-867843 867898-868145 868196-869349 869406-869659 869723-871348 871406-871473
TU1098	scaffold2	871529	871970	439	126.26	2	871529-871603 871607-871970
TU1099	scaffold2	898594	898912	319	4.87	1	898594-898912
TU1100	scaffold2	899243	899763	398	6.65	3	899243-899415 899471-899570 899639-899763
TU1101	scaffold2	972750	974037	1227	170.79	3	972750-973049 973102-973910 973920-974037
TU1102	scaffold2	1016278	1017078	777	4.44	2	1016278-1016965 1016990-1017078
TU1103	scaffold2	1033809	1034583	712	6.56	3	1033809-1034238 1034242-1034455 1034516-1034583
TU1104	scaffold2	1046878	1048272	1395	19.81	1	1046878-1048272
TU1105	scaffold2	1091663	1092353	691	20.05	1	1091663-1092353
TU1106	scaffold2	1111055	1111628	546	5.23	2	1111055-1111144 1111173-1111628
TU1107	scaffold2	1119101	1119440	319	34.9	2	1119101-1119190 1119212-1119440
TU1108	scaffold2	1119985	1120990	981	25.33	2	1119985-1120373 1120399-1120990
TU1109	scaffold2	1153380	1153921	527	6.38	2	1153380-1153804 1153820-1153921
TU1110	scaffold2	1154480	1159039	4397	122.83	7	1154480-1154569 1154582-1154674 1154687-1154769 1154784-1155739 1155786-1156302 1156304-1158776 1158855-1159039
TU1111	scaffold2	1171842	1174261	2382	11.49	5	1171842-1172321 1172326-1172428 1172445-1172559 1172575-1173699 1173703-1174261
TU1112	scaffold2	1174452	1175399	946	13.74	2	1174452-1174552 1174555-1175399
TU1113	scaffold2	1175485	1176113	629	12.72	1	1175485-1176113
TU1114	scaffold2	1180272	1180991	720	354.11	1	1180272-1180991
TU1115	scaffold2	1184518	1185617	1016	5.82	3	1184518-1185344 1185418-1185520 1185532-1185617
TU1116	scaffold2	1294582	1296379	1730	2195.45	5	1294582-1294792 1294793-1294853 1294912-1295308 1295309-1296312 1296323-1296379
TU1117	scaffold2	1303328	1303711	384	4.1	1	1303328-1303711
TU1118	scaffold2	1307516	1312582	4714	33.62	11	1307516-1308294 1308295-1308365 1308380-1308525 1308574-1308902 1308932-1309130 1309159-1309395 1309450-1309662 1309667-1310079 1310144-1310632 1310682-1311002 1311066-1312582
TU1119	scaffold2	1312593	1313759	1167	66.44	1	1312593-1313759
TU1120	scaffold2	1313974	1316180	1538	55.99	13	1313974-1314060 1314083-1314292 1314342-1314396 1314442-1314652 1314746-1314812 1314872-1315020 1315076-1315183 1315233-1315439 1315493-1315599 1315655-1315753 1315803-1315884 1316006-1316100 1316120-1316180
TU1121	scaffold2	1339231	1340045	703	7.69	2	1339231-1339580 1339693-1340045
TU1122	scaffold2	1340203	1341961	1704	6.51	2	1340203-1340921 1340977-1341961
TU1123	scaffold2	1356570	1357275	574	737.55	3	1356570-1356950 1356951-1357027 1357160-1357275
TU1124	scaffold2	1357328	1358847	1389	1757.46	4	1357328-1357397 1357449-1357527 1357582-1357827 1357854-1358847
TU1125	scaffold2	1358859	1359429	571	656.03	1	1358859-1359429
TU1126	scaffold2	1359606	1360214	475	90.59	2	1359606-1359999 1360134-1360214
TU1127	scaffold2	1360354	1361217	766	225.99	3	1360354-1360464 1360530-1360588 1360622-1361217
TU1128	scaffold2	1361219	1362091	863	89.6	2	1361219-1361991 1362002-1362091
TU1129	scaffold2	1366218	1366610	331	4.44	2	1366218-1366468 1366531-1366610
TU1130	scaffold2	1366859	1367266	357	17.27	2	1366859-1367129 1367181-1367266
TU1131	scaffold2	1369358	1369882	465	6.82	2	1369358-1369732 1369793-1369882
TU1132	scaffold2	1369987	1370768	712	6.02	2	1369987-1370096 1370167-1370768
TU1133	scaffold2	1387613	1388354	708	33.11	2	1387613-1387702 1387737-1388354
TU1134	scaffold2	1388459	1389181	598	9.01	3	1388459-1388529 1388580-1389046 1389122-1389181
TU1135	scaffold2	1390364	1391153	590	28.63	4	1390364-1390451 1390498-1390568 1390707-1391047 1391064-1391153
TU1136	scaffold2	1392421	1395217	2362	27.05	7	1392421-1392480 1392617-1392739 1392841-1392958 1393031-1393207 1393219-1393352 1393399-1394278 1394348-1395217
TU1137	scaffold2	1410967	1411453	487	7.33	1	1410967-1411453
TU1138	scaffold2	1416725	1417877	1066	196.48	5	1416725-1416817 1416838-1417511 1417564-1417650 1417662-1417767 1417772-1417877
TU1139	scaffold2	1417955	1418521	557	9.19	2	1417955-1418190 1418201-1418521
TU1140	scaffold2	1419322	1419881	560	8	1	1419322-1419881
TU1141	scaffold2	1433141	1434382	1126	5.14	4	1433141-1433400 1433423-1433570 1433575-1433920 1434011-1434382
TU1142	scaffold2	1435277	1436074	711	11.4	2	1435277-1435832 1435920-1436074
TU1143	scaffold2	1484977	1485473	423	12.5	2	1484977-1485085 1485160-1485473
TU1144	scaffold2	1518857	1519260	404	4.8	1	1518857-1519260
TU1145	scaffold2	1522855	1525477	2291	16.37	8	1522855-1523078 1523080-1524443 1524492-1524540 1524629-1524718 1524779-1524868 1524884-1525005 1525064-1525289 1525352-1525477
TU1146	scaffold2	1526817	1528216	1305	21.33	5	1526817-1526922 1526931-1527541 1527575-1527674 1527718-1528015 1528027-1528216
TU1147	scaffold2	1529235	1530234	991	5.82	2	1529235-1529953 1529963-1530234
TU1148	scaffold2	1539933	1540560	612	3.34	2	1539933-1540020 1540037-1540560
TU1149	scaffold2	1540786	1541200	335	3.67	4	1540786-1540875 1540890-1540987 1540998-1541096 1541153-1541200
TU1150	scaffold2	1602789	1603141	353	6.67	1	1602789-1603141
TU1151	scaffold2	1609820	1610711	773	4.84	3	1609820-1610381 1610442-1610545 1610605-1610711
TU1152	scaffold2	1674750	1675746	988	12.99	3	1674750-1675191 1675196-1675651 1675657-1675746
TU1153	scaffold2	1723385	1724597	961	5.91	6	1723385-1723474 1723496-1723590 1723689-1723954 1724004-1724093 1724099-1724314 1724394-1724597
TU1154	scaffold2	1727108	1727518	308	3.17	2	1727108-1727269 1727373-1727518
TU1155	scaffold2	1759805	1760236	377	8.82	2	1759805-1759853 1759909-1760236
TU1156	scaffold2	1760276	1761027	727	25.82	2	1760276-1760911 1760937-1761027
TU1157	scaffold2	1762106	1762646	524	13.94	2	1762106-1762414 1762432-1762646
TU1158	scaffold2	1765251	1765805	533	5.38	2	1765251-1765691 1765714-1765805
TU1159	scaffold2	1781219	1782001	685	5.99	3	1781219-1781311 1781332-1781669 1781748-1782001
TU1160	scaffold2	1793608	1795565	1909	104.15	2	1793608-1795271 1795321-1795565
TU1161	scaffold2	1824695	1825153	459	89.99	1	1824695-1825153
TU1162	scaffold2	1838427	1839873	1414	5.01	4	1838427-1838531 1838551-1838913 1838923-1839778 1839784-1839873
TU1163	scaffold2	1879469	1879815	347	224.08	1	1879469-1879815
TU1164	scaffold2	1880087	1880729	628	94.14	2	1880087-1880582 1880598-1880729
TU1165	scaffold20	14544	15272	604	8.39	4	14544-14644 14714-15052 15066-15147 15191-15272
TU1166	scaffold20	17521	18144	624	138.58	1	17521-18144
TU1167	scaffold20	18185	18706	520	7.37	2	18185-18290 18293-18706
TU1168	scaffold20	27732	28872	1126	25.16	2	27732-28344 28360-28872
TU1169	scaffold20	31825	36120	4177	51.6	7	31825-32064 32089-32906 32911-33013 33039-34339 34395-35128 35136-35555 35560-36120
TU1170	scaffold20	36302	36960	659	35.29	1	36302-36960
TU1171	scaffold20	36985	38760	1630	552.52	4	36985-37401 37435-37765 37813-38604 38671-38760
TU1172	scaffold20	70173	71619	1392	668.41	3	70173-70658 70659-71201 71257-71619
TU1173	scaffold20	74578	76380	1769	226.91	2	74578-76260 76295-76380
TU1174	scaffold20	76504	77797	1146	207.82	4	76504-76657 76702-76989 77039-77493 77549-77797
TU1175	scaffold20	78459	79006	399	7.13	4	78459-78541 78621-78759 78812-78904 78923-79006
TU1176	scaffold20	79109	79673	301	4.08	3	79109-79181 79273-79372 79546-79673
TU1177	scaffold20	79939	81728	1585	84.51	5	79939-80158 80305-80360 80366-81225 81274-81416 81423-81728
TU1178	scaffold20	101534	102048	514	4.29	2	101534-101949 101951-102048
TU1179	scaffold20	136117	136646	406	4.53	3	136117-136325 136418-136524 136557-136646
TU1180	scaffold20	181295	182622	1161	86.41	4	181295-181596 181656-182042 182091-182226 182287-182622
TU1181	scaffold20	238699	240844	1950	146.6	7	238699-238784 238793-239158 239203-239310 239366-239996 240044-240589 240627-240745 240751-240844
TU1182	scaffold20	310014	310318	305	5.24	1	310014-310318
TU1183	scaffold20	310422	310772	319	3.49	2	310422-310681 310714-310772
TU1184	scaffold20	310987	311932	865	3.84	4	310987-311076 311099-311713 311729-311824 311869-311932
TU1185	scaffold20	313227	313532	306	3.73	1	313227-313532
TU1186	scaffold20	316142	316666	461	9.12	2	316142-316397 316462-316666
TU1187	scaffold20	331430	331741	312	15.17	1	331430-331741
TU1188	scaffold20	344453	345833	576	9.86	5	344453-344542 345269-345512 345569-345627 345635-345729 345746-345833
TU1189	scaffold20	363822	364196	375	26.3	1	363822-364196
TU1190	scaffold20	367282	368881	1600	10.84	1	367282-368881
TU1191	scaffold20	451564	452142	525	2.52	4	451564-451625 451636-451829 451843-452021 452053-452142
TU1192	scaffold20	452273	452713	398	3.76	3	452273-452497 452517-452609 452634-452713
TU1193	scaffold20	460038	460399	316	3.01	3	460038-460120 460144-460266 460290-460399
TU1194	scaffold20	492672	493293	622	20.24	1	492672-493293
TU1195	scaffold20	499915	501092	1167	37.01	2	499915-500032 500044-501092
TU1196	scaffold20	501248	503670	2423	31.22	1	501248-503670
TU1197	scaffold20	519727	521348	1547	44.67	3	519727-520023 520050-520506 520556-521348
TU1198	scaffold20	560661	561232	507	11.66	3	560661-560750 560796-560906 560927-561232
TU1199	scaffold20	568629	569953	1220	1354.13	4	568629-568727 568733-569370 569416-569640 569696-569953
TU1200	scaffold20	581193	585012	3681	83.61	4	581193-582138 582184-583630 583677-583922 583971-585012
TU1201	scaffold203	1724	2074	328	5.95	3	1724-1831 1844-1967 1979-2074
TU1202	scaffold206	60	404	345	50.14	1	60-404
TU1203	scaffold21	1315	2668	630	4.03	4	1315-1434 1978-2090 2183-2265 2355-2668
TU1204	scaffold21	19413	21028	1416	41.91	5	19413-19502 19528-19617 19691-20112 20149-20843 20910-21028
TU1205	scaffold21	21139	24440	2876	47.83	10	21139-21256 21260-21363 21438-21748 21779-22178 22228-22542 22592-22753 22840-23429 23482-23922 23945-24043 24105-24440
TU1206	scaffold21	28441	29226	786	610.42	1	28441-29226
TU1207	scaffold21	30283	31355	1073	26.05	1	30283-31355
TU1208	scaffold21	31505	32532	939	12.01	3	31505-31596 31631-32017 32073-32532
TU1209	scaffold21	32553	33024	472	3.17	1	32553-33024
TU1210	scaffold21	33045	33534	490	6.2	1	33045-33534
TU1211	scaffold21	33878	34278	362	6.62	2	33878-34162 34202-34278
TU1212	scaffold21	37842	38380	507	5.61	2	37842-37931 37964-38380
TU1213	scaffold21	46187	49090	2660	8.52	6	46187-46252 46270-46498 46503-47413 47480-48467 48525-48889 48990-49090
TU1214	scaffold21	66893	67363	357	2.6	4	66893-66982 67002-67094 67118-67207 67280-67363
TU1215	scaffold21	70342	70798	357	4.55	3	70342-70500 70596-70693 70699-70798
TU1216	scaffold21	107463	108189	648	3.9	4	107463-107698 107719-107808 107864-108009 108014-108189
TU1217	scaffold21	113455	114132	614	39.93	3	113455-113554 113592-113957 113985-114132
TU1218	scaffold21	130703	131210	444	4.39	2	130703-131085 131150-131210
TU1219	scaffold21	151442	152873	1318	29.79	4	151442-151531 151542-152187 152240-152531 152584-152873
TU1220	scaffold21	161232	162054	812	5.96	2	161232-161988 162000-162054
TU1221	scaffold21	188922	189499	578	176.7	1	188922-189499
TU1222	scaffold21	211385	211940	422	2.99	3	211385-211423 211523-211840 211876-211940
TU1223	scaffold21	212048	212420	306	9.09	2	212048-212126 212194-212420
TU1224	scaffold21	214826	215253	428	3.51	1	214826-215253
TU1225	scaffold21	215348	217508	1998	1192.18	6	215348-215579 215580-215625 215715-215921 215988-216467 216468-217371 217380-217508
TU1226	scaffold21	230050	232153	1977	27.16	6	230050-230842 230869-230992 231040-231272 231274-231669 231707-232047 232064-232153
TU1227	scaffold21	232945	234521	1479	29.11	3	232945-233378 233433-233728 233773-234521
TU1228	scaffold21	286942	287378	437	6.19	1	286942-287378
TU1229	scaffold21	323225	324648	1317	44.13	3	323225-323803 323856-324396 324452-324648
TU1230	scaffold21	325124	326033	791	5.44	2	325124-325517 325637-326033
TU1231	scaffold21	326453	327064	526	3.41	4	326453-326542 326548-326709 326766-326889 326915-327064
TU1232	scaffold21	381253	381872	515	3.76	4	381253-381323 381327-381611 381625-381723 381813-381872
TU1233	scaffold21	390107	391166	960	9.79	3	390107-390219 390275-390692 390738-391166
TU1234	scaffold21	432820	433377	353	2.84	4	432820-432864 433015-433104 433133-433260 433288-433377
TU1235	scaffold21	471963	474125	1819	10.56	7	471963-472052 472141-472297 472358-472645 472733-473026 473079-473872 473924-474026 474033-474125
TU1236	scaffold21	474479	477995	3377	43.78	4	474479-474804 474843-475891 475940-477733 477788-477995
TU1237	scaffold21	484261	486378	1963	293.56	5	484261-484329 484392-484985 485052-485898 485905-486267 486289-486378
TU1238	scaffold21	486804	491295	4492	124.45	1	486804-491295
TU1239	scaffold21	491354	491809	456	5.75	1	491354-491809
TU1240	scaffold21	491989	492541	553	137.99	1	491989-492541
TU1241	scaffold21	492577	495074	2498	267.34	1	492577-495074
TU1242	scaffold21	495183	497236	1839	31.92	3	495183-496601 496675-497044 497187-497236
TU1243	scaffold21	497603	499371	1606	37.51	5	497603-497828 497839-497929 497981-498216 498284-498738 498774-499371
TU1244	scaffold21	499441	500271	767	16.66	3	499441-499772 499823-500167 500182-500271
TU1245	scaffold21	500506	500970	437	6.86	2	500506-500597 500626-500970
TU1246	scaffold21	501152	502205	1050	9.14	2	501152-501854 501859-502205
TU1247	scaffold21	510022	510592	571	7.59	1	510022-510592
TU1248	scaffold21	541136	542321	1186	188.71	2	541136-541815 541816-542321
TU1249	scaffold21	548617	550772	1988	53.33	5	548617-548765 548779-548966 549020-549633 549685-549862 549914-550772
TU1250	scaffold21	550803	551541	659	9.4	2	550803-551043 551124-551541
TU1251	scaffold21	551778	552587	516	21.66	4	551778-551866 552024-552111 552195-552268 552323-552587
TU1252	scaffold21	557793	558301	309	2.45	4	557793-557895 557954-558043 558089-558146 558244-558301
TU1253	scaffold21	561562	562325	686	10.69	2	561562-562121 562200-562325
TU1254	scaffold21	562691	563442	414	12.64	4	562691-562743 562785-562894 563073-563200 563320-563442
TU1255	scaffold21	563532	564150	552	22.33	2	563532-563654 563722-564150
TU1256	scaffold21	564373	565188	801	131.52	2	564373-564465 564481-565188
TU1257	scaffold21	636915	637363	422	6.27	2	636915-637006 637034-637363
TU1258	scaffold21	637434	637742	309	6.03	1	637434-637742
TU1259	scaffold212	5	1337	1333	130.08	1	5-1337
TU1260	scaffold212	19506	20493	982	202.72	2	19506-19678 19685-20493
TU1261	scaffold212	22110	23150	1011	119.54	2	22110-22371 22402-23150
TU1262	scaffold214	2999	3390	359	6.37	2	2999-3278 3312-3390
TU1263	scaffold216	2961	3638	678	70.47	1	2961-3638
TU1264	scaffold218	708	1121	399	4.2	2	708-1016 1032-1121
TU1265	scaffold218	1255	1894	606	11.74	2	1255-1606 1641-1894
TU1266	scaffold22	37881	38365	485	4.6	1	37881-38365
TU1267	scaffold22	42298	42845	548	26.11	1	42298-42845
TU1268	scaffold22	55316	56289	951	5.05	2	55316-55958 55982-56289
TU1269	scaffold22	68228	68583	305	3.7	3	68228-68317 68350-68474 68494-68583
TU1270	scaffold22	89808	90247	338	2.51	4	89808-89869 89909-89983 90013-90123 90158-90247
TU1271	scaffold22	145801	146228	404	3.31	2	145801-146115 146140-146228
TU1272	scaffold22	190947	191369	401	3.74	2	190947-191257 191280-191369
TU1273	scaffold22	191550	192187	622	8.62	3	191550-191665 191673-192086 192096-192187
TU1274	scaffold22	206971	207502	383	19.29	3	206971-207024 207129-207293 207339-207502
TU1275	scaffold22	209306	210059	569	5.66	5	209306-209399 209472-209672 209692-209781 209811-209912 209978-210059
TU1276	scaffold22	210271	210741	462	5.48	2	210271-210604 210614-210741
TU1277	scaffold22	246356	247418	687	3.21	6	246356-246444 246528-246612 246676-246776 246812-246902 247010-247073 247162-247418
TU1278	scaffold22	257766	258624	772	5.31	3	257766-258215 258263-258529 258570-258624
TU1279	scaffold22	258904	259830	854	4.12	3	258904-259010 259017-259198 259266-259830
TU1280	scaffold22	269199	269679	426	16.37	2	269199-269523 269579-269679
TU1281	scaffold22	269750	271134	1193	56.82	5	269750-269839 269848-270005 270118-270489 270540-270651 270674-271134
TU1282	scaffold22	271272	272112	799	4.66	3	271272-271359 271395-272015 272023-272112
TU1283	scaffold22	272242	272778	501	2.68	4	272242-272370 272380-272521 272529-272666 272687-272778
TU1284	scaffold22	287644	288499	703	3.94	4	287644-287730 287767-287995 287998-288274 288390-288499
TU1285	scaffold22	291172	292168	994	8.76	2	291172-291905 291909-292168
TU1286	scaffold22	292809	293298	478	4.23	2	292809-293035 293048-293298
TU1287	scaffold22	311700	312265	566	18.9	1	311700-312265
TU1288	scaffold22	314969	317323	1473	28.65	3	314969-315137 315505-315759 316275-317323
TU1289	scaffold22	327207	327519	310	2.16	2	327207-327349 327353-327519
TU1290	scaffold22	355534	356098	446	12.82	2	355534-355631 355751-356098
TU1291	scaffold22	356380	356952	559	3.77	3	356380-356487 356489-356849 356863-356952
TU1292	scaffold22	357211	358088	746	7.18	3	357211-357458 357522-357638 357708-358088
TU1293	scaffold22	360712	361304	503	7.3	2	360712-361122 361213-361304
TU1294	scaffold22	424320	425348	1008	8.96	3	424320-424409 424415-424527 424544-425348
TU1295	scaffold22	425451	426999	1549	23.07	1	425451-426999
TU1296	scaffold22	428075	428474	400	6.69	1	428075-428474
TU1297	scaffold22	428497	429518	1015	48.76	3	428497-428610 428615-429461 429465-429518
TU1298	scaffold22	429977	430952	964	30.65	3	429977-430114 430118-430443 430453-430952
TU1299	scaffold22	430989	433253	2256	90.62	2	430989-433148 433158-433253
TU1300	scaffold22	433375	435078	1701	844.61	2	433375-433495 433499-435078
TU1301	scaffold22	435149	436125	977	1059.41	1	435149-436125
TU1302	scaffold22	436935	437902	890	8.48	2	436935-437600 437679-437902
TU1303	scaffold22	438193	442330	3764	39.12	8	438193-438359 438374-438759 438782-438935 439042-439252 439312-439479 439551-440964 441022-442177 442223-442330
TU1304	scaffold22	534860	536275	1086	7.03	7	534860-534949 534967-535250 535327-535370 535423-535595 535649-535864 535940-536017 536075-536275
TU1305	scaffold22	539614	541082	1469	62.35	1	539614-541082
TU1306	scaffold22	541165	542240	717	4.35	5	541165-541386 541516-541648 541710-541899 541906-541999 542163-542240
TU1307	scaffold22	542453	543014	403	3.57	4	542453-542500 542527-542616 542691-542817 542877-543014
TU1308	scaffold22	543618	544223	499	4.64	4	543618-543681 543730-543952 544000-544139 544152-544223
TU1309	scaffold22	548342	550820	2399	18.32	3	548342-548710 548758-549380 549414-550820
TU1310	scaffold22	559936	561063	1016	6.88	4	559936-560230 560238-560621 560641-560834 560921-561063
TU1311	scaffold22	574660	576365	1582	23.32	2	574660-576005 576130-576365
TU1312	scaffold22	602074	602750	665	20.25	3	602074-602178 602183-602649 602658-602750
TU1313	scaffold225	113	679	487	7.5	3	113-285 291-402 478-679
TU1314	scaffold23	54462	54920	356	7.6	3	54462-54593 54603-54735 54830-54920
TU1315	scaffold23	63582	64343	737	132.56	2	63582-64036 64062-64343
TU1316	scaffold23	70376	70769	394	11	1	70376-70769
TU1317	scaffold23	79280	79719	426	3.89	2	79280-79404 79419-79719
TU1318	scaffold23	102789	105603	2621	119.73	6	102789-103683 103684-104434 104465-104728 104791-105069 105123-105320 105370-105603
TU1319	scaffold23	106175	110952	3915	13.8	16	106175-106303 106369-106598 106721-106843 106908-106979 106984-107061 107126-107351 107408-107513 107576-107824 107883-107996 108048-109089 109148-109222 109295-110075 110179-110297 110366-110597 110608-110778 110785-110952
TU1320	scaffold23	184914	185280	367	7.65	1	184914-185280
TU1321	scaffold23	187501	188402	883	43.58	3	187501-188163 188166-188255 188273-188402
TU1322	scaffold23	199304	200098	737	7.76	2	199304-199936 199995-200098
TU1323	scaffold23	213581	214023	395	3.58	4	213581-213671 213685-213825 213855-213961 213968-214023
TU1324	scaffold23	226887	228444	1351	10.6	5	226887-227060 227140-227543 227614-228062 228119-228335 228338-228444
TU1325	scaffold23	243740	244264	525	6.16	1	243740-244264
TU1326	scaffold23	244475	244957	483	4.66	1	244475-244957
TU1327	scaffold23	245138	245768	447	195.04	4	245138-245293 245420-245601 245660-245706 245707-245768
TU1328	scaffold23	245824	246491	500	35.22	4	245824-245920 245977-246125 246175-246378 246442-246491
TU1329	scaffold23	252777	253477	604	5.09	2	252777-252825 252923-253477
TU1330	scaffold23	260837	261216	380	3.77	1	260837-261216
TU1331	scaffold23	263159	263536	378	12.25	1	263159-263536
TU1332	scaffold23	264597	265040	311	3.37	3	264597-264686 264794-264939 264966-265040
TU1333	scaffold23	265316	267914	2439	46.37	7	265316-265435 265491-265567 265569-265893 265925-266546 266599-266971 266975-267741 267760-267914
TU1334	scaffold23	268461	269108	614	6.59	3	268461-268548 268562-268820 268842-269108
TU1335	scaffold23	270716	272859	2143	164.89	3	270716-270800 270802-270924 270925-272859
TU1336	scaffold23	278872	279475	556	12.97	2	278872-278922 278971-279475
TU1337	scaffold23	304421	308599	4113	26.21	3	304421-304500 304538-305989 306019-308599
TU1338	scaffold23	308908	309535	551	18.16	3	308908-308998 309029-309175 309223-309535
TU1339	scaffold23	314007	315440	1262	14.16	5	314007-314238 314294-314501 314517-315135 315183-315279 315335-315440
TU1340	scaffold23	337363	337973	475	3.3	4	337363-337481 337484-337660 337670-337759 337885-337973
TU1341	scaffold23	347445	348264	704	10.96	3	347445-347811 347877-348014 348066-348264
TU1342	scaffold23	358392	358951	359	2.76	3	358392-358520 358653-358792 358862-358951
TU1343	scaffold23	366690	367043	304	2.68	3	366690-366779 366787-366922 366966-367043
TU1344	scaffold23	383136	383781	369	2.99	4	383136-383224 383357-383459 383517-383603 383692-383781
TU1345	scaffold23	384035	384501	411	5.19	2	384035-384118 384175-384501
TU1346	scaffold23	384646	385087	375	4.92	3	384646-384752 384811-384976 384986-385087
TU1347	scaffold23	387523	388025	503	5.37	1	387523-388025
TU1348	scaffold23	389308	390282	840	8.24	3	389308-389685 389773-390079 390128-390282
TU1349	scaffold23	471968	472678	711	29.77	1	471968-472678
TU1350	scaffold23	476281	477773	1362	6.7	6	476281-476373 476378-477060 477123-477212 477215-477528 477558-477647 477682-477773
TU1351	scaffold23	478040	480475	2227	17.17	7	478040-478617 478652-479230 479247-479852 479886-479949 480007-480116 480173-480372 480386-480475
TU1352	scaffold23	562718	563503	702	227.43	3	562718-562837 562883-563306 563346-563503
TU1353	scaffold23	583511	583948	438	9.13	1	583511-583948
TU1354	scaffold234	494	949	456	9.67	1	494-949
TU1355	scaffold24	3	1148	1098	92.63	2	3-362 411-1148
TU1356	scaffold24	1535	2320	763	18.6	2	1535-1800 1824-2320
TU1357	scaffold24	2625	4820	2011	21.2	6	2625-3084 3146-3245 3252-3361 3422-3539 3598-4703 4704-4820
TU1358	scaffold24	5882	6534	589	27.2	3	5882-5932 5948-6390 6440-6534
TU1359	scaffold24	6980	7622	580	31.69	2	6980-7131 7195-7622
TU1360	scaffold24	8207	8522	316	17.97	1	8207-8522
TU1361	scaffold24	8552	11300	2389	59.01	5	8552-9183 9365-9985 10042-10229 10292-10502 10564-11300
TU1362	scaffold24	11512	12387	814	5.81	3	11512-11701 11754-12256 12267-12387
TU1363	scaffold24	12437	13166	580	8.67	3	12437-12665 12735-12803 12885-13166
TU1364	scaffold24	17473	18846	1374	44.5	1	17473-18846
TU1365	scaffold24	18961	20485	1397	68.58	3	18961-19103 19156-20067 20144-20485
TU1366	scaffold24	20586	22025	1116	28.08	6	20586-20876 20940-21050 21125-21164 21224-21346 21410-21516 21582-22025
TU1367	scaffold24	35320	37466	2034	10.27	5	35320-35369 35379-35811 35841-35940 36009-37145 37153-37466
TU1368	scaffold24	42974	43463	421	3.7	3	42974-43059 43106-43242 43266-43463
TU1369	scaffold24	50587	51726	1106	5.37	3	50587-50805 50815-51399 51425-51726
TU1370	scaffold24	52455	54057	1381	8.08	7	52455-52568 52579-52672 52790-52939 52948-53039 53054-53449 53504-53910 53930-54057
TU1371	scaffold24	85160	85787	507	5.33	3	85160-85266 85318-85627 85698-85787
TU1372	scaffold24	86666	87131	444	3.02	3	86666-86865 86867-87020 87042-87131
TU1373	scaffold24	91738	93835	2023	186.78	4	91738-92356 92361-92647 92668-93279 93331-93835
TU1374	scaffold24	115784	117480	1627	76.38	3	115784-115838 115909-116802 116803-117480
TU1375	scaffold24	117566	120504	2775	129.78	5	117566-118174 118224-118586 118605-118694 118758-119487 119522-120504
TU1376	scaffold24	145014	145513	492	11.7	2	145014-145401 145410-145513
TU1377	scaffold24	145535	146628	1088	31.54	2	145535-146241 146248-146628
TU1378	scaffold24	219739	221113	1284	11.81	5	219739-219992 220000-220102 220111-220299 220369-220723 220731-221113
TU1379	scaffold24	223344	224172	712	6.66	5	223344-223433 223454-223548 223560-223625 223683-224064 224094-224172
TU1380	scaffold24	224256	225306	927	47.7	3	224256-224692 224760-224826 224884-225306
TU1381	scaffold24	226937	229530	2519	37.17	3	226937-229263 229328-229429 229441-229530
TU1382	scaffold24	258852	259758	516	2.87	6	258852-258941 258965-259037 259120-259209 259305-259394 259497-259579 259669-259758
TU1383	scaffold24	264395	265554	1153	11.23	2	264395-264490 264498-265554
TU1384	scaffold24	270355	270709	328	3.09	3	270355-270462 270466-270597 270622-270709
TU1385	scaffold24	272967	273434	468	128.42	1	272967-273434
TU1386	scaffold24	319667	320163	459	923.92	3	319667-319847 319848-320058 320097-320163
TU1387	scaffold24	340337	340965	416	2.47	5	340337-340427 340444-340540 340647-340703 340768-340857 340885-340965
TU1388	scaffold24	358712	359457	688	5.78	3	358712-358892 358946-359127 359133-359457
TU1389	scaffold24	363188	363790	519	7.61	3	363188-363488 363510-363637 363701-363790
TU1390	scaffold24	373733	374869	1094	5.83	4	373733-373823 373836-374068 374093-374517 374525-374869
TU1391	scaffold24	375177	376161	977	4.95	3	375177-375483 375486-376065 376072-376161
TU1392	scaffold24	381753	382130	377	3.31	2	381753-382039 382041-382130
TU1393	scaffold24	382531	383888	1358	19.37	1	382531-383888
TU1394	scaffold24	383896	386750	2808	19.62	4	383896-385160 385188-386006 386021-386127 386134-386750
TU1395	scaffold24	386800	387365	474	4.62	4	386800-386889 386912-387001 387071-387274 387276-387365
TU1396	scaffold24	387611	390185	2417	8.19	10	387611-387700 387712-387905 387940-388341 388351-388719 388723-388838 388859-388949 388958-389245 389296-389704 389706-389855 389878-390185
TU1397	scaffold24	390976	391495	496	5.97	2	390976-391381 391406-391495
TU1398	scaffold24	399821	400466	623	12.6	3	399821-399910 399931-400082 400086-400466
TU1399	scaffold24	400536	401558	961	48.99	3	400536-400853 400899-401144 401162-401558
TU1400	scaffold24	403503	403944	420	4.2	3	403503-403592 403611-403803 403808-403944
TU1401	scaffold24	469113	469609	497	34.84	1	469113-469609
TU1402	scaffold24	470630	471989	1238	111.61	6	470630-470735 470740-470862 470867-471212 471213-471449 471564-471734 471735-471989
TU1403	scaffold24	547941	548257	315	6.02	2	547941-548146 548149-548257
TU1404	scaffold24	548433	548805	339	2.67	3	548433-548522 548524-548697 548731-548805
TU1405	scaffold246	366	760	395	9.03	1	366-760
TU1406	scaffold246	1282	1717	339	3.05	3	1282-1435 1464-1597 1667-1717
TU1407	scaffold25	17775	18902	1025	39.53	3	17775-18253 18311-18422 18469-18902
TU1408	scaffold25	21875	22385	511	14.21	1	21875-22385
TU1409	scaffold25	44556	46150	1516	16.38	3	44556-45151 45153-45950 46029-46150
TU1410	scaffold25	51578	51994	389	5.79	2	51578-51673 51702-51994
TU1411	scaffold25	53264	54401	1132	15.73	2	53264-54297 54304-54401
TU1412	scaffold25	55612	55914	303	13.62	1	55612-55914
TU1413	scaffold25	56253	57505	1203	27.65	3	56253-56700 56725-57139 57166-57505
TU1414	scaffold25	69485	69911	402	2.93	2	69485-69811 69837-69911
TU1415	scaffold25	70033	70344	312	4.49	1	70033-70344
TU1416	scaffold25	70446	70767	322	5.78	1	70446-70767
TU1417	scaffold25	71952	72849	847	6.73	4	71952-72169 72184-72577 72608-72728 72736-72849
TU1418	scaffold25	94599	95086	431	2.8	3	94599-94688 94710-94967 95004-95086
TU1419	scaffold25	95637	96129	363	2.67	4	95637-95729 95762-95851 95899-95988 96040-96129
TU1420	scaffold25	96598	97503	839	6.74	3	96598-96971 96984-97242 97298-97503
TU1421	scaffold25	101675	102003	323	4.29	2	101675-101796 101803-102003
TU1422	scaffold25	115066	115839	756	16.58	4	115066-115485 115493-115605 115607-115739 115750-115839
TU1423	scaffold25	117771	118120	334	3.23	2	117771-117860 117877-118120
TU1424	scaffold25	126902	128767	1715	83.93	5	126902-127204 127205-127259 127310-127862 127911-128058 128112-128767
TU1425	scaffold25	128970	129338	306	2.13	3	128970-129040 129085-129234 129254-129338
TU1426	scaffold25	153665	154532	752	20.51	3	153665-153892 153893-154314 154431-154532
TU1427	scaffold25	158706	159087	382	31.64	1	158706-159087
TU1428	scaffold25	159135	160618	1374	85.03	4	159135-159747 159784-160029 160032-160485 160558-160618
TU1429	scaffold25	182685	184189	1467	20.74	2	182685-182756 182795-184189
TU1430	scaffold25	184289	184836	537	6.39	2	184289-184719 184731-184836
TU1431	scaffold25	195725	196156	354	3.75	2	195725-195988 196067-196156
TU1432	scaffold25	197373	198467	1083	15.87	2	197373-198128 198141-198467
TU1433	scaffold25	225864	226620	713	4.18	4	225864-225957 225965-226400 226421-226544 226562-226620
TU1434	scaffold25	231806	234314	2401	17.84	4	231806-231895 231908-232460 232510-233507 233555-234314
TU1435	scaffold25	234495	235017	495	8.2	2	234495-234597 234626-235017
TU1436	scaffold25	235089	235912	797	26.09	2	235089-235803 235831-235912
TU1437	scaffold25	240373	240935	563	7.39	1	240373-240935
TU1438	scaffold25	240951	241424	403	3.79	3	240951-241096 241098-241295 241366-241424
TU1439	scaffold25	241559	242434	876	22.87	1	241559-242434
TU1440	scaffold25	244748	246004	1257	14.85	1	244748-246004
TU1441	scaffold25	249031	249485	426	31.09	2	249031-249398 249428-249485
TU1442	scaffold25	251379	251680	302	17.29	1	251379-251680
TU1443	scaffold25	251775	252195	395	3.84	4	251775-251881 251889-251993 252003-252095 252106-252195
TU1444	scaffold25	254464	254914	336	5.06	3	254464-254566 254576-254698 254805-254914
TU1445	scaffold25	255102	255507	336	5.68	2	255102-255202 255273-255507
TU1446	scaffold25	260342	264102	3535	502.25	8	260342-262205 262259-262415 262472-262678 262684-262833 262843-263041 263094-263262 263314-263811 263812-264102
TU1447	scaffold25	274289	274715	338	4.45	3	274289-274385 274410-274516 274582-274715
TU1448	scaffold25	274973	278093	3016	11.84	3	274973-275062 275117-275407 275459-278093
TU1449	scaffold25	285881	287653	1674	6.7	4	285881-285962 285983-286228 286279-286831 286861-287653
TU1450	scaffold25	291603	291903	301	3.32	1	291603-291903
TU1451	scaffold25	311807	313914	2108	40.88	2	311807-313555 313556-313914
TU1452	scaffold25	325514	325968	444	5.06	3	325514-325757 325766-325873 325877-325968
TU1453	scaffold25	351455	352065	599	7	2	351455-351557 351570-352065
TU1454	scaffold25	352096	355646	3416	146.17	6	352096-352423 352424-352729 352730-353647 353653-354893 354953-355239 355311-355646
TU1455	scaffold25	356059	356422	364	5.08	1	356059-356422
TU1456	scaffold25	357695	365545	7010	229.89	12	357695-358786 358787-360549 360563-361600 361609-361808 361859-362100 362145-362256 362321-362410 362916-363162 363215-363519 363567-364184 364197-365440 365487-365545
TU1457	scaffold25	380968	381769	800	4.27	2	380968-381510 381513-381769
TU1458	scaffold25	393859	394225	356	4.75	3	393859-393958 393967-394126 394130-394225
TU1459	scaffold25	394303	395459	825	4.63	6	394303-394382 394456-394566 394638-394779 394833-395145 395209-395297 395370-395459
TU1460	scaffold25	397101	397808	708	442.05	1	397101-397808
TU1461	scaffold25	418405	418906	442	68.97	2	418405-418670 418731-418906
TU1462	scaffold25	420097	422453	1916	11.57	9	420097-420245 420257-420551 420606-420754 420874-420934 421015-421297 421354-421596 421655-421789 421842-422141 422153-422453
TU1463	scaffold25	449417	449799	346	3.16	3	449417-449506 449530-449695 449710-449799
TU1464	scaffold25	509088	511335	1872	21.01	8	509088-509162 509221-509382 509449-509547 509568-509973 510001-510191 510343-510448 510456-510761 510809-511335
TU1465	scaffold25	515849	517363	1465	10.24	4	515849-516854 516869-516964 516996-517097 517103-517363
TU1466	scaffold25	526515	527004	444	9.72	3	526515-526709 526717-526821 526861-527004
TU1467	scaffold25	536602	536952	315	4.19	3	536602-536705 536709-536858 536892-536952
TU1468	scaffold25	552133	552664	404	11.93	3	552133-552254 552302-552493 552575-552664
TU1469	scaffold26	193583	194015	433	4.84	1	193583-194015
TU1470	scaffold26	194093	196012	1819	160.42	3	194093-195634 195635-195845 195947-196012
TU1471	scaffold26	196687	197180	462	3.61	2	196687-196776 196809-197180
TU1472	scaffold26	197302	197696	395	4.33	1	197302-197696
TU1473	scaffold26	198913	200527	1589	406.24	3	198913-199927 199928-200417 200444-200527
TU1474	scaffold26	202813	203304	396	4.45	4	202813-202887 202916-203026 203029-203157 203224-203304
TU1475	scaffold26	252262	253014	652	5.51	3	252262-252493 252524-252852 252924-253014
TU1476	scaffold26	253064	253383	316	3.53	2	253064-253284 253289-253383
TU1477	scaffold26	260925	261588	466	4.74	4	260925-260978 261053-261206 261260-261444 261516-261588
TU1478	scaffold26	272844	273401	533	7.4	2	272844-272933 272959-273401
TU1479	scaffold26	273406	274980	1561	5.23	3	273406-274089 274094-274580 274591-274980
TU1480	scaffold26	279446	280381	905	12.97	2	279446-280080 280112-280381
TU1481	scaffold26	283862	284303	436	37.14	2	283862-284203 284210-284303
TU1482	scaffold26	293305	293957	599	7.55	2	293305-293509 293564-293957
TU1483	scaffold26	330854	332216	1246	16.29	3	330854-330955 331047-331233 331260-332216
TU1484	scaffold26	333019	333861	517	4.61	5	333019-333078 333216-333300 333320-333379 333473-333670 333748-333861
TU1485	scaffold26	344318	344866	396	4.47	4	344318-344421 344466-344555 344663-344791 344794-344866
TU1486	scaffold26	383181	383557	366	6.25	2	383181-383277 383289-383557
TU1487	scaffold26	384092	384886	720	11.6	2	384092-384521 384597-384886
TU1488	scaffold26	384973	386514	1458	41.07	4	384973-385835 385857-386184 386185-386245 386309-386514
TU1489	scaffold26	397048	397890	720	8.55	3	397048-397492 397545-397700 397772-397890
TU1490	scaffold26	400654	401945	1278	15.19	2	400654-401202 401217-401945
TU1491	scaffold26	409631	410066	357	3.19	3	409631-409733 409740-409911 409985-410066
TU1492	scaffold26	423224	423706	481	9.85	2	423224-423413 423416-423706
TU1493	scaffold26	424050	424432	373	30.18	2	424050-424174 424185-424432
TU1494	scaffold26	424461	425409	887	5.47	3	424461-425127 425170-425295 425316-425409
TU1495	scaffold26	425503	426127	604	6.6	2	425503-425592 425614-426127
TU1496	scaffold26	439017	441830	2487	23.89	6	439017-439812 439870-440807 440855-441090 441128-441382 441439-441543 441674-441830
TU1497	scaffold26	446567	447001	435	6.5	1	446567-447001
TU1498	scaffold26	476758	477120	363	4.99	1	476758-477120
TU1499	scaffold26	487282	487728	314	2.46	4	487282-487371 487403-487489 487567-487656 487682-487728
TU1500	scaffold26	492304	492663	307	4.16	3	492304-492393 492408-492545 492585-492663
TU1501	scaffold26	506114	506485	334	3.77	2	506114-506169 506208-506485
TU1502	scaffold260	619	1355	637	4.26	3	619-697 764-1236 1271-1355
TU1503	scaffold263	1	1250	983	87.3	2	1-739 1007-1250
TU1504	scaffold266	44	619	518	60.14	2	44-349 408-619
TU1505	scaffold266	19175	20295	1121	86.06	1	19175-20295
TU1506	scaffold267	31	1065	1035	58.48	1	31-1065
TU1507	scaffold269	57	977	921	21	1	57-977
TU1508	scaffold27	24760	26183	322	105.9	2	24760-24845 25948-26183
TU1509	scaffold27	41348	42555	1134	36.51	3	41348-41845 41899-42379 42401-42555
TU1510	scaffold27	42597	46752	4082	88.48	4	42597-42673 42728-44480 44500-45010 45012-46752
TU1511	scaffold27	62551	63329	565	3.08	5	62551-62634 62644-62758 62789-62937 63018-63110 63206-63329
TU1512	scaffold27	66389	66871	306	2.23	3	66389-66442 66585-66759 66795-66871
TU1513	scaffold27	71007	71767	708	7.27	3	71007-71065 71108-71400 71412-71767
TU1514	scaffold27	92713	94035	1065	25.33	6	92713-92774 92836-93037 93085-93159 93234-93483 93531-93605 93635-94035
TU1515	scaffold27	94443	96569	1800	25.25	8	94443-94802 94823-94941 95017-95170 95232-95482 95483-95640 95709-95912 96011-96319 96325-96569
TU1516	scaffold27	97161	99166	1860	13.43	5	97161-97741 97791-97937 97951-98899 98966-99058 99077-99166
TU1517	scaffold27	99999	100506	502	4.94	3	99999-100091 100095-100242 100246-100506
TU1518	scaffold27	100654	105011	4175	49.63	7	100654-100928 100971-101103 101140-101305 101321-101463 101521-101700 101732-104483 104486-105011
TU1519	scaffold27	121482	122237	756	5.51	1	121482-122237
TU1520	scaffold27	126060	126760	539	5.77	4	126060-126323 126397-126483 126520-126598 126652-126760
TU1521	scaffold27	126911	127245	335	4.76	1	126911-127245
TU1522	scaffold27	127261	127989	682	9.53	2	127261-127296 127344-127989
TU1523	scaffold27	134243	135404	1162	26.24	1	134243-135404
TU1524	scaffold27	147881	148527	647	6.56	1	147881-148527
TU1525	scaffold27	148971	149445	358	3.28	4	148971-149064 149084-149174 149251-149333 149356-149445
TU1526	scaffold27	153949	155263	1287	5.89	5	153949-154050 154060-154360 154363-154890 154893-155041 155057-155263
TU1527	scaffold27	155482	155982	413	3.63	2	155482-155659 155748-155982
TU1528	scaffold27	156957	157368	376	3.63	3	156957-157057 157081-157179 157193-157368
TU1529	scaffold27	166808	167535	728	489.83	1	166808-167535
TU1530	scaffold27	172433	173009	553	4.21	3	172433-172522 172545-172643 172646-173009
TU1531	scaffold27	173312	173835	416	3.51	5	173312-173357 173411-173519 173525-173615 173639-173728 173756-173835
TU1532	scaffold27	174083	174823	655	3.65	3	174083-174425 174482-174703 174734-174823
TU1533	scaffold27	201100	202146	926	12.48	3	201100-201171 201220-201309 201383-202146
TU1534	scaffold27	218967	219640	622	14.15	2	218967-219166 219219-219640
TU1535	scaffold27	234034	234392	307	2.71	3	234034-234125 234139-234264 234304-234392
TU1536	scaffold27	255259	256064	673	5.43	5	255259-255349 255366-255523 255546-255820 255878-255962 256001-256064
TU1537	scaffold27	256203	257237	952	13.85	2	256203-256470 256554-257237
TU1538	scaffold27	257476	258043	453	8.21	2	257476-257786 257902-258043
TU1539	scaffold27	267992	268509	518	5.72	1	267992-268509
TU1540	scaffold27	271990	273374	1179	23.89	5	271990-272126 272205-272580 272631-272768 272770-272930 273008-273374
TU1541	scaffold27	287910	289179	1035	12.94	5	287910-288191 288203-288540 288599-288735 288849-288945 288999-289179
TU1542	scaffold27	289341	289901	459	14.33	2	289341-289497 289600-289901
TU1543	scaffold27	299576	300350	538	16.14	3	299576-299657 299744-299912 300064-300350
TU1544	scaffold27	306538	308883	620	59.04	3	306538-306620 308295-308550 308603-308883
TU1545	scaffold27	315121	317432	2030	109.62	6	315121-315191 315346-315744 315790-316261 316262-316585 316650-317296 317316-317432
TU1546	scaffold27	318030	319628	1599	206.29	1	318030-319628
TU1547	scaffold27	319670	321965	2219	65.63	3	319670-320995 321054-321841 321861-321965
TU1548	scaffold27	335919	336737	765	5.65	4	335919-336055 336079-336247 336260-336364 336384-336737
TU1549	scaffold27	340446	340887	382	5.3	2	340446-340628 340689-340887
TU1550	scaffold27	351441	352419	958	127.68	2	351441-351628 351650-352419
TU1551	scaffold27	362979	364352	1338	11.36	4	362979-363558 363581-364137 364143-364249 364259-364352
TU1552	scaffold27	370230	370673	444	129.18	1	370230-370673
TU1553	scaffold27	371382	371887	503	7.27	2	371382-371497 371501-371887
TU1554	scaffold27	374071	374547	395	5.85	2	374071-374230 374313-374547
TU1555	scaffold27	374608	375579	914	25.65	2	374608-374850 374909-375579
TU1556	scaffold27	381405	382162	622	4.17	4	381405-381460 381477-381739 381768-381983 382076-382162
TU1557	scaffold27	382358	384567	1815	19.03	8	382358-383055 383065-383154 383282-383396 383466-383615 383670-383780 383809-383928 383940-384149 384247-384567
TU1558	scaffold27	419761	420491	695	8.36	2	419761-420364 420401-420491
TU1559	scaffold27	420538	422612	1929	207.48	6	420538-420763 420819-421070 421074-421286 421304-421401 421473-422172 422173-422612
TU1560	scaffold27	427044	428020	977	15.9	1	427044-428020
TU1561	scaffold27	436489	436828	329	3.09	3	436489-436578 436580-436739 436750-436828
TU1562	scaffold27	437168	438126	653	3.33	5	437168-437233 437346-437453 437552-437782 437855-438040 438065-438126
TU1563	scaffold27	438321	438889	506	3.85	3	438321-438664 438724-438828 438833-438889
TU1564	scaffold27	456391	456918	476	8.89	2	456391-456503 456556-456918
TU1565	scaffold270	11	889	879	370.13	1	11-889
TU1566	scaffold272	6	316	311	30.35	1	6-316
TU1567	scaffold272	467	855	389	19.86	1	467-855
TU1568	scaffold276	1	711	711	753.12	1	1-711
TU1569	scaffold278	15	706	687	18.46	2	15-574 580-706
TU1570	scaffold28	48466	48806	341	3.11	1	48466-48806
TU1571	scaffold28	48925	49272	316	4.17	3	48925-49015 49033-49167 49183-49272
TU1572	scaffold28	49560	50439	819	5.88	4	49560-49649 49667-49995 50025-50334 50350-50439
TU1573	scaffold28	56911	57763	654	3.57	5	56911-57016 57027-57219 57237-57393 57418-57551 57700-57763
TU1574	scaffold28	59581	60001	324	2.58	2	59581-59834 59932-60001
TU1575	scaffold28	60537	61682	1104	7.9	3	60537-61031 61061-61150 61164-61682
TU1576	scaffold28	61996	62589	485	2.89	4	61996-62114 62182-62370 62389-62478 62503-62589
TU1577	scaffold28	76155	76782	557	3.37	3	76155-76519 76521-76622 76693-76782
TU1578	scaffold28	178866	179202	332	3.49	2	178866-179107 179113-179202
TU1579	scaffold28	180379	181009	569	5.51	3	180379-180453 180503-180945 180959-181009
TU1580	scaffold28	181357	182241	658	23.21	5	181357-181556 181606-181835 181838-181901 181957-182001 182123-182241
TU1581	scaffold28	182605	184100	1255	8.04	3	182605-182665 182858-183005 183055-184100
TU1582	scaffold28	201672	202120	362	3.25	3	201672-201836 201893-201999 202031-202120
TU1583	scaffold28	203567	204108	473	5.09	2	203567-203886 203956-204108
TU1584	scaffold28	213865	214675	801	12.17	2	213865-214574 214585-214675
TU1585	scaffold28	247795	248546	688	3.69	3	247795-247859 247866-248379 248438-248546
TU1586	scaffold28	263361	264061	540	10.94	3	263361-263457 263549-263911 263982-264061
TU1587	scaffold28	282942	283982	847	84.37	5	282942-283366 283376-283464 283518-283578 283711-283769 283770-283982
TU1588	scaffold28	284077	286296	2033	49.49	7	284077-284619 284678-285233 285279-285629 285647-285908 285943-286083 286091-286192 286219-286296
TU1589	scaffold28	286298	286626	329	20.87	1	286298-286626
TU1590	scaffold28	286968	288809	1783	36.69	3	286968-287039 287092-288680 288688-288809
TU1591	scaffold28	293272	293717	446	29.63	1	293272-293717
TU1592	scaffold28	317819	318439	621	10	1	317819-318439
TU1593	scaffold28	319189	320605	1348	8.55	3	319189-319483 319503-319972 320023-320605
TU1594	scaffold28	321273	321754	482	6.48	1	321273-321754
TU1595	scaffold28	334541	335408	846	7.49	3	334541-334719 334729-335305 335319-335408
TU1596	scaffold28	335828	336330	486	4.6	2	335828-336155 336173-336330
TU1597	scaffold28	354009	354530	490	5.72	2	354009-354410 354443-354530
TU1598	scaffold28	366842	367233	344	8.14	2	366842-367134 367183-367233
TU1599	scaffold28	367243	367870	573	25.89	3	367243-367344 367352-367666 367715-367870
TU1600	scaffold28	379914	380351	341	3.82	2	379914-380011 380109-380351
TU1601	scaffold28	381439	382543	1105	8.13	1	381439-382543
TU1602	scaffold28	404647	405303	644	5.13	3	404647-404947 404960-405093 405095-405303
TU1603	scaffold28	420250	420781	418	5.82	2	420250-420577 420692-420781
TU1604	scaffold280	149	733	585	35.38	1	149-733
TU1605	scaffold281	33	633	558	2.66	5	33-161 165-318 321-419 441-530 548-633
TU1606	scaffold282	37	529	493	19.68	1	37-529
TU1607	scaffold284	3	708	706	58	1	3-708
TU1608	scaffold285	48	708	608	46.84	2	48-143 197-708
TU1609	scaffold286	1	686	686	149.69	1	1-686
TU1610	scaffold288	31	593	563	19.53	1	31-593
TU1611	scaffold289	1	634	634	685.5	1	1-634
TU1612	scaffold29	57877	58649	592	6.73	3	57877-57947 58044-58171 58257-58649
TU1613	scaffold29	58925	59471	547	8.66	1	58925-59471
TU1614	scaffold29	113331	113899	546	46.19	2	113331-113649 113673-113899
TU1615	scaffold29	132717	133233	456	10.57	2	132717-132934 132996-133233
TU1616	scaffold29	133250	133685	436	8.04	1	133250-133685
TU1617	scaffold29	246523	248017	1449	34.85	2	246523-246595 246642-248017
TU1618	scaffold29	270982	271298	317	27.56	1	270982-271298
TU1619	scaffold29	300236	301672	1287	12.38	4	300236-301135 301188-301340 301406-301549 301583-301672
TU1620	scaffold29	306510	307147	638	14.18	1	306510-307147
TU1621	scaffold29	390430	391163	653	6.25	4	390430-390504 390543-390922 390945-391051 391073-391163
TU1622	scaffold29	393744	394334	591	8.63	1	393744-394334
TU1623	scaffold29	394600	395115	456	6.91	3	394600-394691 394740-395023 395036-395115
TU1624	scaffold29	409903	410760	759	10.56	2	409903-409973 410073-410760
TU1625	scaffold29	439513	440265	753	361.6	1	439513-440265
TU1626	scaffold290	12	610	599	18.02	1	12-610
TU1627	scaffold291	2	591	590	76.69	1	2-591
TU1628	scaffold292	7	402	396	220.28	2	7-150 151-402
TU1629	scaffold293	1	594	594	30.3	1	1-594
TU1630	scaffold294	12	598	587	77.43	1	12-598
TU1631	scaffold295	9	588	580	44.07	1	9-588
TU1632	scaffold298	11	383	373	60.07	1	11-383
TU1633	scaffold299	1	307	307	20.18	1	1-307
TU1634	scaffold3	41668	41997	330	11.42	1	41668-41997
TU1635	scaffold3	56799	57178	380	4.99	1	56799-57178
TU1636	scaffold3	89267	92699	3145	80.62	10	89267-90016 90064-90327 90355-90480 90486-90596 90638-91145 91169-91388 91442-91631 91650-91778 91804-92195 92245-92699
TU1637	scaffold3	98930	99518	589	11.38	1	98930-99518
TU1638	scaffold3	100094	104862	4355	317.05	6	100094-101290 101352-101410 101613-101918 101979-103163 103220-103395 103431-104862
TU1639	scaffold3	111664	112324	549	5.97	4	111664-111826 111847-111922 111956-112165 112225-112324
TU1640	scaffold3	155371	155775	367	4.43	2	155371-155566 155605-155775
TU1641	scaffold3	158351	158680	330	4.29	1	158351-158680
TU1642	scaffold3	198179	198482	304	11.47	1	198179-198482
TU1643	scaffold3	202809	203560	752	25.59	1	202809-203560
TU1644	scaffold3	273413	273974	562	32.41	1	273413-273974
TU1645	scaffold3	393117	393704	526	5.82	2	393117-393397 393460-393704
TU1646	scaffold3	393732	394365	500	4	4	393732-393834 393936-394046 394068-394166 394179-394365
TU1647	scaffold3	394755	395331	498	8.22	3	394755-394818 394879-395222 395242-395331
TU1648	scaffold3	402450	403685	1236	16.91	1	402450-403685
TU1649	scaffold3	405808	406445	399	3.51	3	405808-405906 406071-406134 406210-406445
TU1650	scaffold3	436454	436922	363	2.94	4	436454-436543 436572-436670 436701-436790 436839-436922
TU1651	scaffold3	437404	437831	403	3.07	2	437404-437491 437517-437831
TU1652	scaffold3	439012	439687	618	5.66	2	439012-439467 439526-439687
TU1653	scaffold3	442240	442722	482	5.68	2	442240-442491 442493-442722
TU1654	scaffold3	442745	443624	834	5.18	3	442745-442834 442855-443508 443535-443624
TU1655	scaffold3	443705	444532	728	5.77	4	443705-443834 443847-444010 444052-444186 444234-444532
TU1656	scaffold3	444637	445099	462	4.85	2	444637-444897 444899-445099
TU1657	scaffold3	448477	449448	961	6.43	2	448477-449020 449032-449448
TU1658	scaffold3	450063	450559	497	3.91	1	450063-450559
TU1659	scaffold3	451051	451702	642	11.46	2	451051-451148 451159-451702
TU1660	scaffold3	452746	453187	402	4.06	2	452746-452827 452868-453187
TU1661	scaffold3	456250	456686	437	11.51	1	456250-456686
TU1662	scaffold3	458772	459231	460	10.08	1	458772-459231
TU1663	scaffold3	459513	459941	429	93.37	1	459513-459941
TU1664	scaffold3	460100	461006	894	5.59	2	460100-460530 460544-461006
TU1665	scaffold3	461216	461533	318	5.57	1	461216-461533
TU1666	scaffold3	470715	471854	1140	24.75	1	470715-471854
TU1667	scaffold3	473513	474118	426	2.87	5	473513-473602 473655-473744 473798-473889 473954-474033 474045-474118
TU1668	scaffold3	474689	475712	905	6.28	4	474689-474737 474786-474878 474896-475489 475544-475712
TU1669	scaffold3	475743	476278	508	5.91	2	475743-476177 476206-476278
TU1670	scaffold3	476361	478210	1564	152.97	7	476361-476848 476913-477104 477163-477238 477297-477386 477400-477568 477623-477807 477847-478210
TU1671	scaffold3	481601	483735	1440	67.96	4	481601-481711 481827-482657 482884-482998 483353-483735
TU1672	scaffold3	483850	485894	1724	61.89	7	483850-484180 484219-484297 484413-484714 484772-484842 484922-485514 485523-485786 485811-485894
TU1673	scaffold3	490169	490610	442	3.34	1	490169-490610
TU1674	scaffold3	506403	507105	631	3.49	4	506403-506647 506674-506842 506862-506991 507019-507105
TU1675	scaffold3	507372	507842	471	10.43	1	507372-507842
TU1676	scaffold3	508637	516030	4286	30.54	11	508637-508708 508716-508822 508871-509165 509184-509815 509867-511301 511344-511408 511415-512268 513698-513792 515253-515357 515371-515753 515788-516030
TU1677	scaffold3	514537	515048	485	123.63	2	514537-514917 514945-515048
TU1678	scaffold3	520902	523539	2544	1047.88	3	520902-521797 521892-522819 522820-523539
TU1679	scaffold3	523674	525427	1505	17.8	6	523674-523726 523790-523879 523908-524045 524083-524295 524361-525237 525294-525427
TU1680	scaffold3	526521	527775	1211	62.59	2	526521-527160 527205-527775
TU1681	scaffold3	541343	541859	363	9.95	3	541343-541433 541556-541730 541763-541859
TU1682	scaffold3	542899	544519	1213	27.44	6	542899-542945 543067-543107 543231-543311 543378-543881 543934-544371 544418-544519
TU1683	scaffold3	544720	545363	443	6.84	2	544720-545100 545302-545363
TU1684	scaffold3	554841	555235	395	10.09	1	554841-555235
TU1685	scaffold3	555309	556182	454	6.3	4	555309-555550 555684-555732 555866-555985 556140-556182
TU1686	scaffold3	557631	557993	344	4.28	2	557631-557884 557904-557993
TU1687	scaffold3	558048	558590	472	7.14	2	558048-558237 558309-558590
TU1688	scaffold3	567119	567568	444	35.32	2	567119-567395 567402-567568
TU1689	scaffold3	567701	569172	1042	8.5	8	567701-567756 567846-567949 568004-568112 568146-568404 568458-568749 568797-568927 568970-569007 569120-569172
TU1690	scaffold3	569313	570536	1163	16.71	2	569313-569386 569448-570536
TU1691	scaffold3	570653	572325	1554	19.26	3	570653-570749 570824-571528 571574-572325
TU1692	scaffold3	586610	587009	376	4.37	3	586610-586654 586670-586914 586924-587009
TU1693	scaffold3	655295	655766	368	3.83	3	655295-655428 655512-655622 655644-655766
TU1694	scaffold3	655984	656339	356	4	1	655984-656339
TU1695	scaffold3	657156	658747	1585	68.63	3	657156-657657 657658-658320 658328-658747
TU1696	scaffold3	658842	660351	1271	35.13	6	658842-659173 659215-659366 659424-659590 659732-659939 659940-660137 660138-660351
TU1697	scaffold3	673090	673532	441	12	2	673090-673205 673208-673532
TU1698	scaffold3	786757	787110	354	44.9	1	786757-787110
TU1699	scaffold3	804882	805289	391	7.24	3	804882-805002 805016-805174 805179-805289
TU1700	scaffold3	814684	815421	637	8.38	3	814684-814885 814939-815323 815372-815421
TU1701	scaffold3	820346	820662	309	3.76	2	820346-820557 820566-820662
TU1702	scaffold3	825655	826041	387	6.98	1	825655-826041
TU1703	scaffold3	826252	826585	334	7.18	1	826252-826585
TU1704	scaffold3	826781	828103	1154	7.66	6	826781-827059 827093-827157 827213-827744 827766-827855 827901-827998 828014-828103
TU1705	scaffold3	840056	840833	711	3.84	2	840056-840676 840744-840833
TU1706	scaffold3	845731	846054	324	16.08	1	845731-846054
TU1707	scaffold3	877196	878251	1056	31.41	1	877196-878251
TU1708	scaffold3	908412	911322	2836	26.97	3	908412-908775 908789-909961 910024-911322
TU1709	scaffold3	918122	918901	780	13.75	1	918122-918901
TU1710	scaffold3	919022	919566	545	25.14	1	919022-919566
TU1711	scaffold3	959501	960888	1272	4.25	6	959501-959590 959606-960005 960016-960158 960185-960328 960363-960441 960473-960888
TU1712	scaffold3	964388	964941	535	8.78	2	964388-964812 964832-964941
TU1713	scaffold3	966762	968282	1480	90.65	2	966762-968043 968085-968282
TU1714	scaffold3	968455	970268	1567	13.4	4	968455-968657 968816-969276 969327-969739 969779-970268
TU1715	scaffold3	970424	972669	2185	117.6	3	970424-971437 971499-972210 972211-972669
TU1716	scaffold3	977584	978255	612	7.79	3	977584-977691 977748-978004 978009-978255
TU1717	scaffold3	979032	982327	3125	73.51	7	979032-979121 979159-979785 979832-980880 980886-981389 981437-981558 981585-982211 982222-982327
TU1718	scaffold3	982561	983007	417	3.02	2	982561-982887 982918-983007
TU1719	scaffold3	1031522	1031947	426	6.1	1	1031522-1031947
TU1720	scaffold3	1037080	1037673	495	15.79	3	1037080-1037150 1037208-1037390 1037433-1037673
TU1721	scaffold3	1039126	1041518	1821	17.94	10	1039126-1039438 1039504-1039636 1039708-1039868 1039919-1040021 1040082-1040359 1040408-1040584 1040651-1040819 1040874-1040987 1041089-1041365 1041423-1041518
TU1722	scaffold3	1041574	1045590	3674	88.44	8	1041574-1041647 1041674-1042061 1042126-1042234 1042296-1043170 1043181-1043292 1043328-1045202 1045257-1045383 1045477-1045590
TU1723	scaffold3	1051447	1052253	756	14.53	2	1051447-1052105 1052157-1052253
TU1724	scaffold3	1052597	1053182	402	6.74	3	1052597-1052794 1052841-1053004 1053143-1053182
TU1725	scaffold3	1108078	1108400	323	6.07	1	1108078-1108400
TU1726	scaffold3	1146917	1147408	420	3.3	2	1146917-1147057 1147130-1147408
TU1727	scaffold3	1158780	1159769	907	8.15	2	1158780-1159596 1159680-1159769
TU1728	scaffold3	1160889	1161590	580	3.5	2	1160889-1161181 1161304-1161590
TU1729	scaffold3	1187868	1188355	425	3.92	3	1187868-1187966 1187981-1188123 1188173-1188355
TU1730	scaffold3	1202095	1202548	454	7.91	1	1202095-1202548
TU1731	scaffold3	1203036	1203570	489	7.75	2	1203036-1203101 1203148-1203570
TU1732	scaffold3	1203618	1204684	993	9.53	3	1203618-1203920 1203927-1204183 1204252-1204684
TU1733	scaffold3	1235113	1235705	527	4.33	3	1235113-1235332 1235379-1235572 1235593-1235705
TU1734	scaffold3	1245828	1246330	412	8.76	3	1245828-1246006 1246060-1246202 1246241-1246330
TU1735	scaffold3	1246499	1248085	1325	256.83	7	1246499-1246544 1246567-1246659 1246816-1247181 1247193-1247453 1247454-1247518 1247570-1247971 1247994-1248085
TU1736	scaffold3	1248125	1252738	4241	41.51	13	1248125-1248545 1248578-1249427 1249430-1249983 1250016-1250166 1250226-1250315 1250367-1250615 1250616-1251146 1251200-1251424 1251425-1251511 1251512-1251704 1251765-1251845 1251897-1252306 1252340-1252738
TU1737	scaffold3	1256589	1256973	361	2.77	3	1256589-1256688 1256691-1256861 1256884-1256973
TU1738	scaffold3	1296844	1297214	308	3.36	3	1296844-1296942 1296990-1297108 1297125-1297214
TU1739	scaffold3	1317305	1319848	2377	28.36	7	1317305-1317630 1317681-1318056 1318087-1318241 1318283-1318853 1318858-1319292 1319294-1319513 1319555-1319848
TU1740	scaffold3	1320090	1321096	728	3.72	5	1320090-1320149 1320230-1320545 1320569-1320768 1320776-1320877 1321047-1321096
TU1741	scaffold3	1348378	1349035	658	9.14	1	1348378-1349035
TU1742	scaffold3	1386476	1387307	748	14.64	5	1386476-1386670 1386672-1386838 1386898-1386963 1386972-1387200 1387217-1387307
TU1743	scaffold3	1406659	1410444	3678	172.54	6	1406659-1406772 1406777-1407323 1407327-1408793 1408819-1408963 1409030-1409821 1409832-1410444
TU1744	scaffold3	1425958	1426977	823	4.46	4	1425958-1426133 1426187-1426398 1426520-1426647 1426671-1426977
TU1745	scaffold3	1426984	1428069	954	1271.81	4	1426984-1427114 1427131-1427381 1427435-1427900 1427964-1428069
TU1746	scaffold3	1428635	1429153	519	9.44	1	1428635-1429153
TU1747	scaffold3	1472387	1472978	585	8.75	2	1472387-1472876 1472884-1472978
TU1748	scaffold3	1473093	1473476	380	9.03	2	1473093-1473382 1473387-1473476
TU1749	scaffold3	1489195	1489712	518	14.38	1	1489195-1489712
TU1750	scaffold3	1490715	1491915	694	21.02	5	1490715-1490784 1490859-1491050 1491095-1491159 1491390-1491487 1491647-1491915
TU1751	scaffold3	1511476	1512289	781	6.31	3	1511476-1511571 1511575-1511669 1511700-1512289
TU1752	scaffold3	1513384	1514569	1122	8.42	2	1513384-1513952 1514017-1514569
TU1753	scaffold3	1514632	1515656	1018	6.64	3	1514632-1514926 1514928-1515369 1515376-1515656
TU1754	scaffold3	1515902	1516230	329	13.66	1	1515902-1516230
TU1755	scaffold3	1516651	1517672	929	7.65	5	1516651-1516740 1516775-1516913 1516915-1517021 1517038-1517424 1517467-1517672
TU1756	scaffold3	1537425	1538241	737	9.26	3	1537425-1537514 1537541-1538085 1538140-1538241
TU1757	scaffold3	1558997	1559378	382	52.38	1	1558997-1559378
TU1758	scaffold3	1580709	1583946	2450	15.41	14	1580709-1580784 1580919-1581026 1581037-1581468 1581482-1581769 1581781-1581957 1582013-1582105 1582158-1582205 1582256-1582550 1582611-1582729 1582781-1582931 1582984-1583083 1583216-1583335 1583406-1583520 1583619-1583946
TU1759	scaffold3	1594970	1595686	611	10.41	3	1594970-1595235 1595293-1595349 1595399-1595686
TU1760	scaffold3	1623760	1626460	2554	87.87	6	1623760-1624085 1624125-1624455 1624519-1625431 1625432-1625659 1625705-1625816 1625817-1626460
TU1761	scaffold3	1626536	1628606	1937	69.76	7	1626536-1626754 1626769-1626855 1626903-1627234 1627244-1627368 1627418-1627569 1627585-1627989 1627990-1628606
TU1762	scaffold3	1635416	1635946	531	35.42	1	1635416-1635946
TU1763	scaffold3	1644018	1644355	338	17.77	1	1644018-1644355
TU1764	scaffold3	1652587	1653163	577	63.53	1	1652587-1653163
TU1765	scaffold3	1654134	1655554	1371	12.77	2	1654134-1654951 1655002-1655554
TU1766	scaffold3	1655588	1657009	1319	61.37	5	1655588-1655669 1655705-1655838 1655851-1656166 1656167-1656731 1656788-1657009
TU1767	scaffold3	1657303	1658187	704	4.28	6	1657303-1657460 1657466-1657662 1657743-1657847 1657875-1657941 1657984-1658073 1658101-1658187
TU1768	scaffold3	1658971	1659358	324	8.16	3	1658971-1659063 1659073-1659222 1659278-1659358
TU1769	scaffold3	1659648	1663567	3673	100.76	5	1659648-1659991 1660051-1660213 1660296-1661348 1661398-1663174 1663232-1663567
TU1770	scaffold3	1664597	1665050	443	2.91	2	1664597-1664949 1664961-1665050
TU1771	scaffold3	1665339	1665943	603	8.3	2	1665339-1665695 1665698-1665943
TU1772	scaffold3	1672238	1673324	958	34.79	4	1672238-1672298 1672334-1672423 1672472-1672886 1672933-1673324
TU1773	scaffold3	1673349	1675064	1581	5.75	6	1673349-1673438 1673459-1673780 1673794-1673946 1673949-1674190 1674285-1674760 1674767-1675064
TU1774	scaffold3	1675070	1675634	565	4.81	1	1675070-1675634
TU1775	scaffold3	1675768	1676089	322	6.45	1	1675768-1676089
TU1776	scaffold3	1684100	1684762	659	9.2	2	1684100-1684663 1684668-1684762
TU1777	scaffold3	1687958	1689019	1013	6.61	4	1687958-1688402 1688429-1688760 1688763-1688877 1688899-1689019
TU1778	scaffold3	1697349	1699224	1802	26.87	4	1697349-1698277 1698335-1698647 1698663-1699108 1699111-1699224
TU1779	scaffold3	1703130	1705513	2366	103.27	3	1703130-1703308 1703327-1704455 1704456-1705513
TU1780	scaffold3	1705795	1706264	463	4.18	2	1705795-1706066 1706074-1706264
TU1781	scaffold3	1727017	1727558	413	46.62	2	1727017-1727064 1727194-1727558
TU1782	scaffold3	1737110	1737820	700	9.05	2	1737110-1737313 1737325-1737820
TU1783	scaffold3	1746021	1746835	762	8.48	4	1746021-1746110 1746131-1746225 1746237-1746736 1746759-1746835
TU1784	scaffold3	1746962	1747931	939	5.54	2	1746962-1747366 1747398-1747931
TU1785	scaffold3	1748025	1748975	930	7.52	2	1748025-1748656 1748678-1748975
TU1786	scaffold3	1750121	1750978	858	775.42	1	1750121-1750978
TU1787	scaffold3	1752184	1752602	357	6.48	2	1752184-1752273 1752336-1752602
TU1788	scaffold3	1752777	1753560	733	7.34	3	1752777-1752833 1752877-1753493 1753502-1753560
TU1789	scaffold3	1755084	1755714	596	6.74	3	1755084-1755496 1755516-1755608 1755625-1755714
TU1790	scaffold3	1755929	1756399	471	6.54	1	1755929-1756399
TU1791	scaffold3	1756513	1756931	419	4.47	1	1756513-1756931
TU1792	scaffold30	6354	7818	943	75.92	5	6354-6451 6508-6782 6870-7163 7223-7440 7761-7818
TU1793	scaffold30	19775	21487	1499	24.01	3	19775-19828 19965-20027 20106-21487
TU1794	scaffold30	65926	67142	816	3.24	7	65926-66024 66089-66201 66322-66433 66515-66699 66772-66894 66924-67017 67053-67142
TU1795	scaffold30	77571	78163	587	7.42	2	77571-77660 77667-78163
TU1796	scaffold30	83173	83617	386	6.34	2	83173-83392 83452-83617
TU1797	scaffold30	88157	89679	1470	18.28	2	88157-88781 88835-89679
TU1798	scaffold30	96304	96650	347	3.54	1	96304-96650
TU1799	scaffold30	96784	97293	499	5.9	2	96784-97192 97204-97293
TU1800	scaffold30	103186	104515	1034	16.32	5	103186-103231 103265-103690 103766-104029 104120-104202 104301-104515
TU1801	scaffold30	142743	143448	625	14.9	2	142743-143277 143359-143448
TU1802	scaffold30	143778	144988	846	7.65	6	143778-143865 143914-144133 144205-144315 144398-144518 144586-144807 144905-144988
TU1803	scaffold30	165789	166363	525	4.24	2	165789-165971 166022-166363
TU1804	scaffold30	166536	167404	869	33.47	2	166536-167234 167235-167404
TU1805	scaffold30	197639	198167	529	3.95	1	197639-198167
TU1806	scaffold30	198274	198732	442	3.62	2	198274-198562 198580-198732
TU1807	scaffold30	201434	201910	477	12.11	1	201434-201910
TU1808	scaffold30	401305	402184	746	9.19	3	401305-401539 401626-401834 401883-402184
TU1809	scaffold30	410306	411040	678	3.34	5	410306-410395 410404-410559 410595-410717 410719-410935 410949-411040
TU1810	scaffold30	411716	413455	1626	9.67	4	411716-411963 411983-412407 412487-413342 413359-413455
TU1811	scaffold301	1	482	482	182.4	1	1-482
TU1812	scaffold302	53	445	393	31.06	1	53-445
TU1813	scaffold303	27	429	403	19.61	1	27-429
TU1814	scaffold304	1	371	334	76.16	2	1-109 147-371
TU1815	scaffold305	12	357	346	29.38	1	12-357
TU1816	scaffold306	43	459	417	77.2	1	43-459
TU1817	scaffold307	1	354	354	198.05	1	1-354
TU1818	scaffold308	11	437	427	34.34	1	11-437
TU1819	scaffold31	9455	10063	553	6.14	2	9455-9856 9913-10063
TU1820	scaffold31	24923	25242	320	3.26	1	24923-25242
TU1821	scaffold31	25702	26349	535	3.95	3	25702-26053 26087-26201 26282-26349
TU1822	scaffold31	37946	39634	1601	14.89	4	37946-38253 38315-38463 38484-38737 38745-39634
TU1823	scaffold31	39738	40174	409	16	2	39738-39809 39838-40174
TU1824	scaffold31	40238	40957	684	6.44	4	40238-40336 40351-40446 40461-40851 40860-40957
TU1825	scaffold31	40982	41400	406	5.72	2	40982-41302 41316-41400
TU1826	scaffold31	68577	69878	1198	14.04	3	68577-68658 68728-69618 69654-69878
TU1827	scaffold31	70655	70981	303	3.93	2	70655-70734 70759-70981
TU1828	scaffold31	71033	71483	451	10.94	1	71033-71483
TU1829	scaffold31	93091	93815	698	5.09	3	93091-93194 93202-93310 93331-93815
TU1830	scaffold31	106875	107274	400	8.1	1	106875-107274
TU1831	scaffold31	107590	108743	1129	840.66	2	107590-108628 108654-108743
TU1832	scaffold31	117723	119544	1730	16.53	4	117723-117973 117983-118292 118375-119354 119356-119544
TU1833	scaffold31	125770	126250	477	3.46	2	125770-126154 126159-126250
TU1834	scaffold31	127061	127466	322	7.16	2	127061-127150 127235-127466
TU1835	scaffold31	195550	197464	1859	9.48	5	195550-195837 195855-195986 196012-196603 196611-197357 197365-197464
TU1836	scaffold31	220868	221712	815	9.39	3	220868-221389 221414-221616 221623-221712
TU1837	scaffold31	225000	226036	940	19.19	4	225000-225097 225108-225756 225810-225912 225947-226036
TU1838	scaffold31	229477	229859	383	25.03	1	229477-229859
TU1839	scaffold31	235172	235876	584	29.14	3	235172-235265 235310-235687 235765-235876
TU1840	scaffold31	253524	254314	734	5.79	4	253524-253728 253775-254061 254071-254219 254222-254314
TU1841	scaffold31	260026	261379	1354	19.05	1	260026-261379
TU1842	scaffold31	309744	312309	2252	63.7	6	309744-310485 310606-311497 311557-311921 311972-312102 312188-312239 312240-312309
TU1843	scaffold31	316404	318134	1656	242.94	3	316404-316766 316767-317955 318031-318134
TU1844	scaffold31	318238	318865	628	14.82	1	318238-318865
TU1845	scaffold31	323138	323636	443	4.18	4	323138-323198 323232-323335 323349-323456 323467-323636
TU1846	scaffold31	328230	328594	330	3.35	3	328230-328319 328336-328482 328502-328594
TU1847	scaffold31	335714	337086	1232	55.81	5	335714-336000 336050-336674 336699-336820 336834-336985 337041-337086
TU1848	scaffold31	337557	338983	1255	158.8	4	337557-338382 338433-338552 338574-338643 338745-338983
TU1849	scaffold31	339742	340674	756	5.93	6	339742-339795 339856-339985 340015-340107 340139-340228 340232-340345 340400-340674
TU1850	scaffold31	341489	341837	349	3.11	1	341489-341837
TU1851	scaffold31	342034	342647	561	3.49	3	342034-342123 342155-342532 342555-342647
TU1852	scaffold31	342733	343611	669	12.67	3	342733-342939 343006-343115 343260-343611
TU1853	scaffold31	343691	345025	1335	343.96	2	343691-344780 344781-345025
TU1854	scaffold31	349244	349937	694	13.33	1	349244-349937
TU1855	scaffold31	370607	373947	2881	107.26	8	370607-370967 371026-371451 371507-371598 371731-371842 371899-371948 372007-372427 372478-372614 372666-373947
TU1856	scaffold31	373962	376158	2035	1052.9	7	373962-374445 374500-374641 374642-374713 374773-375255 375305-375373 375374-375656 375657-376158
TU1857	scaffold31	376701	385957	8434	135.38	19	376701-376765 376872-377229 377230-377542 377592-377752 377892-378014 378066-378165 378206-378497 378498-378613 378656-379128 379129-379798 379852-380394 380445-380539 380540-381898 381903-383213 383271-384719 384774-385091 385127-385251 385299-385499 385596-385957
TU1858	scaffold31	386068	386474	407	39.51	1	386068-386474
TU1859	scaffold31	387053	389164	1897	127.72	5	387053-387142 387162-387718 387770-387907 388038-388168 388184-389164
TU1860	scaffold31	389370	391549	1910	47.13	6	389370-389701 389746-390414 390458-390580 390651-391037 391090-391256 391318-391549
TU1861	scaffold31	391747	392907	1161	108.89	2	391747-391970 391971-392907
TU1862	scaffold31	393035	393890	768	84.5	4	393035-393216 393271-393315 393316-393679 393714-393890
TU1863	scaffold31	400612	401909	1072	31.34	5	400612-400808 400839-400913 400994-401099 401158-401440 401499-401909
TU1864	scaffold31	402169	404213	1950	118.01	3	402169-402575 402623-403061 403110-404213
TU1865	scaffold310	14	420	407	14.79	1	14-420
TU1866	scaffold311	2	412	365	57.18	2	2-233 280-412
TU1867	scaffold312	77	393	317	133.41	1	77-393
TU1868	scaffold313	6	387	382	42.64	1	6-387
TU1869	scaffold314	10	386	377	104.55	1	10-386
TU1870	scaffold315	84	383	300	9.85	1	84-383
TU1871	scaffold317	22	350	329	9.02	1	22-350
TU1872	scaffold318	58	362	305	120.01	1	58-362
TU1873	scaffold32	137101	137533	433	9	1	137101-137533
TU1874	scaffold32	143421	144485	969	46.04	2	143421-144163 144260-144485
TU1875	scaffold32	163898	164361	388	3.93	2	163898-164195 164272-164361
TU1876	scaffold32	169054	169514	436	3.7	4	169054-169143 169148-169251 169258-169407 169423-169514
TU1877	scaffold32	169928	171327	1379	11.68	2	169928-170871 170893-171327
TU1878	scaffold32	175290	176996	1688	43.48	3	175290-176497 176515-176903 176906-176996
TU1879	scaffold32	177053	177564	499	12.52	2	177053-177289 177303-177564
TU1880	scaffold32	196094	197470	1284	7.73	3	196094-196661 196693-196800 196863-197470
TU1881	scaffold32	205568	206143	576	44.41	1	205568-206143
TU1882	scaffold32	221600	223079	1347	17.71	3	221600-221793 221916-222782 222794-223079
TU1883	scaffold32	223116	223655	481	10.21	2	223116-223310 223370-223655
TU1884	scaffold32	263775	264178	404	107.78	1	263775-264178
TU1885	scaffold32	265305	265911	547	38.61	2	265305-265613 265674-265911
TU1886	scaffold32	265934	267423	1371	73.43	3	265934-266714 266769-266893 266959-267423
TU1887	scaffold32	272906	273597	654	5.41	2	272906-273191 273230-273597
TU1888	scaffold32	274460	276096	1591	30.96	2	274460-275828 275875-276096
TU1889	scaffold32	276190	277116	749	34.07	3	276190-276558 276677-276981 277042-277116
TU1890	scaffold32	277180	277699	412	36.78	3	277180-277369 277429-277562 277612-277699
TU1891	scaffold32	277757	278129	373	40	1	277757-278129
TU1892	scaffold32	278834	279194	358	11.31	2	278834-278930 278934-279194
TU1893	scaffold32	303671	306015	2161	477.47	7	303671-303954 304006-304080 304128-305079 305080-305272 305314-305428 305474-305625 305626-306015
TU1894	scaffold32	319752	323480	3390	112.55	8	319752-320082 320148-320755 320826-320998 321057-321365 321422-322230 322274-322631 322632-323252 323300-323480
TU1895	scaffold32	335418	335795	322	3.48	3	335418-335516 335518-335642 335698-335795
TU1896	scaffold32	336610	337033	307	9.21	3	336610-336705 336789-336909 336944-337033
TU1897	scaffold32	346587	346914	318	5.92	2	346587-346678 346689-346914
TU1898	scaffold32	347298	347922	484	4.08	4	347298-347401 347439-347508 347607-347806 347813-347922
TU1899	scaffold32	359605	360681	1068	11.33	2	359605-360224 360234-360681
TU1900	scaffold32	366921	367433	513	35.9	1	366921-367433
TU1901	scaffold32	367800	368746	903	369.81	2	367800-368381 368426-368746
TU1902	scaffold32	368927	369234	308	116.92	1	368927-369234
TU1903	scaffold32	369363	369792	430	22.97	1	369363-369792
TU1904	scaffold32	369832	370347	516	52.05	1	369832-370347
TU1905	scaffold32	389700	390197	332	28.23	3	389700-389756 389851-390023 390096-390197
TU1906	scaffold32	396375	397452	1078	415.33	1	396375-397452
TU1907	scaffold32	438677	439083	405	6.47	2	438677-438966 438969-439083
TU1908	scaffold32	439965	440330	339	3.95	2	439965-440033 440061-440330
TU1909	scaffold32	441211	441922	498	3.9	3	441211-441458 441611-441657 441720-441922
TU1910	scaffold32	452639	454288	1499	60.94	5	452639-452966 453021-453376 453425-453549 453594-454000 454006-454288
TU1911	scaffold32	461002	461548	494	5.56	3	461002-461098 461121-461303 461335-461548
TU1912	scaffold32	461560	462313	691	11.56	2	461560-462074 462138-462313
TU1913	scaffold32	462432	462919	336	6.38	3	462432-462530 462624-462761 462821-462919
TU1914	scaffold32	507394	508861	1308	7.83	5	507394-507978 508036-508230 508307-508546 508569-508752 508758-508861
TU1915	scaffold32	508864	510684	1718	90.14	3	508864-510269 510315-510548 510607-510684
TU1916	scaffold32	510733	513139	1895	29.44	11	510733-510822 510828-510917 510957-511256 511321-511397 511445-511580 511594-512046 512087-512211 512268-512341 512504-512569 512597-512891 512951-513139
TU1917	scaffold32	521316	522529	979	9.23	5	521316-521418 521465-521887 521953-522139 522144-522298 522419-522529
TU1918	scaffold32	522805	523674	676	16.54	4	522805-523032 523090-523244 523247-523346 523482-523674
TU1919	scaffold32	538704	540114	984	26.62	5	538704-539269 539421-539499 539620-539751 539858-539963 540014-540114
TU1920	scaffold32	540438	541942	1351	41.33	2	540438-540505 540660-541942
TU1921	scaffold320	5	307	303	150.28	1	5-307
TU1922	scaffold33	11	550	472	38.45	2	11-403 472-550
TU1923	scaffold33	602	1090	434	23.22	2	602-889 945-1090
TU1924	scaffold33	1279	3355	1924	31.07	4	1279-1518 1581-2004 2047-2784 2834-3355
TU1925	scaffold33	3425	4302	822	35.09	2	3425-3760 3817-4302
TU1926	scaffold33	12870	13671	587	4.93	4	12870-13080 13154-13295 13390-13508 13557-13671
TU1927	scaffold33	32846	33402	479	4.41	3	32846-32935 32945-33203 33273-33402
TU1928	scaffold33	33995	34523	394	5.75	2	33995-34054 34190-34523
TU1929	scaffold33	75038	75850	689	10.83	3	75038-75481 75542-75697 75762-75850
TU1930	scaffold33	97658	98561	803	6.37	3	97658-98205 98222-98328 98414-98561
TU1931	scaffold33	109815	110172	358	5.95	1	109815-110172
TU1932	scaffold33	115272	115633	362	12.15	1	115272-115633
TU1933	scaffold33	145722	147147	1350	8.29	5	145722-145807 145843-146189 146192-146902 146940-147054 147057-147147
TU1934	scaffold33	162856	163715	798	9.44	2	162856-163532 163595-163715
TU1935	scaffold33	170106	170660	551	9.83	2	170106-170386 170391-170660
TU1936	scaffold33	223932	224620	689	15.23	1	223932-224620
TU1937	scaffold33	237288	238249	962	20.15	1	237288-238249
TU1938	scaffold33	282451	283566	1065	64.61	2	282451-283231 283283-283566
TU1939	scaffold33	283870	284562	592	26.09	3	283870-284186 284236-284302 284355-284562
TU1940	scaffold33	285807	287008	1137	11.08	3	285807-286124 286183-286758 286766-287008
TU1941	scaffold33	291650	292456	759	39.04	2	291650-292101 292150-292456
TU1942	scaffold33	292674	293696	830	7.17	4	292674-292748 292797-293129 293186-293365 293455-293696
TU1943	scaffold34	89570	90036	408	5.35	2	89570-89653 89713-90036
TU1944	scaffold34	95393	96266	834	11.5	2	95393-95749 95790-96266
TU1945	scaffold34	123716	124617	836	6.73	3	123716-123903 123962-124513 124522-124617
TU1946	scaffold34	124677	125295	572	4.24	4	124677-124766 124790-124937 124947-125235 125251-125295
TU1947	scaffold34	129258	129883	607	8.34	2	129258-129739 129759-129883
TU1948	scaffold34	149845	150508	602	5.73	3	149845-149924 149961-150392 150419-150508
TU1949	scaffold34	150883	151195	306	7.34	2	150883-151136 151144-151195
TU1950	scaffold34	151314	151822	453	5.39	2	151314-151404 151461-151822
TU1951	scaffold34	162565	164034	1417	13.7	2	162565-163648 163702-164034
TU1952	scaffold34	176770	179556	2591	243.32	7	176770-176832 176889-177918 177919-178158 178188-178308 178364-178659 178660-178890 178947-179556
TU1953	scaffold34	179664	180746	982	1426.97	4	179664-179821 179875-179933 179982-180228 180229-180746
TU1954	scaffold34	180917	181310	364	4.03	2	180917-181190 181221-181310
TU1955	scaffold34	181757	185116	3031	376.2	10	181757-181846 181874-181963 182002-182296 182370-183395 183424-183571 183633-183917 183972-184241 184242-184405 184406-184884 184933-185116
TU1956	scaffold34	185211	185743	533	48.49	1	185211-185743
TU1957	scaffold34	185912	189477	2964	99.72	11	185912-186034 186100-186213 186286-186814 186867-188060 188110-188233 188279-188348 188392-188759 188887-189003 189057-189114 189162-189354 189404-189477
TU1958	scaffold34	189705	190194	429	6.73	2	189705-190023 190085-190194
TU1959	scaffold34	190459	193118	2596	331.76	3	190459-190897 190915-191432 191480-193118
TU1960	scaffold34	193195	193698	504	5.66	1	193195-193698
TU1961	scaffold34	212992	213690	699	96.17	1	212992-213690
TU1962	scaffold34	225557	226033	430	9.59	2	225557-225920 225968-226033
TU1963	scaffold34	226544	227007	446	5.98	2	226544-226832 226851-227007
TU1964	scaffold34	227176	227644	401	4.17	2	227176-227412 227481-227644
TU1965	scaffold34	227868	228208	332	2.86	3	227868-227958 227961-228075 228083-228208
TU1966	scaffold34	228464	229061	389	2.67	4	228464-228526 228588-228677 228713-228858 228972-229061
TU1967	scaffold34	247356	247848	387	5.64	3	247356-247445 247468-247607 247692-247848
TU1968	scaffold34	252523	252890	332	3.17	2	252523-252612 252649-252890
TU1969	scaffold34	262464	263162	699	6.94	1	262464-263162
TU1970	scaffold34	263214	263668	376	3.42	4	263214-263279 263291-263412 263438-263535 263579-263668
TU1971	scaffold34	278661	280721	1833	6.51	7	278661-279097 279152-279627 279634-280091 280106-280195 280275-280364 280371-280568 280638-280721
TU1972	scaffold34	389446	389866	375	4.21	2	389446-389515 389562-389866
TU1973	scaffold34	401538	404654	2954	21.76	4	401538-401625 401682-402084 402143-404189 404239-404654
TU1974	scaffold34	430970	431397	428	3.7	1	430970-431397
TU1975	scaffold34	433196	434117	710	21.2	3	433196-433549 433600-433898 434061-434117
TU1976	scaffold34	442892	444025	881	8.78	5	442892-443057 443116-443203 443225-443463 443579-443709 443769-444025
TU1977	scaffold34	448989	450419	1331	33.49	3	448989-449550 449601-450305 450356-450419
TU1978	scaffold34	451013	454169	2812	80.31	8	451013-451599 451648-451785 451797-452497 452698-452992 453041-453348 453349-453481 453488-454004 454037-454169
TU1979	scaffold34	455164	456868	1645	82.72	3	455164-455883 455931-456746 456760-456868
TU1980	scaffold34	473063	473608	397	8.51	3	473063-473152 473250-473433 473486-473608
TU1981	scaffold34	474751	475126	362	51.17	2	474751-475016 475031-475126
TU1982	scaffold34	475460	477202	1674	62.76	3	475460-476243 476295-476569 476588-477202
TU1983	scaffold34	480716	481182	379	3.96	3	480716-480837 480840-480967 481054-481182
TU1984	scaffold34	515100	515690	579	7.87	2	515100-515588 515601-515690
TU1985	scaffold34	515954	519198	881	1074.79	4	515954-516370 516401-516472 518761-518875 518922-519198
TU1986	scaffold34	516895	517226	330	8.87	2	516895-516988 516991-517226
TU1987	scaffold35	12231	12759	529	11.65	1	12231-12759
TU1988	scaffold35	78590	79193	481	7.12	3	78590-78820 78937-79040 79048-79193
TU1989	scaffold35	105230	105638	406	7.33	2	105230-105407 105411-105638
TU1990	scaffold35	105822	106407	494	4.45	2	105822-105879 105972-106407
TU1991	scaffold35	106517	106962	421	3.33	3	106517-106614 106636-106865 106870-106962
TU1992	scaffold35	107198	107843	634	4.1	3	107198-107419 107427-107610 107616-107843
TU1993	scaffold35	117317	117998	652	15.37	2	117317-117691 117722-117998
TU1994	scaffold35	118082	119354	1095	14.44	4	118082-118297 118376-118508 118562-118719 118767-119354
TU1995	scaffold35	173254	173815	500	12.35	2	173254-173451 173514-173815
TU1996	scaffold35	173823	175098	1198	7.83	2	173823-174588 174667-175098
TU1997	scaffold35	175220	176023	738	8.8	2	175220-175580 175647-176023
TU1998	scaffold35	197441	199261	1667	60.59	4	197441-198321 198343-198445 198506-198619 198693-199261
[truncated: 1,811 more rows]
