# Supplementary material for: The Wolfiporia cocos Genome and Transcriptome Shed Light on the Formation of Its Edible and Medicinal Sclerotium
Source: Genomics Proteomics Bioinformatics. 2020 Dec 24;18(4):455–67. doi: 10.1016/j.gpb.2019.01.007 (PMC8242266; doi:10.1016/j.gpb.2019.01.007)
Supplement: Supplementary data 29 [file mmc29.xlsx]

## Sheet: Sheet1
Table S22 Signaling components involved in sclerotial development in W. cocos compared to orthologs in other fungi
Function	Pfam	Botci	Sclsc	Phach	Pospl	Ganlu	Wolco(JGI)	Wolco(IMPLAD)	Sclerotium-RPKM	Mycelium-RPKM	log2 Ratio(Sclerotium/Mycelium)	Up-Down-Regulation(Sclerotium/Mycelium)	P-value	FDR
G protein-coupled receptors (GPCRs)
STE2 (pheromone receptor)	PF02116.10	Botci|2312	Sclsc|3854
STE3 (pheromone receptor)	PF02076.10	Botci|9661	Sclsc|14435	Phach|3728	Pospl|1171933	Ganlu|GL15456	Wolco|141188	WCO006868.1	30.4156	75.5527	-1.31267	Down	9.774e-122	5.04823e-121
STE3 (pheromone receptor)				Phach|30571	Pospl|1041916	Ganlu|GL15457	Wolco|136529	WCO007080.1	8.49016	24.3574	-1.5205	Down	4.79072e-45	1.45371e-44
STE3 (pheromone receptor)				Phach|43552	Pospl|1068075	Ganlu|GL21330	Wolco|25621		-	-	-	-	-	-
STE3 (pheromone receptor)				Phach|43566	Pospl|1159408	Ganlu|GL21385	Wolco|73615		-	-	-	-	-	-
STE3 (pheromone receptor)				Phach|122140	Pospl|1062501	Ganlu|GL21386			-	-	-	-	-	-
STE3 (pheromone receptor)					Pospl|1159528	Ganlu|GL21390			-	-	-	-	-	-
STE3 (pheromone receptor)					Pospl|1050582	Ganlu|GL21391			-	-	-	-	-	-
Git3	PF11710.3	Botci|2639	Sclsc|1787		Pospl_1072945		Wolco_105901		-	-	-	-	-	-
Git3	PF11710.3	Botci|7548	Sclsc|14482						-	-	-	-	-	-
GPCR, secretin-like		Botci|13845	Sclsc|2913						-	-	-	-	-	-
GPCR, secretin-like		Botci|13681	Sclsc|9795						-	-	-	-	-	-
GPCR, family 2-like		Botci|4619	Sclsc|1657						-	-	-	-	-	-
GPCR, family 2-like		Botci|9505	Sclsc|6659						-	-	-	-	-	-
PQ-loop	PF04193.9	Botci|1302	Sclsc|1253	Phach_128941	Pospl_1049416	Ganlu_GL21046	Wolco_110170	WCO000721.1	-	-	-	-	-	-
PQ-loop		Botci|11996	Sclsc|10576	Phach_137820	Pospl_1059039	Ganlu_GL21809	Wolco_116426	WCO001184.1	-	-	-	-	-	-
PQ-loop		Botci|10647	Sclsc|11528	Phach_31105	Pospl_1096711	Ganlu_GL21933	Wolco_123536	WCO001748.1	84.6673	36.0154	0	Up	5.16954e-89	2.215e-88
PQ-loop		Botci|14838	Sclsc|6313	Phach_31941	Pospl_1183810	Ganlu_GL25050	Wolco_136732	WCO008314.1	-	-	-	-	-	-
Microbial opsin	PF01036.13	Botci|14715	Sclsc|6113	Phach_123033	Pospl_1039014	Ganlu_GL16027	Wolco_136396	WCO000990.1	4.57676	1.7733	0	Up	1.4326e-07	2.31578e-07
Microbial opsin		Botci|3060	Sclsc|11310	Phach_130224	Pospl_1040196	Ganlu_GL24669	Wolco_23035	WCO001139.1	124.506	9425.28	-6.24224	Down	0	0
Microbial opsin				Phach_140323	Pospl_1044634	Ganlu_GL24719	Wolco_28670	WCO002688.1	186.103	512.244	-1.46073	Down	0	0
Microbial opsin				Phach_31877	Pospl_1053387		Wolco_96716		-	-	-	-	-	-
Microbial opsin				Phach_363					-	-	-	-	-	-
Microbial opsin				Phach_6470					-	-	-	-	-	-
Heterotrimeric G protein subunits and regulatory proteins									-	-	-	-	-	-
Gα subunit	PF00503.15	Botci|11189	Sclsc|5560	Phach_133575	Pospl_1039644	Ganlu_GL20708	Wolco_105402	WCO000762.2	-	-	-	-	-	-
Gα subunit		Botci|11669	Sclsc|3830	Phach_137012	Pospl_1043350	Ganlu_GL22034	Wolco_107941	WCO001385.1	39.1073	80.3301	-1.0385	Down	7.91056e-115	3.93136e-114
Gα subunit		Botci|1434	Sclsc|1141	Phach_140243	Pospl_1043968	Ganlu_GL23383	Wolco_110417	WCO002979.1	-	-	-	-	-	-
Gα subunit				Phach_3826	Pospl_1045698	Ganlu_GL23696	Wolco_111384	WCO004318.1	-	-	-	-	-	-
Gα subunit				Phach_3907	Pospl_1053293	Ganlu_GL24076	Wolco_122907	WCO004472.1	72.6696	24.7474	0	Up	0	0
Gα subunit				Phach_4020	Pospl_1063362	Ganlu_GL24081	Wolco_134964	WCO005457.1	4.40608	18.4335	-2.06476	Down	1.49106e-47	4.62802e-47
Gα subunit				Phach_5824	Pospl_1064524	Ganlu_GL25106	Wolco_138231	WCO005459.1	13.977	59.6682	-2.09391	Down	1.56407e-144	8.99101e-144
Gα subunit				Phach_7977	Pospl_1067640	Ganlu_GL25376	Wolco_139231	WCO005462.1	-	-	-	-	-	-
Gα subunit				Phach_8184	Pospl_1127412	Ganlu_GL25577	Wolco_139351	WCO005992.1	-	-	-	-	-	-
Gα subunit				Phach_8245	Pospl_1138801	Ganlu_GL25763	Wolco_139928	WCO006797.1	-	-	-	-	-	-
Gα subunit				Phach_8746	Pospl_1140001	Ganlu_GL26022	Wolco_144584	WCO007651.1	-	-	-	-	-	-
Gα subunit					Pospl_1145330	Ganlu_GL28255	Wolco_21810	WCO008938.1	-	-	-	-	-	-
Gα subunit					Pospl_1169191	Ganlu_GL28361	Wolco_27155	WCO009672.1	-	-	-	-	-	-
Gα subunit					Pospl_1177050	Ganlu_GL29585	Wolco_28252		-	-	-	-	-	-
Gα subunit					Pospl_1184621	Ganlu_GL30888	Wolco_73479		-	-	-	-	-	-
Gα subunit							Wolco_87328		-	-	-	-	-	-
Gβ subunit			Sclsc|10453	Phach|125844	Pospl|1164293	Ganlu|GL29474	Wolco|22472	WCO001438.1	-	-	-	-	-	-
Gβ-like protein		Botci|13544	Sclsc|900	Phach|10373	Pospl|1177711	Ganlu|GL25322	Wolco|26082		-	-	-	-	-	-
Gγ subunit	PF00631.17	Botci|4905	Sclsc|7144	Phach|123112	Pospl|1134602		Wolco|22838	WCO003418.1	-	-	-	-	-	-
Gγ subunit					Pospl|1069458		Wolco|65308	WCO003419.1	-	-	-	-	-	-
Regulator of G protein (RGS)	PF00615.14	Botci|10103	Sclsc|3515	Phach_125762	Pospl_1030261	Ganlu_GL26653	Wolco_135638	WCO002491.1	-	-	-	-	-	-
Regulator of G protein (RGS)		Botci|11273	Sclsc|5393	Phach_1330	Pospl_1066128	Ganlu_GL27130	Wolco_137487	WCO006379.1	-	-	-	-	-	-
Regulator of G protein (RGS)		Botci|4641	Sclsc|10852	Phach_135551	Pospl_1075641	Ganlu_GL30738	Wolco_140740	WCO009612.1	6.57265	56.0174	-3.09133	Down	1.78198e-292	1.58836e-291
Regulator of G protein (RGS)		Botci|12094/5	Sclsc|10001		Pospl_1183071		Wolco_99298		-	-	-	-	-	-
Regulator of G protein (RGS)		Botci|11568	Sclsc|5878						-	-	-	-	-	-
Regulator of G protein (RGS)		Botci|11091	Sclsc|3778						-	-	-	-	-	-
Regulator of G protein (RGS)		Botci|13246	Sclsc|12392						-	-	-	-	-	-
Phosducin	PF02114.11	Botci|1035	Sclsc|10451		Pospl|1136322	Ganlu|GL16737	Wolco|115724	WCO010316.1	-	-	-	-	-	-
Phosducin		Botci|7161	Sclsc|2966			Ganlu|GL22828	Wolco|141295		-	-	-	-	-	-
Phosducin		Botci|5802	Sclsc|429						-	-	-	-	-	-
Components of the cAMP cascade									-	-	-	-	-	-
Adenylate cyclase (AC)		Botci|1293	Sclsc|1259	Phach|125376	Pospl|1177202	Ganlu|GL25287	Wolco|81390	WCO003136.1	-	-	-	-	-	-
AC-associated protein		Botci|3425	Sclsc|7904	Phach|133284	Pospl|1178319	Ganlu|GL20677	Wolco|136295		-	-	-	-	-	-
PKA catalytic subunit		Botci|13978	Sclsc|8154	Phach_137886	Pospl_1181750	Ganlu_GL22732	Wolco_140039	WCO004806.1	-	-	-	-	-	-
PKA catalytic subunit		Botci|10179	Sclsc|10143	Phach_132601	Pospl_1135750		Wolco_136150	WCO002176.1	-	-	-	-	-	-
cAMP phosphodiesterase	PF02112.10	Botci|9608	Sclsc|14383	Phach_653	Pospl_1064869		Wolco_65555	WCO002678.1	-	-	-	-	-	-
cAMP phosphodiesterase	PF00233.14	Botci|12042	Sclsc|7171	Phach_4436	Pospl_1070404	Ganlu_GL20729	Wolco_167960		-	-	-	-	-	-
cNMP-binding protein	PF00027.24	Botci|3086	Sclsc|7626	Phach_135435	Pospl_1048740	Ganlu_GL20414	Wolco_130182	WCO000411.1	-	-	-	-	-	-
cNMP-binding protein		Botci|9973	Sclsc|12809	Phach_136085	Pospl_1075517	Ganlu_GL23319	Wolco_137312	WCO000700.3	85.2681	12.4374	0	Up	0	0
cNMP-binding protein				Phach_30300	Pospl_1128132	Ganlu_GL30083	Wolco_78960	WCO010165.1	-	-	-	-	-	-
cNMP-binding protein					Pospl_1180926				-	-	-	-	-	-
Sch9-like protein kinase		Botci|4074	Sclsc|5623	Phach_35993	Pospl_1182642	Ganlu_GL31657	Wolco_71589	WCO010021.1	-	-	-	-	-	-
CLK1-like protein kinase		Botci|7290	Sclsc|4775		Pospl_1067833	Ganlu_GL20481	Wolco_167173	WCO003897.1	-	-	-	-	-	-
Ran1-like protein kinase		Botci|6146	Sclsc|13513	Phach_29711	Pospl_1118291	Ganlu_GL16007	Wolco_125749	WCO003798.1	309.647	19.5315	0	Up	0	0
Snf1-like protein kinase		Botci|16023	Sclsc|3970	Phach_40068	Pospl_1129632	Ganlu_GL30370	Wolco_135658		-	-	-	-	-	-
Monomeric GTPase modules (Ras and Rho family)									-	-	-	-	-	-
Ras-like GTPase		Botci|13666	Sclsc|8378	Phach_2943	Pospl_1067448	Ganlu_GL25859	Wolco_25493	WCO006068.3	-	-	-	-	-	-
Ras-like GTPase		Botci|4608	Sclsc|10831	Phach_6386	Pospl_1038168	Ganlu_GL30205	Wolco_21998		-	-	-	-	-	-
Ras-like GTPase			Sclsc|10265	Phach_126608	Pospl_1036088	Ganlu_GL25179	Wolco_25459		-	-	-	-	-	-
RasGAP protein		Botci|1552	Sclsc|5270	Phach_10902	Pospl_1042783	Ganlu_GL25892	Wolco_137745	WCO001456.1	-	-	-	-	-	-
RasGAP protein		Botci|1783	Sclsc|8118	Phach_129673	Pospl_1155941	Ganlu_GL29397	Wolco_137746	WCO003560.1	-	-	-	-	-	-
RasGAP protein		Botci|7212	Sclsc|4843	Phach_6707	Pospl_1172832	Ganlu_GL31225	Wolco_14811	WCO005155.2	-	-	-	-	-	-
RasGAP protein		Botci|2332	Sclsc|11960	Phach_9174	Pospl_1174287	Ganlu_GL31263	Wolco_70665	WCO009589.5	-	-	-	-	-	-
RasGAP protein					Pospl_1182605		Wolco_88808		-	-	-	-	-	-
RasGEF protein		Botci|11338	Sclsc|5445	Phach_5079	Pospl_1068316	Ganlu_GL21427	Wolco_116515	WCO000737.13	-	-	-	-	-	-
RasGEF protein		Botci|11339	Sclsc|10085	Phach_5541	Pospl_1089020	Ganlu_GL22742	Wolco_131313	WCO001449.1	-	-	-	-	-	-
RasGEF protein		Botci|10243	Sclsc|4462	Phach_6724	Pospl_1148860	Ganlu_GL23658	Wolco_135225	WCO003545.1	142.164	64.7221	0	Up	0	0
RasGEF protein		Botci|3327	Sclsc|4046	Phach_7416	Pospl_1157732	Ganlu_GL23734	Wolco_136694	WCO004833.1	-	-	-	-	-	-
RasGEF protein		Botci|4855			Pospl_1170339	Ganlu_GL23834	Wolco_138186	WCO005769.1	-	-	-	-	-	-
RasGEF protein					Pospl_1176462	Ganlu_GL30544	Wolco_160602	WCO005835.1	-	-	-	-	-	-
RasGEF protein						Ganlu_GL30703	Wolco_28060	WCO008237.1	-	-	-	-	-	-
Rac-like GTPase			Sclsc|7760	Phach_6594	Pospl_1064094	Ganlu_GL29462	Wolco_22226	WCO007803.1	-	-	-	-	-	-
Cdc42-like GTPase	SS1G_13726	Botci|5641	Sclsc|8303	Phach_123281	Pospl_1044311	Ganlu_GL22831	Wolco_136365	WCO002124.1	-	-	-	-	-	-
Rho-like GTPase		Botci|4657	Sclsc|10838	Phach_131276	Pospl_1041686	Ganlu_GL21985	Wolco_27892		-	-	-	-	-	-
Rho-like GTPase		Botci|13911	Sclsc|9354	Phach_137222	Pospl_1045287	Ganlu_GL21897	Wolco_26755	WCO002410.1	-	-	-	-	-	-
Rho-like GTPase		Botci|4991	Sclsc|8767	Phach_132744	Pospl_1064890		Wolco_136439	WCO008138.1	-	-	-	-	-	-
RhoGEF protein		Botci_10161	Sclsc_10150	Phach_137238	Pospl_1030496	Ganlu_GL19105	Wolco_104030	WCO001077.1	-	-	-	-	-	-
RhoGEF protein		Botci_12784	Sclsc_11015	Phach_1463	Pospl_1046220		Wolco_108638	WCO001406.1	196.49	21.7187	0	Up	0	0
RhoGEF protein		Botci_13652	Sclsc_11498	Phach_1464	Pospl_1048804	Ganlu_GL23023	Wolco_114826	WCO003257.1	-	-	-	-	-	-
RhoGEF protein		Botci_321	Sclsc_12692	Phach_2210	Pospl_1050806	Ganlu_GL24843	Wolco_133926	WCO004000.1	-	-	-	-	-	-
RhoGEF protein		Botci_380	Sclsc_697	Phach_3046	Pospl_1059957	Ganlu_GL25651	Wolco_135530	WCO006350.1	124.05	52.8203	0	Up	0	0
RhoGEF protein		Botci_5684	Sclsc_8357	Phach_311	Pospl_1065598	Ganlu_GL25902	Wolco_136325	WCO007360.1	-	-	-	-	-	-
RhoGEF protein				Phach_5950	Pospl_1066230	Ganlu_GL27271	Wolco_137069	WCO007757.1	148.242	72.8435	0	Up	0	0
RhoGEF protein				Phach_6603	Pospl_1127000	Ganlu_GL27304	Wolco_150832	WCO007805.1	3.89463	8.54516	-1.13362	Down	2.05464e-29	5.15348e-29
RhoGEF protein				Phach_6762	Pospl_1132368	Ganlu_GL27984	Wolco_165828	WCO007926.2	-	-	-	-	-	-
RhoGEF protein				Phach_7228	Pospl_1167225	Ganlu_GL30380	Wolco_22111	WCO008411.1	-	-	-	-	-	-
RhoGEF protein				Phach_8280	Pospl_1175479	Ganlu_GL30531	Wolco_25360	WCO008684.2	-	-	-	-	-	-
RhoGEF protein				Phach_977	Pospl_1179647	Ganlu_GL30673	Wolco_86998	WCO009345.1	-	-	-	-	-	-
RhoGEF protein					Pospl_1184107	Ganlu_GL31639	Wolco_90903	WCO009619.1	22.3976	8.89913	0	Up	1.82773e-168	1.15815e-167
RhoGEF protein						Ganlu_GL31643	Wolco_95398	WCO010794.1	4.3012	0.372394	0	Up	9.34598e-79	3.73839e-78
RhoGAP protein		Botci|8631	Sclsc|9673	Phach_133987	Pospl_1045378	Ganlu_GL16890	Wolco_104781	WCO002399.1	61.6099	22.6445	0	Up	0	0
RhoGAP protein		Botci|2181	Sclsc|1280	Phach_135881	Pospl_1065539	Ganlu_GL16956	Wolco_136518	WCO003200.1	28.0236	57.1652	-1.02849	Down	1.30851e-98	5.92748e-98
RhoGAP protein		Botci|13357	Sclsc|5822	Phach_137735	Pospl_1072642	Ganlu_GL17800	Wolco_138616	WCO003254.1	-	-	-	-	-	-
RhoGAP protein		Botci|407	Sclsc|11467	Phach_2121	Pospl_1072919	Ganlu_GL17821	Wolco_138791	WCO003357.1	-	-	-	-	-	-
RhoGAP protein		Botci|4408	Sclsc|10961	Phach_2300	Pospl_1131942	Ganlu_GL20523	Wolco_138839	WCO003821.1	31.6028	10.1755	0	Up	2.89274e-124	1.51514e-123
RhoGAP protein		Botci|11198	Sclsc|5567	Phach_2369	Pospl_1132445	Ganlu_GL21668	Wolco_138987	WCO004833.1	-	-	-	-	-	-
RhoGAP protein		Botci|9141	Sclsc|10206	Phach_2924	Pospl_1137959	Ganlu_GL21786	Wolco_141243	WCO007130.1	-	-	-	-	-	-
RhoGAP protein		Botci|6689	Sclsc|7345	Phach_3066	Pospl_1145441	Ganlu_GL21859	Wolco_166704	WCO007307.1	-	-	-	-	-	-
RhoGAP protein				Phach_35911	Pospl_1156149	Ganlu_GL21970	Wolco_26144	WCO007418.1	-	-	-	-	-	-
RhoGAP protein				Phach_6792	Pospl_1159761	Ganlu_GL22742	Wolco_28060	WCO007421.1	-	-	-	-	-	-
RhoGAP protein				Phach_9469	Pospl_1168339	Ganlu_GL25425	Wolco_93262		-	-	-	-	-	-
RhoGAP protein					Pospl_1170339	Ganlu_GL26033			-	-	-	-	-	-
RhoGAP protein						Ganlu_GL28062			-	-	-	-	-	-
RhoGAP protein						Ganlu_GL30194			-	-	-	-	-	-
RhoGDI protein		Botci|12289	Sclsc|2056	Phach_1157	Pospl_1183949	Ganlu_GL31341	Wolco_24643	WCO010159.1	-	-	-	-	-	-
Histidine kinases and related proteins (two-component signal transduction)									-	-	-	-	-	-
Histidine kinase A	PF00512.20	Botci|973	Sclsc|3635	Phach_130647	Pospl_1043081	Ganlu_GL18821	Wolco_140396	WCO002780.1	-	-	-	-	-	-
Histidine kinase A		Botci|4214	Sclsc|7038	Phach_140795	Pospl_1067820	Ganlu_GL22936	Wolco_21861	WCO004546.1	132.753	26.9013	0	Up	0	0
Histidine kinase A		Botci|14256	Sclsc|2560	Phach_2662	Pospl_1068255	Ganlu_GL23686	Wolco_73337	WCO005238.1	-	-	-	-	-	-
Histidine kinase A		Botci|16409	Sclsc|5787	Phach_2663	Pospl_1160067	Ganlu_GL25822	Wolco_85015	WCO005505.5	-	-	-	-	-	-
Histidine kinase A		Botci|373	Sclsc|7271	Phach_2674	Pospl_1169246	Ganlu_GL29335	Wolco_87468	WCO008658.1	32.7626	12.8517	0	Up	7.03062e-123	3.64671e-122
Histidine kinase A		Botci|12771	Sclsc|12666	Phach_7364			Wolco_98767		-	-	-	-	-	-
Histidine kinase A		Botci|11067	Sclsc|3804						-	-	-	-	-	-
Histidine kinase A		Botci|417	Sclsc|11460						-	-	-	-	-	-
Histidine kinase A		Botci|1765	Sclsc|8089						-	-	-	-	-	-
Histidine kinase A		Botci|10642	Sclsc|7405						-	-	-	-	-	-
Histidine kinase A		Botci|8154	Sclsc|9235						-	-	-	-	-	-
Histidine kinase A		Botci|5538/9	Sclsc|13276						-	-	-	-	-	-
Histidine kinase A		Botci|10540	Sclsc|1444						-	-	-	-	-	-
Histidine kinase A		Botci|12746/7	Sclsc|12683						-	-	-	-	-	-
Histidine kinase A		Botci|6301	Sclsc|7678						-	-	-	-	-	-
Histidine kinase A		Botci|1146	Sclsc|13152						-	-	-	-	-	-
Histidine kinase A		Botci|15985	Sclsc|1345						-	-	-	-	-	-
Histidine kinase A		Botci|9328	Sclsc|2180						-	-	-	-	-	-
Histidine kinase A		Botci|15008	Sclsc|1846						-	-	-	-	-	-
Response regulator		Botci|1003	Sclsc|1629	Phach_24810	Pospl_1066584	Ganlu_GL31553	Wolco_24527	WCO010024.1	-	-	-	-	-	-
Response regulator		Botci|9457	Sclsc|6715	Phach_4083	Pospl_1179386	Ganlu_GL24529	Wolco_130410	WCO003521.1	106.113	245.255	-1.20868	Down	0	0
Response regulator		Botci|10775	Sclsc|10400						-	-	-	-	-	-
His-phosphotransfer (HPt)		Botci|16059	Sclsc|3938	Phach|132047	Pospl|1160151	Ganlu|GL23814	Wolco|23979		-	-	-	-	-	-
His-phosphotransfer (HPt)					Pospl|1160158				-	-	-	-	-	-
Mitogen-activated protein kinase (MAPK) modules									-	-	-	-	-	-
MAPK		Botci|2577	Sclsc|6769	Phach_125974	Pospl_1051819	Ganlu_GL20693	Wolco_139820	WCO001834.1	131.454	61.0842	0	Up	1.33186e-139	7.4605e-139
MAPK		Botci|1429	Sclsc|1134	Phach_126397	Pospl_1181982	Ganlu_GL28692	Wolco_160133	WCO007686.1	40.3054	109.002	-1.43531	Down	6.51454e-167	4.09759e-166
MAPK		Botci|9284	Sclsc|12416	Phach_136840	Pospl_1182210	Ganlu_GL30498	Wolco_29583	WCO009881.1	-	-	-	-	-	-
MAPK				Phach_135546	Pospl_1164002	Ganlu_GL25482	Wolco_135747	WCO003681.1	993.917	211.288	0	Up	0	0
MAPK				Phach_3191	Pospl_1070396	Ganlu_GL20806	Wolco_28728	WCO006229.3	-	-	-	-	-	-
MAPKK		Botci|3194	Sclsc|4336	Phach_29326	Pospl_1172155	Ganlu_GL23765	Wolco_136675	WCO003344.4	-	-	-	-	-	-
MAPKK		Botci|10971	Sclsc|9718	Phach_140816	Pospl_1133548	Ganlu_GL25646	Wolco_138606	WCO003315.1	321.13	123.682	0	Up	0	0
MAPKK		Botci|15446	Sclsc|59		Pospl_1133299	Ganlu_GL17637	Wolco_75024	WCO004628.1	-	-	-	-	-	-
MAPKKK		Botci|8757	Sclsc|606	Phach_123498	Pospl_1134322	Ganlu_GL28553	Wolco_87805	WCO001117.1	-	-	-	-	-	-
MAPKKK		Botci|5357	Sclsc|13569	Phach_134929	Pospl_1128539	Ganlu_GL29352	Wolco_135070	WCO005360.1	-	-	-	-	-	-
MAPKKK		Botci|14496	Sclsc|4527	Phach_134959	Pospl_1127892	Ganlu_GL30627	Wolco_61505	WCO007888.3	-	-	-	-	-	-
Ca2+-mediated signalling (including Ca2+-binding proteins, Ca2+ -permeable channels, Ca2+ transporters and cation pumps)									-	-	-	-	-	-
Phospholipase C		Botci|9909	Sclsc|12725	Phach_3250	Pospl_1186396	Ganlu_GL20551	Wolco_134349	WCO006285.1	-	-	-	-	-	-
Protein kinase C		Botci|10336	Sclsc|8603	Phach_35284	Pospl_1172041		Wolco_16337	WCO005837.1	-	-	-	-	-	-
Calmodulin (CaM)		Botci|12424	Sclsc|3214	Phach_10767	Pospl_1039927	Ganlu_GL22217	Wolco_29295	WCO000293.1	-	-	-	-	-	-
Calmodulin (CaM)		Botci|6384	Sclsc|5739	Phach_6156			Wolco_137653		-	-	-	-	-	-
Calcineurin A (CNA)		Botci|14865	Sclsc|6287	Phach_125440	Pospl_1143383	Ganlu_GL18503	Wolco_101289	WCO004754.1	-	-	-	-	-	-
Calcineurin A (CNA)				Phach_131295	Pospl_1180625	Ganlu_GL24257	Wolco_139142	WCO008045.1	-	-	-	-	-	-
Calcineurin B (CNB)		Botci|7835	Sclsc|214	Phach_139216	Pospl_1183089	Ganlu_GL26558	Wolco_119244	WCO002473.1	-	-	-	-	-	-
CN-regulated TF		Botci|92	Sclsc|11647	Phach_128066	Pospl_1081105	Ganlu_GL26097	Wolco_143869	WCO005206.1	-	-	-	-	-	-
CN-regulated TF				Phach_2842	Pospl_1155848				-	-	-	-	-	-
Regulator of calcineurin		Botci|9224	Sclsc|12316	Phach_32535	Pospl_1160509	Ganlu_GL22893	Wolco_136337	WCO007377.1	-	-	-	-	-	-
Neuronal Ca2+ sensor (NCS)		Botci|900	Sclsc|6421	Phach_9972	Pospl_1150082	Ganlu_GL31330	Wolco_100190	WCO010138.1	125.364	318.578	-1.34552	Down	2.255e-238	1.78644e-237
Mechanosensitive ion channel		Botci|10402	Sclsc|5936	Phach_124054	Pospl_1177880	Ganlu_GL25594	Wolco_104096	WCO003289.1	33.8101	2.48829	0	Up	0	0
Myosin regulatory light chain		Botci|1535	Sclsc|8522	Phach_6156	Pospl_1181474		Wolco_137653	WCO000293.1	-	-	-	-	-	-
NADH dehydrogenase		Botci|12337	Sclsc|1926	Phach_123031	Pospl_1136517	Ganlu_GL24775	Wolco_135846	WCO010373.1	-	-	-	-	-	-
Protein of spindle pole body		Botci|5913	Sclsc|342	Phach_10933	Pospl_1128116	Ganlu_GL30790	Wolco_135691	WCO008678.1	-	-	-	-	-	-
Mitochondrial carrier protein		Botci|15196	Sclsc|5118	Phach_135686	Pospl_1164379	Ganlu_GL30069	Wolco_22538	WCO001366.1	-	-	-	-	-	-
Mitochondrial carrier protein		Botci|5096	Sclsc|8842	Phach_1653	Pospl_1171311	Ganlu_GL31573	Wolco_137180	WCO007166.1	-	-	-	-	-	-
Mitochondrial carrier protein						Ganlu_GL31660			-	-	-	-	-	-
Penta-EF-hand protein		Botci|7079	Sclsc|9473	Phach_305	Pospl_1044592	Ganlu_GL23980	Wolco_23195	WCO002152.1	-	-	-	-	-	-
Penta-EF-hand protein				Phach_128395	Pospl_1074593		Wolco_140015	WCO004843.1	-	-	-	-	-	-
Calreticulin/ calnexin		Botci|81	Sclsc|11656	Phach|7453	Pospl|1042278	Ganlu|GL30704	Wolco|22456	WCO000398.1	-	-	-	-	-	-
Ca2+/CaM-dependent kinase		Botci|4532	Sclsc|6774	Phach_135087	Pospl_1154061	Ganlu_GL20460	Wolco_29075	WCO003875.1	-	-	-	-	-	-
Ca2+/CaM-dependent kinase		Botci|10063	Sclsc|3565	Phach_29677	Pospl_1072602	Ganlu_GL29849	Wolco_141554		-	-	-	-	-	-
Protein kinase		Botci|1168	Sclsc|13174	Phach_139511	Pospl_1147991	Ganlu_GL26655	Wolco_137454	WCO001455.1	636.76	110.155	0	Up	0	0
Protein kinase		Botci|1865	Sclsc|5550	Phach_31213	Pospl_1085515	Ganlu_GL22506	Wolco_102882	WCO001961.2	-	-	-	-	-	-
Protein kinase		Botci|345	Sclsc|11040	Phach_9062	Pospl_1064480	Ganlu_GL23413	Wolco_140114	WCO003126.1	-	-	-	-	-	-
RasGAP protein		Botci|1552	Sclsc|5270	Phach_129673	Pospl_1182605	Ganlu_GL31225	Wolco_70665	WCO001456.1	-	-	-	-	-	-
Myosin		Botci|7844	Sclsc|204	Phach_123388	Pospl_1064885	Ganlu_GL20739	Wolco_88264	WCO008137.1	-	-	-	-	-	-
Myosin		Botci|14929	Sclsc|12633	Phach_7307	Pospl_1042364	Ganlu_GL29501	Wolco_135635	WCO008613.4	-	-	-	-	-	-
Myosin				Phach_7308	Pospl_1164358	Ganlu_GL29502	Wolco_135637		-	-	-	-	-	-
Ubiquitin-protein ligase		Botci|5889	Sclsc|365	Phach_140242	Pospl_1149125	Ganlu_GL25068	Wolco_116418	WCO001754.1	-	-	-	-	-	-
Ubiquitin-protein ligase					Pospl_1149875	Ganlu_GL28663			-	-	-	-	-	-
Ca2+ channel protein		Botci|8792	Sclsc|577	Phach_9438	Pospl_1142101	Ganlu_GL23328	Wolco_19550	WCO009100.1	-	-	-	-	-	-
Ca2+ channel protein		Botci|16434/5/6	Sclsc|5668	Phach_121736	Pospl_1046383	Ganlu_GL23103	Wolco_106220	WCO000313.1	-	-	-	-	-	-
Ca2+ channel protein		Botci|2693	Sclsc|1685	Phach_138594	Pospl_1150749	Ganlu_GL31355	Wolco_137050	WCO005606.4	114.501	17.3824	0	Up	0	0
Ca3+ channel protein				Phach_139882		Ganlu_GL31458			-	-	-	-	-	-
Ca2+/H+ antiporter		Botci|5925	Sclsc|328	Phach_39702	Pospl_1179285	Ganlu_GL24479	Wolco_22824	WCO003435.1	-	-	-	-	-	-
Ca2+/H+ antiporter		Botci|3441	Sclsc|6141/2	Phach_35681	Pospl_1149898	Ganlu_GL23942	Wolco_116813	WCO005822.1	-	-	-	-	-	-
Ca2+/H+ antiporter		Botci|3143	Sclsc|8685	Phach_4200	Pospl_1035880	Ganlu_GL26055	Wolco_137804		-	-	-	-	-	-
Ca2+/H+ antiporter		Botci|13833	Sclsc|2921						-	-	-	-	-	-
Ca2+/H+ antiporter		Botci|11181	Sclsc|5554						-	-	-	-	-	-
Ca2+/H+ antiporter		Botci|8333	Sclsc|3018						-	-	-	-	-	-
Ca2+/H+ antiporter		Botci|8942	Sclsc|7885						-	-	-	-	-	-
Ca2+/Na+ antiporter		Botci|6655	Sclsc|7318	Phach_2971	Pospl_1049946	Ganlu_GL25854	Wolco_17520	WCO005176.1	-	-	-	-	-	-
Ca2+/Na+ antiporter		Botci|11231	Sclsc|13239						-	-	-	-	-	-
Ca2+-translocating ATPase		Botci|10656	Sclsc|7500	Phach_198	Pospl_1167041	Ganlu_GL28969	Wolco_23333	WCO010731.1	-	-	-	-	-	-
Ca2+-translocating ATPase		Botci|678	Sclsc|13639	Phach_35242	Pospl_1174158	Ganlu_GL28993	Wolco_119879	WCO005871.5	-	-	-	-	-	-
Ca2+-translocating ATPase		Botci|15716	Sclsc|3429	Phach_128266	Pospl_1046930	Ganlu_GL21619	Wolco_126106	WCO003997.1	-	-	-	-	-	-
Ca2+-translocating ATPase		Botci|15540				Ganlu_GL29594			-	-	-	-	-	-
Ca2+-translocating ATPase		Botci|6157	Sclsc|13522						-	-	-	-	-	-
Serine/threonine-protein phosphatases (catalytic subunits only)									-	-	-	-	-	-
Protein phosphatase PP2A		Botci|4078	Sclsc|2057	Phach_41701	Pospl_1064490	Ganlu_GL25430	Wolco_126521	WCO004299.1	-	-	-	-	-	-
Protein phosphatase PP2A		Botci|12315	Sclsc|2033	Phach_45101	Pospl_1172964	Ganlu_GL26030	Wolco_137782		-	-	-	-	-	-
Protein phosphatase PP2B		Botci|14865	Sclsc|6287	Phach_125440	Pospl_1143383	Ganlu_GL18503	Wolco_101289	WCO004754.1	-	-	-	-	-	-
Protein phosphatase PP2B				Phach_131295	Pospl_1180625	Ganlu_GL24257	Wolco_139142	WCO008045.1	-	-	-	-	-	-
Protein phosphatase 1		Botci|4919	Sclsc|7130	Phach_10467	Pospl_1057810	Ganlu_GL22451	Wolco_27888		-	-	-	-	-	-
Protein phosphatase 5		Botci|4402	Sclsc|7789	Phach_123882	Pospl_1132015	Ganlu_GL25257	Wolco_122610	WCO003326.1	-	-	-	-	-	-
Protein phosphatase 6		Botci|9071	Sclsc|8051	Phach_41634	Pospl_1158103	Ganlu_GL22579	Wolco_138062		-	-	-	-	-	-
Protein phosphatase X		Botci|2052	Sclsc|1964						-	-	-	-	-	-
Protein phosphatase PP-Z		Botci|8292	Sclsc|9132	Phach_28245	Pospl_1164951	Ganlu_GL30252	Wolco_86922	WCO003589.1	-	-	-	-	-	-
Protein phosphatase 2C		Botci|12561	Sclsc|528	Phach_133796	Pospl_1133006	Ganlu_GL28712	Wolco_138342		-	-	-	-	-	-
Protein phosphatase 2C		Botci|3282	Sclsc|4430	Phach_132833	Pospl_1050830	Ganlu_GL22901	Wolco_23421	WCO007348.1	-	-	-	-	-	-
Protein phosphatase 2C		Botci|10590	Sclsc|1711	Phach_39594	Pospl_1048313	Ganlu_GL28211	Wolco_116600	WCO005860.1	-	-	-	-	-	-
Protein phosphatase 2C		Botci|14692	Sclsc|6132		Pospl_1176162	Ganlu_GL30641	Wolco_112649	WCO007871.1	-	-	-	-	-	-
	Note:"-" means that the differential expressed level of the genes in W.cocos mycelium and sclerotium was not significant.
