# Supplementary material for: The Wolfiporia cocos Genome and Transcriptome Shed Light on the Formation of Its Edible and Medicinal Sclerotium
Source: Genomics Proteomics Bioinformatics. 2020 Dec 24;18(4):455–67. doi: 10.1016/j.gpb.2019.01.007 (PMC8242266; doi:10.1016/j.gpb.2019.01.007)
Supplement: Supplementary data 30 [file mmc30.xlsx]

## Sheet: Sheet1
Table S23 Orthologous genes shared between sclerotial-producing fungi
Wolco(IMPLAD)	Wolco(JGI)	Botci	Sclsc	Superfamily description	Sclerotium-RPKM	Mycelium-RPKM	log2 Ratio(Sclerotium/Mycelium)	Up-Down-Regulation(Sclerotium/Mycelium)	P-value	FDR
WCO010294.1	Wolco_141023	Botci_1598	Sclsc_11359	Peptidase family M1, aminopeptidases & ERAP1-like C-terminal domain	21.8645	3.53525	0	Up	3.38438e-192	2.32928e-191
WCO008629.1	Wolco_130329	Botci_4784	Sclsc_10816	Thiopurine S-methyltransferase (TPMT)	-	-	-	-	-	-
WCO008697.1	Wolco_61207	Botci_11249	Sclsc_13256	RNA polymerase Rpc34 subunit	-	-	-	-	-	-
WCO007575.2	Wolco_90762	Botci_7175	Sclsc_4494	Short-chain dehydrogenases/reductases family (SDR)	30.4019	4.79103	0	Up	3.09516e-104	1.4561e-103
WCO004932.1	Wolco_66812	Botci_11891	Sclsc_11824	FACT complex subunit (SPT16/CDC68)	-	-	-	-	-	-
WCO000199.1	Wolco_148911	Botci_10747	Sclsc_10380	RTA1 like protein	-	-	-	-	-	-
WCO001206.1	Wolco_140342	Botci_2149	Sclsc_8617	Pantoate-beta-alanine ligase	-	-	-	-	-	-
WCO001311.6	Wolco_167046	Botci_12624	Sclsc_13702	D-isomer specific 2-hydroxyacid dehydrogenase, NAD binding domain	62.1025	767.358	-3.62718	Down	0	0
WCO000695.1	Wolco_133606	Botci_8200	Sclsc_9205	No conserved domain identified	-	-	-	-	-	-
WCO001965.1	Wolco_153016	Botci_5927	Sclsc_327	Acyltransferase	1.39075	6.67498	-2.2629	Down	1.11122e-32	2.90215e-32
WCO001969.1	Wolco_25645	Botci_8640	Sclsc_8078	Bacterial alpha-L-rhamnosidase	-	-	-	-	-	-
WCO002136.1	Wolco_136371	Botci_1891	Sclsc_5525	FAD binding domain & FAD linked oxidases, C-terminal domain	176.077	49.5786	0	Up	0	0
WCO002180.1	Wolco_15763	Botci_4244	Sclsc_3065	No conserved domain identified	-	-	-	-	-	-
WCO006452.1	Wolco_141180	Botci_16113	Sclsc_12294	Protein of unknown function	-	-	-	-	-	-
WCO002627.1	Wolco_167649	Botci_812	Sclsc_11263	Taurine catabolism dioxygenase TauD, TfdA family	70.2986	7.47833	0	Up	2e-304	1.83631e-303
WCO002639.2	Wolco_110252	Botci_813	Sclsc_11265	Major Facilitator Superfamily	-	-	-	-	-	-
WCO003784.1	Wolco_125784	Botci_9967	Sclsc_12803	Glycosyl hydrolases family 28	-	-	-	-	-	-
WCO003900.1	Wolco_83284	Botci_4665	Sclsc_8943	Major Facilitator Superfamily	-	-	-	-	-	-
WCO004085.1	Wolco_20691	Botci_16136	Sclsc_12375	No conserved domain identified	-	-	-	-	-	-
WCO006107.2	Wolco_165541	Botci_7099	Sclsc_9490	No conserved domain identified	15.2157	0.758967	0	Up	2.63126e-131	1.41727e-130
WCO005812.1	Wolco_136708	Botci_2666	Sclsc_1754	Glutathione S-transferase, N-terminal domain	80.2543	25.6313	0	Up	4.12724e-108	1.98647e-107
WCO005924.1	Wolco_81753	Botci_93	Sclsc_9177	Alcohol dehydrogenase GroES-like domain	10.3136	142.36	-3.78693	Down	0	0
WCO007963.3	Wolco_136552	Botci_9065	Sclsc_8047	Cytochrome P450	-	-	-	-	-	-
WCO008167.1	Wolco_92522	Botci_5027	Sclsc_10562	Beta-ketoacyl synthase, N-terminal domain and C-terminal domain &Acyl transferase domain	-	-	-	-	-	-
WCO009991.2	Wolco_138798	Botci_13609	Sclsc_8340	Ubiquitin carboxyl-terminal hydrolase, family 1	-	-	-	-	-	-
WCO010819.1	Wolco_89507	Botci_13850	Sclsc_2910	Glycosyl hydrolase family 3 N terminal domain and C-terminal domain & Fibronectin type III-like domain	-	-	-	-	-	-
Note:"-" means that the differential expressed level of the genes in W.cocos mycelium and sclerotium was not significant.
