# Supplementary material for: The Wolfiporia cocos Genome and Transcriptome Shed Light on the Formation of Its Edible and Medicinal Sclerotium
Source: Genomics Proteomics Bioinformatics. 2020 Dec 24;18(4):455–67. doi: 10.1016/j.gpb.2019.01.007 (PMC8242266; doi:10.1016/j.gpb.2019.01.007)
Supplement: Supplementary data 32 [file mmc32.xlsx]

## Sheet: Sheet1
Table S25 Genes related to fruiting body development
Botci	Sclsc	Ganlu	Phach	Pospl	Wolco(IMPLAD)	Wolco(JGI)	Function	Role
Botci|10399	Sclsc|5934	Ganlu_GL31670	Phach_1260	Pospl_1148235	WCO008771.1	Wolco_137136	Signalosomesexual developmentsubunit 4, regulation of sexual development	Fruiting Body Development
Botci|12867	Sclsc|10319	Ganlu_GL24074	Phach_121072	Pospl_1180476	WCO007338.1	Wolco_139278	Signalosomesexual developmentsubunit 5, regulation of sexual development	Fruiting Body Development
Botci|7388	Sclsc|5976	Ganlu_GL31253, Ganlu_GL31391	Phach_35775	Pospl_1067176	WCO009358.1	Wolco_162645	U. maydis rum1, repressor of b mating type regulated genes	Fruiting Body Development
Not found	Sclsc|12559	Ganlu_GL23559	Phach_44008	Pospl_1149051	Not found	Wolco_58188	U. maydis umc1, MADS-box TF, modulator of pheromone-inducible gene expression	Fruiting Body Development
Botci|15696	Sclsc|3405	Ganlu_GL23952	Phach_6893	Pospl_1066962	Not found	Wolco_136649	Mutanase, cell wall turnover during sexual development	Fruiting Body Development
Botci|9003	Sclsc|8003	Ganlu_GL29501/2	Phach_7307/8	Pospl_1042364, Pospl_1164358	WCO008613.4	Wolco_135635/7	P. anserina cro1, regulator of myosin function; required for syncytial to cellular transition	Fruiting Body Development
Botci|13703/4	Sclsc|9556	Ganlu_GL30059	Phach_135704	Pospl_1175718	WCO000402.3	Wolco_61246	Nc_DopA; NCU09219.2; cellular morphogenesis regulator	Fruiting Body Development
Botci|7572	Sclsc|14497	Not found	Not found	Not found	Not found	Not found	Late sexual development	Fruiting Body Development
Botci|3457	Sclsc|6156	Ganlu_GL21838	Phach_140491	Pospl_1046741	WCO004766.1	Wolco_101311	Fatty acid oxygenase, sexual-asexual development balance	Fruiting Body Development
Botci|3827	Sclsc|4249	Ganlu_GL30111	Phach_2255, Phach_9583	Pospl_1054938	WCO006818.1	Wolco_134167	Fatty acid oxygenase, sexual-asexual development balance	Fruiting Body Development
Botci|16333	Sclsc|2507	Ganlu_GL20883, Ganlu_GL25788	Phach_136758	Pospl_1182007	WCO001848.1	Wolco_85744	rcoA; WD domain, G-beta repeat; Aspergillus homolog maybe downstream of veA	Fruiting Body Development
Botci|14558	Sclsc|3910	Not found	Not found	Not found	Not found	Not found	GATA-transcription factor	Fruiting Body Development
Botci|6626	Sclsc|7276	Not found	Not found	Not found	Not found	Not found	Cys6-Zn2 transcriptional activator	Fruiting Body Development
Botci|9219	Sclsc|12311	Not found	Not found	Not found	Not found	Not found	HMG (high mobility group) box	Fruiting Body Development
