# Supplementary material for: The Wolfiporia cocos Genome and Transcriptome Shed Light on the Formation of Its Edible and Medicinal Sclerotium
Source: Genomics Proteomics Bioinformatics. 2020 Dec 24;18(4):455–67. doi: 10.1016/j.gpb.2019.01.007 (PMC8242266; doi:10.1016/j.gpb.2019.01.007)
Supplement: Supplementary data 33 [file mmc33.xlsx]

## Sheet: Sheet1
Table S26 Comparison of the putative genes involved in polysaccharide biosynthesis and regulation in the fungi
Gene name	Functional remark	Botci	Sclsc	Ganlu	Phach	Pospl	Wolco(JGI)	Wolco(IMPLAD)	Mycelium-RPKM	Sclerotium-RPKM	log2 Ratio(Sclerotium/Mycelium)	Up-Down-Regulation(Sclerotium/Mycelium)	P-value	FDR
Glucokinase		Botci_16133	Sclsc_5772	Ganlu_GL26783	Phach_3408	Pospl_1075152	Wolco_137481	WCO004912.3	214.472	308.016	0.522221	-	-	-
Glucokinase		Botci_16419	Sclsc_7411	No hit found	Phach_139223	Pospl_1156850	Wolco_28847	WCO002475.1	276.69	78.3113	-1.82097	Down	0	0
Glucokinase		No hit found	Sclsc_12378	No hit found	No hit found	No hit found	No hit found	No hit found
phosphoglucomutase		Botci_6086	Sclsc_13445	Ganlu_GL24280	Phach_137623	Pospl_1186362	Wolco_28782	WCO006270.1	181.979	669.442	0	Up	0	0
Related to (1-3)-β-D glucan biosynthesis and regulation
BAG7		No hit found	Sclsc_5567	Ganlu_GL26033	Phach_2924	Pospl_1156149	Wolco_141243	WCO007307.1	37.6518	70.0015	0.894669	-	-	-
BEM2		No hit found	No hit found	No hit found	Phach_3066	Pospl_1170339		No hit found
FKS1	Encoding Fks, a catalytic subunit of GS complex	No hit found	No hit found	Ganlu_GL24465	Phach_123179	Pospl_1185258	Wolco_84016	WCO003877.1	171.093	351.598	0	Up	0	0
FKS2	Encoding Fks, a catalytic subunit of glucan synthase (GS) complex	No hit found	Sclsc_6924	Ganlu_GL20535	Phach_3390	Pospl_1065040	Wolco_64852	WCO000998.1	134.422	98.2825	-0.451761	-	-	-
LRG1		Botci_2181	Sclsc_1280	Ganlu_GL21668	Phach_137735	Pospl_1045378	Wolco_104781	WCO007421.1	36.8407	69.282	0.911179	-	-	-
Mtl1p		No hit found	No hit found	No hit found	No hit found	No hit found	No hit found	No hit found
Rho1	A regulatory subunit of GS complex	Botci_4657	Sclsc_7760	Ganlu_GL21897	Phach_5909	Pospl_1064094	Wolco_22226	WCO007803.1	262.37	231.775	-0.178876	-	-	-
Rho1	A regulatory subunit of GS complex	Botci_5641	Sclsc_8303	Ganlu_GL21985	Phach_6594	Pospl_1064890	Wolco_136365	WCO002410.1	12.0039	15.9798	0.412743	-	-	-
Rho1	A regulatory subunit of GS complex	Botci_6177	Sclsc_8767	Ganlu_GL22831	Phach_123281	Pospl_1044311	Wolco_136439	WCO008138.1	73.9054	65.0183	-0.184835	-	-	-
Rho1	A regulatory subunit of GS complex	Botci_13911	Sclsc_9354	Ganlu_GL23194	Phach_131276	Pospl_1045287	Wolco_25847	No hit found
Rho1	A regulatory subunit of GS complex	No hit found	Sclsc_10838	Ganlu_GL23196	Phach_132744	Pospl_1049389	Wolco_26755	No hit found
Rho1	A regulatory subunit of GS complex	No hit found	Sclsc_13542	Ganlu_GL29462	Phach_137222	Pospl_1041686	Wolco_27892	No hit found
ROM1	Guanine nucleotide exchange factors	Botci_10161	Sclsc_10150	Ganlu_GL23023	Phach_2210	Pospl_1179647	Wolco_108638	WCO006350.1	52.8203	124.05	0	Up	0	0
ROM1	Guanine nucleotide exchange factors	No hit found	No hit found	Ganlu_GL27304	No hit found	Pospl_1065598	Wolco_90903	No hit found
Slg1p(WSC1)	Suppressors of the GS mutation	No hit found	No hit found	No hit found	No hit found	No hit found	No hit found	No hit found
Wsc3p	Suppressors of the GS mutation	No hit found	No hit found	No hit found	No hit found	No hit found	No hit found	No hit found
Zds1p	Suppressors of the GS mutation	No hit found	No hit found	No hit found	No hit found	No hit found	No hit found	No hit found
Related to (1-6)-β-D glucans biosynthesis and regulation
CNE1	Protein folding/quality control?	Botci_81	Sclsc_11656	No hit found	Phach_7453	No hit found	Wolco_22456	WCO000398.1	1002.78	472.812	-1.08467	Down	0	0
CWH41	Glucosidase I enzyme	Botci_10911	Sclsc_2288	No hit found	Phach_132605	Pospl_1044393	Wolco_65934	WCO000950.1	13.1317	23.7954	0.857627	-	-	-
CWH43		Botci_4527	Sclsc_6777	Ganlu_GL26079	Phach_25444	Pospl_1067415	Wolco_163942	WCO005287.1	33.9383	39.9795	0.236346	-	-	-
KNH1	Carbon source-dependent expression, transcription increased in kre9△	No hit found	No hit found	No hit found	No hit found	No hit found	No hit found	No hit found
KRE11		No hit found	No hit found	No hit found	No hit found	No hit found	No hit found	No hit found
KRE1		No hit found	No hit found	No hit found	No hit found	No hit found	No hit found	No hit found
KRE5	Homologous to UDP-glucose:glycoprotein glucosyltransferase (UGGT); glucosyltransferase?	No hit found	No hit found	No hit found	No hit found	No hit found	No hit found	No hit found
KRE6	Homologous to glucan binding proteins and glucanase; glucanase?	Botci_13521	Sclsc_923	Ganlu_GL25075	Phach_7122	Pospl_1176316	Wolco_160308	WCO007777.1	5.96801	23.5445	0	Up	2.70738e-103	1.26463e-102
KRE6	Homologous to glucan binding proteins and glucanase; glucanase?	No hit found	Sclsc_3333	No hit found	Phach_138982	Pospl_1048792	Wolco_22205	WCO001863.2	139.814	239.822	0.778458	-	-	-
KRE6	Homologous to glucan binding proteins and glucanase; glucanase?	No hit found	No hit found	No hit found	No hit found	No hit found	Wolco_136471	WCO009633.1	8.09498	223.779	0	Up	0	0
KRE6	Homologous to glucan binding proteins and glucanase; glucanase?	No hit found	No hit found	No hit found	No hit found	No hit found	Wolco_99347	No hit found
KRE9	Carbon source-dependent growth, suppressed by two-component regulator SKN7	No hit found	No hit found	No hit found	No hit found	No hit found	No hit found	No hit found
LRG1		Botci_2181	Sclsc_1280	Ganlu_GL21668	Phach_137735	Pospl_1045378	Wolco_104781	WCO007421.1	36.8407	69.282	0.911179	-	-	-
ROT1		Botci_10118	Sclsc_3504	Ganlu_GL23239	Phach_140599	Pospl_1050201	Wolco_136905	WCO006678.1	335.239	406.657	0.27862	-	-	-
ROT1		No hit found	No hit found	No hit found	No hit found	No hit found	Wolco_86022	No hit found
ROT1		No hit found	No hit found	No hit found	No hit found	No hit found	Wolco_168065	No hit found
ROT2	Glucosidase II enzyme	No hit found	Sclsc_6177	Ganlu_GL19735	Phach_35310	Pospl_1170282	Wolco_28097	WCO002224.1	38.8977	46.749	0.26525	-	-	-
UTP		Botci_14133	Sclsc_11213	Ganlu_GL25739	Phach_134115	Pospl_1064830	Wolco_90597	WCO006570.1	138.601	94.3746	-0.554462	-	-	-
UTP		No hit found	No hit found	No hit found	Phach_140807	Pospl_1178116	Wolco_26312	No hit found
Note:"-" means that the differential expressed levels of the genes in W.cocos mycelium and sclerotium were not significant.
