# Supplementary material for: The Wolfiporia cocos Genome and Transcriptome Shed Light on the Formation of Its Edible and Medicinal Sclerotium
Source: Genomics Proteomics Bioinformatics. 2020 Dec 24;18(4):455–67. doi: 10.1016/j.gpb.2019.01.007 (PMC8242266; doi:10.1016/j.gpb.2019.01.007)
Supplement: Supplementary data 34 [file mmc34.xlsx]

## Sheet: Sheet1
Table S27 List of FKS genes used in our study
Gene name	Speciese	Gene ID
FKS1	Wolfiporia cocos (IMPLAD)	WCO003877.1
FKS2	Wolfiporia cocos (IMPLAD)	WCO000998.1
FKS1	Wolfiporia cocos (JGI)	jgiWolco184016
FKS2	Wolfiporia cocos (JGI)	jgiWolco164852
FKS1	Ustilago maydis	jgiUstma11639UM01639
FKS2	Serpula lacrymans	jgiSerlaS7_9_2454151Serla_S7_9.estExt_fgenesh2_pm.C_200038
FKS1	Serpula lacrymans	jgiSerlaS7_9_2360841Serla_S7_9.estExt_Genewise2Plus.C_50487
FKS1	Sclerotinia sclerotiorum	jgiSclsc16924SS1G_12021T0
FKS2	Schizophyllum commune	jgiSchco281175Schco1.estExt_fgenesh1_pm.C_20167
FKS1	Schizophyllum commune	jgiSchco277200Schco1.estExt_Genewise1.C_60537
FKS3	Saccharomyces cerevisiae	jgiSacce15006YMR306W
FKS1	Saccharomyces cerevisiae	jgiSacce14388YLR342W
FKS2	Saccharomyces cerevisiae	jgiSacce12604YGR032W
FKS1	Puccinia graminis	jgiPucgr120659PGTT_00125
FKS1	Postia placenta	jgiPospl1121034estExt_Genewise1.C_1520025
FKS2	Postia placenta	jgiPospl1119335estExt_Genewise1.C_220136
FKS1	Phanerochaete chrysosporium	jgiPhchr13390fgenesh1_pg.C_scaffold_4000649
FKS2	Phanerochaete chrysosporium	jgiPhchr1123179e_gwh2.1.6.1
FKS1	Neurospora crassa	jgiNeucr29773NCU06871T0
FKS1	Melampsora larici-populina	jgiMellp142780estExt_Genewise1.C_100138
FKS1	Laccaria bicolor	jgiLacbi2317105Lacbi1.eu2.Lbscf0007g02330
FKS2	Laccaria bicolor	jgiLacbi2187667Lacbi1.estExt_GeneWisePlus_worm.C_20236
FKS1	Cryptococcus neoformans	jgiCryne_JEC21_12261CNN02320.t01
FKS1	Coprinopsis cinerea	jgiCopci16001CC1G_06961T0
FKS2	Coprinopsis cinerea	jgiCopci13701CC1G_04252T0
FKS1	Botrytis cinerea	jgiBotci12961BC1T_14034
FKS1	Aspergillus nidulans	jgiAspnid12420AN3729
FKS2	Ganoderma lucidum	GL24465
FKS1	Ganoderma lucidum	GL20535
FKS1	Cryptococcus gattii	CNBG_4964T0 | CNBG_4964
