# Supplementary material for: The Wolfiporia cocos Genome and Transcriptome Shed Light on the Formation of Its Edible and Medicinal Sclerotium
Source: Genomics Proteomics Bioinformatics. 2020 Dec 24;18(4):455–67. doi: 10.1016/j.gpb.2019.01.007 (PMC8242266; doi:10.1016/j.gpb.2019.01.007)
Supplement: Supplementary data 35 [file mmc35.xls]

## Sheet: sheet 1
Table S28 Genes involved in the triterpenoid biosynthetic pathway in W. cocos
Gene name	Abbreviation	ID	Length (aa)	Mycelium-RPKM	Sclerotium-RPKM	log2 Ratio(Mycelium/Sclerotium)	Up-Down-Regulation(Mycelium/Sclerotium)	P-value	FDR
Acetyl-CoA acetyltransferase	AACT1	WCO010060.1	411	870.612	183.023	2.25001	Up	0	0
Acetyl-CoA acetyltransferase	AACT2	WCO007736.1	335	71.1459	41.5909	0.774511	-	-	-
Acetyl-CoA acetyltransferase	AACT3	WCO009395.1	416	244.847	257.46	-0.0724699	-	-	-
Farnesyl diphosphate synthase	FPPS1	WCO001446.1	314	30.4206	72.0215	0	Down	1.85586e-80	7.50064e-80
Farnesyl diphosphate synthase	FPPS2	WCO001255.1	326	2.37118	3.74362	-0.658828	-	-	-
Farnesyl diphosphate synthase	FPPS3	WCO002210.1	335	21.9882	28.4843	-0.373442	-	-	-
3-hydroxy-3-methylglutaryl-coenzyme A reductase	HMGR	WCO008156.3	1232	796.473	254.011	1.64874	Up	0	0
Hydroxymethylglutaryl-CoA synthase A	HMGS	WCO006829.1	479	668.671	318.428	1.07033	Up	0	0
Lanosterol synthase	LSS	WCO002380.1	726	43.8087	33.371	0.392625	-	-	-
Diphosphomevalonate decarboxylase	MVD1	WCO001214.1	406	29.5471	22.7341	0.378158	-	-	-
Diphosphomevalonate decarboxylase	MVD2	WCO004278.1	403	121.999	54.0697	1.17398	Up	5.7311e-156	3.46215e-155
Diphosphomevalonate decarboxylase	MVD3	WCO006131.1	412	9.38713	7.77589	0.271675	-	-	-
Diphosphomevalonate decarboxylase	MVD4	WCO006124.1	941	45.1938	36.8258	0.295406	-	-	-
Mevalonate kinase	MVK	WCO005239.1	904	57.6461	55.108	0.0649595	-	-	-
Phosphomevalonate kinase	PMK	WCO003292.1	511	111.723	250.521	0	Down	0	0
Squalene monooxygenase	SE	WCO000689.1	470	507.351	31.6277	4.00372	Up	0	0
Squalene synthetase	SQS	WCO007536.1	498	140.844	114.251	0.301899	-	-	-
Note:"-" means that the differential expressed levels of the genes in W.cocos mycelium and sclerotium were not significant.
