# Supplementary material for: The Wolfiporia cocos Genome and Transcriptome Shed Light on the Formation of Its Edible and Medicinal Sclerotium
Source: Genomics Proteomics Bioinformatics. 2020 Dec 24;18(4):455–67. doi: 10.1016/j.gpb.2019.01.007 (PMC8242266; doi:10.1016/j.gpb.2019.01.007)
Supplement: Supplementary data 36 [file mmc36.xlsx]

## Sheet: Sheet1
Table S29 Genes in the predicted lanosterol synthase (LSS) gene cluster and the gene primers used in this study
Gene ID	Pfam annotation	Functional category	Length (aa)	Primer- F	Primer-R
WCO002270.1	Cyt-b5	Cytochrome b5-like Heme/Steroid binding domain	231	GGTTCCCTTGCTGTACCTCT	ACCATGCATCCTCCCAAGAA
WCO002291.1	P450	Cytochrome P450	543	ATGGTTACGTCGAGCAATGC	CCGATGCTGCCATATTTGCT
WCO002292.1	P450	Cytochrome P450	547	TGCTCACCCCTGTTTTCTCT	AGAGCCTTTAACACCTCCCC
WCO002293.1	P450	Cytochrome P450	547	CCTACAGCAACGTCGTCCAGCA	CGTTTGAAACAGCTGTGGGA
WCO002311.2	P450	Cytochrome P450	570	GTTCCACCGCTCGTTAAGTC	GTGAATGAACGCAGGATCCC
WCO002312.1	F-box-like	F-box-like	541	ACAATTCCTGGACGGGCTTA	CAAGTATTGGTCTGAGCGGC
WCO002313.1	F-box	F-box-like	541	AATCCTGCATCCTTGGACCA	CATCGCGGAAGGATTGGAAG
WCO002343.1	MBOAT_2	Membrane bound O-acyl transferase family	399	CCGTCTCAGCTCTCCTTCAT	TGAAGACGTAGCACCGAAGT
WCO002344.1	MBOAT_2	Membrane bound O-acyl transferase family	391	GCTATACGTGGGATTTGCGG	GAAGCCCAGCCAGAAAACAA
WCO002347.1	Zinc CCCH	Zinc finger C-x8-C-x5-C-x3-H type	678	TCGATCAGCTCTACGACGAC	CTTGAGTGTGTTGGCGTCAA
WCO002352.1	WD40	WD domain	589	TGGAAGGGAGCATTGAGTGT	ATCTCGACATCCTCCGTGTC
WCO002360.1	MFS_2	Major Facilitator Superfamily/sugar transport protein	647	ATCTCGCATGTGGTCTTTGC	GGTATCATCATTTGGCGCGT
WCO002361.1	MFS_1	Major Facilitator Superfamily	507	CTCCAGCTCTGCCTCATGTA	GAGACACGATGGAGAGGGAG
WCO002380.1	Prenyltrans_2	Lanosterol synthase (LSS)	728	TTCCAATCCATCCACACCGA	ACAAGGCTCATACACACCGA
WCO002384.1	Fungal_trans	Fungal specific transcription factor domain	816	TCATGGCAGAGTCTCACGTT	ACGCTCTGACAACGTGAAAC
WCO002388.2	Fungal_trans	Fungal specific transcription factor domain	830	TTGTTCTTGCGTCAACCCAG	GAGACATTGAGCTGTGCGAG
WCO002390.1	MFS_1	Major Facilitator Superfamily	584	ATGTGCAGCTCTGGTAAGGC	CCATCAGCAAGCCAAACTCA					过短，仅前80bp无法比对，以此为5'
WCO002393.1	TFIIA	Transcription factor IIA	322	ACGGAACAGGAGGAGGAATG	TCTTCTCGGGCTTCTTTCGT
WCO002395.1	ABC_tran	ABC transporter	203	ACAAGTTTGGGTTCAGCGTC	CCCGTAGAAGTTGCCTGAGA
WCO002397.1	UAA	UAA transporter family	382	GTCCCTCTCACAGTGCAGAT	GTGCTTGCAGACGATGAACT
WCO002399.1	RhoGAP	RhoGAP domain	1440	GAGAGTGACCCCAGACAACA	GGTTGGGAGGATTGAGGTGA
WCO002406.1	UAA	UAA transporter family	374	ACAAGGAGGAGGATGTGGTG	TACAGAGACGGAGGACTGGA
Note: The gene labeled yellow color means the co-expressed genes in the W.cocos LSS gene cluster.
