# Supplementary material for: The Wolfiporia cocos Genome and Transcriptome Shed Light on the Formation of Its Edible and Medicinal Sclerotium
Source: Genomics Proteomics Bioinformatics. 2020 Dec 24;18(4):455–67. doi: 10.1016/j.gpb.2019.01.007 (PMC8242266; doi:10.1016/j.gpb.2019.01.007)
Supplement: Supplementary data 37 [file mmc37.xlsx]

## Sheet: A
Table S30 Secondary metabolite clusters in the W. cocos genome (A)
Gene ID	Annotation
WCO008613	NRPS-like protein
WCO004984	NRPS-like protein
WCO001672	NRPS-like protein
WCO006757	NRPS-like protein
WCO008370	NRPS-like protein
WCO008380	NRPS-like protein
WCO008381	NRPS-like protein
WCO003120	NRPS-like protein
WCO003118	Type I Iterative PKS
WCO007766	Type I Iterative PKS
WCO005170	Type I Iterative PKS
WCO001587	Type I Iterative PKS
WCO006982	Type I Iterative PKS
WCO008167	Type I Iterative PKS
WCO008301	Type I Iterative PKS
WCO008608	PKS/NRPS-like protein
WCO001677	PKS/NRPS-like protein
WCO008379	PKS/NRPS-like protein
WCO008383	PKS/NRPS-like protein
WCO003117	PKS/NRPS-like protein
WCO007764	PKS/NRPS-like protein
WCO006979	PKS/NRPS-like protein
WCO010818	PKS/NRPS-like protein

## Sheet: B
Table S30 Secondary metabolite clusters in the W. cocos genome (B)
Gene cluster No.	Gene cluster Loci	Gene cluster type	Gene cluster genes
1	scaffold6	other (NRPS-Like)	WCO008607.1;WCO008608.1;WCO008609.1;WCO008610.1;WCO008611.1;WCO008612.1;WCO008613.4;WCO008614.1;WCO008615.1
2	scaffold3	other (NRPS-Like)	WCO004978.1;WCO004979.1;WCO004980.1;WCO004981.1;WCO004982.1;WCO004983.1;WCO004984.1;WCO004985.1;WCO004986.1;WCO004987.1;WCO004988.1
3	scaffold13	other (NRPS-Like)	WCO001666.1;WCO001667.1;WCO001668.1;WCO001669.1;WCO001670.1;WCO001671.1;WCO001672.2;WCO001673.1;WCO001674.3;WCO001675.1;WCO001676.1;WCO001677.2
4	scaffold4	other (NRPS-Like)	WCO006751.1;WCO006752.1;WCO006753.1;WCO006754.1;WCO006755.1;WCO006756.1;WCO006757.4;WCO006758.1;WCO006759.1;WCO006760.1;WCO006761.1;WCO006762.2
5	scaffold59	other (NRPS-Like)	WCO008366.1;WCO008367.1;WCO008368.1;WCO008369.3;WCO008370.1;WCO008371.1;WCO008372.1;WCO008373.1;WCO008374.1;WCO008375.1;WCO008376.1;WCO008377.3;WCO008378.1;WCO008379.1;WCO008380.1;WCO008381.1;WCO008382.1;WCO008383.1
6	scaffold2	pks	WCO003114.6;WCO003115.1;WCO003116.1;WCO003117.1;WCO003118.1;WCO003119.3;WCO003120.1;WCO003121.1;WCO003122.1;WCO003123.1;WCO003124.1;WCO003125.1;WCO003126.1
7	scaffold5	pks	WCO007759.1;WCO007760.1;WCO007761.1;WCO007762.1;WCO007763.1;WCO007764.1;WCO007765.1;WCO007766.1;WCO007767.1;WCO007768.1;WCO007769.1;WCO007770.1;WCO007771.1
8	scaffold3	pks	WCO005165.1;WCO005166.1;WCO005167.1;WCO005168.1;WCO005169.1;WCO005170.1;WCO005171.1;WCO005172.1;WCO005173.1;WCO005174.1;WCO005175.1;WCO005176.1
9	scaffold13	pks	WCO001585.1;WCO001586.2;WCO001587.1;WCO001588.1;WCO001589.1;WCO001590.1;WCO001591.1;WCO001592.1;WCO001593.2
10	scaffold40	pks	WCO006978.1;WCO006979.1;WCO006980.1;WCO006981.1;WCO006982.1;WCO006983.1;WCO006984.1
11	scaffold55	pks	WCO008166.1;WCO008167.1;WCO008168.3;WCO008169.1;WCO008170.1
12	scaffold57	pks	WCO008297.2;WCO008298.1;WCO008299.1;WCO008300.2;WCO008301.1;WCO008302.1;WCO008303.1;WCO008304.1;WCO008305.1;WCO008306.1
13	scaffold91	t1pks	WCO010815.1;WCO010816.2;WCO010817.1;WCO010818.1
14	scaffold6	terpene	WCO008666.1;WCO008667.4;WCO008668.1;WCO008669.1;WCO008670.1;WCO008671.1;WCO008672.1;WCO008673.1;WCO008674.1;WCO008675.1
15	scaffold2	terpene	WCO003481.1;WCO003482.1;WCO003483.1;WCO003484.1;WCO003485.1;WCO003486.1;WCO003487.1;WCO003488.1
16	scaffold5	terpene	WCO007534.1;WCO007535.1;WCO007536.1;WCO007537.1;WCO007538.3
17	scaffold1	terpene	WCO000361.1;WCO000362.2;WCO000363.1;WCO000364.1;WCO000365.1
18	scaffold7	terpene	WCO009667.1;WCO009668.1;WCO009669.1;WCO009670.1;WCO009671.1;WCO009672.1
19	scaffold4	terpene	WCO006656.1;WCO006657.1;WCO006658.1;WCO006659.1;WCO006660.1;WCO006661.1;WCO006662.1
20	scaffold30	terpene	WCO005247.1;WCO005248.1;WCO005249.1;WCO005250.1;WCO005251.1;WCO005252.1;WCO005253.1;WCO005254.1;WCO005255.2;WCO005256.1;WCO005257.1;WCO005258.1;WCO005259.1;WCO005260.1
21	scaffold30	terpene	WCO005270.1;WCO005271.1;WCO005272.1;WCO005273.1;WCO005274.1;WCO005275.1
22	scaffold28	terpene	WCO004683.1;WCO004684.1;WCO004685.1;WCO004686.1;WCO004687.1;WCO004688.1;WCO004689.1;WCO004690.1
23	scaffold37	terpene	WCO005977.2;WCO005978.1;WCO005979.1;WCO005980.1;WCO005981.1
24	scaffold40	terpene	WCO006835.1;WCO006836.1;WCO006837.1
25	scaffold53	terpene	WCO008095.1;WCO008096.1;WCO008097.1;WCO008098.1;WCO008099.1;WCO008100.1;WCO008101.1;WCO008102.1
26	scaffold75	terpene	WCO009885.1;WCO009886.2;WCO009887.1;WCO009888.1
27	scaffold77	terpene	WCO009935.1;WCO009936.1;WCO009937.1;WCO009938.3
28	scaffold77	terpene	WCO009945.1;WCO009946.1;WCO009947.2
Note: the bold gene ID means the core genes in these gene clusters and the bioactive core genes were labeled in red.

## Sheet: C
Table S30 Secondary metabolite clusters in the W. cocos genome (C)
Cluster 1:
Cluster loci	Gene ID	Signature_genes	Domain_type	Score	E-value	Domain_start	Domain_end	KR activity
scaffold6_c2	WCO008608	PKS/NRPS-like protein	NAD_binding_4	40.8	3.6e-13	867783	868314
scaffold6_c2	WCO008613	NRPS-like protein	TD	141	9.7e-44	889269	889998
scaffold6_c2	WCO008613	NRPS-like protein	ACP	27.3	8e-09	890142	890346
scaffold6_c2	WCO008613	NRPS-like protein	AMP-binding	65.5	8.1e-21	890997	891813
Cluster 2:
Cluster loci	Gene ID	Signature_genes	Domain_type	Score	E-value	Domain_start	Domain_end	KR activity
scaffold3_c11	WCO004984	NRPS-like protein	AMP-binding	116.9	2.1e-36	821614	822871
scaffold3_c11	WCO004984	NRPS-like protein	ACP	21.2	6.7e-07	823258	823453
scaffold3_c11	WCO004984	NRPS-like protein	TD	121.7	7.5e-38	823594	824305
Cluster 3:
Cluster loci	Gene ID	Signature_genes	Domain_type	Score	E-value	Domain_start	Domain_end	KR activity
scaffold13_c24	WCO001672	NRPS-like protein	AMP-binding	312.8	7.2e-96	518002	519373
scaffold13_c24	WCO001672	NRPS-like protein	PCP	54	3.5e-17	519712	519922
scaffold13_c24	WCO001672	NRPS-like protein	NAD_binding_4	230.2	5.4e-71	520132	520882
scaffold13_c24	WCO001677	PKS/NRPS-like protein	PKS_ER	23.2	8.6e-08	540732	540951
Cluster 4:
Cluster loci	Gene ID	Signature_genes	Domain_type	Score	E-value	Domain_start	Domain_end	KR activity
scaffold4_c30	WCO006757	NRPS-like protein	TD	108.5	7.9e-34	2574268	2574976
scaffold4_c30	WCO006757	NRPS-like protein	AMP-binding	35.4	1.1e-11	2575708	2576383
Cluster 5:
Cluster loci	Gene ID	Signature_genes	Domain_type	Score	E-value	Domain_start	Domain_end	KR activity
scaffold59_c52	WCO008370	NRPS-like protein	NAD_binding_4	116	4e-36	19398	20115
scaffold59_c52	WCO008370	NRPS-like protein	AMP-binding	90.7	1.17e-28	20823	21936
scaffold59_c52	WCO008379	PKS/NRPS-like protein	NAD_binding_4	66.4	5.4e-21	54162	55002
scaffold59_c52	WCO008380	NRPS-like protein	TD	102.9	4.2e-32	59220	59949
scaffold59_c52	WCO008380	NRPS-like protein	AMP-binding	86.3	2.64e-27	60648	61752
scaffold59_c52	WCO008381	NRPS-like protein	TD	100.7	2e-31	66368	67097
scaffold59_c52	WCO008381	NRPS-like protein	AMP-binding	77.4	2e-24	67796	68885
scaffold59_c52	WCO008383	PKS/NRPS-like protein	TD	123.4	2.2e-38	81897	82623
Cluster 6:
Cluster loci	Gene ID	Signature_genes	Domain_type	Score	E-value	Domain_start	Domain_end	KR activity
scaffold2_c4	WCO003117	PKS/NRPS-like protein	Thioesterase	49.2	2.3e-15	290679	291042
scaffold2_c4	WCO003117	PKS/NRPS-like protein	PKS_KR	102.6	5.9e-32	291582	292077	active
scaffold2_c4	WCO003118	Type I Iterative PKS	PKS_AT	222.7	1.7e-68	295996	296899
scaffold2_c4	WCO003118	Type I Iterative PKS	PKS_KS	393.6	3e-120	297178	298435
scaffold2_c4	WCO003120	NRPS-like protein	AMP-binding	68.4	1.1e-21	304488	305274
scaffold2_c4	WCO003120	NRPS-like protein	ACP	30.3	9.2e-10	305949	306162
scaffold2_c4	WCO003120	NRPS-like protein	TD	102.7	4.7e-32	306309	307011
Cluster 7:
Cluster loci	Gene ID	Signature_genes	Domain_type	Score	E-value	Domain_start	Domain_end	KR activity
scaffold5_c9	WCO007764	PKS/NRPS-like protein	PKS_ER	110	3.3e-34	1355748	1356702
scaffold5_c9	WCO007766	Type I Iterative PKS	PKS_KS	383.5	3.3e-117	1364988	1366236
scaffold5_c9	WCO007766	Type I Iterative PKS	PKS_AT	231.4	4e-71	1366515	1367418
scaffold5_c9	WCO007766	Type I Iterative PKS	PKS_DH2	52.5	1.1e-16	1367694	1368303
scaffold5_c9	WCO007766	Type I Iterative PKS	PKS_KR	99.5	5.5e-31	1370211	1370697	active
scaffold5_c9	WCO007766	Type I Iterative PKS	NAD_binding_4	118.3	7.4e-37	1371363	1372083
Cluster 8:
Cluster loci	Gene ID	Signature_genes	Domain_type	Score	E-value	Domain_start	Domain_end	KR activity
scaffold3_c12	WCO005170	Type I Iterative PKS	Thioesterase	72.7	1.5e-22	1531009	1531693
scaffold3_c12	WCO005170	Type I Iterative PKS	ACP	29.5	1.6e-09	1531819	1532026
scaffold3_c12	WCO005170	Type I Iterative PKS	PKS_DH2	36.2	1e-11	1532362	1532968
scaffold3_c12	WCO005170	Type I Iterative PKS	PKS_AT	203	2e-62	1533274	1534129
scaffold3_c12	WCO005170	Type I Iterative PKS	PKS_KS	508.7	3.4e-155	1534417	1535695
scaffold3_c12	WCO005170	Type I Iterative PKS	PKS_AT	26.7	8.5e-09	1535782	1536289
Cluster 9:
Cluster loci	Gene ID	Signature_genes	Domain_type	Score	E-value	Domain_start	Domain_end	KR activity
scaffold13_c23	WCO001587	Type I Iterative PKS	NAD_binding_4	104.6	1.2e-32	134837	135557
scaffold13_c23	WCO001587	Type I Iterative PKS	PKS_KR	92.2	9.5e-29	136229	136709	active
scaffold13_c23	WCO001587	Type I Iterative PKS	PKS_DH2	48.1	2.5e-15	138527	139124
scaffold13_c23	WCO001587	Type I Iterative PKS	PKS_AT	224.8	4.1e-69	139403	140303
scaffold13_c23	WCO001587	Type I Iterative PKS	PKS_KS	384.5	1.6e-117	140582	141830
Cluster 10:
Cluster loci	Gene ID	Signature_genes	Domain_type	Score	E-value	Domain_start	Domain_end	KR activity
scaffold40_c50	WCO006979	PKS/NRPS-like protein	Aminotran_5	64.1	2.8e-20	704976	705606
scaffold40_c50	WCO006982	Type I Iterative PKS	PKS_KS	198.8	3.25e-61	713949	714951
scaffold40_c50	WCO006982	Type I Iterative PKS	PKS_AT	217.9	5e-67	715233	716124
scaffold40_c50	WCO006982	Type I Iterative PKS	Thioesterase	35.3	4.1e-11	716676	717456
Cluster 11:
Cluster loci	Gene ID	Signature_genes	Domain_type	Score	E-value	Domain_start	Domain_end	KR activity
scaffold55_c53	WCO008167	Type I Iterative PKS	PKS_AT	219.9	1.3e-67		27865	28750
scaffold55_c53	WCO008167	Type I Iterative PKS	PKS_KS	396.7	3.2e-121		29029	30286
Cluster 12:
Cluster loci	Gene ID	Signature_genes	Domain_type	Score	E-value	Domain_start	Domain_end	KR activity
scaffold57_c54	WCO008301	Type I Iterative PKS	PKS_KS	298.2	2.13e-91	132898	134098
scaffold57_c54	WCO008301	Type I Iterative PKS	PKS_AT	212.6	2e-65	134368	135298
scaffold57_c54	WCO008301	Type I Iterative PKS	PKS_ER	48.8	1.4e-15	138007	138601
scaffold57_c54	WCO008301	Type I Iterative PKS	PKS_KR	115.7	5.8e-36	138898	139396	inactive
scaffold57_c54	WCO008301	Type I Iterative PKS	ACP	24.5	6.3e-08	139717	139906
scaffold57_c54	WCO008301	Type I Iterative PKS	Thioesterase	66.9	9.1e-21	140056	140806
Cluster 13:
Cluster loci	Gene ID	Signature_genes	Domain_type	Score	E-value	Domain_start	Domain_end	KR activity
scaffold91_c60	WCO010818	PKS/NRPS-like protein	PKS_KR	107	2.7e-33	82983	83487	active
scaffold91_c60	WCO010818	PKS/NRPS-like protein	PKS_DH2	50.8	3.7e-16	84951	85560
scaffold91_c60	WCO010818	PKS/NRPS-like protein	PKS_AT	224.7	4.3e-69	85821	86748
Cluster 14:
Cluster loci	Gene ID	Domain detection	Signature_genes
scaffold6_c3	WCO008666.1;WCO008667.4;WCO008668.1;WCO008669.1;WCO008670.1;WCO008671.1;WCO008672.1;WCO008673.1;WCO008674.1;WCO008675.1	terpene: (Terpene_synth or Terpene_synth_C or phytoene_synt or Lycopene_cycl or terpene_cyclase or NapT7 or fung_ggpps or fung_ggpps2 or trichodiene_synth or TRI5);	WCO008668; WCO008671
Cluster 15:
Cluster loci	Gene ID	Domain detection	Signature_genes
scaffold2_c7	WCO003481.1;WCO003482.1;WCO003483.1;WCO003484.1;WCO003485.1;WCO003486.1;WCO003487.1;WCO003488.1	terpene: (Terpene_synth or Terpene_synth_C or phytoene_synt or Lycopene_cycl or terpene_cyclase or NapT7 or fung_ggpps or fung_ggpps2 or trichodiene_synth or TRI5);	WCO003485
Cluster 16:
Cluster loci	Gene ID	Domain detection	Signature_genes
scaffold5_c8	WCO007534.1;WCO007535.1;WCO007536.1;WCO007537.1;WCO007538.3	terpene: (Terpene_synth or Terpene_synth_C or phytoene_synt or Lycopene_cycl or terpene_cyclase or NapT7 or fung_ggpps or fung_ggpps2 or trichodiene_synth or TRI5);	WCO007536
Cluster 17:
Cluster loci	Gene ID	Domain detection	Signature_genes
scaffold1_c17	WCO000361.1;WCO000362.2;WCO000363.1;WCO000364.1;WCO000365.1	terpene: (Terpene_synth or Terpene_synth_C or phytoene_synt or Lycopene_cycl or terpene_cyclase or NapT7 or fung_ggpps or fung_ggpps2 or trichodiene_synth or TRI5);	WCO000362;WCO000363
Cluster 18:
Cluster loci	Gene ID	Domain detection	Signature_genes
scaffold7_c28	WCO009667.1;WCO009668.1;WCO009669.1;WCO009670.1;WCO009671.1;WCO009672.1	terpene: (Terpene_synth or Terpene_synth_C or phytoene_synt or Lycopene_cycl or terpene_cyclase or NapT7 or fung_ggpps or fung_ggpps2 or trichodiene_synth or TRI5);	WCO009667;WCO009668;WCO009670
Cluster 19:
Cluster loci	Gene ID	Domain detection	Signature_genes
scaffold4_c29	WCO006656.1;WCO006657.1;WCO006658.1;WCO006659.1;WCO006660.1;WCO006661.1;WCO006662.1	terpene: (Terpene_synth or Terpene_synth_C or phytoene_synt or Lycopene_cycl or terpene_cyclase or NapT7 or fung_ggpps or fung_ggpps2 or trichodiene_synth or TRI5);	WCO006658
Cluster 20:
Cluster loci	Gene ID	Domain detection	Signature_genes
scaffold30_c35	WCO005247.1;WCO005248.1;WCO005249.1;WCO005250.1;WCO005251.1;WCO005252.1;WCO005253.1;WCO005254.1;WCO005255.2;WCO005256.1;WCO005257.1;WCO005258.1;WCO005259.1;WCO005260.1	terpene: (Terpene_synth or Terpene_synth_C or phytoene_synt or Lycopene_cycl or terpene_cyclase or NapT7 or fung_ggpps or fung_ggpps2 or trichodiene_synth or TRI5);	WCO005249;WCO005251;WCO005252;WCO005254;WCO005256;WCO005257
Cluster 21:
Cluster loci	Gene ID	Domain detection	Signature_genes
scaffold30_c36	WCO005270.1;WCO005271.1;WCO005272.1;WCO005273.1;WCO005274.1;WCO005275.1	terpene: (Terpene_synth or Terpene_synth_C or phytoene_synt or Lycopene_cycl or terpene_cyclase or NapT7 or fung_ggpps or fung_ggpps2 or trichodiene_synth or TRI5);	WCO005273
Cluster 22:
Cluster loci	Gene ID	Domain detection	Signature_genes
scaffold28_c37	WCO004683.1;WCO004684.1;WCO004685.1;WCO004686.1;WCO004687.1;WCO004688.1;WCO004689.1;WCO004690.1	terpene: (Terpene_synth or Terpene_synth_C or phytoene_synt or Lycopene_cycl or terpene_cyclase or NapT7 or fung_ggpps or fung_ggpps2 or trichodiene_synth or TRI5);	WCO004683;WCO004687
Cluster 23:
Cluster loci	Gene ID	Domain detection	Signature_genes
scaffold37_c40	WCO005977.2;WCO005978.1;WCO005979.1;WCO005980.1;WCO005981.1	terpene: (Terpene_synth or Terpene_synth_C or phytoene_synt or Lycopene_cycl or terpene_cyclase or NapT7 or fung_ggpps or fung_ggpps2 or trichodiene_synth or TRI5);	WCO005978;WCO005981
Cluster 24:
Cluster loci	Gene ID	Domain detection	Signature_genes
scaffold40_c49	WCO006835.1;WCO006836.1;WCO006837.1	terpene: (Terpene_synth or Terpene_synth_C or phytoene_synt or Lycopene_cycl or terpene_cyclase or NapT7 or fung_ggpps or fung_ggpps2 or trichodiene_synth or TRI5);	WCO006836
Cluster 25:
Cluster loci	Gene ID	Domain detection	Signature_genes
scaffold53_c51	WCO008095.1;WCO008096.1;WCO008097.1;WCO008098.1;WCO008099.1;WCO008100.1;WCO008101.1;WCO008102.1	terpene: (Terpene_synth or Terpene_synth_C or phytoene_synt or Lycopene_cycl or terpene_cyclase or NapT7 or fung_ggpps or fung_ggpps2 or trichodiene_synth or TRI5);	WCO008096;WCO008098;WCO008099;WCO008101
Cluster 26:
Cluster loci	Gene ID	Domain detection	Signature_genes
scaffold75_c56	WCO009885.1;WCO009886.2;WCO009887.1;WCO009888.1	terpene: (Terpene_synth or Terpene_synth_C or phytoene_synt or Lycopene_cycl or terpene_cyclase or NapT7 or fung_ggpps or fung_ggpps2 or trichodiene_synth or TRI5);	WCO009886
Cluster 27:
Cluster loci	Gene ID	Domain detection	Signature_genes
scaffold77_c57	WCO009935.1;WCO009936.1;WCO009937.1;WCO009938.3	terpene: (Terpene_synth or Terpene_synth_C or phytoene_synt or Lycopene_cycl or terpene_cyclase or NapT7 or fung_ggpps or fung_ggpps2 or trichodiene_synth or TRI5);	WCO009935;WCO009936
Cluster 28:
Cluster loci	Gene ID	Domain detection	Signature_genes
scaffold77_c58	WCO009945.1;WCO009946.1;WCO009947.2	terpene: (Terpene_synth or Terpene_synth_C or phytoene_synt or Lycopene_cycl or terpene_cyclase or NapT7 or fung_ggpps or fung_ggpps2 or trichodiene_synth or TRI5);	WCO009945
