# Supplementary material for: The Wolfiporia cocos Genome and Transcriptome Shed Light on the Formation of Its Edible and Medicinal Sclerotium
Source: Genomics Proteomics Bioinformatics. 2020 Dec 24;18(4):455–67. doi: 10.1016/j.gpb.2019.01.007 (PMC8242266; doi:10.1016/j.gpb.2019.01.007)
Supplement: Supplementary data 38 [file mmc38.xlsx]

## Sheet: A-Annotation
Table S31 CAZyme genes in the W. cocos genome (A-Annotation)
Gene ID	Annotation	Length (bp)	Sclerotium-RPKM	Mycelium-RPKM	log2 Ratio(Sclerotium/Mycelium)	Up-Down-Regulation(Sclerotium/Mycelium)	P-value	FDR
WCO000863.1	AA1	1857	26.1974	11.8881	1.1399	Up	9.32e-51	2.98e-50
WCO007550.4	AA1_1	1542	--	--	--	--	--	--
WCO007551.1	AA1_1	1284	--	--	--	--	--	--
WCO008228.1	AA1_2	2067	72.8919	11.7633	2.63147	Up	0	0
WCO005268.3	AA11	1131	--	--	--	--	--	--
WCO002731.1	AA2	1119	167.976	498.549	-1.56948	Down	0	0
WCO004154.1	AA2	909	--	--	--	--	--	--
WCO006438.3	AA3	1467	94.9668	308.332	-1.69899	Down	0	0
WCO006971.1	AA3	1401	73.7038	328.308	-2.15524	Down	0	0
WCO010630.1	AA3	1521	39.824	152.444	-1.93657	Down	0	0
WCO000063.1	AA3	1410	7.2726	2.61468	1.47584	Up	4.46e-17	9.18e-17
WCO007309.1	AA3	2070	--	--	--	--	--	--
WCO000699.1	AA3_2	1851	3.55584	58.3767	-4.03713	Down	0	0
WCO001266.1	AA3_2	2097	555.005	196.11	1.50084	Up	0	0
WCO005159.1	AA3_2	1818	56.0373	9.84973	2.50823	Up	0	0
WCO008731.1	AA3_2	1878	--	--	--	--	--	--
WCO005778.3	AA3_3	2607	23.2711	3.14817	2.88595	Up	7.45e-219	5.62e-218
WCO005778.3	AA3_3	2607	23.2711	3.14817	2.88595	Up	7.45e-219	5.62e-218
WCO005787.2	AA3_3	1758	49.0512	7.71432	2.66868	Up	3.26e-285	2.87e-284
WCO005964.1	AA3_3	1953	73.8987	32.3383	1.19231	Up	9.35e-158	5.69e-157
WCO005774.1	AA3_3	957	--	--	--	--	--	--
WCO005782.1	AA3_3	1767	--	--	--	--	--	--
WCO007703.2	AA4	3225	--	--	--	--	--	--
WCO000135.1	AA5_1	2088	--	--	--	--	--	--
WCO003183.2	AA5_1	1803	--	--	--	--	--	--
WCO006154.1	AA5_1	2334	--	--	--	--	--	--
WCO001339.1	AA7	846	3.43898	11.3095	-1.71749	Down	2.61e-19	5.59e-19
WCO001928.1	AA7	3048	3.64595	270.506	-6.21322	Down	0	0
WCO003748.1	AA7	1467	17.7839	64.8915	-1.86746	Down	5.4e-199	3.82e-198
WCO005990.1	AA7	1230	1.51227	11.0258	-2.8661	Down	9.33e-49	2.93e-48
WCO010513.1	AA7	1506	10.1343	43.3647	-2.09727	Down	1.95e-159	1.2e-158
WCO002136.1	AA7	1674	176.077	49.5786	1.82842	Up	0	0
WCO004206.1	AA7	1551	16.3287	6.76307	1.27166	Up	4.43e-32	1.15e-31
WCO000214.1	AA7	1752	--	--	--	--	--	--
WCO001937.1	AA7	972	--	--	--	--	--	--
WCO004204.1	AA7	1650	--	--	--	--	--	--
WCO006002.1	AA7	1794	--	--	--	--	--	--
WCO010789.1	AA9	789	--	--	--	--	--	--
WCO004466.1	CBM13	417	35156.1	9.262	11.8902	Up	0	0
WCO004684.1	CBM13	1137	104.702	10.4608	3.32321	Up	0	0
WCO007658.2	CBM13	672	162.673	53.2288	1.6117	Up	7.26e-189	4.93e-188
WCO009215.1	CBM13	255	502.01	0.344229	10.5101	Up	0	0
WCO005057.1	CBM13	294	--	--	--	--	--	--
WCO005519.5	CBM19	1179	194.217	1829.65	-3.23582	Down	0	0
WCO006541.5	CBM19	2133	622.334	2582.28	-2.05289	Down	0	0
WCO006541.5	CBM19	2133	622.334	2582.28	-2.05289	Down	0	0
WCO007973.1	CBM20	1710	450.255	169.987	1.40531	Up	0	0
WCO010304.3	CBM21	2424	93.107	835.38	-3.16547	Down	0	0
WCO008644.1	CBM21	2970	500.891	75.7348	2.72547	Up	0	0
WCO010042.1	CBM35	1302	--	--	--	--	--	--
WCO007243.1	CBM43	1611	2978.83	804.009	1.88946	Up	0	0
WCO010066.1	CBM48	4674	769.83	39.1003	4.29929	Up	0	0
WCO005388.1	CBM5	1395	105.612	264.94	-1.32689	Down	0	0
WCO005388.1	CBM5	1395	105.612	264.94	-1.32689	Down	0	0
WCO006519.1	CBM5	1653	106.354	298.357	-1.48817	Down	0	0
WCO005080.3	CBM5	1503	--	--	--	--	--	--
WCO004295.1	CBM50	1479	19.8325	6.46914	1.61622	Up	3.14e-52	1.02e-51
WCO008623.1	CBM50	570	--	--	--	--	--	--
WCO004395.1	CE1	873	45.3455	17.5959	1.36572	Up	9.74e-55	3.23e-54
WCO006775.1	CE1	903	142.82	68.9688	1.05018	Up	2.44e-115	1.22e-114
WCO000789.1	CE1	993	--	--	--	--	--	--
WCO002663.1	CE1	2235	--	--	--	--	--	--
WCO003339.1	CE1	948	--	--	--	--	--	--
WCO003757.1	CE1	1236	--	--	--	--	--	--
WCO005615.1	CE1	777	--	--	--	--	--	--
WCO005981.1	CE1	831	--	--	--	--	--	--
WCO007747.1	CE1	786	--	--	--	--	--	--
WCO009598.1	CE1	807	--	--	--	--	--	--
WCO010220.1	CE1	1302	--	--	--	--	--	--
WCO010276.2	CE1	1533	--	--	--	--	--	--
WCO003460.1	CE10	1707	47.6388	3434.47	-6.17181	Down	0	0
WCO006554.1	CE10	1653	0.779042	2.09755	-1.42893	Down	2.48e-06	3.84e-06
WCO006578.1	CE10	1221	16.9138	41.5528	-1.29674	Down	1.15e-63	4.12e-63
WCO010610.1	CE10	1527	8.43325	19.947	-1.24201	Down	1.71e-36	4.7e-36
WCO002779.1	CE10	1617	98.9289	4.17993	4.56484	Up	0	0
WCO003596.1	CE10	996	245.513	66.8033	1.87781	Up	0	0
WCO003760.1	CE10	1512	41.5436	4.41215	3.23507	Up	1.08e-253	8.79e-253
WCO006576.1	CE10	1269	143.084	2.421	5.88512	Up	0	0
WCO007335.3	CE10	1911	519.725	205.735	1.33696	Up	0	0
WCO008705.1	CE10	1011	13.3036	0.824823	4.01159	Up	2.1e-66	7.7e-66
WCO010529.1	CE10	1416	14.5172	3.78142	1.94077	Up	2.02e-47	6.27e-47
WCO000696.1	CE10	927	--	--	--	--	--	--
WCO000731.1	CE10	2268	--	--	--	--	--	--
WCO001067.3	CE10	2133	--	--	--	--	--	--
WCO001071.1	CE10	987	--	--	--	--	--	--
WCO001409.1	CE10	2190	--	--	--	--	--	--
WCO002103.1	CE10	1944	--	--	--	--	--	--
WCO003329.2	CE10	2031	--	--	--	--	--	--
WCO003922.1	CE10	2004	--	--	--	--	--	--
WCO004059.3	CE10	1581	--	--	--	--	--	--
WCO004791.1	CE10	762	--	--	--	--	--	--
WCO006871.1	CE10	1713	--	--	--	--	--	--
WCO006998.1	CE10	924	--	--	--	--	--	--
WCO007564.1	CE10	2040	--	--	--	--	--	--
WCO008426.1	CE10	2028	--	--	--	--	--	--
WCO008429.2	CE10	1959	--	--	--	--	--	--
WCO008615.1	CE10	2100	--	--	--	--	--	--
WCO009211.1	CE10	1971	--	--	--	--	--	--
WCO009805.3	CE10	2838	--	--	--	--	--	--
WCO010534.2	CE10	2604	--	--	--	--	--	--
WCO003715.1	CE14	1086	--	--	--	--	--	--
WCO003832.1	CE15	1227	51.4652	8.94239	2.52486	Up	9.89e-197	6.93e-196
WCO000180.1	CE16	930	27.8988	8.16434	1.7728	Up	1.11e-52	3.62e-52
WCO002063.1	CE16	969	3.64232	0.13588	4.74445	Up	2.45e-20	5.34e-20
WCO002064.2	CE16	969	253.83	0.724693	8.45228	Up	0	0
WCO000212.1	CE16	585	--	--	--	--	--	--
WCO001173.1	CE16	822	--	--	--	--	--	--
WCO010660.1	CE3	828	--	--	--	--	--	--
WCO003192.1	CE4	972	206.284	10.3853	4.31202	Up	0	0
WCO005371.1	CE4	1422	85.7633	21.3891	2.00349	Up	4.41e-284	3.88e-283
WCO005372.1	CE4	1470	422.731	126.055	1.74569	Up	0	0
WCO010067.1	CE4	1416	8.62277	4.12237	1.06468	Up	1.28e-12	2.4e-12
WCO000346.1	CE8	663	--	--	--	--	--	--
WCO000347.1	CE8	726	--	--	--	--	--	--
WCO009454.2	CE9	1473	--	--	--	--	--	--
WCO009454.2	CE9	1473	--	--	--	--	--	--
WCO004434.1	GH1	2007	22.5522	4.87658	2.20933	Up	9.57e-121	4.91e-120
WCO000053.1	GH10	951	--	--	--	--	--	--
WCO001840.1	GH10	612	--	--	--	--	--	--
WCO000356.1	GH105	1689	12.3967	25.6215	-1.04741	Down	2.39e-39	6.76e-39
WCO002662.1	GH105	1284	--	--	--	--	--	--
WCO007410.1	GH109	1116	36.7112	14.0005	1.39074	Up	3.93e-58	1.34e-57
WCO008858.1	GH109	1179	221.726	39.236	2.49853	Up	0	0
WCO010170.1	GH109	1167	46.1008	1.95565	4.55907	Up	1.86e-284	1.64e-283
WCO006283.1	GH109	1134	--	--	--	--	--	--
WCO007719.1	GH109	1281	--	--	--	--	--	--
WCO010155.1	GH109	1338	--	--	--	--	--	--
WCO010169.1	GH109	1176	--	--	--	--	--	--
WCO002068.1	GH115	2952	--	--	--	--	--	--
WCO002068.1	GH115	2952	--	--	--	--	--	--
WCO007561.3	GH115	3012	--	--	--	--	--	--
WCO007561.3	GH115	3012	--	--	--	--	--	--
WCO007390.1	GH12	735	39.5834	2.74681	3.84907	Up	1.88e-137	1.04e-136
WCO006667.1	GH12	732	--	--	--	--	--	--
WCO003767.1	GH127	1899	149.112	7.81178	4.2546	Up	0	0
WCO000894.1	GH127	1542	--	--	--	--	--	--
WCO000292.1	GH128	942	523.781	236.965	1.14429	Up	0	0
WCO009742.1	GH13_1	1596	12.0133	107.606	-3.16305	Down	0	0
WCO002665.1	GH13_1	1539	8.08858	2.79477	1.53316	Up	1.67e-21	3.73e-21
WCO009735.2	GH13_1	669	--	--	--	--	--	--
WCO001118.1	GH13_22	7032	--	--	--	--	--	--
WCO001118.1	GH13_22	7032	--	--	--	--	--	--
WCO003150.1	GH13_25	4890	273.489	59.605	2.19798	Up	0	0
WCO003150.1	GH13_25	4890	273.489	59.605	2.19798	Up	0	0
WCO009954.1	GH13_5	1428	36.2386	13.7077	1.40254	Up	7.09e-74	2.74e-73
WCO010066.1	GH13_8	4674	769.83	39.1003	4.29929	Up	0	0
WCO007973.1	GH15	1710	450.255	169.987	1.40531	Up	0	0
WCO001721.1	GH16	1065	306.59	700.456	-1.19199	Down	0	0
WCO002986.1	GH16	1185	18.5144	1307.6	-6.14213	Down	0	0
WCO004016.1	GH16	1728	91.47	282.029	-1.62447	Down	0	0
WCO004495.1	GH16	1134	42.185	221.033	-2.38946	Down	0	0
WCO001862.1	GH16	1155	5.69859	2.12796	1.42113	Up	6.35e-11	1.14e-10
WCO005488.1	GH16	1296	109.521	48.224	1.18339	Up	2.33e-153	1.39e-152
WCO005497.1	GH16	1980	42.4435	9.11034	2.21997	Up	7.06e-224	5.4e-223
WCO007777.1	GH16	1890	23.5445	5.96801	1.98007	Up	2.71e-103	1.26e-102
WCO009633.1	GH16	1941	223.779	8.09498	4.78891	Up	0	0
WCO000925.1	GH16	897	--	--	--	--	--	--
WCO001200.1	GH16	1005	--	--	--	--	--	--
WCO001863.2	GH16	1875	--	--	--	--	--	--
WCO002326.2	GH16	756	--	--	--	--	--	--
WCO002994.1	GH16	1158	--	--	--	--	--	--
WCO003746.1	GH16	861	--	--	--	--	--	--
WCO006411.2	GH16	1650	--	--	--	--	--	--
WCO007778.1	GH16	1890	--	--	--	--	--	--
WCO007778.1	GH16	1890	--	--	--	--	--	--
WCO007308.1	GH17	1533	--	--	--	--	--	--
WCO005388.1	GH18	1395	105.612	264.94	-1.32689	Down	0	0
WCO006519.1	GH18	1653	106.354	298.357	-1.48817	Down	0	0
WCO007203.1	GH18	1563	3.20406	27.9397	-3.12435	Down	5.28e-167	3.33e-166
WCO007571.1	GH18	1017	64.3433	574.444	-3.1583	Down	0	0
WCO009559.2	GH18	1524	3.19217	1.49753	1.09195	Up	5.01e-06	7.68e-06
WCO003299.1	GH18	1530	--	--	--	--	--	--
WCO004311.1	GH18	1287	--	--	--	--	--	--
WCO005080.3	GH18	1503	--	--	--	--	--	--
WCO007257.2	GH18	939	--	--	--	--	--	--
WCO007570.1	GH18	1152	--	--	--	--	--	--
WCO009562.2	GH18	1308	--	--	--	--	--	--
WCO001498.1	GH2	3861	28.2882	11.0263	1.35925	Up	1.04e-146	6.01e-146
WCO000361.1	GH2	2373	--	--	--	--	--	--
WCO009665.4	GH2	2856	--	--	--	--	--	--
WCO004565.1	GH20	1809	52.8887	181.477	-1.77875	Down	0	0
WCO008689.1	GH20	2073	--	--	--	--	--	--
WCO010356.1	GH27	1368	83.6052	15.8168	2.40213	Up	0	0
WCO000190.1	GH27	1602	--	--	--	--	--	--
WCO000190.1	GH27	1602	--	--	--	--	--	--
WCO000815.1	GH27	1101	--	--	--	--	--	--
WCO000846.1	GH28	1218	5.09057	0.900847	2.49847	Up	1.6e-20	3.51e-20
WCO000834.1	GH28	4497	--	--	--	--	--	--
WCO003623.1	GH28	1104	--	--	--	--	--	--
WCO003784.1	GH28	1227	--	--	--	--	--	--
WCO003785.1	GH28	1191	--	--	--	--	--	--
WCO010531.1	GH28	1155	--	--	--	--	--	--
WCO010755.3	GH28	1317	--	--	--	--	--	--
WCO000539.1	GH3	2589	305.53	96.7292	1.65929	Up	0	0
WCO002105.1	GH3	2679	34.5738	12.1723	1.50607	Up	2.6e-145	1.5e-144
WCO000234.1	GH3	2496	--	--	--	--	--	--
WCO001794.1	GH3	2919	--	--	--	--	--	--
WCO008136.2	GH3	2409	--	--	--	--	--	--
WCO008533.1	GH3	1074	--	--	--	--	--	--
WCO010819.1	GH3	2361	--	--	--	--	--	--
WCO008897.1	GH30_3	1500	120.35	552.536	-2.19884	Down	0	0
WCO000942.1	GH31	2370	25.1957	52.3152	-1.05405	Down	1.58e-110	7.72e-110
WCO007995.1	GH31	2670	10.9144	90.425	-3.05049	Down	0	0
WCO004177.1	GH31	3069	39.1006	17.1181	1.19167	Up	2.16e-131	1.17e-130
WCO005849.1	GH31	2934	23.9124	2.31862	3.36642	Up	9.38e-294	8.4e-293
WCO002224.1	GH31	2673	--	--	--	--	--	--
WCO000358.1	GH35	3144	25.4705	7.37071	1.78895	Up	8.4e-161	5.19e-160
WCO004582.1	GH37	1569	--	--	--	--	--	--
WCO005221.1	GH37	2337	--	--	--	--	--	--
WCO004041.3	GH38	3366	--	--	--	--	--	--
WCO010042.1	GH43_24	1302	--	--	--	--	--	--
WCO002237.5	GH47	1632	12.9465	421.789	-5.02588	Down	0	0
WCO006556.1	GH47	1815	--	--	--	--	--	--
WCO007633.1	GH47	1626	--	--	--	--	--	--
WCO010057.1	GH47	2628	--	--	--	--	--	--
WCO007352.1	GH5_12	2607	--	--	--	--	--	--
WCO008066.1	GH5_12	2400	--	--	--	--	--	--
WCO007932.1	GH5_15	1398	--	--	--	--	--	--
WCO007932.1	GH5_15	1398	--	--	--	--	--	--
WCO009089.1	GH5_22	1440	--	--	--	--	--	--
WCO009090.1	GH5_22	1419	--	--	--	--	--	--
WCO008919.1	GH5_31	513	--	--	--	--	--	--
WCO006771.1	GH5_5	1029	--	--	--	--	--	--
WCO006772.1	GH5_5	1005	--	--	--	--	--	--
WCO001917.1	GH5_50	1548	80.1998	20.1584	1.99222	Up	5.13e-287	4.53e-286
WCO007821.1	GH5_7	1107	--	--	--	--	--	--
WCO001038.1	GH5_9	2160	79.447	28.7922	1.46432	Up	1.41e-256	1.17e-255
WCO005164.1	GH5_9	1185	18.1924	8.926	1.02725	Up	5.17e-20	1.12e-19
WCO009473.1	GH5_9	2169	306.398	63.436	2.27203	Up	0	0
WCO000628.1	GH51	2964	14.7879	2.384	2.63297	Up	9.28e-144	5.32e-143
WCO000568.1	GH51	--	--	--	--	--	--	--
WCO000570.1	GH51	--	--	--	--	--	--	--
WCO000629.1	GH51	--	--	--	--	--	--	--
WCO004480.3	GH51	909	--	--	--	--	--	--
WCO005584.1	GH53	1029	--	--	--	--	--	--
WCO001040.1	GH55	2322	2128.15	75.2657	4.82146	Up	0	0
WCO008102.1	GH55	2265	89.3881	31.7398	1.49379	Up	0	0
WCO007501.1	GH55	2319	--	--	--	--	--	--
WCO007243.1	GH72	1611	2978.83	804.009	1.88946	Up	0	0
WCO005370.1	GH72	711	--	--	--	--	--	--
WCO005921.1	GH74	4386	--	--	--	--	--	--
WCO005921.1	GH74	4386	--	--	--	--	--	--
WCO001968.1	GH78	4359	--	--	--	--	--	--
WCO001968.1	GH78	4359	--	--	--	--	--	--
WCO001969.1	GH78	1998	--	--	--	--	--	--
WCO007448.1	GH78	2610	--	--	--	--	--	--
WCO009394.1	GH78	2130	--	--	--	--	--	--
WCO000239.1	GH79	1581	--	--	--	--	--	--
WCO000695.1	GH79	1578	--	--	--	--	--	--
WCO003000.1	GH79	1977	--	--	--	--	--	--
WCO008681.6	GH89	2250	--	--	--	--	--	--
WCO003221.1	GH92	2541	21.0975	49.4855	-1.22993	Down	6.35e-143	3.62e-142
WCO010820.1	GH92	2379	47.1734	116.097	-1.29928	Down	0	0
WCO004895.1	GH92	2421	38.2976	12.7988	1.58125	Up	3.79e-156	2.29e-155
WCO006409.1	GH95	2118	--	--	--	--	--	--
WCO005365.1	GT1	4377	--	--	--	--	--	--
WCO008954.1	GT15	1740	92.7306	40.5093	1.19479	Up	1.04e-176	6.82e-176
WCO002592.3	GT15	1425	--	--	--	--	--	--
WCO008970.2	GT15	1350	--	--	--	--	--	--
WCO008970.2	GT15	1350	--	--	--	--	--	--
WCO001104.1	GT17	1188	49.0597	12.3392	1.99129	Up	1.04e-135	5.73e-135
WCO007607.2	GT2	1410	1.79278	23.9056	-3.73708	Down	4.18e-151	2.47e-150
WCO006412.1	GT2	2841	1203.35	484.944	1.31116	Up	0	0
WCO000866.3	GT2	5760	--	--	--	--	--	--
WCO002443.1	GT2	2832	--	--	--	--	--	--
WCO003365.3	GT2	3402	--	--	--	--	--	--
WCO005771.1	GT2	3762	--	--	--	--	--	--
WCO006650.1	GT2	2700	--	--	--	--	--	--
WCO008698.1	GT2	4488	--	--	--	--	--	--
WCO009541.1	GT2	5982	--	--	--	--	--	--
WCO010532.1	GT2	996	--	--	--	--	--	--
WCO010733.1	GT2	855	--	--	--	--	--	--
WCO006013.1	GT20	1716	268.352	90.95	1.56098	Up	0	0
WCO006013.1	GT20	1716	268.352	90.95	1.56098	Up	0	0
WCO001940.1	GT20	2772	--	--	--	--	--	--
WCO001998.1	GT20	2919	--	--	--	--	--	--
WCO006761.1	GT21	930	--	--	--	--	--	--
WCO009328.1	GT22	1977	9.36042	27.3059	-1.54457	Down	1.95e-87	8.29e-87
WCO009328.1	GT22	1977	9.36042	27.3059	-1.54457	Down	1.95e-87	8.29e-87
WCO005189.1	GT22	1257	--	--	--	--	--	--
WCO001954.1	GT24	6423	--	--	--	--	--	--
WCO001134.1	GT28	600	33.7837	86.9007	-1.36304	Down	1.96e-70	7.44e-70
WCO005259.1	GT28	1767	--	--	--	--	--	--
WCO006327.1	GT3	2208	766.377	241.272	1.6674	Up	0	0
WCO003593.1	GT31	2400	--	--	--	--	--	--
WCO003593.1	GT31	2400	--	--	--	--	--	--
WCO003764.4	GT32	1365	--	--	--	--	--	--
WCO007193.1	GT32	1584	--	--	--	--	--	--
WCO010469.1	GT33	1497	--	--	--	--	--	--
WCO007574.1	GT39	2328	--	--	--	--	--	--
WCO009277.1	GT39	2454	--	--	--	--	--	--
WCO010667.1	GT4	2202	265.462	2174.93	-3.03439	Down	0	0
WCO004571.7	GT4	1530	--	--	--	--	--	--
WCO007382.1	GT4	3093	--	--	--	--	--	--
WCO003877.1	GT48	5349	351.598	171.093	1.03914	Up	0	0
WCO000998.1	GT48	5259	--	--	--	--	--	--
WCO001309.2	GT49	1272	--	--	--	--	--	--
WCO009301.1	GT50	2418	--	--	--	--	--	--
WCO004183.1	GT57	2283	--	--	--	--	--	--
WCO010128.1	GT57	1647	--	--	--	--	--	--
WCO001064.1	GT58	1248	0.802555	2.74308	-1.77312	Down	4.57e-08	7.51e-08
WCO002115.1	GT58	6768	--	--	--	--	--	--
WCO005343.1	GT59	1356	--	--	--	--	--	--
WCO008685.1	GT65	1050	19.2142	48.6126	-1.33916	Down	3.37e-67	1.24e-66
WCO008687.1	GT65	1488	85.7415	30.9997	1.46774	Up	6e-192	4.12e-191
WCO008686.1	GT65	1500	--	--	--	--	--	--
WCO000119.1	GT66	2361	--	--	--	--	--	--
WCO010528.1	GT69	1656	63.4489	166.095	-1.38834	Down	0	0
WCO000836.1	GT69	765	--	--	--	--	--	--
WCO006326.1	GT69	1854	--	--	--	--	--	--
WCO000035.1	GT76	1380	--	--	--	--	--	--
WCO003960.1	GT8	1128	5.91956	13.8905	-1.23054	Down	2.79e-19	5.96e-19
WCO010550.1	GT8	879	15.7355	48.6327	-1.62791	Down	5.71e-75	2.22e-74
WCO000488.1	GT8	3168	177.967	44.9837	1.98413	Up	0	0
WCO007676.1	GT8	939	49.1677	18.3222	1.42412	Up	1.3e-67	4.83e-67
WCO002442.1	GT8	1632	--	--	--	--	--	--
WCO010547.1	GT8	1110	--	--	--	--	--	--
WCO000834.1	GT90	4497	--	--	--	--	--	--
WCO007382.1	PL14	3093	--	--	--	--	--	--
WCO003294.2	PL14_5	762	--	--	--	--	--	--
WCO006763.2	PL15	2388	--	--	--	--	--	--

## Sheet: B-Comparison 
Table S31 CAZyme genes in the W. cocos genome (B-Comparison )
Gene name	W. cocos (IMPLAD)	W. cocos(JGI)	Postia placenta	Fomitopsis pinicola
CBM	20	18	35	41
CE	58	13	10	21
GH	139	145	140	195
GT	63	66	68	70
AA	38	27	36	42
PL	3	2	5	3
Note: CBM, carbohydrate-binding module; CE, carbohydrate esterase; GH, glycoside hydrolase; GT, glycosyl transferase; AA, auxiliary activity; PL, polysaccharide lyase.

## Sheet: C-Classification
Table S31 CAZyme genes in the W. cocos genome (C-Classification)
Classification	No. of genes
	W. cocos (IMPLAD)	W. cocos (JGI)	Postia placenta	Fomitopsis pinicola
AA1	4	5	4	7
AA2	2	1	1	1
AA3	15	14	25	20
AA4	1	0	0	0
AA5	3	4	3	4
AA6	0	1	1	1
AA7	11	0	0	5
AA8	0	0	0	0
AA9	1	2	2	4
AA10	0	0	0	0
AA11	1	0	0	0
CBM1	0	0	0	0
CBM5	4	4	5	4
CBM12	0	1	1	1
CBM13	5	5	15	11
CBM18	0	1	1	1
CBM19	3	0	0	0
CBM20	1	1	1	2
CBM21	2	1	2	2
CBM32	0	0	0	0
CBM35	1	1	1	1
CBM42	0	0	0	0
CBM38	0	0	0	0
CBM43	1	1	2	1
CBM48	1	3	3	3
CBM50	2	0	4	15
CBM52	0	0	0	0
CBM63	0	0	0	0
CBM67	0	0	0	0
CE1	12	0	0	0
CE3	1	0	0	0
CE4	4	4	2	3
CE8	2	1	2	2
CE9	2	1	1	7
CE10	30	0	0	0
CE12	0	0	0	0
CE14	1	0	0	0
CE15	1	1	1	1
CE16	5	6	4	8
GH1	1	1	2	2
GH2	3	3	3	4
GH3	7	8	6	12
GH5	14	18	17	19
GH6	0	0	0	0
GH7	0	0	0	0
GH8	0	0	0	0
GH9	0	0	0	0
GH10	2	4	3	2
GH11	0	0	0	0
GH12	2	2	2	2
GH13	9	11	7	7
GH15	1	2	2	2
GH16	18	19	24	28
GH17	1	2	2	3
GH18	11	11	11	19
GH20	2	2	3	4
GH23	0	1	1	1
GH24	0	0	0	0
GH25	0	0	0	0
GH26	0	0	0	0
GH27	4	3	3	4
GH28	7	9	8	12
GH29	0	0	0	0
GH30	1	2	3	10
GH31	5	5	4	5
GH32	0	0	0	3
GH33	0	0	0	0
GH35	1	2	1	2
GH36	0	0	0	0
GH37	2	4	3	2
GH38	1	1	1	1
GH42	0	0	0	0
GH43	1	1	1	7
GH44	0	0	0	0
GH45	0	0	0	1
GH47	4	5	5	5
GH51	5	4	1	4
GH52	0	0	0	0
GH53	1	1	1	1
GH54	0	0	0	0
GH55	3	3	3	3
GH62	0	0	0	0
GH63	0	1	1	1
GH65	0	0	0	0
GH71	0	1	2	4
GH72	2	2	2	1
GH74	2	0	0	0
GH75	0	0	0	0
GH76	0	0	0	0
GH78	5	3	3	3
GH79	3	3	2	3
GH81	0	0	0	0
GH88	0	1	1	1
GH89	1	1	1	2
GH92	3	3	3	5
GH93	0	0	0	0
GH94	0	0	0	0
GH95	1	1	1	1
GH105	2	0	0	2
GH109	7	0	0	0
GH114	0	0	0	0
GH115	4	2	1	1
GH125	0	1	1	1
GH127	2	0	0	0
GH128	1	2	5	4
GH131	0	0	0	1
GT1	1	4	4	6
GT2	11	14	14	14
GT3	1	1	3	1
GT4	3	4	4	4
GT5	0	2	1	1
GT8	6	8	8	6
GT10	0	0	0	0
GT14	0	0	0	0
GT15	4	3	4	6
GT17	1	1	0	1
GT18	0	0	0	0
GT20	4	3	3	4
GT21	1	1	1	1
GT22	3	4	4	4
GT24	1	1	1	1
GT28	2	0	0	0
GT31	2	1	1	1
GT32	2	1	1	1
GT33	1	1	1	1
GT35	0	1	1	1
GT39	2	3	3	3
GT41	0	1	1	1
GT43	0	0	0	0
GT47	0	0	0	0
GT48	2	2	2	2
GT49	1	1	1	1
GT50	1	1	1	1
GT57	2	2	2	2
GT58	2	1	1	2
GT59	1	1	1	1
GT62	0	0	0	0
GT65	3	0	0	0
GT66	1	1	1	1
GT69	3	2	3	2
GT76	1	1	1	1
GT90	1	0	0	0
PL1	0	0	0	0
PL14	2	2	5	3
PL15	1	0	0	0
