# Supplementary material for: The Wolfiporia cocos Genome and Transcriptome Shed Light on the Formation of Its Edible and Medicinal Sclerotium
Source: Genomics Proteomics Bioinformatics. 2020 Dec 24;18(4):455–67. doi: 10.1016/j.gpb.2019.01.007 (PMC8242266; doi:10.1016/j.gpb.2019.01.007)
Supplement: Supplementary data 39 [file mmc39.xls]

## Sheet: A-pfam
Table S32 Transporters in the W. cocos genome (A-pfam)
Pfam	Gene ID	Function	Sclerotium-RPKM	Mycelium-RPKM	log2 Ratio(Sclerotium/Mycelium)	Up-Down-Regulation(Sclerotium/Mycelium)	P-value	FDR
PF01852	WCO002835.1	&#934;X174 Lysis Protein E (&#934;X174-E) Family.	-	-	-	-	-	-
PF01852	WCO002904.1	&#934;X174 Lysis Protein E (&#934;X174-E) Family.	-	-	-	-	-	-
PF03061	WCO008552.1	Acyl-CoA Thioesterase (AcoT) Family.	43.7945	21.2603	0	Up	8.32536e-57	2.80952e-56
PF03061	WCO009581.1	Acyl-CoA Thioesterase (AcoT) Family.	-	-	-	-	-	-
PF03061	WCO006397.1	Acyl-CoA Thioesterase (AcoT) Family.	-	-	-	-	-	-
PF03061	WCO002356.1	Acyl-CoA Thioesterase (AcoT) Family.	-	-	-	-	-	-
PF03061	WCO004179.1	Acyl-CoA Thioesterase (AcoT) Family.	-	-	-	-	-	-
PF00168	WCO010021.1	alpha;-Hemolysin Channel-forming Toxin (alpha;HL) Family.	-	-	-	-	-	-
PF00168	WCO010271.1	alpha;-Hemolysin Channel-forming Toxin (alpha;HL) Family.	66.8187	29.2106	0	Up	2.01876e-196	1.41214e-195
PF00168	WCO010659.1	alpha;-Hemolysin Channel-forming Toxin (alpha;HL) Family.	-	-	-	-	-	-
PF00168	WCO000887.1	alpha;-Hemolysin Channel-forming Toxin (alpha;HL) Family.	20.3245	5.18164	0	Up	1.04028e-158	6.36075e-158
PF00168	WCO006285.1	alpha;-Hemolysin Channel-forming Toxin (alpha;HL) Family.	-	-	-	-	-	-
PF00168	WCO003560.1	alpha;-Hemolysin Channel-forming Toxin (alpha;HL) Family.	-	-	-	-	-	-
PF00168	WCO005352.1	alpha;-Hemolysin Channel-forming Toxin (alpha;HL) Family.	204.23	73.1879	0	Up	0	0
PF00168	WCO005982.1	alpha;-Hemolysin Channel-forming Toxin (alpha;HL) Family.	175.961	77.3031	0	Up	0	0
PF00168	WCO002970.1	alpha;-Hemolysin Channel-forming Toxin (alpha;HL) Family.	4.05697	0.816653	0	Up	7.19892e-23	1.64624e-22
PF00168	WCO008262.5	alpha;-Hemolysin Channel-forming Toxin (alpha;HL) Family.	-	-	-	-	-	-
PF01823	WCO001741.1	alpha;-Hemolysin Channel-forming Toxin (alpha;HL) Family.	-	-	-	-	-	-
PF02199	WCO004601.1	alpha;-Hemolysin Channel-forming Toxin (alpha;HL) Family.	18.6712	38.7858	-1.05472	Down	2.36484e-10	4.17141e-10
PF00324	WCO008553.1	Amino Acid-Polyamine-Organocation (APC) Family.	325.242	51.1772	0	Up	0	0
PF00324	WCO007758.1	Amino Acid-Polyamine-Organocation (APC) Family.	-	-	-	-	-	-
PF00324	WCO000102.1	Amino Acid-Polyamine-Organocation (APC) Family.	27.7145	57.1845	-1.04498	Down	1.24272e-89	5.34075e-89
PF00324	WCO001113.1	Amino Acid-Polyamine-Organocation (APC) Family.	-	-	-	-	-	-
PF00324	WCO010716.1	Amino Acid-Polyamine-Organocation (APC) Family.	21.7377	7.85844	0	Up	1.29478e-47	4.02172e-47
PF00324	WCO009669.1	Amino Acid-Polyamine-Organocation (APC) Family.	15.0566	7.11407	0	Up	5.14748e-23	1.18091e-22
PF00324	WCO002143.1	Amino Acid-Polyamine-Organocation (APC) Family.	13.277	5.37473	0	Up	1.92418e-29	4.82769e-29
PF00324	WCO006656.1	Amino Acid-Polyamine-Organocation (APC) Family.	-	-	-	-	-	-
PF00324	WCO002511.1	Amino Acid-Polyamine-Organocation (APC) Family.	-	-	-	-	-	-
PF00324	WCO004240.1	Amino Acid-Polyamine-Organocation (APC) Family.	-	-	-	-	-	-
PF00324	WCO004693.1	Amino Acid-Polyamine-Organocation (APC) Family.	-	-	-	-	-	-
PF00324	WCO002974.1	Amino Acid-Polyamine-Organocation (APC) Family.	-	-	-	-	-	-
PF00324	WCO007449.1	Amino Acid-Polyamine-Organocation (APC) Family.	-	-	-	-	-	-
PF00324	WCO007922.1	Amino Acid-Polyamine-Organocation (APC) Family.	-	-	-	-	-	-
PF00324	WCO008029.3	Amino Acid-Polyamine-Organocation (APC) Family.	-	-	-	-	-	-
PF00324	WCO008077.1	Amino Acid-Polyamine-Organocation (APC) Family.	-	-	-	-	-	-
PF00324	WCO008364.1	Amino Acid-Polyamine-Organocation (APC) Family.	-	-	-	-	-	-
PF00324	WCO009137.1	Amino Acid-Polyamine-Organocation (APC) Family.	49.2645	98.7836	-1.00372	Down	2.29924e-135	1.26229e-134
PF00582	WCO000830.1	Amino Acid-Polyamine-Organocation (APC) Family.	-	-	-	-	-	-
PF00582	WCO005847.1	Amino Acid-Polyamine-Organocation (APC) Family.	-	-	-	-	-	-
PF00955	WCO004554.1	Amino Acid-Polyamine-Organocation (APC) Family.	-	-	-	-	-	-
PF00999	WCO003390.1	Amino Acid-Polyamine-Organocation (APC) Family.	-	-	-	-	-	-
PF00999	WCO007563.1	Amino Acid-Polyamine-Organocation (APC) Family.	-	-	-	-	-	-
PF00999	WCO000711.1	Amino Acid-Polyamine-Organocation (APC) Family.	-	-	-	-	-	-
PF00999	WCO002534.1	Amino Acid-Polyamine-Organocation (APC) Family.	-	-	-	-	-	-
PF00999	WCO003823.5	Amino Acid-Polyamine-Organocation (APC) Family.	-	-	-	-	-	-
PF00999	WCO002985.2	Amino Acid-Polyamine-Organocation (APC) Family.	-	-	-	-	-	-
PF02133	WCO001415.1	Amino Acid-Polyamine-Organocation (APC) Family.	-	-	-	-	-	-
PF02133	WCO001467.1	Amino Acid-Polyamine-Organocation (APC) Family.	66.0435	136.742	-1.04996	Down	3.32054e-187	2.25091e-186
PF02133	WCO000824.1	Amino Acid-Polyamine-Organocation (APC) Family.	-	-	-	-	-	-
PF02133	WCO003711.1	Amino Acid-Polyamine-Organocation (APC) Family.	-	-	-	-	-	-
PF02133	WCO003720.1	Amino Acid-Polyamine-Organocation (APC) Family.	38.223	15.6851	0	Up	5.77662e-114	2.86087e-113
PF02133	WCO003797.1	Amino Acid-Polyamine-Organocation (APC) Family.	-	-	-	-	-	-
PF02133	WCO004479.1	Amino Acid-Polyamine-Organocation (APC) Family.	-	-	-	-	-	-
PF02133	WCO008161.1	Amino Acid-Polyamine-Organocation (APC) Family.	-	-	-	-	-	-
PF02133	WCO008163.3	Amino Acid-Polyamine-Organocation (APC) Family.	38.5563	79.9452	-1.05204	Down	2.59088e-108	1.24982e-107
PF02133	WCO008377.3	Amino Acid-Polyamine-Organocation (APC) Family.	47.4098	19.0082	0	Up	2.58254e-102	1.19716e-101
PF02133	WCO008853.2	Amino Acid-Polyamine-Organocation (APC) Family.	-	-	-	-	-	-
PF02133	WCO000966.1	Amino Acid-Polyamine-Organocation (APC) Family.	11.4443	2.44778	0	Up	4.59024e-25	1.0857e-24
PF02254	WCO008499.2	Amino Acid-Polyamine-Organocation (APC) Family.	-	-	-	-	-	-
PF02254	WCO008501.1	Amino Acid-Polyamine-Organocation (APC) Family.	2.85282	0.407798	0	Up	1.25969e-18	2.66004e-18
PF02254	WCO008513.1	Amino Acid-Polyamine-Organocation (APC) Family.	-	-	-	-	-	-
PF02254	WCO007906.1	Amino Acid-Polyamine-Organocation (APC) Family.	52.6602	19.3994	0	Up	1.93161e-85	8.08195e-85
PF02254	WCO000317.2	Amino Acid-Polyamine-Organocation (APC) Family.	4.20836	41.4305	-3.29936	Down	1.4712e-119	7.47225e-119
PF02254	WCO001323.1	Amino Acid-Polyamine-Organocation (APC) Family.	-	-	-	-	-	-
PF02254	WCO006698.1	Amino Acid-Polyamine-Organocation (APC) Family.	26.2026	79.5734	-1.60257	Down	9.41266e-153	5.60693e-152
PF02254	WCO002718.1	Amino Acid-Polyamine-Organocation (APC) Family.	-	-	-	-	-	-
PF02254	WCO004493.1	Amino Acid-Polyamine-Organocation (APC) Family.	-	-	-	-	-	-
PF02254	WCO005810.2	Amino Acid-Polyamine-Organocation (APC) Family.	68.8923	18.4335	0	Up	9.36748e-136	5.15603e-135
PF02254	WCO007016.1	Amino Acid-Polyamine-Organocation (APC) Family.	-	-	-	-	-	-
PF02254	WCO005516.1	Amino Acid-Polyamine-Organocation (APC) Family.	123.336	42.9708	0	Up	1.44263e-131	7.79985e-131
PF02254	WCO006980.1	Amino Acid-Polyamine-Organocation (APC) Family.	-	-	-	-	-	-
PF02254	WCO008833.1	Amino Acid-Polyamine-Organocation (APC) Family.	-	-	-	-	-	-
PF02254	WCO009940.1	Amino Acid-Polyamine-Organocation (APC) Family.	1.42107	13.7307	-3.27236	Down	5.75564e-60	1.99591e-59
PF02254	WCO009942.1	Amino Acid-Polyamine-Organocation (APC) Family.	5.88143	2.15641	0	Up	1.76298e-10	3.11879e-10
PF02386	WCO002205.5	Amino Acid-Polyamine-Organocation (APC) Family.	-	-	-	-	-	-
PF02386	WCO006500.1	Amino Acid-Polyamine-Organocation (APC) Family.	-	-	-	-	-	-
PF02386	WCO004567.1	Amino Acid-Polyamine-Organocation (APC) Family.	12.936	3.68685	0	Up	2.73822e-60	9.53802e-60
PF02386	WCO004575.1	Amino Acid-Polyamine-Organocation (APC) Family.	-	-	-	-	-	-
PF01663	WCO008657.1	ATP Exporter (ATP-E) Family.	-	-	-	-	-	-
PF01663	WCO001970.1	ATP Exporter (ATP-E) Family.	-	-	-	-	-	-
PF01663	WCO004688.1	ATP Exporter (ATP-E) Family.	-	-	-	-	-	-
PF01663	WCO007969.1	ATP Exporter (ATP-E) Family.	46.4465	102.106	-1.13643	Down	3.1082e-75	1.2143e-74
PF01663	WCO007970.1	ATP Exporter (ATP-E) Family.	-	-	-	-	-	-
PF02854	WCO008603.1	ATP Exporter (ATP-E) Family.	-	-	-	-	-	-
PF02854	WCO000082.1	ATP Exporter (ATP-E) Family.	-	-	-	-	-	-
PF02854	WCO010719.1	ATP Exporter (ATP-E) Family.	86.7841	40.6286	0	Up	1.02287e-209	7.55051e-209
PF02854	WCO006505.1	ATP Exporter (ATP-E) Family.	-	-	-	-	-	-
PF02854	WCO008397.1	ATP Exporter (ATP-E) Family.	-	-	-	-	-	-
PF04987	WCO001970.1	ATP Exporter (ATP-E) Family.	-	-	-	-	-	-
PF08740	WCO004317.1	ATP Exporter (ATP-E) Family.	-	-	-	-	-	-
PF08740	WCO004394.1	ATP Exporter (ATP-E) Family.	-	-	-	-	-	-
PF08740	WCO010536.1	ATP Exporter (ATP-E) Family.	71.2168	16.0664	0	Up	0	0
PF08740	WCO010412.1	ATP Exporter (ATP-E) Family.	20.0353	69.0154	-1.78437	Down	1.33566e-218	1.00592e-217
PF09088	WCO002449.1	ATP Exporter (ATP-E) Family.	-	-	-	-	-	-
PF09090	WCO002449.1	ATP Exporter (ATP-E) Family.	-	-	-	-	-	-
PF00005	WCO010114.1	ATP-binding Cassette (ABC) Superfamily.	-	-	-	-	-	-
PF00005	WCO010289.1	ATP-binding Cassette (ABC) Superfamily.	-	-	-	-	-	-
PF00005	WCO010320.1	ATP-binding Cassette (ABC) Superfamily.	-	-	-	-	-	-
PF00005	WCO008661.1	ATP-binding Cassette (ABC) Superfamily.	-	-	-	-	-	-
PF00005	WCO003302.1	ATP-binding Cassette (ABC) Superfamily.	108.178	46.173	0	Up	0	0
PF00005	WCO003504.1	ATP-binding Cassette (ABC) Superfamily.	-	-	-	-	-	-
PF00005	WCO003510.1	ATP-binding Cassette (ABC) Superfamily.	13.1613	5.22226	0	Up	8.29262e-22	1.86197e-21
PF00005	WCO003516.1	ATP-binding Cassette (ABC) Superfamily.	-	-	-	-	-	-
PF00005	WCO003517.1	ATP-binding Cassette (ABC) Superfamily.	61.0482	15.9281	0	Up	8.89714e-258	7.39094e-257
PF00005	WCO003518.1	ATP-binding Cassette (ABC) Superfamily.	-	-	-	-	-	-
PF00005	WCO003527.1	ATP-binding Cassette (ABC) Superfamily.	-	-	-	-	-	-
PF00005	WCO003534.1	ATP-binding Cassette (ABC) Superfamily.	-	-	-	-	-	-
PF00005	WCO007526.1	ATP-binding Cassette (ABC) Superfamily.	-	-	-	-	-	-
PF00005	WCO007682.1	ATP-binding Cassette (ABC) Superfamily.	23.2465	5.0467	0	Up	2.94438e-190	2.01188e-189
PF00005	WCO007886.1	ATP-binding Cassette (ABC) Superfamily.	-	-	-	-	-	-
PF00005	WCO004841.1	ATP-binding Cassette (ABC) Superfamily.	-	-	-	-	-	-
PF00005	WCO005018.1	ATP-binding Cassette (ABC) Superfamily.	-	-	-	-	-	-
PF00005	WCO005109.4	ATP-binding Cassette (ABC) Superfamily.	13.4378	2.73539	0	Up	1.65905e-160	1.02247e-159
PF00005	WCO005190.1	ATP-binding Cassette (ABC) Superfamily.	-	-	-	-	-	-
PF00005	WCO005220.1	ATP-binding Cassette (ABC) Superfamily.	-	-	-	-	-	-
PF00005	WCO000401.1	ATP-binding Cassette (ABC) Superfamily.	11.0365	5.053	0	Up	9.9331e-50	3.14475e-49
PF00005	WCO001028.1	ATP-binding Cassette (ABC) Superfamily.	-	-	-	-	-	-
PF00005	WCO000725.1	ATP-binding Cassette (ABC) Superfamily.	-	-	-	-	-	-
PF00005	WCO000821.1	ATP-binding Cassette (ABC) Superfamily.	-	-	-	-	-	-
PF00005	WCO000851.1	ATP-binding Cassette (ABC) Superfamily.	66.4048	158.635	-1.25635	Down	0	0
PF00005	WCO000858.1	ATP-binding Cassette (ABC) Superfamily.	-	-	-	-	-	-
PF00005	WCO002046.1	ATP-binding Cassette (ABC) Superfamily.	66.0827	18.2872	0	Up	2.408e-289	2.13081e-288
PF00005	WCO001638.1	ATP-binding Cassette (ABC) Superfamily.	21.5601	9.061	0	Up	2.86786e-60	9.98146e-60
PF00005	WCO009372.1	ATP-binding Cassette (ABC) Superfamily.	88.1397	39.3571	0	Up	2.42338e-223	1.84626e-222
PF00005	WCO009463.2	ATP-binding Cassette (ABC) Superfamily.	-	-	-	-	-	-
PF00005	WCO009605.1	ATP-binding Cassette (ABC) Superfamily.	-	-	-	-	-	-
PF00005	WCO009685.1	ATP-binding Cassette (ABC) Superfamily.	-	-	-	-	-	-
PF00005	WCO009733.2	ATP-binding Cassette (ABC) Superfamily.	-	-	-	-	-	-
PF00005	WCO002104.1	ATP-binding Cassette (ABC) Superfamily.	-	-	-	-	-	-
PF00005	WCO006278.1	ATP-binding Cassette (ABC) Superfamily.	-	-	-	-	-	-
PF00005	WCO006308.1	ATP-binding Cassette (ABC) Superfamily.	-	-	-	-	-	-
PF00005	WCO006321.1	ATP-binding Cassette (ABC) Superfamily.	-	-	-	-	-	-
PF00005	WCO006502.1	ATP-binding Cassette (ABC) Superfamily.	-	-	-	-	-	-
PF00005	WCO002395.1	ATP-binding Cassette (ABC) Superfamily.	-	-	-	-	-	-
PF00005	WCO004510.1	ATP-binding Cassette (ABC) Superfamily.	65.8621	23.1616	0	Up	0	0
PF00005	WCO004462.1	ATP-binding Cassette (ABC) Superfamily.	-	-	-	-	-	-
PF00005	WCO005357.1	ATP-binding Cassette (ABC) Superfamily.	-	-	-	-	-	-
PF00005	WCO004696.1	ATP-binding Cassette (ABC) Superfamily.	-	-	-	-	-	-
PF00005	WCO005545.3	ATP-binding Cassette (ABC) Superfamily.	-	-	-	-	-	-
PF00005	WCO007079.1	ATP-binding Cassette (ABC) Superfamily.	-	-	-	-	-	-
PF00005	WCO007454.1	ATP-binding Cassette (ABC) Superfamily.	331.606	111.332	0	Up	0	0
PF00005	WCO006879.1	ATP-binding Cassette (ABC) Superfamily.	-	-	-	-	-	-
PF00005	WCO007386.1	ATP-binding Cassette (ABC) Superfamily.	10.6263	5.2	0	Up	4.8732e-28	1.19943e-27
PF00005	WCO007930.1	ATP-binding Cassette (ABC) Superfamily.	-	-	-	-	-	-
PF00005	WCO008401.1	ATP-binding Cassette (ABC) Superfamily.	-	-	-	-	-	-
PF00005	WCO008312.1	ATP-binding Cassette (ABC) Superfamily.	11.4575	27.2002	-1.24733	Down	1.64194e-129	8.76109e-129
PF00005	WCO009055.1	ATP-binding Cassette (ABC) Superfamily.	36.2246	16.0013	0	Up	9.8816e-87	4.17332e-86
PF00005	WCO009798.2	ATP-binding Cassette (ABC) Superfamily.	22.3093	84.0226	-1.91313	Down	0	0
PF00005	WCO009145.1	ATP-binding Cassette (ABC) Superfamily.	-	-	-	-	-	-
PF00005	WCO009098.1	ATP-binding Cassette (ABC) Superfamily.	-	-	-	-	-	-
PF00005	WCO010002.1	ATP-binding Cassette (ABC) Superfamily.	-	-	-	-	-	-
PF00005	WCO009938.3	ATP-binding Cassette (ABC) Superfamily.	-	-	-	-	-	-
PF00005	WCO010800.1	ATP-binding Cassette (ABC) Superfamily.	19.1835	6.47812	0	Up	2.42698e-27	5.94436e-27
PF00005	WCO001269.1	ATP-binding Cassette (ABC) Superfamily.	-	-	-	-	-	-
PF00035	WCO008710.1	ATP-binding Cassette (ABC) Superfamily.	-	-	-	-	-	-
PF00035	WCO003371.1	ATP-binding Cassette (ABC) Superfamily.	5.18421	26.8212	-2.37118	Down	7.22224e-33	1.89025e-32
PF00035	WCO003555.1	ATP-binding Cassette (ABC) Superfamily.	61.4217	29.6813	0	Up	4.21916e-215	3.15257e-214
PF00035	WCO002259.1	ATP-binding Cassette (ABC) Superfamily.	-	-	-	-	-	-
PF00035	WCO007988.1	ATP-binding Cassette (ABC) Superfamily.	-	-	-	-	-	-
PF00035	WCO007419.1	ATP-binding Cassette (ABC) Superfamily.	143.652	70.0942	0	Up	1.18729e-136	6.56891e-136
PF00076	WCO010124.1	ATP-binding Cassette (ABC) Superfamily.	-	-	-	-	-	-
PF00076	WCO010178.1	ATP-binding Cassette (ABC) Superfamily.	-	-	-	-	-	-
PF00076	WCO010236.3	ATP-binding Cassette (ABC) Superfamily.	-	-	-	-	-	-
PF00076	WCO010239.1	ATP-binding Cassette (ABC) Superfamily.	-	-	-	-	-	-
PF00076	WCO010300.1	ATP-binding Cassette (ABC) Superfamily.	-	-	-	-	-	-
PF00076	WCO008535.1	ATP-binding Cassette (ABC) Superfamily.	-	-	-	-	-	-
PF00076	WCO008621.1	ATP-binding Cassette (ABC) Superfamily.	-	-	-	-	-	-
PF00076	WCO008637.1	ATP-binding Cassette (ABC) Superfamily.	-	-	-	-	-	-
PF00076	WCO008782.1	ATP-binding Cassette (ABC) Superfamily.	-	-	-	-	-	-
PF00076	WCO003099.1	ATP-binding Cassette (ABC) Superfamily.	-	-	-	-	-	-
PF00076	WCO003160.1	ATP-binding Cassette (ABC) Superfamily.	156.102	73.0213	0	Up	2.54772e-255	2.09001e-254
PF00076	WCO003324.1	ATP-binding Cassette (ABC) Superfamily.	-	-	-	-	-	-
PF00076	WCO003388.1	ATP-binding Cassette (ABC) Superfamily.	46.9967	20.8028	0	Up	6.0817e-63	2.1589e-62
PF00076	WCO007904.1	ATP-binding Cassette (ABC) Superfamily.	67.8425	22.8647	0	Up	2.27652e-108	1.0988e-107
PF00076	WCO005063.1	ATP-binding Cassette (ABC) Superfamily.	73.2691	19.5934	0	Up	0	0
PF00076	WCO005132.1	ATP-binding Cassette (ABC) Superfamily.	-	-	-	-	-	-
PF00076	WCO005204.4	ATP-binding Cassette (ABC) Superfamily.	-	-	-	-	-	-
PF00076	WCO000086.1	ATP-binding Cassette (ABC) Superfamily.	27.8307	180.692	-2.69878	Down	0	0
PF00076	WCO000208.1	ATP-binding Cassette (ABC) Superfamily.	-	-	-	-	-	-
PF00076	WCO000470.1	ATP-binding Cassette (ABC) Superfamily.	-	-	-	-	-	-
PF00076	WCO001107.1	ATP-binding Cassette (ABC) Superfamily.	-	-	-	-	-	-
PF00076	WCO001137.1	ATP-binding Cassette (ABC) Superfamily.	-	-	-	-	-	-
PF00076	WCO001166.1	ATP-binding Cassette (ABC) Superfamily.	622.126	149.057	0	Up	0	0
PF00076	WCO010697.1	ATP-binding Cassette (ABC) Superfamily.	-	-	-	-	-	-
PF00076	WCO001447.1	ATP-binding Cassette (ABC) Superfamily.	87.6125	41.9879	0	Up	3.5565e-132	1.929e-131
PF00076	WCO001489.1	ATP-binding Cassette (ABC) Superfamily.	-	-	-	-	-	-
PF00076	WCO001526.1	ATP-binding Cassette (ABC) Superfamily.	-	-	-	-	-	-
PF00076	WCO001939.1	ATP-binding Cassette (ABC) Superfamily.	-	-	-	-	-	-
PF00076	WCO001991.2	ATP-binding Cassette (ABC) Superfamily.	30.6441	11.2689	0	Up	1.29407e-110	6.33907e-110
PF00076	WCO001612.1	ATP-binding Cassette (ABC) Superfamily.	70.0983	33.5049	0	Up	1.44594e-92	6.33514e-92
PF00076	WCO001869.1	ATP-binding Cassette (ABC) Superfamily.	52.7112	21.4356	0	Up	1.13911e-206	8.26579e-206
PF00076	WCO009588.1	ATP-binding Cassette (ABC) Superfamily.	-	-	-	-	-	-
PF00076	WCO009590.1	ATP-binding Cassette (ABC) Superfamily.	-	-	-	-	-	-
PF00076	WCO009591.1	ATP-binding Cassette (ABC) Superfamily.	171.488	82.2801	0	Up	0	0
PF00076	WCO009595.1	ATP-binding Cassette (ABC) Superfamily.	-	-	-	-	-	-
PF00076	WCO002122.1	ATP-binding Cassette (ABC) Superfamily.	-	-	-	-	-	-
PF00076	WCO002130.1	ATP-binding Cassette (ABC) Superfamily.	-	-	-	-	-	-
PF00076	WCO002236.1	ATP-binding Cassette (ABC) Superfamily.	-	-	-	-	-	-
PF00076	WCO002517.1	ATP-binding Cassette (ABC) Superfamily.	-	-	-	-	-	-
PF00076	WCO002528.1	ATP-binding Cassette (ABC) Superfamily.	270.835	93.4663	0	Up	0	0
PF00076	WCO003597.1	ATP-binding Cassette (ABC) Superfamily.	-	-	-	-	-	-
PF00076	WCO002669.1	ATP-binding Cassette (ABC) Superfamily.	-	-	-	-	-	-
PF00076	WCO002758.2	ATP-binding Cassette (ABC) Superfamily.	-	-	-	-	-	-
PF00076	WCO003723.1	ATP-binding Cassette (ABC) Superfamily.	-	-	-	-	-	-
PF00076	WCO003752.1	ATP-binding Cassette (ABC) Superfamily.	10.305	2.21474	0	Up	4.91294e-40	1.40548e-39
PF00076	WCO003847.4	ATP-binding Cassette (ABC) Superfamily.	18.1416	4.03247	0	Up	2.28994e-150	1.34717e-149
PF00076	WCO004539.1	ATP-binding Cassette (ABC) Superfamily.	377.035	153.802	0	Up	0	0
PF00076	WCO004579.1	ATP-binding Cassette (ABC) Superfamily.	-	-	-	-	-	-
PF00076	WCO004490.1	ATP-binding Cassette (ABC) Superfamily.	65.9191	29.0439	0	Up	4.45326e-202	3.1775e-201
PF00076	WCO005333.1	ATP-binding Cassette (ABC) Superfamily.	1770.13	780.021	0	Up	0	0
PF00076	WCO006113.1	ATP-binding Cassette (ABC) Superfamily.	186.627	87.326	0	Up	1.83316e-155	1.10585e-154
PF00076	WCO005808.1	ATP-binding Cassette (ABC) Superfamily.	45.5223	13.4712	0	Up	5.00258e-172	3.21519e-171
PF00076	WCO003008.2	ATP-binding Cassette (ABC) Superfamily.	92.473	34.2015	0	Up	1.87999e-180	1.23903e-179
PF00076	WCO005959.1	ATP-binding Cassette (ABC) Superfamily.	-	-	-	-	-	-
PF00076	WCO007214.1	ATP-binding Cassette (ABC) Superfamily.	-	-	-	-	-	-
PF00076	WCO005540.1	ATP-binding Cassette (ABC) Superfamily.	73.8319	31.9687	0	Up	1.52573e-120	7.80952e-120
PF00076	WCO008135.2	ATP-binding Cassette (ABC) Superfamily.	-	-	-	-	-	-
PF00076	WCO008092.1	ATP-binding Cassette (ABC) Superfamily.	-	-	-	-	-	-
PF00076	WCO009147.1	ATP-binding Cassette (ABC) Superfamily.	-	-	-	-	-	-
PF00076	WCO009880.1	ATP-binding Cassette (ABC) Superfamily.	-	-	-	-	-	-
PF00076	WCO010350.1	ATP-binding Cassette (ABC) Superfamily.	-	-	-	-	-	-
PF00270	WCO010140.1	ATP-binding Cassette (ABC) Superfamily.	-	-	-	-	-	-
PF00270	WCO010146.1	ATP-binding Cassette (ABC) Superfamily.	-	-	-	-	-	-
PF00270	WCO010236.3	ATP-binding Cassette (ABC) Superfamily.	-	-	-	-	-	-
PF00270	WCO010314.1	ATP-binding Cassette (ABC) Superfamily.	-	-	-	-	-	-
PF00270	WCO008571.1	ATP-binding Cassette (ABC) Superfamily.	-	-	-	-	-	-
PF00270	WCO008648.1	ATP-binding Cassette (ABC) Superfamily.	-	-	-	-	-	-
PF00270	WCO003061.1	ATP-binding Cassette (ABC) Superfamily.	-	-	-	-	-	-
PF00270	WCO003074.1	ATP-binding Cassette (ABC) Superfamily.	-	-	-	-	-	-
PF00270	WCO003182.1	ATP-binding Cassette (ABC) Superfamily.	-	-	-	-	-	-
PF00270	WCO003318.1	ATP-binding Cassette (ABC) Superfamily.	-	-	-	-	-	-
PF00270	WCO003472.1	ATP-binding Cassette (ABC) Superfamily.	-	-	-	-	-	-
PF00270	WCO007681.1	ATP-binding Cassette (ABC) Superfamily.	-	-	-	-	-	-
PF00270	WCO007682.1	ATP-binding Cassette (ABC) Superfamily.	23.2465	5.0467	0	Up	2.94438e-190	2.01188e-189
PF00270	WCO007767.1	ATP-binding Cassette (ABC) Superfamily.	-	-	-	-	-	-
PF00270	WCO007877.1	ATP-binding Cassette (ABC) Superfamily.	-	-	-	-	-	-
PF00270	WCO004807.1	ATP-binding Cassette (ABC) Superfamily.	-	-	-	-	-	-
PF00270	WCO005090.1	ATP-binding Cassette (ABC) Superfamily.	-	-	-	-	-	-
PF00270	WCO005110.2	ATP-binding Cassette (ABC) Superfamily.	27.287	6.98671	0	Up	1.55096e-129	8.28085e-129
PF00270	WCO000057.1	ATP-binding Cassette (ABC) Superfamily.	-	-	-	-	-	-
PF00270	WCO000178.1	ATP-binding Cassette (ABC) Superfamily.	-	-	-	-	-	-
PF00270	WCO000397.1	ATP-binding Cassette (ABC) Superfamily.	-	-	-	-	-	-
PF00270	WCO000422.1	ATP-binding Cassette (ABC) Superfamily.	-	-	-	-	-	-
PF00270	WCO000552.1	ATP-binding Cassette (ABC) Superfamily.	22.0449	8.59072	0	Up	3.11802e-62	1.10181e-61
PF00270	WCO001004.1	ATP-binding Cassette (ABC) Superfamily.	-	-	-	-	-	-
PF00270	WCO001030.1	ATP-binding Cassette (ABC) Superfamily.	23.8709	10.1583	0	Up	7.97098e-57	2.69099e-56
PF00270	WCO001055.1	ATP-binding Cassette (ABC) Superfamily.	-	-	-	-	-	-
PF00270	WCO001080.1	ATP-binding Cassette (ABC) Superfamily.	108.405	43.031	0	Up	0	0
PF00270	WCO001182.1	ATP-binding Cassette (ABC) Superfamily.	-	-	-	-	-	-
PF00270	WCO010702.7	ATP-binding Cassette (ABC) Superfamily.	-	-	-	-	-	-
PF00270	WCO001485.1	ATP-binding Cassette (ABC) Superfamily.	-	-	-	-	-	-
PF00270	WCO000744.1	ATP-binding Cassette (ABC) Superfamily.	6.74471	2.1723	0	Up	2.88274e-13	5.47106e-13
PF00270	WCO000769.1	ATP-binding Cassette (ABC) Superfamily.	-	-	-	-	-	-
PF00270	WCO001932.1	ATP-binding Cassette (ABC) Superfamily.	-	-	-	-	-	-
PF00270	WCO009289.1	ATP-binding Cassette (ABC) Superfamily.	571.258	238.634	0	Up	0	0
PF00270	WCO009435.1	ATP-binding Cassette (ABC) Superfamily.	-	-	-	-	-	-
PF00270	WCO002219.1	ATP-binding Cassette (ABC) Superfamily.	-	-	-	-	-	-
PF00270	WCO006199.1	ATP-binding Cassette (ABC) Superfamily.	-	-	-	-	-	-
PF00270	WCO006251.1	ATP-binding Cassette (ABC) Superfamily.	-	-	-	-	-	-
PF00270	WCO006260.2	ATP-binding Cassette (ABC) Superfamily.	-	-	-	-	-	-
PF00270	WCO006319.1	ATP-binding Cassette (ABC) Superfamily.	-	-	-	-	-	-
PF00270	WCO006320.1	ATP-binding Cassette (ABC) Superfamily.	-	-	-	-	-	-
PF00270	WCO006460.1	ATP-binding Cassette (ABC) Superfamily.	-	-	-	-	-	-
PF00270	WCO006502.1	ATP-binding Cassette (ABC) Superfamily.	-	-	-	-	-	-
PF00270	WCO006518.1	ATP-binding Cassette (ABC) Superfamily.	-	-	-	-	-	-
PF00270	WCO006614.1	ATP-binding Cassette (ABC) Superfamily.	66.7	23.8065	0	Up	0	0
PF00270	WCO006768.1	ATP-binding Cassette (ABC) Superfamily.	-	-	-	-	-	-
PF00270	WCO002444.3	ATP-binding Cassette (ABC) Superfamily.	-	-	-	-	-	-
PF00270	WCO003546.1	ATP-binding Cassette (ABC) Superfamily.	40.6423	13.6285	0	Up	3.25882e-161	2.01858e-160
PF00270	WCO003555.1	ATP-binding Cassette (ABC) Superfamily.	61.4217	29.6813	0	Up	4.21916e-215	3.15257e-214
PF00270	WCO003635.1	ATP-binding Cassette (ABC) Superfamily.	-	-	-	-	-	-
PF00270	WCO003658.1	ATP-binding Cassette (ABC) Superfamily.	-	-	-	-	-	-
PF00270	WCO002654.1	ATP-binding Cassette (ABC) Superfamily.	-	-	-	-	-	-
PF00270	WCO002715.1	ATP-binding Cassette (ABC) Superfamily.	-	-	-	-	-	-
PF00270	WCO003702.1	ATP-binding Cassette (ABC) Superfamily.	87.3509	16.5963	0	Up	0	0
PF00270	WCO003765.1	ATP-binding Cassette (ABC) Superfamily.	185.117	80.0073	0	Up	4e-307	3.69244e-306
PF00270	WCO002273.1	ATP-binding Cassette (ABC) Superfamily.	-	-	-	-	-	-
PF00270	WCO004163.1	ATP-binding Cassette (ABC) Superfamily.	15.2858	7.49521	0	Up	1.9676e-52	6.3902e-52
PF00270	WCO004164.1	ATP-binding Cassette (ABC) Superfamily.	-	-	-	-	-	-
PF00270	WCO004172.1	ATP-binding Cassette (ABC) Superfamily.	-	-	-	-	-	-
PF00270	WCO003953.1	ATP-binding Cassette (ABC) Superfamily.	513.836	208.077	0	Up	0	0
PF00270	WCO004066.1	ATP-binding Cassette (ABC) Superfamily.	-	-	-	-	-	-
PF00270	WCO005234.1	ATP-binding Cassette (ABC) Superfamily.	-	-	-	-	-	-
PF00270	WCO004626.2	ATP-binding Cassette (ABC) Superfamily.	-	-	-	-	-	-
PF00270	WCO004695.1	ATP-binding Cassette (ABC) Superfamily.	11.1438	22.4589	-1.01105	Down	2.06778e-54	6.83767e-54
PF00270	WCO005623.1	ATP-binding Cassette (ABC) Superfamily.	-	-	-	-	-	-
PF00270	WCO005703.1	ATP-binding Cassette (ABC) Superfamily.	-	-	-	-	-	-
PF00270	WCO005711.1	ATP-binding Cassette (ABC) Superfamily.	39.6719	10.2905	0	Up	2.85118e-259	2.38007e-258
PF00270	WCO005723.3	ATP-binding Cassette (ABC) Superfamily.	-	-	-	-	-	-
PF00270	WCO005864.1	ATP-binding Cassette (ABC) Superfamily.	-	-	-	-	-	-
PF00270	WCO006054.1	ATP-binding Cassette (ABC) Superfamily.	6.99053	14.9298	-1.09472	Down	1.00251e-52	3.27077e-52
PF00270	WCO006055.1	ATP-binding Cassette (ABC) Superfamily.	-	-	-	-	-	-
PF00270	WCO005466.1	ATP-binding Cassette (ABC) Superfamily.	-	-	-	-	-	-
PF00270	WCO005503.1	ATP-binding Cassette (ABC) Superfamily.	-	-	-	-	-	-
PF00270	WCO006908.1	ATP-binding Cassette (ABC) Superfamily.	-	-	-	-	-	-
PF00270	WCO008017.1	ATP-binding Cassette (ABC) Superfamily.	-	-	-	-	-	-
PF00270	WCO008058.1	ATP-binding Cassette (ABC) Superfamily.	-	-	-	-	-	-
PF00270	WCO008332.1	ATP-binding Cassette (ABC) Superfamily.	-	-	-	-	-	-
PF00270	WCO009036.1	ATP-binding Cassette (ABC) Superfamily.	-	-	-	-	-	-
PF00270	WCO009798.2	ATP-binding Cassette (ABC) Superfamily.	22.3093	84.0226	-1.91313	Down	0	0
PF00270	WCO009174.1	ATP-binding Cassette (ABC) Superfamily.	-	-	-	-	-	-
PF00270	WCO009888.1	ATP-binding Cassette (ABC) Superfamily.	25.0658	12.0847	0	Up	1.89925e-56	6.38159e-56
PF00270	WCO009860.1	ATP-binding Cassette (ABC) Superfamily.	-	-	-	-	-	-
PF00270	WCO010459.1	ATP-binding Cassette (ABC) Superfamily.	51.4932	24.1538	0	Up	7.98214e-110	3.88783e-109
PF00270	WCO010837.1	ATP-binding Cassette (ABC) Superfamily.	-	-	-	-	-	-
PF00271	WCO010140.1	ATP-binding Cassette (ABC) Superfamily.	-	-	-	-	-	-
PF00271	WCO010146.1	ATP-binding Cassette (ABC) Superfamily.	-	-	-	-	-	-
PF00271	WCO010236.3	ATP-binding Cassette (ABC) Superfamily.	-	-	-	-	-	-
PF00271	WCO010314.1	ATP-binding Cassette (ABC) Superfamily.	-	-	-	-	-	-
PF00271	WCO008470.1	ATP-binding Cassette (ABC) Superfamily.	-	-	-	-	-	-
PF00271	WCO008484.1	ATP-binding Cassette (ABC) Superfamily.	-	-	-	-	-	-
PF00271	WCO008570.1	ATP-binding Cassette (ABC) Superfamily.	-	-	-	-	-	-
PF00271	WCO008648.1	ATP-binding Cassette (ABC) Superfamily.	-	-	-	-	-	-
PF00271	WCO003318.1	ATP-binding Cassette (ABC) Superfamily.	-	-	-	-	-	-
PF00271	WCO003472.1	ATP-binding Cassette (ABC) Superfamily.	-	-	-	-	-	-
PF00271	WCO003488.1	ATP-binding Cassette (ABC) Superfamily.	-	-	-	-	-	-
PF00271	WCO007681.1	ATP-binding Cassette (ABC) Superfamily.	-	-	-	-	-	-
PF00271	WCO007682.1	ATP-binding Cassette (ABC) Superfamily.	23.2465	5.0467	0	Up	2.94438e-190	2.01188e-189
PF00271	WCO007767.1	ATP-binding Cassette (ABC) Superfamily.	-	-	-	-	-	-
PF00271	WCO007877.1	ATP-binding Cassette (ABC) Superfamily.	-	-	-	-	-	-
PF00271	WCO004807.1	ATP-binding Cassette (ABC) Superfamily.	-	-	-	-	-	-
PF00271	WCO005110.2	ATP-binding Cassette (ABC) Superfamily.	27.287	6.98671	0	Up	1.55096e-129	8.28085e-129
PF00271	WCO000057.1	ATP-binding Cassette (ABC) Superfamily.	-	-	-	-	-	-
PF00271	WCO000397.1	ATP-binding Cassette (ABC) Superfamily.	-	-	-	-	-	-
PF00271	WCO000422.1	ATP-binding Cassette (ABC) Superfamily.	-	-	-	-	-	-
PF00271	WCO000552.1	ATP-binding Cassette (ABC) Superfamily.	22.0449	8.59072	0	Up	3.11802e-62	1.10181e-61
PF00271	WCO001030.1	ATP-binding Cassette (ABC) Superfamily.	23.8709	10.1583	0	Up	7.97098e-57	2.69099e-56
PF00271	WCO001055.1	ATP-binding Cassette (ABC) Superfamily.	-	-	-	-	-	-
PF00271	WCO001080.1	ATP-binding Cassette (ABC) Superfamily.	108.405	43.031	0	Up	0	0
PF00271	WCO001182.1	ATP-binding Cassette (ABC) Superfamily.	-	-	-	-	-	-
PF00271	WCO010702.7	ATP-binding Cassette (ABC) Superfamily.	-	-	-	-	-	-
PF00271	WCO001485.1	ATP-binding Cassette (ABC) Superfamily.	-	-	-	-	-	-
PF00271	WCO000744.1	ATP-binding Cassette (ABC) Superfamily.	6.74471	2.1723	0	Up	2.88274e-13	5.47106e-13
PF00271	WCO000900.1	ATP-binding Cassette (ABC) Superfamily.	51.986	25.2166	0	Up	1.47181e-107	7.06402e-107
PF00271	WCO009289.1	ATP-binding Cassette (ABC) Superfamily.	571.258	238.634	0	Up	0	0
PF00271	WCO009435.1	ATP-binding Cassette (ABC) Superfamily.	-	-	-	-	-	-
PF00271	WCO009652.3	ATP-binding Cassette (ABC) Superfamily.	-	-	-	-	-	-
PF00271	WCO006251.1	ATP-binding Cassette (ABC) Superfamily.	-	-	-	-	-	-
PF00271	WCO006260.2	ATP-binding Cassette (ABC) Superfamily.	-	-	-	-	-	-
PF00271	WCO006319.1	ATP-binding Cassette (ABC) Superfamily.	-	-	-	-	-	-
PF00271	WCO006320.1	ATP-binding Cassette (ABC) Superfamily.	-	-	-	-	-	-
PF00271	WCO006518.1	ATP-binding Cassette (ABC) Superfamily.	-	-	-	-	-	-
PF00271	WCO006614.1	ATP-binding Cassette (ABC) Superfamily.	66.7	23.8065	0	Up	0	0
PF00271	WCO006767.3	ATP-binding Cassette (ABC) Superfamily.	-	-	-	-	-	-
PF00271	WCO006768.1	ATP-binding Cassette (ABC) Superfamily.	-	-	-	-	-	-
PF00271	WCO002444.3	ATP-binding Cassette (ABC) Superfamily.	-	-	-	-	-	-
PF00271	WCO003546.1	ATP-binding Cassette (ABC) Superfamily.	40.6423	13.6285	0	Up	3.25882e-161	2.01858e-160
PF00271	WCO003555.1	ATP-binding Cassette (ABC) Superfamily.	61.4217	29.6813	0	Up	4.21916e-215	3.15257e-214
PF00271	WCO003610.1	ATP-binding Cassette (ABC) Superfamily.	-	-	-	-	-	-
PF00271	WCO003635.1	ATP-binding Cassette (ABC) Superfamily.	-	-	-	-	-	-
PF00271	WCO003658.1	ATP-binding Cassette (ABC) Superfamily.	-	-	-	-	-	-
PF00271	WCO002654.1	ATP-binding Cassette (ABC) Superfamily.	-	-	-	-	-	-
PF00271	WCO002715.1	ATP-binding Cassette (ABC) Superfamily.	-	-	-	-	-	-
PF00271	WCO003702.1	ATP-binding Cassette (ABC) Superfamily.	-	-	-	-	-	-
PF00271	WCO003765.1	ATP-binding Cassette (ABC) Superfamily.	185.117	80.0073	0	Up	4e-307	3.69244e-306
PF00271	WCO002273.1	ATP-binding Cassette (ABC) Superfamily.	-	-	-	-	-	-
PF00271	WCO004163.1	ATP-binding Cassette (ABC) Superfamily.	15.2858	7.49521	0	Up	1.9676e-52	6.3902e-52
PF00271	WCO004172.1	ATP-binding Cassette (ABC) Superfamily.	-	-	-	-	-	-
PF00271	WCO003953.1	ATP-binding Cassette (ABC) Superfamily.	513.836	208.077	0	Up	0	0
PF00271	WCO004066.1	ATP-binding Cassette (ABC) Superfamily.	-	-	-	-	-	-
PF00271	WCO005234.1	ATP-binding Cassette (ABC) Superfamily.	-	-	-	-	-	-
PF00271	WCO005247.1	ATP-binding Cassette (ABC) Superfamily.	-	-	-	-	-	-
PF00271	WCO004467.1	ATP-binding Cassette (ABC) Superfamily.	-	-	-	-	-	-
PF00271	WCO004626.2	ATP-binding Cassette (ABC) Superfamily.	-	-	-	-	-	-
PF00271	WCO004695.1	ATP-binding Cassette (ABC) Superfamily.	11.1438	22.4589	-1.01105	Down	2.06778e-54	6.83767e-54
PF00271	WCO005703.1	ATP-binding Cassette (ABC) Superfamily.	-	-	-	-	-	-
PF00271	WCO005711.1	ATP-binding Cassette (ABC) Superfamily.	39.6719	10.2905	0	Up	2.85118e-259	2.38007e-258
PF00271	WCO005723.3	ATP-binding Cassette (ABC) Superfamily.	-	-	-	-	-	-
PF00271	WCO005864.1	ATP-binding Cassette (ABC) Superfamily.	-	-	-	-	-	-
PF00271	WCO006054.1	ATP-binding Cassette (ABC) Superfamily.	6.99053	14.9298	-1.09472	Down	1.00251e-52	3.27077e-52
PF00271	WCO006055.1	ATP-binding Cassette (ABC) Superfamily.	-	-	-	-	-	-
PF00271	WCO005503.1	ATP-binding Cassette (ABC) Superfamily.	-	-	-	-	-	-
PF00271	WCO006908.1	ATP-binding Cassette (ABC) Superfamily.	-	-	-	-	-	-
PF00271	WCO007363.1	ATP-binding Cassette (ABC) Superfamily.	51.9264	13.9198	0	Up	4.2258e-230	3.26307e-229
PF00271	WCO008017.1	ATP-binding Cassette (ABC) Superfamily.	-	-	-	-	-	-
PF00271	WCO008058.1	ATP-binding Cassette (ABC) Superfamily.	-	-	-	-	-	-
PF00271	WCO008332.1	ATP-binding Cassette (ABC) Superfamily.	-	-	-	-	-	-
PF00271	WCO008829.1	ATP-binding Cassette (ABC) Superfamily.	-	-	-	-	-	-
PF00271	WCO009036.1	ATP-binding Cassette (ABC) Superfamily.	-	-	-	-	-	-
PF00271	WCO009174.1	ATP-binding Cassette (ABC) Superfamily.	-	-	-	-	-	-
PF00271	WCO009175.3	ATP-binding Cassette (ABC) Superfamily.	-	-	-	-	-	-
PF00271	WCO009888.1	ATP-binding Cassette (ABC) Superfamily.	25.0658	12.0847	0	Up	1.89925e-56	6.38159e-56
PF00271	WCO010459.1	ATP-binding Cassette (ABC) Superfamily.	51.4932	24.1538	0	Up	7.98214e-110	3.88783e-109
PF00437	WCO010090.1	ATP-binding Cassette (ABC) Superfamily.	-	-	-	-	-	-
PF00437	WCO010289.1	ATP-binding Cassette (ABC) Superfamily.	-	-	-	-	-	-
PF00437	WCO003490.1	ATP-binding Cassette (ABC) Superfamily.	805.644	358.821	0	Up	0	0
PF00437	WCO007526.1	ATP-binding Cassette (ABC) Superfamily.	-	-	-	-	-	-
PF00437	WCO005211.1	ATP-binding Cassette (ABC) Superfamily.	-	-	-	-	-	-
PF00437	WCO005220.1	ATP-binding Cassette (ABC) Superfamily.	-	-	-	-	-	-
PF00437	WCO001028.1	ATP-binding Cassette (ABC) Superfamily.	-	-	-	-	-	-
PF00437	WCO009372.1	ATP-binding Cassette (ABC) Superfamily.	88.1397	39.3571	0	Up	2.42338e-223	1.84626e-222
PF00437	WCO006278.1	ATP-binding Cassette (ABC) Superfamily.	-	-	-	-	-	-
PF00437	WCO006320.1	ATP-binding Cassette (ABC) Superfamily.	-	-	-	-	-	-
PF00437	WCO006395.1	ATP-binding Cassette (ABC) Superfamily.	-	-	-	-	-	-
PF00437	WCO006502.1	ATP-binding Cassette (ABC) Superfamily.	-	-	-	-	-	-
PF00437	WCO003635.1	ATP-binding Cassette (ABC) Superfamily.	-	-	-	-	-	-
PF00437	WCO004163.1	ATP-binding Cassette (ABC) Superfamily.	15.2858	7.49521	0	Up	1.9676e-52	6.3902e-52
PF00437	WCO004172.1	ATP-binding Cassette (ABC) Superfamily.	-	-	-	-	-	-
PF00437	WCO006054.1	ATP-binding Cassette (ABC) Superfamily.	6.99053	14.9298	-1.09472	Down	1.00251e-52	3.27077e-52
PF00437	WCO006055.1	ATP-binding Cassette (ABC) Superfamily.	-	-	-	-	-	-
PF00437	WCO005521.1	ATP-binding Cassette (ABC) Superfamily.	-	-	-	-	-	-
PF00437	WCO005545.3	ATP-binding Cassette (ABC) Superfamily.	-	-	-	-	-	-
PF00437	WCO006879.1	ATP-binding Cassette (ABC) Superfamily.	-	-	-	-	-	-
PF00437	WCO007930.1	ATP-binding Cassette (ABC) Superfamily.	-	-	-	-	-	-
PF00437	WCO008402.1	ATP-binding Cassette (ABC) Superfamily.	-	-	-	-	-	-
PF00437	WCO008312.1	ATP-binding Cassette (ABC) Superfamily.	11.4575	27.2002	-1.24733	Down	1.64194e-129	8.76109e-129
PF00437	WCO009798.2	ATP-binding Cassette (ABC) Superfamily.	22.3093	84.0226	-1.91313	Down	0	0
PF00437	WCO009145.1	ATP-binding Cassette (ABC) Superfamily.	-	-	-	-	-	-
PF00437	WCO009098.1	ATP-binding Cassette (ABC) Superfamily.	-	-	-	-	-	-
PF00437	WCO010002.1	ATP-binding Cassette (ABC) Superfamily.	-	-	-	-	-	-
PF00560	WCO010286.1	ATP-binding Cassette (ABC) Superfamily.	-	-	-	-	-	-
PF00560	WCO003136.1	ATP-binding Cassette (ABC) Superfamily.	-	-	-	-	-	-
PF00560	WCO003466.3	ATP-binding Cassette (ABC) Superfamily.	-	-	-	-	-	-
PF00560	WCO007757.1	ATP-binding Cassette (ABC) Superfamily.	148.242	72.8435	0	Up	0	0
PF00560	WCO001031.1	ATP-binding Cassette (ABC) Superfamily.	-	-	-	-	-	-
PF00560	WCO001482.1	ATP-binding Cassette (ABC) Superfamily.	79.9527	35.2058	0	Up	7.8856e-240	6.26451e-239
PF00560	WCO002047.1	ATP-binding Cassette (ABC) Superfamily.	-	-	-	-	-	-
PF00560	WCO002752.1	ATP-binding Cassette (ABC) Superfamily.	36.7124	100.547	-1.45354	Down	3.98348e-201	2.83284e-200
PF00560	WCO002327.1	ATP-binding Cassette (ABC) Superfamily.	-	-	-	-	-	-
PF00560	WCO004280.1	ATP-binding Cassette (ABC) Superfamily.	-	-	-	-	-	-
PF00560	WCO004537.1	ATP-binding Cassette (ABC) Superfamily.	-	-	-	-	-	-
PF00560	WCO005376.1	ATP-binding Cassette (ABC) Superfamily.	-	-	-	-	-	-
PF00560	WCO007980.1	ATP-binding Cassette (ABC) Superfamily.	-	-	-	-	-	-
PF00633	WCO001683.1	ATP-binding Cassette (ABC) Superfamily.	-	-	-	-	-	-
PF00633	WCO007368.1	ATP-binding Cassette (ABC) Superfamily.	-	-	-	-	-	-
PF00633	WCO007369.1	ATP-binding Cassette (ABC) Superfamily.	-	-	-	-	-	-
PF00633	WCO008288.1	ATP-binding Cassette (ABC) Superfamily.	-	-	-	-	-	-
PF00664	WCO010289.1	ATP-binding Cassette (ABC) Superfamily.	-	-	-	-	-	-
PF00664	WCO007526.1	ATP-binding Cassette (ABC) Superfamily.	-	-	-	-	-	-
PF00664	WCO005018.1	ATP-binding Cassette (ABC) Superfamily.	-	-	-	-	-	-
PF00664	WCO005109.4	ATP-binding Cassette (ABC) Superfamily.	-	-	-	-	-	-
PF00664	WCO005220.1	ATP-binding Cassette (ABC) Superfamily.	-	-	-	-	-	-
PF00664	WCO000725.1	ATP-binding Cassette (ABC) Superfamily.	-	-	-	-	-	-
PF00664	WCO000851.1	ATP-binding Cassette (ABC) Superfamily.	66.4048	158.635	-1.25635	Down	0	0
PF00664	WCO002046.1	ATP-binding Cassette (ABC) Superfamily.	66.0827	18.2872	0	Up	2.408e-289	2.13081e-288
PF00664	WCO009463.2	ATP-binding Cassette (ABC) Superfamily.	-	-	-	-	-	-
PF00664	WCO002104.1	ATP-binding Cassette (ABC) Superfamily.	-	-	-	-	-	-
PF00664	WCO006502.1	ATP-binding Cassette (ABC) Superfamily.	-	-	-	-	-	-
PF00664	WCO005545.3	ATP-binding Cassette (ABC) Superfamily.	-	-	-	-	-	-
PF00664	WCO008312.1	ATP-binding Cassette (ABC) Superfamily.	11.4575	27.2002	-1.24733	Down	1.64194e-129	8.76109e-129
PF00664	WCO009798.2	ATP-binding Cassette (ABC) Superfamily.	22.3093	84.0226	-1.91313	Down	0	0
PF00664	WCO009145.1	ATP-binding Cassette (ABC) Superfamily.	-	-	-	-	-	-
PF00664	WCO010002.1	ATP-binding Cassette (ABC) Superfamily.	-	-	-	-	-	-
PF00664	WCO009938.3	ATP-binding Cassette (ABC) Superfamily.	-	-	-	-	-	-
PF00753	WCO008751.1	ATP-binding Cassette (ABC) Superfamily.	-	-	-	-	-	-
PF00753	WCO005099.1	ATP-binding Cassette (ABC) Superfamily.	18.7012	5.56172	0	Up	5.5636e-41	1.61376e-40
PF00753	WCO000052.4	ATP-binding Cassette (ABC) Superfamily.	-	-	-	-	-	-
PF00753	WCO010721.1	ATP-binding Cassette (ABC) Superfamily.	-	-	-	-	-	-
PF00753	WCO000571.1	ATP-binding Cassette (ABC) Superfamily.	-	-	-	-	-	-
PF00753	WCO000627.1	ATP-binding Cassette (ABC) Superfamily.	-	-	-	-	-	-
PF00753	WCO001922.1	ATP-binding Cassette (ABC) Superfamily.	-	-	-	-	-	-
PF00753	WCO005362.1	ATP-binding Cassette (ABC) Superfamily.	210.835	80.9138	0	Up	0	0
PF00753	WCO008247.1	ATP-binding Cassette (ABC) Superfamily.	-	-	-	-	-	-
PF01061	WCO005190.1	ATP-binding Cassette (ABC) Superfamily.	-	-	-	-	-	-
PF01061	WCO000401.1	ATP-binding Cassette (ABC) Superfamily.	11.0365	5.053	0	Up	9.9331e-50	3.14475e-49
PF01061	WCO000858.1	ATP-binding Cassette (ABC) Superfamily.	-	-	-	-	-	-
PF01061	WCO004696.1	ATP-binding Cassette (ABC) Superfamily.	-	-	-	-	-	-
PF01061	WCO007386.1	ATP-binding Cassette (ABC) Superfamily.	10.6263	5.2	0	Up	4.8732e-28	1.19943e-27
PF01302	WCO008663.1	ATP-binding Cassette (ABC) Superfamily.	-	-	-	-	-	-
PF01302	WCO003466.3	ATP-binding Cassette (ABC) Superfamily.	-	-	-	-	-	-
PF01302	WCO001825.1	ATP-binding Cassette (ABC) Superfamily.	-	-	-	-	-	-
PF01302	WCO005675.1	ATP-binding Cassette (ABC) Superfamily.	-	-	-	-	-	-
PF01480	WCO005030.1	ATP-binding Cassette (ABC) Superfamily.	44.9321	20.7694	0	Up	1.29894e-41	3.80642e-41
PF01480	WCO004579.1	ATP-binding Cassette (ABC) Superfamily.	-	-	-	-	-	-
PF01580	WCO010289.1	ATP-binding Cassette (ABC) Superfamily.	-	-	-	-	-	-
PF01580	WCO010320.1	ATP-binding Cassette (ABC) Superfamily.	-	-	-	-	-	-
PF01580	WCO003490.1	ATP-binding Cassette (ABC) Superfamily.	805.644	358.821	0	Up	0	0
PF01580	WCO003504.1	ATP-binding Cassette (ABC) Superfamily.	-	-	-	-	-	-
PF01580	WCO003531.1	ATP-binding Cassette (ABC) Superfamily.	-	-	-	-	-	-
PF01580	WCO003532.1	ATP-binding Cassette (ABC) Superfamily.	-	-	-	-	-	-
PF01580	WCO003534.1	ATP-binding Cassette (ABC) Superfamily.	-	-	-	-	-	-
PF01580	WCO005220.1	ATP-binding Cassette (ABC) Superfamily.	-	-	-	-	-	-
PF01580	WCO000851.1	ATP-binding Cassette (ABC) Superfamily.	66.4048	158.635	-1.25635	Down	0	0
PF01580	WCO009732.1	ATP-binding Cassette (ABC) Superfamily.	-	-	-	-	-	-
PF01580	WCO009733.2	ATP-binding Cassette (ABC) Superfamily.	-	-	-	-	-	-
PF01580	WCO006307.1	ATP-binding Cassette (ABC) Superfamily.	-	-	-	-	-	-
PF01580	WCO006308.1	ATP-binding Cassette (ABC) Superfamily.	-	-	-	-	-	-
PF01580	WCO006502.1	ATP-binding Cassette (ABC) Superfamily.	-	-	-	-	-	-
PF01580	WCO006055.1	ATP-binding Cassette (ABC) Superfamily.	-	-	-	-	-	-
PF01580	WCO005521.1	ATP-binding Cassette (ABC) Superfamily.	-	-	-	-	-	-
PF01580	WCO005545.3	ATP-binding Cassette (ABC) Superfamily.	-	-	-	-	-	-
PF01580	WCO007454.1	ATP-binding Cassette (ABC) Superfamily.	331.606	111.332	0	Up	0	0
PF01580	WCO008312.1	ATP-binding Cassette (ABC) Superfamily.	11.4575	27.2002	-1.24733	Down	1.64194e-129	8.76109e-129
PF01580	WCO009798.2	ATP-binding Cassette (ABC) Superfamily.	22.3093	84.0226	-1.91313	Down	0	0
PF01580	WCO010002.1	ATP-binding Cassette (ABC) Superfamily.	-	-	-	-	-	-
PF01585	WCO005108.1	ATP-binding Cassette (ABC) Superfamily.	-	-	-	-	-	-
PF01585	WCO010706.1	ATP-binding Cassette (ABC) Superfamily.	65.0762	30.1978	0	Up	2.12114e-130	1.13677e-129
PF01585	WCO000723.1	ATP-binding Cassette (ABC) Superfamily.	-	-	-	-	-	-
PF01585	WCO006359.1	ATP-binding Cassette (ABC) Superfamily.	48.9287	22.859	0	Up	1.29897e-139	7.28107e-139
PF01585	WCO003808.1	ATP-binding Cassette (ABC) Superfamily.	46.9689	106.606	-1.18251	Down	5.78882e-157	3.51441e-156
PF01585	WCO004333.1	ATP-binding Cassette (ABC) Superfamily.	55.8196	22.9511	0	Up	5.4562e-167	3.43696e-166
PF01585	WCO004712.1	ATP-binding Cassette (ABC) Superfamily.	-	-	-	-	-	-
PF01891	WCO000071.1	ATP-binding Cassette (ABC) Superfamily.	-	-	-	-	-	-
PF02037	WCO003410.1	ATP-binding Cassette (ABC) Superfamily.	-	-	-	-	-	-
PF02037	WCO007596.1	ATP-binding Cassette (ABC) Superfamily.	-	-	-	-	-	-
PF02037	WCO001154.1	ATP-binding Cassette (ABC) Superfamily.	-	-	-	-	-	-
PF02037	WCO010691.1	ATP-binding Cassette (ABC) Superfamily.	157.881	56.169	0	Up	0	0
PF02037	WCO010696.1	ATP-binding Cassette (ABC) Superfamily.	8.35251	3.45	0	Up	1.08027e-11	1.97059e-11
PF02037	WCO009183.1	ATP-binding Cassette (ABC) Superfamily.	-	-	-	-	-	-
PF02037	WCO006262.2	ATP-binding Cassette (ABC) Superfamily.	-	-	-	-	-	-
PF02037	WCO003612.1	ATP-binding Cassette (ABC) Superfamily.	-	-	-	-	-	-
PF02037	WCO005627.1	ATP-binding Cassette (ABC) Superfamily.	-	-	-	-	-	-
PF02037	WCO006082.1	ATP-binding Cassette (ABC) Superfamily.	-	-	-	-	-	-
PF02136	WCO005120.1	ATP-binding Cassette (ABC) Superfamily.	-	-	-	-	-	-
PF02136	WCO006056.1	ATP-binding Cassette (ABC) Superfamily.	-	-	-	-	-	-
PF02136	WCO009880.1	ATP-binding Cassette (ABC) Superfamily.	-	-	-	-	-	-
PF02359	WCO009372.1	ATP-binding Cassette (ABC) Superfamily.	88.1397	39.3571	0	Up	2.42338e-223	1.84626e-222
PF02359	WCO007930.1	ATP-binding Cassette (ABC) Superfamily.	-	-	-	-	-	-
PF02367	WCO010253.1	ATP-binding Cassette (ABC) Superfamily.	-	-	-	-	-	-
PF02367	WCO000401.1	ATP-binding Cassette (ABC) Superfamily.	11.0365	5.053	0	Up	9.9331e-50	3.14475e-49
PF02367	WCO001136.1	ATP-binding Cassette (ABC) Superfamily.	-	-	-	-	-	-
PF02367	WCO001638.1	ATP-binding Cassette (ABC) Superfamily.	21.5601	9.061	0	Up	2.86786e-60	9.98146e-60
PF02367	WCO009372.1	ATP-binding Cassette (ABC) Superfamily.	88.1397	39.3571	0	Up	2.42338e-223	1.84626e-222
PF02367	WCO004696.1	ATP-binding Cassette (ABC) Superfamily.	-	-	-	-	-	-
PF02367	WCO006879.1	ATP-binding Cassette (ABC) Superfamily.	-	-	-	-	-	-
PF02367	WCO009098.1	ATP-binding Cassette (ABC) Superfamily.	-	-	-	-	-	-
PF02792	WCO003237.1	ATP-binding Cassette (ABC) Superfamily.	-	-	-	-	-	-
PF02933	WCO009372.1	ATP-binding Cassette (ABC) Superfamily.	88.1397	39.3571	0	Up	2.42338e-223	1.84626e-222
PF02933	WCO007930.1	ATP-binding Cassette (ABC) Superfamily.	-	-	-	-	-	-
PF03152	WCO009294.1	ATP-binding Cassette (ABC) Superfamily.	-	-	-	-	-	-
PF03649	WCO005194.1	ATP-binding Cassette (ABC) Superfamily.	-	-	-	-	-	-
PF03943	WCO005120.1	ATP-binding Cassette (ABC) Superfamily.	-	-	-	-	-	-
PF03943	WCO009504.1	ATP-binding Cassette (ABC) Superfamily.	-	-	-	-	-	-
PF03943	WCO007438.1	ATP-binding Cassette (ABC) Superfamily.	-	-	-	-	-	-
PF03943	WCO009070.6	ATP-binding Cassette (ABC) Superfamily.	-	-	-	-	-	-
PF04511	WCO004178.1	ATP-binding Cassette (ABC) Superfamily.	-	-	-	-	-	-
PF04511	WCO007440.1	ATP-binding Cassette (ABC) Superfamily.	-	-	-	-	-	-
PF04697	WCO006407.1	ATP-binding Cassette (ABC) Superfamily.	-	-	-	-	-	-
PF04851	WCO010140.1	ATP-binding Cassette (ABC) Superfamily.	-	-	-	-	-	-
PF04851	WCO010314.1	ATP-binding Cassette (ABC) Superfamily.	-	-	-	-	-	-
PF04851	WCO008571.1	ATP-binding Cassette (ABC) Superfamily.	-	-	-	-	-	-
PF04851	WCO008648.1	ATP-binding Cassette (ABC) Superfamily.	-	-	-	-	-	-
PF04851	WCO003061.1	ATP-binding Cassette (ABC) Superfamily.	-	-	-	-	-	-
PF04851	WCO003074.1	ATP-binding Cassette (ABC) Superfamily.	-	-	-	-	-	-
PF04851	WCO003318.1	ATP-binding Cassette (ABC) Superfamily.	-	-	-	-	-	-
PF04851	WCO003472.1	ATP-binding Cassette (ABC) Superfamily.	-	-	-	-	-	-
PF04851	WCO007681.1	ATP-binding Cassette (ABC) Superfamily.	-	-	-	-	-	-
PF04851	WCO004807.1	ATP-binding Cassette (ABC) Superfamily.	-	-	-	-	-	-
PF04851	WCO004998.1	ATP-binding Cassette (ABC) Superfamily.	-	-	-	-	-	-
PF04851	WCO005110.2	ATP-binding Cassette (ABC) Superfamily.	-	-	-	-	-	-
PF04851	WCO000057.1	ATP-binding Cassette (ABC) Superfamily.	-	-	-	-	-	-
PF04851	WCO000178.1	ATP-binding Cassette (ABC) Superfamily.	-	-	-	-	-	-
PF04851	WCO000422.1	ATP-binding Cassette (ABC) Superfamily.	-	-	-	-	-	-
PF04851	WCO001004.1	ATP-binding Cassette (ABC) Superfamily.	-	-	-	-	-	-
PF04851	WCO001030.1	ATP-binding Cassette (ABC) Superfamily.	23.8709	10.1583	0	Up	7.97098e-57	2.69099e-56
PF04851	WCO001055.1	ATP-binding Cassette (ABC) Superfamily.	-	-	-	-	-	-
PF04851	WCO010775.1	ATP-binding Cassette (ABC) Superfamily.	126.38	37.4962	0	Up	0	0
PF04851	WCO000877.1	ATP-binding Cassette (ABC) Superfamily.	-	-	-	-	-	-
PF04851	WCO001932.1	ATP-binding Cassette (ABC) Superfamily.	-	-	-	-	-	-
PF04851	WCO009289.1	ATP-binding Cassette (ABC) Superfamily.	571.258	238.634	0	Up	0	0
PF04851	WCO009372.1	ATP-binding Cassette (ABC) Superfamily.	88.1397	39.3571	0	Up	2.42338e-223	1.84626e-222
PF04851	WCO006251.1	ATP-binding Cassette (ABC) Superfamily.	-	-	-	-	-	-
PF04851	WCO006460.1	ATP-binding Cassette (ABC) Superfamily.	-	-	-	-	-	-
PF04851	WCO006614.1	ATP-binding Cassette (ABC) Superfamily.	66.7	23.8065	0	Up	0	0
PF04851	WCO006768.1	ATP-binding Cassette (ABC) Superfamily.	-	-	-	-	-	-
PF04851	WCO002444.3	ATP-binding Cassette (ABC) Superfamily.	-	-	-	-	-	-
PF04851	WCO003635.1	ATP-binding Cassette (ABC) Superfamily.	-	-	-	-	-	-
PF04851	WCO003658.1	ATP-binding Cassette (ABC) Superfamily.	-	-	-	-	-	-
PF04851	WCO002654.1	ATP-binding Cassette (ABC) Superfamily.	-	-	-	-	-	-
PF04851	WCO003702.1	ATP-binding Cassette (ABC) Superfamily.	-	-	-	-	-	-
PF04851	WCO003765.1	ATP-binding Cassette (ABC) Superfamily.	185.117	80.0073	0	Up	4e-307	3.69244e-306
PF04851	WCO002273.1	ATP-binding Cassette (ABC) Superfamily.	-	-	-	-	-	-
PF04851	WCO004066.1	ATP-binding Cassette (ABC) Superfamily.	-	-	-	-	-	-
PF04851	WCO005234.1	ATP-binding Cassette (ABC) Superfamily.	-	-	-	-	-	-
PF04851	WCO004467.1	ATP-binding Cassette (ABC) Superfamily.	-	-	-	-	-	-
PF04851	WCO004695.1	ATP-binding Cassette (ABC) Superfamily.	11.1438	22.4589	-1.01105	Down	2.06778e-54	6.83767e-54
PF04851	WCO005623.1	ATP-binding Cassette (ABC) Superfamily.	-	-	-	-	-	-
PF04851	WCO005703.1	ATP-binding Cassette (ABC) Superfamily.	-	-	-	-	-	-
PF04851	WCO005723.3	ATP-binding Cassette (ABC) Superfamily.	-	-	-	-	-	-
PF04851	WCO005503.1	ATP-binding Cassette (ABC) Superfamily.	-	-	-	-	-	-
PF04851	WCO006950.1	ATP-binding Cassette (ABC) Superfamily.	-	-	-	-	-	-
PF04851	WCO007930.1	ATP-binding Cassette (ABC) Superfamily.	-	-	-	-	-	-
PF04851	WCO008058.1	ATP-binding Cassette (ABC) Superfamily.	-	-	-	-	-	-
PF04851	WCO008402.1	ATP-binding Cassette (ABC) Superfamily.	-	-	-	-	-	-
PF04851	WCO008332.1	ATP-binding Cassette (ABC) Superfamily.	-	-	-	-	-	-
PF04851	WCO009036.1	ATP-binding Cassette (ABC) Superfamily.	-	-	-	-	-	-
PF04851	WCO009175.3	ATP-binding Cassette (ABC) Superfamily.	-	-	-	-	-	-
PF04851	WCO009888.1	ATP-binding Cassette (ABC) Superfamily.	25.0658	12.0847	0	Up	1.89925e-56	6.38159e-56
PF04851	WCO010002.1	ATP-binding Cassette (ABC) Superfamily.	-	-	-	-	-	-
PF04851	WCO009860.1	ATP-binding Cassette (ABC) Superfamily.	-	-	-	-	-	-
PF04851	WCO009955.4	ATP-binding Cassette (ABC) Superfamily.	-	-	-	-	-	-
PF04851	WCO010837.1	ATP-binding Cassette (ABC) Superfamily.	-	-	-	-	-	-
PF04893	WCO010253.1	ATP-binding Cassette (ABC) Superfamily.	-	-	-	-	-	-
PF04893	WCO003225.1	ATP-binding Cassette (ABC) Superfamily.	-	-	-	-	-	-
PF04893	WCO004771.1	ATP-binding Cassette (ABC) Superfamily.	-	-	-	-	-	-
PF04893	WCO005604.1	ATP-binding Cassette (ABC) Superfamily.	-	-	-	-	-	-
PF04893	WCO005688.1	ATP-binding Cassette (ABC) Superfamily.	-	-	-	-	-	-
PF04893	WCO008816.1	ATP-binding Cassette (ABC) Superfamily.	72.435	997.989	-3.78427	Down	0	0
PF05020	WCO005535.1	ATP-binding Cassette (ABC) Superfamily.	-	-	-	-	-	-
PF05021	WCO005535.1	ATP-binding Cassette (ABC) Superfamily.	-	-	-	-	-	-
PF05048	WCO001040.1	ATP-binding Cassette (ABC) Superfamily.	-	-	-	-	-	-
PF05048	WCO010531.1	ATP-binding Cassette (ABC) Superfamily.	-	-	-	-	-	-
PF06058	WCO005641.3	ATP-binding Cassette (ABC) Superfamily.	-	-	-	-	-	-
PF06422	WCO000401.1	ATP-binding Cassette (ABC) Superfamily.	11.0365	5.053	0	Up	9.9331e-50	3.14475e-49
PF06422	WCO000858.1	ATP-binding Cassette (ABC) Superfamily.	-	-	-	-	-	-
PF06422	WCO004696.1	ATP-binding Cassette (ABC) Superfamily.	-	-	-	-	-	-
PF06472	WCO004462.1	ATP-binding Cassette (ABC) Superfamily.	-	-	-	-	-	-
PF06472	WCO005357.1	ATP-binding Cassette (ABC) Superfamily.	-	-	-	-	-	-
PF06487	WCO009583.1	ATP-binding Cassette (ABC) Superfamily.	-	-	-	-	-	-
PF08021	WCO007732.1	ATP-binding Cassette (ABC) Superfamily.	213.305	520.489	-1.28695	Down	0	0
PF08021	WCO010451.1	ATP-binding Cassette (ABC) Superfamily.	-	-	-	-	-	-
PF09140	WCO000466.1	ATP-binding Cassette (ABC) Superfamily.	-	-	-	-	-	-
PF09336	WCO007930.1	ATP-binding Cassette (ABC) Superfamily.	-	-	-	-	-	-
PF09405	WCO007617.3	ATP-binding Cassette (ABC) Superfamily.	-	-	-	-	-	-
PF09512	WCO007171.1	ATP-binding Cassette (ABC) Superfamily.	-	-	-	-	-	-
PF09991	WCO007849.1	ATP-binding Cassette (ABC) Superfamily.	3.00494	13.2793	-2.14377	Down	9.66714e-47	2.98213e-46
PF10609	WCO000466.1	ATP-binding Cassette (ABC) Superfamily.	-	-	-	-	-	-
PF10609	WCO007407.1	ATP-binding Cassette (ABC) Superfamily.	-	-	-	-	-	-
PF11862	WCO006303.1	ATP-binding Cassette (ABC) Superfamily.	-	-	-	-	-	-
PF03899	WCO008865.2	ATP-gated P2X Receptor Cation Channel (P2X Receptor) Family.	-	-	-	-	-	-
PF04678	WCO001150.1	ATP-gated P2X Receptor Cation Channel (P2X Receptor) Family.	-	-	-	-	-	-
PF04678	WCO008078.1	ATP-gated P2X Receptor Cation Channel (P2X Receptor) Family.	44.6929	20.4953	0	Up	1.87576e-58	6.42129e-58
PF04756	WCO001095.1	ATP-gated P2X Receptor Cation Channel (P2X Receptor) Family.	-	-	-	-	-	-
PF00687	WCO001435.1	Botulinum and Tetanus Toxin (BTT) Family.	-	-	-	-	-	-
PF00687	WCO004589.1	Botulinum and Tetanus Toxin (BTT) Family.	62.4753	21.9061	0	Up	5.6971e-168	3.60465e-167
PF00687	WCO007455.1	Botulinum and Tetanus Toxin (BTT) Family.	-	-	-	-	-	-
PF00755	WCO007610.1	Carnitine O-Acyl Transferase (CrAT) Family.	-	-	-	-	-	-
PF00755	WCO006351.1	Carnitine O-Acyl Transferase (CrAT) Family.	-	-	-	-	-	-
PF00755	WCO008403.1	Carnitine O-Acyl Transferase (CrAT) Family.	-	-	-	-	-	-
PF00755	WCO008888.1	Carnitine O-Acyl Transferase (CrAT) Family.	-	-	-	-	-	-
PF00571	WCO007754.1	Cation Diffusion Facilitator (CDF) Family.	132.592	62.741	0	Up	1.78422e-165	1.11815e-164
PF00571	WCO000229.1	Cation Diffusion Facilitator (CDF) Family.	248.829	85.8189	0	Up	0	0
PF00571	WCO009509.1	Cation Diffusion Facilitator (CDF) Family.	-	-	-	-	-	-
PF00571	WCO009512.1	Cation Diffusion Facilitator (CDF) Family.	-	-	-	-	-	-
PF00571	WCO002724.9	Cation Diffusion Facilitator (CDF) Family.	-	-	-	-	-	-
PF00571	WCO002732.1	Cation Diffusion Facilitator (CDF) Family.	-	-	-	-	-	-
PF00571	WCO004445.1	Cation Diffusion Facilitator (CDF) Family.	-	-	-	-	-	-
PF00571	WCO009093.1	Cation Diffusion Facilitator (CDF) Family.	-	-	-	-	-	-
PF00571	WCO009921.1	Cation Diffusion Facilitator (CDF) Family.	-	-	-	-	-	-
PF00654	WCO009512.1	Cation Diffusion Facilitator (CDF) Family.	-	-	-	-	-	-
PF00654	WCO006464.3	Cation Diffusion Facilitator (CDF) Family.	-	-	-	-	-	-
PF00654	WCO002724.9	Cation Diffusion Facilitator (CDF) Family.	-	-	-	-	-	-
PF00654	WCO002732.1	Cation Diffusion Facilitator (CDF) Family.	-	-	-	-	-	-
PF00654	WCO004670.1	Cation Diffusion Facilitator (CDF) Family.	87.0967	41.6126	0	Up	1.39931e-83	5.7812e-83
PF00860	WCO007450.1	Cation Diffusion Facilitator (CDF) Family.	-	-	-	-	-	-
PF00939	WCO006076.2	Cation Diffusion Facilitator (CDF) Family.	-	-	-	-	-	-
PF01545	WCO007825.1	Cation Diffusion Facilitator (CDF) Family.	-	-	-	-	-	-
PF01545	WCO000030.1	Cation Diffusion Facilitator (CDF) Family.	-	-	-	-	-	-
PF01545	WCO000859.1	Cation Diffusion Facilitator (CDF) Family.	-	-	-	-	-	-
PF01545	WCO006060.2	Cation Diffusion Facilitator (CDF) Family.	149.04	46.4086	0	Up	2.67906e-271	2.2764e-270
PF01773	WCO003396.1	Cation Diffusion Facilitator (CDF) Family.	-	-	-	-	-	-
PF02040	WCO004808.1	Cation Diffusion Facilitator (CDF) Family.	-	-	-	-	-	-
PF02040	WCO006076.2	Cation Diffusion Facilitator (CDF) Family.	-	-	-	-	-	-
PF03105	WCO010115.1	Cation Diffusion Facilitator (CDF) Family.	-	-	-	-	-	-
PF03105	WCO003778.1	Cation Diffusion Facilitator (CDF) Family.	19.7947	7.00198	0	Up	6.74124e-81	2.73489e-80
PF03105	WCO005231.1	Cation Diffusion Facilitator (CDF) Family.	-	-	-	-	-	-
PF03105	WCO006076.2	Cation Diffusion Facilitator (CDF) Family.	-	-	-	-	-	-
PF03222	WCO003293.1	Cation Diffusion Facilitator (CDF) Family.	-	-	-	-	-	-
PF03222	WCO007666.2	Cation Diffusion Facilitator (CDF) Family.	144.441	72.0003	0	Up	2.42858e-209	1.785e-208
PF03222	WCO000379.1	Cation Diffusion Facilitator (CDF) Family.	-	-	-	-	-	-
PF07662	WCO003396.1	Cation Diffusion Facilitator (CDF) Family.	-	-	-	-	-	-
PF07670	WCO003396.1	Cation Diffusion Facilitator (CDF) Family.	-	-	-	-	-	-
PF00652	WCO004684.1	Channel-forming Colicin (Colicin) Family.	-	-	-	-	-	-
PF03006	WCO003219.1	Channel-forming Colicin (Colicin) Family.	-	-	-	-	-	-
PF03006	WCO007035.1	Channel-forming Colicin (Colicin) Family.	-	-	-	-	-	-
PF10439	WCO003617.1	Channel-forming delta;-Endotoxin Insecticidal Crystal Protein (ICP) Family.	125.355	278.675	-1.15256	Down	1.73811e-141	9.83279e-141
PF00561	WCO010220.1	Channel-forming epsilon;-toxin (epsilon;-toxin) Family.	-	-	-	-	-	-
PF00561	WCO010276.2	Channel-forming epsilon;-toxin (epsilon;-toxin) Family.	-	-	-	-	-	-
PF00561	WCO003339.1	Channel-forming epsilon;-toxin (epsilon;-toxin) Family.	-	-	-	-	-	-
PF00561	WCO007670.2	Channel-forming epsilon;-toxin (epsilon;-toxin) Family.	-	-	-	-	-	-
PF00561	WCO007747.1	Channel-forming epsilon;-toxin (epsilon;-toxin) Family.	-	-	-	-	-	-
PF00561	WCO005175.1	Channel-forming epsilon;-toxin (epsilon;-toxin) Family.	-	-	-	-	-	-
PF00561	WCO000230.1	Channel-forming epsilon;-toxin (epsilon;-toxin) Family.	-	-	-	-	-	-
PF00561	WCO000789.1	Channel-forming epsilon;-toxin (epsilon;-toxin) Family.	-	-	-	-	-	-
PF00561	WCO002036.1	Channel-forming epsilon;-toxin (epsilon;-toxin) Family.	-	-	-	-	-	-
PF00561	WCO009211.1	Channel-forming epsilon;-toxin (epsilon;-toxin) Family.	-	-	-	-	-	-
PF00561	WCO009535.3	Channel-forming epsilon;-toxin (epsilon;-toxin) Family.	102.849	48.0937	0	Up	3.16406e-101	1.46276e-100
PF00561	WCO009598.1	Channel-forming epsilon;-toxin (epsilon;-toxin) Family.	-	-	-	-	-	-
PF00561	WCO002141.1	Channel-forming epsilon;-toxin (epsilon;-toxin) Family.	-	-	-	-	-	-
PF00561	WCO006223.1	Channel-forming epsilon;-toxin (epsilon;-toxin) Family.	-	-	-	-	-	-
PF00561	WCO002663.1	Channel-forming epsilon;-toxin (epsilon;-toxin) Family.	-	-	-	-	-	-
PF00561	WCO003757.1	Channel-forming epsilon;-toxin (epsilon;-toxin) Family.	-	-	-	-	-	-
PF00561	WCO003968.5	Channel-forming epsilon;-toxin (epsilon;-toxin) Family.	17.3854	54.4461	-1.64696	Down	2.08276e-129	1.10994e-128
PF00561	WCO003969.1	Channel-forming epsilon;-toxin (epsilon;-toxin) Family.	-	-	-	-	-	-
PF00561	WCO004532.1	Channel-forming epsilon;-toxin (epsilon;-toxin) Family.	-	-	-	-	-	-
PF00561	WCO004535.1	Channel-forming epsilon;-toxin (epsilon;-toxin) Family.	-	-	-	-	-	-
PF00561	WCO004540.4	Channel-forming epsilon;-toxin (epsilon;-toxin) Family.	-	-	-	-	-	-
PF00561	WCO004557.1	Channel-forming epsilon;-toxin (epsilon;-toxin) Family.	4.28029	97.8635	-4.51499	Down	0	0
PF00561	WCO005249.1	Channel-forming epsilon;-toxin (epsilon;-toxin) Family.	-	-	-	-	-	-
PF00561	WCO004757.1	Channel-forming epsilon;-toxin (epsilon;-toxin) Family.	-	-	-	-	-	-
PF00561	WCO005615.1	Channel-forming epsilon;-toxin (epsilon;-toxin) Family.	-	-	-	-	-	-
PF00561	WCO005981.1	Channel-forming epsilon;-toxin (epsilon;-toxin) Family.	-	-	-	-	-	-
PF00561	WCO007056.1	Channel-forming epsilon;-toxin (epsilon;-toxin) Family.	-	-	-	-	-	-
PF00561	WCO006858.1	Channel-forming epsilon;-toxin (epsilon;-toxin) Family.	-	-	-	-	-	-
PF00561	WCO006862.1	Channel-forming epsilon;-toxin (epsilon;-toxin) Family.	2.19173	24.2023	-3.465	Down	1.46029e-148	8.52634e-148
PF00561	WCO008322.1	Channel-forming epsilon;-toxin (epsilon;-toxin) Family.	25.7705	58.46	-1.18173	Down	1.68429e-93	7.42512e-93
PF00561	WCO008882.1	Channel-forming epsilon;-toxin (epsilon;-toxin) Family.	13.3152	6.46119	0	Up	7.0084e-17	1.43733e-16
PF00561	WCO008815.1	Channel-forming epsilon;-toxin (epsilon;-toxin) Family.	43.2873	191.346	-2.14417	Down	0	0
PF00561	WCO008818.1	Channel-forming epsilon;-toxin (epsilon;-toxin) Family.	-	-	-	-	-	-
PF00561	WCO009844.1	Channel-forming epsilon;-toxin (epsilon;-toxin) Family.	43.6664	416.256	-3.25287	Down	0	0
PF00561	WCO009772.1	Channel-forming epsilon;-toxin (epsilon;-toxin) Family.	-	-	-	-	-	-
PF00561	WCO010530.1	Channel-forming epsilon;-toxin (epsilon;-toxin) Family.	54.9836	305.475	-2.47398	Down	0	0
PF04488	WCO003764.4	Channel-forming epsilon;-toxin (epsilon;-toxin) Family.	-	-	-	-	-	-
PF04488	WCO007193.1	Channel-forming epsilon;-toxin (epsilon;-toxin) Family.	-	-	-	-	-	-
PF01425	WCO004946.1	Chloroplast Envelope Protein Translocase (CEPT or Tic-Toc) Family.	-	-	-	-	-	-
PF01425	WCO004948.1	Chloroplast Envelope Protein Translocase (CEPT or Tic-Toc) Family.	-	-	-	-	-	-
PF01425	WCO001368.1	Chloroplast Envelope Protein Translocase (CEPT or Tic-Toc) Family.	-	-	-	-	-	-
PF01425	WCO006206.1	Chloroplast Envelope Protein Translocase (CEPT or Tic-Toc) Family.	-	-	-	-	-	-
PF01425	WCO002425.1	Chloroplast Envelope Protein Translocase (CEPT or Tic-Toc) Family.	-	-	-	-	-	-
PF01425	WCO002366.1	Chloroplast Envelope Protein Translocase (CEPT or Tic-Toc) Family.	-	-	-	-	-	-
PF01425	WCO004451.1	Chloroplast Envelope Protein Translocase (CEPT or Tic-Toc) Family.	51.015	208.908	-2.03387	Down	0	0
PF01425	WCO005666.1	Chloroplast Envelope Protein Translocase (CEPT or Tic-Toc) Family.	-	-	-	-	-	-
PF01425	WCO005673.1	Chloroplast Envelope Protein Translocase (CEPT or Tic-Toc) Family.	-	-	-	-	-	-
PF01425	WCO009806.1	Chloroplast Envelope Protein Translocase (CEPT or Tic-Toc) Family.	-	-	-	-	-	-
PF01425	WCO002418.1	Chloroplast Envelope Protein Translocase (CEPT or Tic-Toc) Family.	-	-	-	-	-	-
PF07719	WCO010106.1	Chloroplast Envelope Protein Translocase (CEPT or Tic-Toc) Family.	15.0661	6.60958	0	Up	2.39482e-19	5.1267e-19
PF07719	WCO003326.1	Chloroplast Envelope Protein Translocase (CEPT or Tic-Toc) Family.	-	-	-	-	-	-
PF07719	WCO003330.1	Chloroplast Envelope Protein Translocase (CEPT or Tic-Toc) Family.	-	-	-	-	-	-
PF07719	WCO003364.1	Chloroplast Envelope Protein Translocase (CEPT or Tic-Toc) Family.	-	-	-	-	-	-
PF07719	WCO007618.1	Chloroplast Envelope Protein Translocase (CEPT or Tic-Toc) Family.	6.29822	2.8276	0	Up	7.28464e-18	1.51839e-17
PF07719	WCO007843.1	Chloroplast Envelope Protein Translocase (CEPT or Tic-Toc) Family.	-	-	-	-	-	-
PF07719	WCO005047.5	Chloroplast Envelope Protein Translocase (CEPT or Tic-Toc) Family.	-	-	-	-	-	-
PF07719	WCO005065.1	Chloroplast Envelope Protein Translocase (CEPT or Tic-Toc) Family.	-	-	-	-	-	-
PF07719	WCO000007.1	Chloroplast Envelope Protein Translocase (CEPT or Tic-Toc) Family.	-	-	-	-	-	-
PF07719	WCO000161.1	Chloroplast Envelope Protein Translocase (CEPT or Tic-Toc) Family.	20.7052	98.2869	-2.247	Down	0	0
PF07719	WCO000390.5	Chloroplast Envelope Protein Translocase (CEPT or Tic-Toc) Family.	-	-	-	-	-	-
PF07719	WCO001003.1	Chloroplast Envelope Protein Translocase (CEPT or Tic-Toc) Family.	-	-	-	-	-	-
PF07719	WCO000692.1	Chloroplast Envelope Protein Translocase (CEPT or Tic-Toc) Family.	-	-	-	-	-	-
PF07719	WCO000833.1	Chloroplast Envelope Protein Translocase (CEPT or Tic-Toc) Family.	-	-	-	-	-	-
PF07719	WCO000899.1	Chloroplast Envelope Protein Translocase (CEPT or Tic-Toc) Family.	-	-	-	-	-	-
PF07719	WCO009399.1	Chloroplast Envelope Protein Translocase (CEPT or Tic-Toc) Family.	23.7606	113.208	-2.25233	Down	3.0833e-248	2.4982e-247
PF07719	WCO009572.1	Chloroplast Envelope Protein Translocase (CEPT or Tic-Toc) Family.	-	-	-	-	-	-
PF07719	WCO002163.1	Chloroplast Envelope Protein Translocase (CEPT or Tic-Toc) Family.	-	-	-	-	-	-
PF07719	WCO006227.2	Chloroplast Envelope Protein Translocase (CEPT or Tic-Toc) Family.	231.817	945.851	-2.02863	Down	0	0
PF07719	WCO006760.1	Chloroplast Envelope Protein Translocase (CEPT or Tic-Toc) Family.	-	-	-	-	-	-
PF07719	WCO006778.1	Chloroplast Envelope Protein Translocase (CEPT or Tic-Toc) Family.	-	-	-	-	-	-
PF07719	WCO002484.1	Chloroplast Envelope Protein Translocase (CEPT or Tic-Toc) Family.	92.1768	398.212	-2.11106	Down	0	0
PF07719	WCO003771.1	Chloroplast Envelope Protein Translocase (CEPT or Tic-Toc) Family.	-	-	-	-	-	-
PF07719	WCO004306.1	Chloroplast Envelope Protein Translocase (CEPT or Tic-Toc) Family.	-	-	-	-	-	-
PF07719	WCO003944.1	Chloroplast Envelope Protein Translocase (CEPT or Tic-Toc) Family.	-	-	-	-	-	-
PF07719	WCO003983.1	Chloroplast Envelope Protein Translocase (CEPT or Tic-Toc) Family.	-	-	-	-	-	-
PF07719	WCO004404.1	Chloroplast Envelope Protein Translocase (CEPT or Tic-Toc) Family.	-	-	-	-	-	-
PF07719	WCO005338.1	Chloroplast Envelope Protein Translocase (CEPT or Tic-Toc) Family.	-	-	-	-	-	-
PF07719	WCO005803.1	Chloroplast Envelope Protein Translocase (CEPT or Tic-Toc) Family.	-	-	-	-	-	-
PF07719	WCO005908.1	Chloroplast Envelope Protein Translocase (CEPT or Tic-Toc) Family.	-	-	-	-	-	-
PF07719	WCO007231.3	Chloroplast Envelope Protein Translocase (CEPT or Tic-Toc) Family.	-	-	-	-	-	-
PF07719	WCO006918.1	Chloroplast Envelope Protein Translocase (CEPT or Tic-Toc) Family.	-	-	-	-	-	-
PF07719	WCO006943.1	Chloroplast Envelope Protein Translocase (CEPT or Tic-Toc) Family.	-	-	-	-	-	-
PF07719	WCO008055.2	Chloroplast Envelope Protein Translocase (CEPT or Tic-Toc) Family.	94.479	34.0407	0	Up	1.2e-305	1.10654e-304
PF07719	WCO008390.1	Chloroplast Envelope Protein Translocase (CEPT or Tic-Toc) Family.	-	-	-	-	-	-
PF07719	WCO008331.1	Chloroplast Envelope Protein Translocase (CEPT or Tic-Toc) Family.	-	-	-	-	-	-
PF07719	WCO008184.1	Chloroplast Envelope Protein Translocase (CEPT or Tic-Toc) Family.	-	-	-	-	-	-
PF07719	WCO008185.1	Chloroplast Envelope Protein Translocase (CEPT or Tic-Toc) Family.	-	-	-	-	-	-
PF07719	WCO008951.7	Chloroplast Envelope Protein Translocase (CEPT or Tic-Toc) Family.	102.79	38.7604	0	Up	7.79226e-227	5.98457e-226
PF07719	WCO009042.1	Chloroplast Envelope Protein Translocase (CEPT or Tic-Toc) Family.	210.854	92.6457	0	Up	0	0
PF07719	WCO009102.1	Chloroplast Envelope Protein Translocase (CEPT or Tic-Toc) Family.	30.3255	13.4844	0	Up	1.51718e-28	3.75582e-28
PF07719	WCO009103.2	Chloroplast Envelope Protein Translocase (CEPT or Tic-Toc) Family.	-	-	-	-	-	-
PF07719	WCO010825.2	Chloroplast Envelope Protein Translocase (CEPT or Tic-Toc) Family.	-	-	-	-	-	-
PF07719	WCO010783.1	Chloroplast Envelope Protein Translocase (CEPT or Tic-Toc) Family.	-	-	-	-	-	-
PF07719	WCO001265.2	Chloroplast Envelope Protein Translocase (CEPT or Tic-Toc) Family.	-	-	-	-	-	-
PF00576	WCO000437.1	Cysteine Protease Binding Protein-8 (CPBP8) Family.	-	-	-	-	-	-
PF01529	WCO009321.1	Cysteine Protease Binding Protein-8 (CPBP8) Family.	-	-	-	-	-	-
PF01529	WCO004519.1	Cysteine Protease Binding Protein-8 (CPBP8) Family.	163.714	332.817	-1.02355	Down	0	0
PF01529	WCO002958.1	Cysteine Protease Binding Protein-8 (CPBP8) Family.	78.6544	30.4145	0	Up	2.02374e-146	1.17043e-145
PF01529	WCO002998.1	Cysteine Protease Binding Protein-8 (CPBP8) Family.	-	-	-	-	-	-
PF01529	WCO007095.1	Cysteine Protease Binding Protein-8 (CPBP8) Family.	-	-	-	-	-	-
PF01590	WCO004546.1	Cysteine Protease Binding Protein-8 (CPBP8) Family.	-	-	-	-	-	-
PF01590	WCO005238.1	Cysteine Protease Binding Protein-8 (CPBP8) Family.	-	-	-	-	-	-
PF00026	WCO010102.1	Cytoplasmic Membrane-Periplasmic Auxiliary-1 (MPA1) Protein with Cytoplasmic (C) Domain (MPA1-C or MPA1+C) Family.	568.659	196.929	0	Up	0	0
PF00026	WCO008654.1	Cytoplasmic Membrane-Periplasmic Auxiliary-1 (MPA1) Protein with Cytoplasmic (C) Domain (MPA1-C or MPA1+C) Family.	-	-	-	-	-	-
PF00026	WCO008774.1	Cytoplasmic Membrane-Periplasmic Auxiliary-1 (MPA1) Protein with Cytoplasmic (C) Domain (MPA1-C or MPA1+C) Family.	-	-	-	-	-	-
PF00026	WCO003309.1	Cytoplasmic Membrane-Periplasmic Auxiliary-1 (MPA1) Protein with Cytoplasmic (C) Domain (MPA1-C or MPA1+C) Family.	-	-	-	-	-	-
PF00026	WCO003319.1	Cytoplasmic Membrane-Periplasmic Auxiliary-1 (MPA1) Protein with Cytoplasmic (C) Domain (MPA1-C or MPA1+C) Family.	-	-	-	-	-	-
PF00026	WCO003383.1	Cytoplasmic Membrane-Periplasmic Auxiliary-1 (MPA1) Protein with Cytoplasmic (C) Domain (MPA1-C or MPA1+C) Family.	-	-	-	-	-	-
PF00026	WCO003414.1	Cytoplasmic Membrane-Periplasmic Auxiliary-1 (MPA1) Protein with Cytoplasmic (C) Domain (MPA1-C or MPA1+C) Family.	-	-	-	-	-	-
PF00026	WCO005092.1	Cytoplasmic Membrane-Periplasmic Auxiliary-1 (MPA1) Protein with Cytoplasmic (C) Domain (MPA1-C or MPA1+C) Family.	56.9049	195.898	-1.78348	Down	0	0
PF00026	WCO000087.1	Cytoplasmic Membrane-Periplasmic Auxiliary-1 (MPA1) Protein with Cytoplasmic (C) Domain (MPA1-C or MPA1+C) Family.	-	-	-	-	-	-
PF00026	WCO000371.1	Cytoplasmic Membrane-Periplasmic Auxiliary-1 (MPA1) Protein with Cytoplasmic (C) Domain (MPA1-C or MPA1+C) Family.	-	-	-	-	-	-
PF00026	WCO001376.1	Cytoplasmic Membrane-Periplasmic Auxiliary-1 (MPA1) Protein with Cytoplasmic (C) Domain (MPA1-C or MPA1+C) Family.	156.56	373.184	-1.25317	Down	0	0
PF00026	WCO001411.1	Cytoplasmic Membrane-Periplasmic Auxiliary-1 (MPA1) Protein with Cytoplasmic (C) Domain (MPA1-C or MPA1+C) Family.	-	-	-	-	-	-
PF00026	WCO009585.1	Cytoplasmic Membrane-Periplasmic Auxiliary-1 (MPA1) Protein with Cytoplasmic (C) Domain (MPA1-C or MPA1+C) Family.	-	-	-	-	-	-
PF00026	WCO002149.1	Cytoplasmic Membrane-Periplasmic Auxiliary-1 (MPA1) Protein with Cytoplasmic (C) Domain (MPA1-C or MPA1+C) Family.	-	-	-	-	-	-
PF00026	WCO002520.1	Cytoplasmic Membrane-Periplasmic Auxiliary-1 (MPA1) Protein with Cytoplasmic (C) Domain (MPA1-C or MPA1+C) Family.	-	-	-	-	-	-
PF00026	WCO002319.1	Cytoplasmic Membrane-Periplasmic Auxiliary-1 (MPA1) Protein with Cytoplasmic (C) Domain (MPA1-C or MPA1+C) Family.	-	-	-	-	-	-
PF00026	WCO004308.1	Cytoplasmic Membrane-Periplasmic Auxiliary-1 (MPA1) Protein with Cytoplasmic (C) Domain (MPA1-C or MPA1+C) Family.	-	-	-	-	-	-
PF00026	WCO003878.1	Cytoplasmic Membrane-Periplasmic Auxiliary-1 (MPA1) Protein with Cytoplasmic (C) Domain (MPA1-C or MPA1+C) Family.	-	-	-	-	-	-
PF00026	WCO005804.1	Cytoplasmic Membrane-Periplasmic Auxiliary-1 (MPA1) Protein with Cytoplasmic (C) Domain (MPA1-C or MPA1+C) Family.	-	-	-	-	-	-
PF00026	WCO005983.1	Cytoplasmic Membrane-Periplasmic Auxiliary-1 (MPA1) Protein with Cytoplasmic (C) Domain (MPA1-C or MPA1+C) Family.	-	-	-	-	-	-
PF00026	WCO005967.1	Cytoplasmic Membrane-Periplasmic Auxiliary-1 (MPA1) Protein with Cytoplasmic (C) Domain (MPA1-C or MPA1+C) Family.	-	-	-	-	-	-
PF00026	WCO006143.1	Cytoplasmic Membrane-Periplasmic Auxiliary-1 (MPA1) Protein with Cytoplasmic (C) Domain (MPA1-C or MPA1+C) Family.	1.6344	3.46374	-1.08357	Down	0.000198168	0.000283742
PF00026	WCO007974.1	Cytoplasmic Membrane-Periplasmic Auxiliary-1 (MPA1) Protein with Cytoplasmic (C) Domain (MPA1-C or MPA1+C) Family.	-	-	-	-	-	-
PF00026	WCO007975.1	Cytoplasmic Membrane-Periplasmic Auxiliary-1 (MPA1) Protein with Cytoplasmic (C) Domain (MPA1-C or MPA1+C) Family.	151.164	67.9601	0	Up	8.06042e-256	6.62505e-255
PF00026	WCO007394.7	Cytoplasmic Membrane-Periplasmic Auxiliary-1 (MPA1) Protein with Cytoplasmic (C) Domain (MPA1-C or MPA1+C) Family.	35.2339	148.077	-2.07131	Down	0	0
PF00026	WCO008081.1	Cytoplasmic Membrane-Periplasmic Auxiliary-1 (MPA1) Protein with Cytoplasmic (C) Domain (MPA1-C or MPA1+C) Family.	-	-	-	-	-	-
PF00026	WCO008905.1	Cytoplasmic Membrane-Periplasmic Auxiliary-1 (MPA1) Protein with Cytoplasmic (C) Domain (MPA1-C or MPA1+C) Family.	1301.86	17440.9	-3.74383	Down	0	0
PF00026	WCO009049.1	Cytoplasmic Membrane-Periplasmic Auxiliary-1 (MPA1) Protein with Cytoplasmic (C) Domain (MPA1-C or MPA1+C) Family.	-	-	-	-	-	-
PF00026	WCO010375.1	Cytoplasmic Membrane-Periplasmic Auxiliary-1 (MPA1) Protein with Cytoplasmic (C) Domain (MPA1-C or MPA1+C) Family.	25.8683	259.12	-3.32436	Down	0	0
PF00026	WCO009858.1	Cytoplasmic Membrane-Periplasmic Auxiliary-1 (MPA1) Protein with Cytoplasmic (C) Domain (MPA1-C or MPA1+C) Family.	-	-	-	-	-	-
PF00026	WCO009859.2	Cytoplasmic Membrane-Periplasmic Auxiliary-1 (MPA1) Protein with Cytoplasmic (C) Domain (MPA1-C or MPA1+C) Family.	-	-	-	-	-	-
PF00046	WCO008694.1	Cytoplasmic Membrane-Periplasmic Auxiliary-1 (MPA1) Protein with Cytoplasmic (C) Domain (MPA1-C or MPA1+C) Family.	-	-	-	-	-	-
PF00046	WCO003301.1	Cytoplasmic Membrane-Periplasmic Auxiliary-1 (MPA1) Protein with Cytoplasmic (C) Domain (MPA1-C or MPA1+C) Family.	-	-	-	-	-	-
PF00046	WCO000405.1	Cytoplasmic Membrane-Periplasmic Auxiliary-1 (MPA1) Protein with Cytoplasmic (C) Domain (MPA1-C or MPA1+C) Family.	-	-	-	-	-	-
PF00046	WCO001610.1	Cytoplasmic Membrane-Periplasmic Auxiliary-1 (MPA1) Protein with Cytoplasmic (C) Domain (MPA1-C or MPA1+C) Family.	3.05495	10.6998	-1.80836	Down	3.36804e-34	8.99407e-34
PF00046	WCO006732.4	Cytoplasmic Membrane-Periplasmic Auxiliary-1 (MPA1) Protein with Cytoplasmic (C) Domain (MPA1-C or MPA1+C) Family.	7.49258	3.01491	0	Up	1.98266e-18	4.17536e-18
PF00046	WCO006754.1	Cytoplasmic Membrane-Periplasmic Auxiliary-1 (MPA1) Protein with Cytoplasmic (C) Domain (MPA1-C or MPA1+C) Family.	-	-	-	-	-	-
PF00046	WCO006755.1	Cytoplasmic Membrane-Periplasmic Auxiliary-1 (MPA1) Protein with Cytoplasmic (C) Domain (MPA1-C or MPA1+C) Family.	-	-	-	-	-	-
PF00046	WCO008965.4	Cytoplasmic Membrane-Periplasmic Auxiliary-1 (MPA1) Protein with Cytoplasmic (C) Domain (MPA1-C or MPA1+C) Family.	19.7561	86.1752	-2.12497	Down	0	0
PF00397	WCO010040.1	Cytoplasmic Membrane-Periplasmic Auxiliary-1 (MPA1) Protein with Cytoplasmic (C) Domain (MPA1-C or MPA1+C) Family.	-	-	-	-	-	-
PF00397	WCO008610.1	Cytoplasmic Membrane-Periplasmic Auxiliary-1 (MPA1) Protein with Cytoplasmic (C) Domain (MPA1-C or MPA1+C) Family.	-	-	-	-	-	-
PF00397	WCO003357.1	Cytoplasmic Membrane-Periplasmic Auxiliary-1 (MPA1) Protein with Cytoplasmic (C) Domain (MPA1-C or MPA1+C) Family.	-	-	-	-	-	-
PF00397	WCO010659.1	Cytoplasmic Membrane-Periplasmic Auxiliary-1 (MPA1) Protein with Cytoplasmic (C) Domain (MPA1-C or MPA1+C) Family.	-	-	-	-	-	-
PF00397	WCO000831.1	Cytoplasmic Membrane-Periplasmic Auxiliary-1 (MPA1) Protein with Cytoplasmic (C) Domain (MPA1-C or MPA1+C) Family.	-	-	-	-	-	-
PF00397	WCO002441.1	Cytoplasmic Membrane-Periplasmic Auxiliary-1 (MPA1) Protein with Cytoplasmic (C) Domain (MPA1-C or MPA1+C) Family.	-	-	-	-	-	-
PF00397	WCO005835.1	Cytoplasmic Membrane-Periplasmic Auxiliary-1 (MPA1) Protein with Cytoplasmic (C) Domain (MPA1-C or MPA1+C) Family.	-	-	-	-	-	-
PF00397	WCO008047.1	Cytoplasmic Membrane-Periplasmic Auxiliary-1 (MPA1) Protein with Cytoplasmic (C) Domain (MPA1-C or MPA1+C) Family.	-	-	-	-	-	-
PF00397	WCO008982.1	Cytoplasmic Membrane-Periplasmic Auxiliary-1 (MPA1) Protein with Cytoplasmic (C) Domain (MPA1-C or MPA1+C) Family.	-	-	-	-	-	-
PF00397	WCO008990.1	Cytoplasmic Membrane-Periplasmic Auxiliary-1 (MPA1) Protein with Cytoplasmic (C) Domain (MPA1-C or MPA1+C) Family.	122.12	277.248	-1.18287	Down	8.20186e-181	5.41386e-180
PF00632	WCO010659.1	Cytoplasmic Membrane-Periplasmic Auxiliary-1 (MPA1) Protein with Cytoplasmic (C) Domain (MPA1-C or MPA1+C) Family.	-	-	-	-	-	-
PF00632	WCO001754.1	Cytoplasmic Membrane-Periplasmic Auxiliary-1 (MPA1) Protein with Cytoplasmic (C) Domain (MPA1-C or MPA1+C) Family.	-	-	-	-	-	-
PF00632	WCO006360.3	Cytoplasmic Membrane-Periplasmic Auxiliary-1 (MPA1) Protein with Cytoplasmic (C) Domain (MPA1-C or MPA1+C) Family.	-	-	-	-	-	-
PF00632	WCO006713.1	Cytoplasmic Membrane-Periplasmic Auxiliary-1 (MPA1) Protein with Cytoplasmic (C) Domain (MPA1-C or MPA1+C) Family.	-	-	-	-	-	-
PF00632	WCO008923.1	Cytoplasmic Membrane-Periplasmic Auxiliary-1 (MPA1) Protein with Cytoplasmic (C) Domain (MPA1-C or MPA1+C) Family.	-	-	-	-	-	-
PF03114	WCO003245.1	Cytoplasmic Membrane-Periplasmic Auxiliary-1 (MPA1) Protein with Cytoplasmic (C) Domain (MPA1-C or MPA1+C) Family.	-	-	-	-	-	-
PF03114	WCO001790.1	Cytoplasmic Membrane-Periplasmic Auxiliary-1 (MPA1) Protein with Cytoplasmic (C) Domain (MPA1-C or MPA1+C) Family.	-	-	-	-	-	-
PF03114	WCO001797.1	Cytoplasmic Membrane-Periplasmic Auxiliary-1 (MPA1) Protein with Cytoplasmic (C) Domain (MPA1-C or MPA1+C) Family.	-	-	-	-	-	-
PF03114	WCO003655.1	Cytoplasmic Membrane-Periplasmic Auxiliary-1 (MPA1) Protein with Cytoplasmic (C) Domain (MPA1-C or MPA1+C) Family.	-	-	-	-	-	-
PF03114	WCO010476.1	Cytoplasmic Membrane-Periplasmic Auxiliary-1 (MPA1) Protein with Cytoplasmic (C) Domain (MPA1-C or MPA1+C) Family.	118.752	45.253	0	Up	9.60772e-291	8.52822e-290
PF09726	WCO003945.1	Cytoplasmic Membrane-Periplasmic Auxiliary-1 (MPA1) Protein with Cytoplasmic (C) Domain (MPA1-C or MPA1+C) Family.	-	-	-	-	-	-
PF09726	WCO002074.1	Cytoplasmic Membrane-Periplasmic Auxiliary-1 (MPA1) Protein with Cytoplasmic (C) Domain (MPA1-C or MPA1+C) Family.	-	-	-	-	-	-
PF10176	WCO006026.1	Cytoplasmic Membrane-Periplasmic Auxiliary-1 (MPA1) Protein with Cytoplasmic (C) Domain (MPA1-C or MPA1+C) Family.	-	-	-	-	-	-
PF00335	WCO008656.1	Cytoplasmic Membrane-Periplasmic Auxiliary-2 (MPA2) Family.	4.35309	34.5889	-2.9902	Down	1.03007e-159	6.33456e-159
PF00335	WCO006303.1	Cytoplasmic Membrane-Periplasmic Auxiliary-2 (MPA2) Family.	-	-	-	-	-	-
PF00335	WCO002684.2	Cytoplasmic Membrane-Periplasmic Auxiliary-2 (MPA2) Family.	171.559	657.174	-1.93757	Down	0	0
PF00335	WCO004570.1	Cytoplasmic Membrane-Periplasmic Auxiliary-2 (MPA2) Family.	3.95375	1.41702	0	Up	2.34152e-08	3.89176e-08
PF02917	WCO010229.1	Diphtheria Toxin (DT) Family.	63.1434	183.83	-1.54167	Down	0	0
PF00085	WCO008777.5	Disulfide Bond Oxidoreductase D (DsbD) Family.	188.15	740.026	-1.97569	Down	0	0
PF00085	WCO000121.1	Disulfide Bond Oxidoreductase D (DsbD) Family.	68.6985	241.986	-1.81657	Down	0	0
PF00085	WCO000446.1	Disulfide Bond Oxidoreductase D (DsbD) Family.	-	-	-	-	-	-
PF00085	WCO004700.1	Disulfide Bond Oxidoreductase D (DsbD) Family.	-	-	-	-	-	-
PF00085	WCO006083.1	Disulfide Bond Oxidoreductase D (DsbD) Family.	-	-	-	-	-	-
PF00085	WCO008890.1	Disulfide Bond Oxidoreductase D (DsbD) Family.	-	-	-	-	-	-
PF00085	WCO009141.2	Disulfide Bond Oxidoreductase D (DsbD) Family.	-	-	-	-	-	-
PF00085	WCO010378.1	Disulfide Bond Oxidoreductase D (DsbD) Family.	-	-	-	-	-	-
PF00892	WCO010191.1	Drug/Metabolite Transporter (DMT) Superfamily.	-	-	-	-	-	-
PF00892	WCO003133.1	Drug/Metabolite Transporter (DMT) Superfamily.	-	-	-	-	-	-
PF00892	WCO007859.1	Drug/Metabolite Transporter (DMT) Superfamily.	-	-	-	-	-	-
PF00892	WCO000033.1	Drug/Metabolite Transporter (DMT) Superfamily.	-	-	-	-	-	-
PF00892	WCO000104.4	Drug/Metabolite Transporter (DMT) Superfamily.	-	-	-	-	-	-
PF00892	WCO000175.1	Drug/Metabolite Transporter (DMT) Superfamily.	-	-	-	-	-	-
PF00892	WCO001022.1	Drug/Metabolite Transporter (DMT) Superfamily.	-	-	-	-	-	-
PF00892	WCO000895.1	Drug/Metabolite Transporter (DMT) Superfamily.	-	-	-	-	-	-
PF00892	WCO002450.1	Drug/Metabolite Transporter (DMT) Superfamily.	-	-	-	-	-	-
PF00892	WCO003566.1	Drug/Metabolite Transporter (DMT) Superfamily.	-	-	-	-	-	-
PF00892	WCO003590.1	Drug/Metabolite Transporter (DMT) Superfamily.	-	-	-	-	-	-
PF00892	WCO003793.1	Drug/Metabolite Transporter (DMT) Superfamily.	-	-	-	-	-	-
PF00892	WCO002406.1	Drug/Metabolite Transporter (DMT) Superfamily.	-	-	-	-	-	-
PF00892	WCO003917.1	Drug/Metabolite Transporter (DMT) Superfamily.	-	-	-	-	-	-
PF00892	WCO005831.1	Drug/Metabolite Transporter (DMT) Superfamily.	-	-	-	-	-	-
PF00892	WCO008313.4	Drug/Metabolite Transporter (DMT) Superfamily.	-	-	-	-	-	-
PF03092	WCO009340.1	Drug/Metabolite Transporter (DMT) Superfamily.	-	-	-	-	-	-
PF03151	WCO000104.4	Drug/Metabolite Transporter (DMT) Superfamily.	-	-	-	-	-	-
PF03151	WCO000175.1	Drug/Metabolite Transporter (DMT) Superfamily.	-	-	-	-	-	-
PF03151	WCO001022.1	Drug/Metabolite Transporter (DMT) Superfamily.	-	-	-	-	-	-
PF03151	WCO000795.1	Drug/Metabolite Transporter (DMT) Superfamily.	-	-	-	-	-	-
PF03151	WCO000895.1	Drug/Metabolite Transporter (DMT) Superfamily.	-	-	-	-	-	-
PF03151	WCO006741.1	Drug/Metabolite Transporter (DMT) Superfamily.	47.1522	702.42	-3.89694	Down	0	0
PF03151	WCO003793.1	Drug/Metabolite Transporter (DMT) Superfamily.	-	-	-	-	-	-
PF03151	WCO002397.1	Drug/Metabolite Transporter (DMT) Superfamily.	103.034	47.1442	0	Up	1.44965e-129	7.74473e-129
PF03151	WCO002406.1	Drug/Metabolite Transporter (DMT) Superfamily.	-	-	-	-	-	-
PF03151	WCO005831.1	Drug/Metabolite Transporter (DMT) Superfamily.	-	-	-	-	-	-
PF03151	WCO008313.4	Drug/Metabolite Transporter (DMT) Superfamily.	-	-	-	-	-	-
PF04142	WCO000175.1	Drug/Metabolite Transporter (DMT) Superfamily.	-	-	-	-	-	-
PF04142	WCO001022.1	Drug/Metabolite Transporter (DMT) Superfamily.	-	-	-	-	-	-
PF04142	WCO002450.1	Drug/Metabolite Transporter (DMT) Superfamily.	-	-	-	-	-	-
PF04142	WCO005831.1	Drug/Metabolite Transporter (DMT) Superfamily.	-	-	-	-	-	-
PF05653	WCO010191.1	Drug/Metabolite Transporter (DMT) Superfamily.	-	-	-	-	-	-
PF05653	WCO003133.1	Drug/Metabolite Transporter (DMT) Superfamily.	-	-	-	-	-	-
PF05653	WCO000033.1	Drug/Metabolite Transporter (DMT) Superfamily.	-	-	-	-	-	-
PF05653	WCO003566.1	Drug/Metabolite Transporter (DMT) Superfamily.	-	-	-	-	-	-
PF06027	WCO010191.1	Drug/Metabolite Transporter (DMT) Superfamily.	-	-	-	-	-	-
PF06027	WCO007859.1	Drug/Metabolite Transporter (DMT) Superfamily.	-	-	-	-	-	-
PF06738	WCO010085.1	Drug/Metabolite Transporter (DMT) Superfamily.	-	-	-	-	-	-
PF06738	WCO010614.1	Drug/Metabolite Transporter (DMT) Superfamily.	-	-	-	-	-	-
PF06738	WCO002593.4	Drug/Metabolite Transporter (DMT) Superfamily.	-	-	-	-	-	-
PF06738	WCO008183.1	Drug/Metabolite Transporter (DMT) Superfamily.	-	-	-	-	-	-
PF08449	WCO000104.4	Drug/Metabolite Transporter (DMT) Superfamily.	-	-	-	-	-	-
PF08449	WCO000175.1	Drug/Metabolite Transporter (DMT) Superfamily.	-	-	-	-	-	-
PF08449	WCO001022.1	Drug/Metabolite Transporter (DMT) Superfamily.	-	-	-	-	-	-
PF08449	WCO000895.1	Drug/Metabolite Transporter (DMT) Superfamily.	-	-	-	-	-	-
PF08449	WCO002450.1	Drug/Metabolite Transporter (DMT) Superfamily.	-	-	-	-	-	-
PF08449	WCO003793.1	Drug/Metabolite Transporter (DMT) Superfamily.	-	-	-	-	-	-
PF08449	WCO002397.1	Drug/Metabolite Transporter (DMT) Superfamily.	103.034	47.1442	0	Up	1.44965e-129	7.74473e-129
PF08449	WCO002406.1	Drug/Metabolite Transporter (DMT) Superfamily.	-	-	-	-	-	-
PF08449	WCO005831.1	Drug/Metabolite Transporter (DMT) Superfamily.	-	-	-	-	-	-
PF08449	WCO008313.4	Drug/Metabolite Transporter (DMT) Superfamily.	-	-	-	-	-	-
PF03248	WCO009801.1	DUF2157 (DUF2157) Family.	-	-	-	-	-	-
PF02990	WCO005713.1	Endomembrane protein-70 (EMP70) Family.	-	-	-	-	-	-
PF04479	WCO000199.1	Endomembrane protein-70 (EMP70) Family.	-	-	-	-	-	-
PF04479	WCO000200.1	Endomembrane protein-70 (EMP70) Family.	26.2577	112.507	-2.09921	Down	3.04672e-128	1.61359e-127
PF04479	WCO002060.2	Endomembrane protein-70 (EMP70) Family.	-	-	-	-	-	-
PF04479	WCO004770.1	Endomembrane protein-70 (EMP70) Family.	-	-	-	-	-	-
PF00858	WCO006674.1	Epithelial Na<sup>+</sup> Channel (ENaC) Family.	-	-	-	-	-	-
PF00858	WCO002607.1	Epithelial Na<sup>+</sup> Channel (ENaC) Family.	-	-	-	-	-	-
PF01145	WCO000720.1	Epithelial Na<sup>+</sup> Channel (ENaC) Family.	-	-	-	-	-	-
PF01145	WCO010351.1	Epithelial Na<sup>+</sup> Channel (ENaC) Family.	-	-	-	-	-	-
PF01284	WCO010079.1	Epithelial Na<sup>+</sup> Channel (ENaC) Family.	-	-	-	-	-	-
PF01284	WCO008622.1	Epithelial Na<sup>+</sup> Channel (ENaC) Family.	-	-	-	-	-	-
PF01284	WCO004052.1	Epithelial Na<sup>+</sup> Channel (ENaC) Family.	-	-	-	-	-	-
PF01284	WCO005282.1	Epithelial Na<sup>+</sup> Channel (ENaC) Family.	-	-	-	-	-	-
PF01731	WCO007815.1	Epithelial Na<sup>+</sup> Channel (ENaC) Family.	-	-	-	-	-	-
PF01731	WCO000573.1	Epithelial Na<sup>+</sup> Channel (ENaC) Family.	-	-	-	-	-	-
PF01731	WCO000625.1	Epithelial Na<sup>+</sup> Channel (ENaC) Family.	-	-	-	-	-	-
PF01731	WCO006140.1	Epithelial Na<sup>+</sup> Channel (ENaC) Family.	34.1287	12.6624	0	Up	6.8082e-62	2.39986e-61
PF08395	WCO007729.1	Epithelial Na<sup>+</sup> Channel (ENaC) Family.	-	-	-	-	-	-
PF03188	WCO002693.5	Eukaryotic Cytochrome b<sub>561</sub> (Cytb<sub>561</sub>) Family.	15.7809	7.07194	0	Up	6.89086e-15	1.35753e-14
PF01926	WCO010108.1	Ferrous Iron Uptake (FeoB) Family.	-	-	-	-	-	-
PF01926	WCO010133.1	Ferrous Iron Uptake (FeoB) Family.	-	-	-	-	-	-
PF01926	WCO010188.1	Ferrous Iron Uptake (FeoB) Family.	42.6036	19.9322	0	Up	1.84269e-167	1.16332e-166
PF01926	WCO010231.1	Ferrous Iron Uptake (FeoB) Family.	-	-	-	-	-	-
PF01926	WCO010289.1	Ferrous Iron Uptake (FeoB) Family.	-	-	-	-	-	-
PF01926	WCO010320.1	Ferrous Iron Uptake (FeoB) Family.	-	-	-	-	-	-
PF01926	WCO003190.1	Ferrous Iron Uptake (FeoB) Family.	-	-	-	-	-	-
PF01926	WCO003302.1	Ferrous Iron Uptake (FeoB) Family.	108.178	46.173	0	Up	0	0
PF01926	WCO003436.1	Ferrous Iron Uptake (FeoB) Family.	-	-	-	-	-	-
PF01926	WCO003490.1	Ferrous Iron Uptake (FeoB) Family.	805.644	358.821	0	Up	0	0
PF01926	WCO003504.1	Ferrous Iron Uptake (FeoB) Family.	-	-	-	-	-	-
PF01926	WCO003508.1	Ferrous Iron Uptake (FeoB) Family.	131.442	61.9876	0	Up	5.366e-193	3.69908e-192
PF01926	WCO003510.1	Ferrous Iron Uptake (FeoB) Family.	13.1613	5.22226	0	Up	8.29262e-22	1.86197e-21
PF01926	WCO003511.1	Ferrous Iron Uptake (FeoB) Family.	-	-	-	-	-	-
PF01926	WCO003512.1	Ferrous Iron Uptake (FeoB) Family.	-	-	-	-	-	-
PF01926	WCO003513.1	Ferrous Iron Uptake (FeoB) Family.	-	-	-	-	-	-
PF01926	WCO003514.1	Ferrous Iron Uptake (FeoB) Family.	-	-	-	-	-	-
PF01926	WCO003516.1	Ferrous Iron Uptake (FeoB) Family.	-	-	-	-	-	-
PF01926	WCO003517.1	Ferrous Iron Uptake (FeoB) Family.	-	-	-	-	-	-
PF01926	WCO003518.1	Ferrous Iron Uptake (FeoB) Family.	-	-	-	-	-	-
PF01926	WCO003524.1	Ferrous Iron Uptake (FeoB) Family.	15.7248	125.869	-3.00081	Down	0	0
PF01926	WCO003525.3	Ferrous Iron Uptake (FeoB) Family.	9.44565	29.6887	-1.65219	Down	1.76021e-65	6.42181e-65
PF01926	WCO003526.1	Ferrous Iron Uptake (FeoB) Family.	-	-	-	-	-	-
PF01926	WCO003527.1	Ferrous Iron Uptake (FeoB) Family.	-	-	-	-	-	-
PF01926	WCO003531.1	Ferrous Iron Uptake (FeoB) Family.	-	-	-	-	-	-
PF01926	WCO003532.1	Ferrous Iron Uptake (FeoB) Family.	-	-	-	-	-	-
PF01926	WCO003534.1	Ferrous Iron Uptake (FeoB) Family.	-	-	-	-	-	-
PF01926	WCO007613.1	Ferrous Iron Uptake (FeoB) Family.	-	-	-	-	-	-
PF01926	WCO007830.1	Ferrous Iron Uptake (FeoB) Family.	299.056	144.523	0	Up	0	0
PF01926	WCO007886.1	Ferrous Iron Uptake (FeoB) Family.	-	-	-	-	-	-
PF01926	WCO005070.1	Ferrous Iron Uptake (FeoB) Family.	-	-	-	-	-	-
PF01926	WCO005109.4	Ferrous Iron Uptake (FeoB) Family.	-	-	-	-	-	-
PF01926	WCO005209.1	Ferrous Iron Uptake (FeoB) Family.	-	-	-	-	-	-
PF01926	WCO005211.1	Ferrous Iron Uptake (FeoB) Family.	-	-	-	-	-	-
PF01926	WCO005220.1	Ferrous Iron Uptake (FeoB) Family.	-	-	-	-	-	-
PF01926	WCO000144.1	Ferrous Iron Uptake (FeoB) Family.	-	-	-	-	-	-
PF01926	WCO000320.1	Ferrous Iron Uptake (FeoB) Family.	25.5098	85.5673	-1.74601	Down	1.42073e-277	1.22919e-276
PF01926	WCO000399.1	Ferrous Iron Uptake (FeoB) Family.	-	-	-	-	-	-
PF01926	WCO000457.1	Ferrous Iron Uptake (FeoB) Family.	-	-	-	-	-	-
PF01926	WCO000983.1	Ferrous Iron Uptake (FeoB) Family.	11.8858	78.095	-2.71599	Down	4.67344e-163	2.9117e-162
PF01926	WCO001046.1	Ferrous Iron Uptake (FeoB) Family.	-	-	-	-	-	-
PF01926	WCO010708.4	Ferrous Iron Uptake (FeoB) Family.	-	-	-	-	-	-
PF01926	WCO001448.1	Ferrous Iron Uptake (FeoB) Family.	-	-	-	-	-	-
PF01926	WCO001473.1	Ferrous Iron Uptake (FeoB) Family.	-	-	-	-	-	-
PF01926	WCO001499.1	Ferrous Iron Uptake (FeoB) Family.	-	-	-	-	-	-
PF01926	WCO001510.1	Ferrous Iron Uptake (FeoB) Family.	-	-	-	-	-	-
PF01926	WCO000821.1	Ferrous Iron Uptake (FeoB) Family.	-	-	-	-	-	-
PF01926	WCO000858.1	Ferrous Iron Uptake (FeoB) Family.	-	-	-	-	-	-
PF01926	WCO001720.1	Ferrous Iron Uptake (FeoB) Family.	-	-	-	-	-	-
PF01926	WCO001775.1	Ferrous Iron Uptake (FeoB) Family.	-	-	-	-	-	-
PF01926	WCO009291.1	Ferrous Iron Uptake (FeoB) Family.	-	-	-	-	-	-
PF01926	WCO009301.1	Ferrous Iron Uptake (FeoB) Family.	-	-	-	-	-	-
PF01926	WCO009727.1	Ferrous Iron Uptake (FeoB) Family.	67.4736	31.141	0	Up	9.53118e-77	3.76143e-76
PF01926	WCO009733.2	Ferrous Iron Uptake (FeoB) Family.	-	-	-	-	-	-
PF01926	WCO002104.1	Ferrous Iron Uptake (FeoB) Family.	-	-	-	-	-	-
PF01926	WCO002148.1	Ferrous Iron Uptake (FeoB) Family.	-	-	-	-	-	-
PF01926	WCO006307.1	Ferrous Iron Uptake (FeoB) Family.	-	-	-	-	-	-
PF01926	WCO006308.1	Ferrous Iron Uptake (FeoB) Family.	-	-	-	-	-	-
PF01926	WCO006321.1	Ferrous Iron Uptake (FeoB) Family.	-	-	-	-	-	-
PF01926	WCO006502.1	Ferrous Iron Uptake (FeoB) Family.	-	-	-	-	-	-
PF01926	WCO006773.1	Ferrous Iron Uptake (FeoB) Family.	-	-	-	-	-	-
PF01926	WCO002472.1	Ferrous Iron Uptake (FeoB) Family.	-	-	-	-	-	-
PF01926	WCO002511.1	Ferrous Iron Uptake (FeoB) Family.	-	-	-	-	-	-
PF01926	WCO002512.1	Ferrous Iron Uptake (FeoB) Family.	-	-	-	-	-	-
PF01926	WCO003594.2	Ferrous Iron Uptake (FeoB) Family.	-	-	-	-	-	-
PF01926	WCO003644.1	Ferrous Iron Uptake (FeoB) Family.	-	-	-	-	-	-
PF01926	WCO003727.1	Ferrous Iron Uptake (FeoB) Family.	-	-	-	-	-	-
PF01926	WCO004370.1	Ferrous Iron Uptake (FeoB) Family.	-	-	-	-	-	-
PF01926	WCO004187.1	Ferrous Iron Uptake (FeoB) Family.	-	-	-	-	-	-
PF01926	WCO004510.1	Ferrous Iron Uptake (FeoB) Family.	-	-	-	-	-	-
PF01926	WCO004014.1	Ferrous Iron Uptake (FeoB) Family.	-	-	-	-	-	-
PF01926	WCO005361.1	Ferrous Iron Uptake (FeoB) Family.	-	-	-	-	-	-
PF01926	WCO004696.1	Ferrous Iron Uptake (FeoB) Family.	-	-	-	-	-	-
PF01926	WCO005834.1	Ferrous Iron Uptake (FeoB) Family.	-	-	-	-	-	-
PF01926	WCO007187.1	Ferrous Iron Uptake (FeoB) Family.	10.3728	30.0672	-1.53539	Down	7.80704e-115	3.88217e-114
PF01926	WCO005462.1	Ferrous Iron Uptake (FeoB) Family.	-	-	-	-	-	-
PF01926	WCO005545.3	Ferrous Iron Uptake (FeoB) Family.	-	-	-	-	-	-
PF01926	WCO007454.1	Ferrous Iron Uptake (FeoB) Family.	-	-	-	-	-	-
PF01926	WCO008042.1	Ferrous Iron Uptake (FeoB) Family.	-	-	-	-	-	-
PF01926	WCO008312.1	Ferrous Iron Uptake (FeoB) Family.	11.4575	27.2002	-1.24733	Down	1.64194e-129	8.76109e-129
PF01926	WCO009055.1	Ferrous Iron Uptake (FeoB) Family.	36.2246	16.0013	0	Up	9.8816e-87	4.17332e-86
PF01926	WCO009798.2	Ferrous Iron Uptake (FeoB) Family.	22.3093	84.0226	-1.91313	Down	0	0
PF01926	WCO010379.1	Ferrous Iron Uptake (FeoB) Family.	-	-	-	-	-	-
PF01926	WCO010002.1	Ferrous Iron Uptake (FeoB) Family.	-	-	-	-	-	-
PF01926	WCO009938.3	Ferrous Iron Uptake (FeoB) Family.	-	-	-	-	-	-
PF01926	WCO010341.1	Ferrous Iron Uptake (FeoB) Family.	-	-	-	-	-	-
PF01926	WCO010346.1	Ferrous Iron Uptake (FeoB) Family.	-	-	-	-	-	-
PF01926	WCO010537.1	Ferrous Iron Uptake (FeoB) Family.	90.7757	42.3454	0	Up	1.62969e-207	1.18963e-206
PF01926	WCO010458.1	Ferrous Iron Uptake (FeoB) Family.	-	-	-	-	-	-
PF01926	WCO010800.1	Ferrous Iron Uptake (FeoB) Family.	-	-	-	-	-	-
PF01926	WCO003048.1	Ferrous Iron Uptake (FeoB) Family.	-	-	-	-	-	-
PF02421	WCO010133.1	Ferrous Iron Uptake (FeoB) Family.	-	-	-	-	-	-
PF02421	WCO003514.1	Ferrous Iron Uptake (FeoB) Family.	-	-	-	-	-	-
PF02421	WCO005211.1	Ferrous Iron Uptake (FeoB) Family.	-	-	-	-	-	-
PF02421	WCO000144.1	Ferrous Iron Uptake (FeoB) Family.	-	-	-	-	-	-
PF02421	WCO000983.1	Ferrous Iron Uptake (FeoB) Family.	11.8858	78.095	-2.71599	Down	4.67344e-163	2.9117e-162
PF02421	WCO000821.1	Ferrous Iron Uptake (FeoB) Family.	-	-	-	-	-	-
PF02421	WCO002148.1	Ferrous Iron Uptake (FeoB) Family.	-	-	-	-	-	-
PF02421	WCO006773.1	Ferrous Iron Uptake (FeoB) Family.	-	-	-	-	-	-
PF02421	WCO002472.1	Ferrous Iron Uptake (FeoB) Family.	-	-	-	-	-	-
PF02421	WCO003727.1	Ferrous Iron Uptake (FeoB) Family.	-	-	-	-	-	-
PF02421	WCO004370.1	Ferrous Iron Uptake (FeoB) Family.	-	-	-	-	-	-
PF02421	WCO004014.1	Ferrous Iron Uptake (FeoB) Family.	-	-	-	-	-	-
PF02421	WCO005361.1	Ferrous Iron Uptake (FeoB) Family.	-	-	-	-	-	-
PF02421	WCO006068.3	Ferrous Iron Uptake (FeoB) Family.	-	-	-	-	-	-
PF02421	WCO007454.1	Ferrous Iron Uptake (FeoB) Family.	-	-	-	-	-	-
PF02421	WCO008042.1	Ferrous Iron Uptake (FeoB) Family.	-	-	-	-	-	-
PF02421	WCO003048.1	Ferrous Iron Uptake (FeoB) Family.	-	-	-	-	-	-
PF00082	WCO003355.1	General Bacterial Porin (GBP) Family.	-	-	-	-	-	-
PF00082	WCO000147.1	General Bacterial Porin (GBP) Family.	-	-	-	-	-	-
PF00082	WCO000206.1	General Bacterial Porin (GBP) Family.	160.004	876.531	-2.45369	Down	0	0
PF00082	WCO000527.1	General Bacterial Porin (GBP) Family.	31.1199	1663.3	-5.74007	Down	0	0
PF00082	WCO000533.3	General Bacterial Porin (GBP) Family.	3.22491	66.5107	-4.36626	Down	0	0
PF00082	WCO000584.1	General Bacterial Porin (GBP) Family.	-	-	-	-	-	-
PF00082	WCO000615.1	General Bacterial Porin (GBP) Family.	-	-	-	-	-	-
PF00082	WCO001764.1	General Bacterial Porin (GBP) Family.	6.89328	73.2604	-3.40977	Down	0	0
PF00082	WCO001765.1	General Bacterial Porin (GBP) Family.	19.2556	1219.11	-5.9844	Down	0	0
PF00082	WCO009377.2	General Bacterial Porin (GBP) Family.	10.0656	217	-4.43019	Down	0	0
PF00082	WCO009379.1	General Bacterial Porin (GBP) Family.	2.3074	7.6532	-1.7298	Down	1.47998e-28	3.66478e-28
PF00082	WCO009448.1	General Bacterial Porin (GBP) Family.	-	-	-	-	-	-
PF00082	WCO009449.1	General Bacterial Porin (GBP) Family.	-	-	-	-	-	-
PF00082	WCO009451.1	General Bacterial Porin (GBP) Family.	-	-	-	-	-	-
PF00082	WCO005879.2	General Bacterial Porin (GBP) Family.	24.0875	79.824	-1.72854	Down	3.20806e-282	2.80968e-281
PF00082	WCO005880.1	General Bacterial Porin (GBP) Family.	-	-	-	-	-	-
PF00082	WCO007147.1	General Bacterial Porin (GBP) Family.	81.3825	329.22	-2.01626	Down	0	0
PF00082	WCO001532.1	General Bacterial Porin (GBP) Family.	-	-	-	-	-	-
PF00657	WCO000180.1	General Bacterial Porin (GBP) Family.	-	-	-	-	-	-
PF00657	WCO001173.1	General Bacterial Porin (GBP) Family.	-	-	-	-	-	-
PF00657	WCO010660.1	General Bacterial Porin (GBP) Family.	-	-	-	-	-	-
PF00657	WCO002063.1	General Bacterial Porin (GBP) Family.	-	-	-	-	-	-
PF00657	WCO002064.2	General Bacterial Porin (GBP) Family.	-	-	-	-	-	-
PF01569	WCO001146.1	General Bacterial Porin (GBP) Family.	59.2571	158.588	-1.42023	Down	3.30156e-214	2.46263e-213
PF01569	WCO008052.1	General Bacterial Porin (GBP) Family.	-	-	-	-	-	-
PF01569	WCO009155.1	General Bacterial Porin (GBP) Family.	-	-	-	-	-	-
PF10531	WCO007391.1	General Bacterial Porin (GBP) Family.	-	-	-	-	-	-
PF00226	WCO008796.1	General Secretory Pathway (Sec) Family.	-	-	-	-	-	-
PF00226	WCO003161.1	General Secretory Pathway (Sec) Family.	-	-	-	-	-	-
PF00226	WCO003395.1	General Secretory Pathway (Sec) Family.	14.8614	46.0095	-1.63036	Down	2.06708e-34	5.539e-34
PF00226	WCO007581.1	General Secretory Pathway (Sec) Family.	-	-	-	-	-	-
PF00226	WCO007692.1	General Secretory Pathway (Sec) Family.	-	-	-	-	-	-
PF00226	WCO005044.1	General Secretory Pathway (Sec) Family.	-	-	-	-	-	-
PF00226	WCO005160.3	General Secretory Pathway (Sec) Family.	-	-	-	-	-	-
PF00226	WCO005187.1	General Secretory Pathway (Sec) Family.	-	-	-	-	-	-
PF00226	WCO000995.1	General Secretory Pathway (Sec) Family.	-	-	-	-	-	-
PF00226	WCO001617.1	General Secretory Pathway (Sec) Family.	-	-	-	-	-	-
PF00226	WCO001682.2	General Secretory Pathway (Sec) Family.	-	-	-	-	-	-
PF00226	WCO006813.1	General Secretory Pathway (Sec) Family.	82.5423	198.019	-1.26243	Down	2.60378e-139	1.45471e-138
PF00226	WCO002533.1	General Secretory Pathway (Sec) Family.	-	-	-	-	-	-
PF00226	WCO002754.1	General Secretory Pathway (Sec) Family.	-	-	-	-	-	-
PF00226	WCO002364.1	General Secretory Pathway (Sec) Family.	-	-	-	-	-	-
PF00226	WCO004120.1	General Secretory Pathway (Sec) Family.	-	-	-	-	-	-
PF00226	WCO005292.1	General Secretory Pathway (Sec) Family.	-	-	-	-	-	-
PF00226	WCO004404.1	General Secretory Pathway (Sec) Family.	-	-	-	-	-	-
PF00226	WCO005390.1	General Secretory Pathway (Sec) Family.	-	-	-	-	-	-
PF00226	WCO005663.1	General Secretory Pathway (Sec) Family.	-	-	-	-	-	-
PF00226	WCO005867.1	General Secretory Pathway (Sec) Family.	34.2359	419.193	-3.61403	Down	0	0
PF00226	WCO008143.1	General Secretory Pathway (Sec) Family.	-	-	-	-	-	-
PF00226	WCO008399.1	General Secretory Pathway (Sec) Family.	-	-	-	-	-	-
PF00226	WCO008406.1	General Secretory Pathway (Sec) Family.	74.5735	34.9626	0	Up	1.97839e-51	6.36242e-51
PF00226	WCO009102.1	General Secretory Pathway (Sec) Family.	30.3255	13.4844	0	Up	1.51718e-28	3.75582e-28
PF00226	WCO009103.2	General Secretory Pathway (Sec) Family.	-	-	-	-	-	-
PF00226	WCO010825.2	General Secretory Pathway (Sec) Family.	-	-	-	-	-	-
PF00226	WCO000961.2	General Secretory Pathway (Sec) Family.	-	-	-	-	-	-
PF00344	WCO002215.1	General Secretory Pathway (Sec) Family.	-	-	-	-	-	-
PF00385	WCO010005.1	General Secretory Pathway (Sec) Family.	-	-	-	-	-	-
PF00385	WCO010012.1	General Secretory Pathway (Sec) Family.	-	-	-	-	-	-
PF00385	WCO010013.1	General Secretory Pathway (Sec) Family.	-	-	-	-	-	-
PF00385	WCO010017.1	General Secretory Pathway (Sec) Family.	-	-	-	-	-	-
PF00385	WCO010281.1	General Secretory Pathway (Sec) Family.	-	-	-	-	-	-
PF00385	WCO010320.1	General Secretory Pathway (Sec) Family.	-	-	-	-	-	-
PF00385	WCO010327.1	General Secretory Pathway (Sec) Family.	-	-	-	-	-	-
PF00385	WCO010330.1	General Secretory Pathway (Sec) Family.	-	-	-	-	-	-
PF00385	WCO010337.1	General Secretory Pathway (Sec) Family.	-	-	-	-	-	-
PF00385	WCO008445.1	General Secretory Pathway (Sec) Family.	-	-	-	-	-	-
PF00385	WCO008452.1	General Secretory Pathway (Sec) Family.	-	-	-	-	-	-
PF00385	WCO008455.1	General Secretory Pathway (Sec) Family.	-	-	-	-	-	-
PF00385	WCO008463.1	General Secretory Pathway (Sec) Family.	-	-	-	-	-	-
PF00385	WCO008465.1	General Secretory Pathway (Sec) Family.	-	-	-	-	-	-
PF00385	WCO008478.1	General Secretory Pathway (Sec) Family.	-	-	-	-	-	-
PF00385	WCO008489.1	General Secretory Pathway (Sec) Family.	-	-	-	-	-	-
PF00385	WCO008525.1	General Secretory Pathway (Sec) Family.	-	-	-	-	-	-
PF00385	WCO008597.1	General Secretory Pathway (Sec) Family.	-	-	-	-	-	-
PF00385	WCO008802.1	General Secretory Pathway (Sec) Family.	-	-	-	-	-	-
PF00385	WCO003069.1	General Secretory Pathway (Sec) Family.	-	-	-	-	-	-
PF00385	WCO003084.1	General Secretory Pathway (Sec) Family.	-	-	-	-	-	-
PF00385	WCO003086.1	General Secretory Pathway (Sec) Family.	-	-	-	-	-	-
PF00385	WCO003106.1	General Secretory Pathway (Sec) Family.	-	-	-	-	-	-
PF00385	WCO003218.1	General Secretory Pathway (Sec) Family.	-	-	-	-	-	-
PF00385	WCO003246.1	General Secretory Pathway (Sec) Family.	-	-	-	-	-	-
PF00385	WCO003302.1	General Secretory Pathway (Sec) Family.	108.178	46.173	0	Up	0	0
PF00385	WCO003318.1	General Secretory Pathway (Sec) Family.	-	-	-	-	-	-
PF00385	WCO003413.1	General Secretory Pathway (Sec) Family.	-	-	-	-	-	-
PF00385	WCO007477.1	General Secretory Pathway (Sec) Family.	-	-	-	-	-	-
PF00385	WCO007484.1	General Secretory Pathway (Sec) Family.	-	-	-	-	-	-
PF00385	WCO007529.1	General Secretory Pathway (Sec) Family.	-	-	-	-	-	-
PF00385	WCO007620.1	General Secretory Pathway (Sec) Family.	-	-	-	-	-	-
PF00385	WCO007625.1	General Secretory Pathway (Sec) Family.	-	-	-	-	-	-
PF00385	WCO004848.1	General Secretory Pathway (Sec) Family.	-	-	-	-	-	-
PF00385	WCO004861.1	General Secretory Pathway (Sec) Family.	-	-	-	-	-	-
PF00385	WCO004882.1	General Secretory Pathway (Sec) Family.	-	-	-	-	-	-
PF00385	WCO004889.1	General Secretory Pathway (Sec) Family.	-	-	-	-	-	-
PF00385	WCO004903.1	General Secretory Pathway (Sec) Family.	-	-	-	-	-	-
PF00385	WCO004904.1	General Secretory Pathway (Sec) Family.	-	-	-	-	-	-
PF00385	WCO004914.1	General Secretory Pathway (Sec) Family.	-	-	-	-	-	-
PF00385	WCO004953.1	General Secretory Pathway (Sec) Family.	-	-	-	-	-	-
PF00385	WCO004964.1	General Secretory Pathway (Sec) Family.	-	-	-	-	-	-
PF00385	WCO004965.1	General Secretory Pathway (Sec) Family.	-	-	-	-	-	-
PF00385	WCO004977.1	General Secretory Pathway (Sec) Family.	-	-	-	-	-	-
PF00385	WCO005041.1	General Secretory Pathway (Sec) Family.	-	-	-	-	-	-
PF00385	WCO005055.1	General Secretory Pathway (Sec) Family.	-	-	-	-	-	-
PF00385	WCO005056.1	General Secretory Pathway (Sec) Family.	-	-	-	-	-	-
PF00385	WCO005058.1	General Secretory Pathway (Sec) Family.	-	-	-	-	-	-
PF00385	WCO000049.1	General Secretory Pathway (Sec) Family.	-	-	-	-	-	-
PF00385	WCO000113.1	General Secretory Pathway (Sec) Family.	-	-	-	-	-	-
PF00385	WCO000127.1	General Secretory Pathway (Sec) Family.	-	-	-	-	-	-
PF00385	WCO000281.1	General Secretory Pathway (Sec) Family.	-	-	-	-	-	-
PF00385	WCO000497.1	General Secretory Pathway (Sec) Family.	-	-	-	-	-	-
PF00385	WCO000512.1	General Secretory Pathway (Sec) Family.	-	-	-	-	-	-
PF00385	WCO000523.1	General Secretory Pathway (Sec) Family.	-	-	-	-	-	-
PF00385	WCO001181.1	General Secretory Pathway (Sec) Family.	-	-	-	-	-	-
PF00385	WCO001250.1	General Secretory Pathway (Sec) Family.	-	-	-	-	-	-
PF00385	WCO010574.1	General Secretory Pathway (Sec) Family.	-	-	-	-	-	-
PF00385	WCO010581.1	General Secretory Pathway (Sec) Family.	-	-	-	-	-	-
PF00385	WCO010589.2	General Secretory Pathway (Sec) Family.	-	-	-	-	-	-
PF00385	WCO010601.1	General Secretory Pathway (Sec) Family.	-	-	-	-	-	-
PF00385	WCO010615.1	General Secretory Pathway (Sec) Family.	-	-	-	-	-	-
PF00385	WCO010622.1	General Secretory Pathway (Sec) Family.	-	-	-	-	-	-
PF00385	WCO010635.1	General Secretory Pathway (Sec) Family.	-	-	-	-	-	-
PF00385	WCO010643.1	General Secretory Pathway (Sec) Family.	-	-	-	-	-	-
PF00385	WCO010648.1	General Secretory Pathway (Sec) Family.	-	-	-	-	-	-
PF00385	WCO010652.1	General Secretory Pathway (Sec) Family.	-	-	-	-	-	-
PF00385	WCO010654.1	General Secretory Pathway (Sec) Family.	-	-	-	-	-	-
PF00385	WCO010726.1	General Secretory Pathway (Sec) Family.	-	-	-	-	-	-
PF00385	WCO000564.1	General Secretory Pathway (Sec) Family.	-	-	-	-	-	-
PF00385	WCO000633.1	General Secretory Pathway (Sec) Family.	-	-	-	-	-	-
PF00385	WCO000640.1	General Secretory Pathway (Sec) Family.	-	-	-	-	-	-
PF00385	WCO000646.1	General Secretory Pathway (Sec) Family.	-	-	-	-	-	-
PF00385	WCO000649.1	General Secretory Pathway (Sec) Family.	-	-	-	-	-	-
PF00385	WCO000654.1	General Secretory Pathway (Sec) Family.	-	-	-	-	-	-
PF00385	WCO000662.1	General Secretory Pathway (Sec) Family.	-	-	-	-	-	-
PF00385	WCO000667.1	General Secretory Pathway (Sec) Family.	-	-	-	-	-	-
PF00385	WCO000757.1	General Secretory Pathway (Sec) Family.	-	-	-	-	-	-
PF00385	WCO000876.1	General Secretory Pathway (Sec) Family.	-	-	-	-	-	-
PF00385	WCO001907.1	General Secretory Pathway (Sec) Family.	-	-	-	-	-	-
PF00385	WCO002024.1	General Secretory Pathway (Sec) Family.	-	-	-	-	-	-
PF00385	WCO002032.1	General Secretory Pathway (Sec) Family.	-	-	-	-	-	-
PF00385	WCO001570.1	General Secretory Pathway (Sec) Family.	-	-	-	-	-	-
PF00385	WCO001591.1	General Secretory Pathway (Sec) Family.	-	-	-	-	-	-
PF00385	WCO001602.1	General Secretory Pathway (Sec) Family.	-	-	-	-	-	-
PF00385	WCO001605.1	General Secretory Pathway (Sec) Family.	-	-	-	-	-	-
PF00385	WCO001783.1	General Secretory Pathway (Sec) Family.	-	-	-	-	-	-
PF00385	WCO001817.1	General Secretory Pathway (Sec) Family.	-	-	-	-	-	-
PF00385	WCO001822.1	General Secretory Pathway (Sec) Family.	-	-	-	-	-	-
PF00385	WCO001849.1	General Secretory Pathway (Sec) Family.	-	-	-	-	-	-
PF00385	WCO009235.1	General Secretory Pathway (Sec) Family.	-	-	-	-	-	-
PF00385	WCO009351.1	General Secretory Pathway (Sec) Family.	-	-	-	-	-	-
PF00385	WCO009422.1	General Secretory Pathway (Sec) Family.	-	-	-	-	-	-
PF00385	WCO009430.1	General Secretory Pathway (Sec) Family.	-	-	-	-	-	-
PF00385	WCO009431.1	General Secretory Pathway (Sec) Family.	-	-	-	-	-	-
PF00385	WCO009482.1	General Secretory Pathway (Sec) Family.	-	-	-	-	-	-
PF00385	WCO009639.1	General Secretory Pathway (Sec) Family.	-	-	-	-	-	-
PF00385	WCO009674.1	General Secretory Pathway (Sec) Family.	-	-	-	-	-	-
PF00385	WCO009698.1	General Secretory Pathway (Sec) Family.	-	-	-	-	-	-
PF00385	WCO009711.1	General Secretory Pathway (Sec) Family.	-	-	-	-	-	-
PF00385	WCO002096.1	General Secretory Pathway (Sec) Family.	-	-	-	-	-	-
PF00385	WCO002167.1	General Secretory Pathway (Sec) Family.	-	-	-	-	-	-
PF00385	WCO002239.3	General Secretory Pathway (Sec) Family.	-	-	-	-	-	-
PF00385	WCO006205.1	General Secretory Pathway (Sec) Family.	-	-	-	-	-	-
PF00385	WCO006235.1	General Secretory Pathway (Sec) Family.	-	-	-	-	-	-
PF00385	WCO006243.1	General Secretory Pathway (Sec) Family.	-	-	-	-	-	-
PF00385	WCO006246.1	General Secretory Pathway (Sec) Family.	-	-	-	-	-	-
PF00385	WCO006288.1	General Secretory Pathway (Sec) Family.	-	-	-	-	-	-
PF00385	WCO006291.1	General Secretory Pathway (Sec) Family.	-	-	-	-	-	-
PF00385	WCO006299.1	General Secretory Pathway (Sec) Family.	-	-	-	-	-	-
PF00385	WCO006301.1	General Secretory Pathway (Sec) Family.	-	-	-	-	-	-
PF00385	WCO006333.1	General Secretory Pathway (Sec) Family.	-	-	-	-	-	-
PF00385	WCO006363.1	General Secretory Pathway (Sec) Family.	-	-	-	-	-	-
PF00385	WCO006429.1	General Secretory Pathway (Sec) Family.	-	-	-	-	-	-
PF00385	WCO006493.1	General Secretory Pathway (Sec) Family.	-	-	-	-	-	-
PF00385	WCO006600.1	General Secretory Pathway (Sec) Family.	-	-	-	-	-	-
PF00385	WCO006601.1	General Secretory Pathway (Sec) Family.	-	-	-	-	-	-
PF00385	WCO006604.1	General Secretory Pathway (Sec) Family.	-	-	-	-	-	-
PF00385	WCO006605.1	General Secretory Pathway (Sec) Family.	-	-	-	-	-	-
PF00385	WCO006631.1	General Secretory Pathway (Sec) Family.	-	-	-	-	-	-
PF00385	WCO006634.1	General Secretory Pathway (Sec) Family.	-	-	-	-	-	-
PF00385	WCO006720.1	General Secretory Pathway (Sec) Family.	-	-	-	-	-	-
PF00385	WCO006729.1	General Secretory Pathway (Sec) Family.	-	-	-	-	-	-
PF00385	WCO006730.1	General Secretory Pathway (Sec) Family.	-	-	-	-	-	-
PF00385	WCO006768.1	General Secretory Pathway (Sec) Family.	-	-	-	-	-	-
PF00385	WCO002550.1	General Secretory Pathway (Sec) Family.	-	-	-	-	-	-
PF00385	WCO002551.1	General Secretory Pathway (Sec) Family.	-	-	-	-	-	-
PF00385	WCO002564.1	General Secretory Pathway (Sec) Family.	-	-	-	-	-	-
PF00385	WCO002571.1	General Secretory Pathway (Sec) Family.	-	-	-	-	-	-
PF00385	WCO002577.1	General Secretory Pathway (Sec) Family.	-	-	-	-	-	-
PF00385	WCO003677.1	General Secretory Pathway (Sec) Family.	-	-	-	-	-	-
PF00385	WCO002705.1	General Secretory Pathway (Sec) Family.	-	-	-	-	-	-
PF00385	WCO002734.1	General Secretory Pathway (Sec) Family.	-	-	-	-	-	-
PF00385	WCO002784.1	General Secretory Pathway (Sec) Family.	-	-	-	-	-	-
PF00385	WCO003842.1	General Secretory Pathway (Sec) Family.	-	-	-	-	-	-
PF00385	WCO003845.1	General Secretory Pathway (Sec) Family.	-	-	-	-	-	-
PF00385	WCO002264.1	General Secretory Pathway (Sec) Family.	-	-	-	-	-	-
PF00385	WCO002281.1	General Secretory Pathway (Sec) Family.	-	-	-	-	-	-
PF00385	WCO002331.1	General Secretory Pathway (Sec) Family.	-	-	-	-	-	-
PF00385	WCO002337.1	General Secretory Pathway (Sec) Family.	-	-	-	-	-	-
PF00385	WCO002372.1	General Secretory Pathway (Sec) Family.	-	-	-	-	-	-
PF00385	WCO002373.1	General Secretory Pathway (Sec) Family.	-	-	-	-	-	-
PF00385	WCO002376.1	General Secretory Pathway (Sec) Family.	-	-	-	-	-	-
PF00385	WCO004359.1	General Secretory Pathway (Sec) Family.	-	-	-	-	-	-
PF00385	WCO004250.1	General Secretory Pathway (Sec) Family.	-	-	-	-	-	-
PF00385	WCO004252.1	General Secretory Pathway (Sec) Family.	-	-	-	-	-	-
PF00385	WCO003890.1	General Secretory Pathway (Sec) Family.	-	-	-	-	-	-
PF00385	WCO004035.1	General Secretory Pathway (Sec) Family.	-	-	-	-	-	-
PF00385	WCO004069.1	General Secretory Pathway (Sec) Family.	-	-	-	-	-	-
PF00385	WCO004096.1	General Secretory Pathway (Sec) Family.	-	-	-	-	-	-
PF00385	WCO004104.1	General Secretory Pathway (Sec) Family.	-	-	-	-	-	-
PF00385	WCO005302.1	General Secretory Pathway (Sec) Family.	-	-	-	-	-	-
PF00385	WCO005305.1	General Secretory Pathway (Sec) Family.	-	-	-	-	-	-
PF00385	WCO005319.1	General Secretory Pathway (Sec) Family.	-	-	-	-	-	-
PF00385	WCO004408.1	General Secretory Pathway (Sec) Family.	-	-	-	-	-	-
PF00385	WCO004413.1	General Secretory Pathway (Sec) Family.	-	-	-	-	-	-
PF00385	WCO004423.1	General Secretory Pathway (Sec) Family.	-	-	-	-	-	-
PF00385	WCO004504.1	General Secretory Pathway (Sec) Family.	-	-	-	-	-	-
PF00385	WCO004744.1	General Secretory Pathway (Sec) Family.	-	-	-	-	-	-
PF00385	WCO004767.1	General Secretory Pathway (Sec) Family.	-	-	-	-	-	-
PF00385	WCO005416.4	General Secretory Pathway (Sec) Family.	-	-	-	-	-	-
PF00385	WCO004603.1	General Secretory Pathway (Sec) Family.	-	-	-	-	-	-
PF00385	WCO004606.1	General Secretory Pathway (Sec) Family.	-	-	-	-	-	-
PF00385	WCO004611.1	General Secretory Pathway (Sec) Family.	-	-	-	-	-	-
PF00385	WCO004623.1	General Secretory Pathway (Sec) Family.	-	-	-	-	-	-
PF00385	WCO004630.1	General Secretory Pathway (Sec) Family.	-	-	-	-	-	-
PF00385	WCO004633.1	General Secretory Pathway (Sec) Family.	-	-	-	-	-	-
PF00385	WCO004635.1	General Secretory Pathway (Sec) Family.	-	-	-	-	-	-
PF00385	WCO004655.1	General Secretory Pathway (Sec) Family.	-	-	-	-	-	-
PF00385	WCO005629.1	General Secretory Pathway (Sec) Family.	-	-	-	-	-	-
PF00385	WCO005743.1	General Secretory Pathway (Sec) Family.	-	-	-	-	-	-
PF00385	WCO005748.1	General Secretory Pathway (Sec) Family.	-	-	-	-	-	-
PF00385	WCO005753.1	General Secretory Pathway (Sec) Family.	-	-	-	-	-	-
PF00385	WCO005754.1	General Secretory Pathway (Sec) Family.	-	-	-	-	-	-
PF00385	WCO005756.1	General Secretory Pathway (Sec) Family.	-	-	-	-	-	-
PF00385	WCO005761.1	General Secretory Pathway (Sec) Family.	-	-	-	-	-	-
PF00385	WCO005765.1	General Secretory Pathway (Sec) Family.	-	-	-	-	-	-
PF00385	WCO006096.1	General Secretory Pathway (Sec) Family.	-	-	-	-	-	-
PF00385	WCO002796.1	General Secretory Pathway (Sec) Family.	-	-	-	-	-	-
PF00385	WCO002800.1	General Secretory Pathway (Sec) Family.	-	-	-	-	-	-
PF00385	WCO002804.1	General Secretory Pathway (Sec) Family.	-	-	-	-	-	-
PF00385	WCO002808.1	General Secretory Pathway (Sec) Family.	-	-	-	-	-	-
PF00385	WCO002809.1	General Secretory Pathway (Sec) Family.	-	-	-	-	-	-
PF00385	WCO002810.1	General Secretory Pathway (Sec) Family.	-	-	-	-	-	-
PF00385	WCO002820.1	General Secretory Pathway (Sec) Family.	-	-	-	-	-	-
PF00385	WCO002826.1	General Secretory Pathway (Sec) Family.	-	-	-	-	-	-
PF00385	WCO002827.1	General Secretory Pathway (Sec) Family.	-	-	-	-	-	-
PF00385	WCO002831.1	General Secretory Pathway (Sec) Family.	-	-	-	-	-	-
PF00385	WCO002859.1	General Secretory Pathway (Sec) Family.	-	-	-	-	-	-
PF00385	WCO002879.1	General Secretory Pathway (Sec) Family.	-	-	-	-	-	-
PF00385	WCO002889.1	General Secretory Pathway (Sec) Family.	-	-	-	-	-	-
PF00385	WCO002895.1	General Secretory Pathway (Sec) Family.	-	-	-	-	-	-
PF00385	WCO002896.1	General Secretory Pathway (Sec) Family.	-	-	-	-	-	-
PF00385	WCO002900.1	General Secretory Pathway (Sec) Family.	-	-	-	-	-	-
PF00385	WCO002928.1	General Secretory Pathway (Sec) Family.	-	-	-	-	-	-
PF00385	WCO002987.1	General Secretory Pathway (Sec) Family.	-	-	-	-	-	-
PF00385	WCO003026.1	General Secretory Pathway (Sec) Family.	-	-	-	-	-	-
PF00385	WCO003034.1	General Secretory Pathway (Sec) Family.	-	-	-	-	-	-
PF00385	WCO005898.1	General Secretory Pathway (Sec) Family.	-	-	-	-	-	-
PF00385	WCO005903.1	General Secretory Pathway (Sec) Family.	-	-	-	-	-	-
PF00385	WCO005925.1	General Secretory Pathway (Sec) Family.	-	-	-	-	-	-
PF00385	WCO005928.1	General Secretory Pathway (Sec) Family.	-	-	-	-	-	-
PF00385	WCO007006.1	General Secretory Pathway (Sec) Family.	-	-	-	-	-	-
PF00385	WCO006162.1	General Secretory Pathway (Sec) Family.	-	-	-	-	-	-
PF00385	WCO006178.1	General Secretory Pathway (Sec) Family.	-	-	-	-	-	-
PF00385	WCO005439.1	General Secretory Pathway (Sec) Family.	-	-	-	-	-	-
PF00385	WCO005549.1	General Secretory Pathway (Sec) Family.	-	-	-	-	-	-
PF00385	WCO005554.1	General Secretory Pathway (Sec) Family.	-	-	-	-	-	-
PF00385	WCO005564.1	General Secretory Pathway (Sec) Family.	-	-	-	-	-	-
PF00385	WCO007225.1	General Secretory Pathway (Sec) Family.	-	-	-	-	-	-
PF00385	WCO007251.1	General Secretory Pathway (Sec) Family.	-	-	-	-	-	-
PF00385	WCO007274.3	General Secretory Pathway (Sec) Family.	-	-	-	-	-	-
PF00385	WCO007294.1	General Secretory Pathway (Sec) Family.	-	-	-	-	-	-
PF00385	WCO007317.1	General Secretory Pathway (Sec) Family.	-	-	-	-	-	-
PF00385	WCO007959.1	General Secretory Pathway (Sec) Family.	-	-	-	-	-	-
PF00385	WCO007983.1	General Secretory Pathway (Sec) Family.	-	-	-	-	-	-
PF00385	WCO007990.1	General Secretory Pathway (Sec) Family.	-	-	-	-	-	-
PF00385	WCO008004.1	General Secretory Pathway (Sec) Family.	-	-	-	-	-	-
PF00385	WCO007144.1	General Secretory Pathway (Sec) Family.	-	-	-	-	-	-
PF00385	WCO007447.1	General Secretory Pathway (Sec) Family.	-	-	-	-	-	-
PF00385	WCO006877.1	General Secretory Pathway (Sec) Family.	-	-	-	-	-	-
PF00385	WCO006886.1	General Secretory Pathway (Sec) Family.	-	-	-	-	-	-
PF00385	WCO006890.1	General Secretory Pathway (Sec) Family.	-	-	-	-	-	-
PF00385	WCO006928.1	General Secretory Pathway (Sec) Family.	-	-	-	-	-	-
PF00385	WCO006933.1	General Secretory Pathway (Sec) Family.	-	-	-	-	-	-
PF00385	WCO006969.1	General Secretory Pathway (Sec) Family.	-	-	-	-	-	-
PF00385	WCO006987.1	General Secretory Pathway (Sec) Family.	-	-	-	-	-	-
PF00385	WCO007400.1	General Secretory Pathway (Sec) Family.	-	-	-	-	-	-
PF00385	WCO007401.3	General Secretory Pathway (Sec) Family.	-	-	-	-	-	-
PF00385	WCO008158.1	General Secretory Pathway (Sec) Family.	-	-	-	-	-	-
PF00385	WCO007914.1	General Secretory Pathway (Sec) Family.	-	-	-	-	-	-
PF00385	WCO007921.1	General Secretory Pathway (Sec) Family.	-	-	-	-	-	-
PF00385	WCO007942.1	General Secretory Pathway (Sec) Family.	-	-	-	-	-	-
PF00385	WCO007948.1	General Secretory Pathway (Sec) Family.	-	-	-	-	-	-
PF00385	WCO008320.2	General Secretory Pathway (Sec) Family.	-	-	-	-	-	-
PF00385	WCO008178.1	General Secretory Pathway (Sec) Family.	-	-	-	-	-	-
PF00385	WCO008198.1	General Secretory Pathway (Sec) Family.	-	-	-	-	-	-
PF00385	WCO008199.1	General Secretory Pathway (Sec) Family.	-	-	-	-	-	-
PF00385	WCO008202.1	General Secretory Pathway (Sec) Family.	-	-	-	-	-	-
PF00385	WCO008204.1	General Secretory Pathway (Sec) Family.	-	-	-	-	-	-
PF00385	WCO008210.1	General Secretory Pathway (Sec) Family.	-	-	-	-	-	-
PF00385	WCO008214.1	General Secretory Pathway (Sec) Family.	-	-	-	-	-	-
PF00385	WCO008215.1	General Secretory Pathway (Sec) Family.	-	-	-	-	-	-
PF00385	WCO008216.1	General Secretory Pathway (Sec) Family.	-	-	-	-	-	-
PF00385	WCO008219.1	General Secretory Pathway (Sec) Family.	-	-	-	-	-	-
PF00385	WCO008221.1	General Secretory Pathway (Sec) Family.	-	-	-	-	-	-
PF00385	WCO008222.1	General Secretory Pathway (Sec) Family.	-	-	-	-	-	-
PF00385	WCO008282.1	General Secretory Pathway (Sec) Family.	-	-	-	-	-	-
PF00385	WCO008257.1	General Secretory Pathway (Sec) Family.	-	-	-	-	-	-
PF00385	WCO008264.1	General Secretory Pathway (Sec) Family.	-	-	-	-	-	-
PF00385	WCO008270.1	General Secretory Pathway (Sec) Family.	-	-	-	-	-	-
PF00385	WCO008271.1	General Secretory Pathway (Sec) Family.	-	-	-	-	-	-
PF00385	WCO008883.1	General Secretory Pathway (Sec) Family.	-	-	-	-	-	-
PF00385	WCO008885.1	General Secretory Pathway (Sec) Family.	-	-	-	-	-	-
PF00385	WCO008948.1	General Secretory Pathway (Sec) Family.	-	-	-	-	-	-
PF00385	WCO008841.1	General Secretory Pathway (Sec) Family.	-	-	-	-	-	-
PF00385	WCO009069.1	General Secretory Pathway (Sec) Family.	-	-	-	-	-	-
PF00385	WCO009830.1	General Secretory Pathway (Sec) Family.	-	-	-	-	-	-
PF00385	WCO009020.1	General Secretory Pathway (Sec) Family.	-	-	-	-	-	-
PF00385	WCO009797.1	General Secretory Pathway (Sec) Family.	-	-	-	-	-	-
PF00385	WCO009165.1	General Secretory Pathway (Sec) Family.	-	-	-	-	-	-
PF00385	WCO009106.1	General Secretory Pathway (Sec) Family.	-	-	-	-	-	-
PF00385	WCO009116.1	General Secretory Pathway (Sec) Family.	-	-	-	-	-	-
PF00385	WCO009120.1	General Secretory Pathway (Sec) Family.	-	-	-	-	-	-
PF00385	WCO009121.1	General Secretory Pathway (Sec) Family.	-	-	-	-	-	-
PF00385	WCO009127.1	General Secretory Pathway (Sec) Family.	-	-	-	-	-	-
PF00385	WCO009759.1	General Secretory Pathway (Sec) Family.	-	-	-	-	-	-
PF00385	WCO009760.1	General Secretory Pathway (Sec) Family.	-	-	-	-	-	-
PF00385	WCO009766.1	General Secretory Pathway (Sec) Family.	-	-	-	-	-	-
PF00385	WCO009786.1	General Secretory Pathway (Sec) Family.	-	-	-	-	-	-
PF00385	WCO009789.1	General Secretory Pathway (Sec) Family.	-	-	-	-	-	-
PF00385	WCO009998.1	General Secretory Pathway (Sec) Family.	-	-	-	-	-	-
PF00385	WCO010494.1	General Secretory Pathway (Sec) Family.	-	-	-	-	-	-
PF00385	WCO010809.1	General Secretory Pathway (Sec) Family.	-	-	-	-	-	-
PF00385	WCO009931.1	General Secretory Pathway (Sec) Family.	-	-	-	-	-	-
PF00385	WCO009932.1	General Secretory Pathway (Sec) Family.	-	-	-	-	-	-
PF00385	WCO000917.1	General Secretory Pathway (Sec) Family.	-	-	-	-	-	-
PF00385	WCO010417.1	General Secretory Pathway (Sec) Family.	-	-	-	-	-	-
PF00385	WCO010429.1	General Secretory Pathway (Sec) Family.	-	-	-	-	-	-
PF00385	WCO010888.1	General Secretory Pathway (Sec) Family.	-	-	-	-	-	-
PF00385	WCO010892.1	General Secretory Pathway (Sec) Family.	-	-	-	-	-	-
PF00385	WCO000929.1	General Secretory Pathway (Sec) Family.	-	-	-	-	-	-
PF00385	WCO000934.1	General Secretory Pathway (Sec) Family.	-	-	-	-	-	-
PF00385	WCO001288.1	General Secretory Pathway (Sec) Family.	-	-	-	-	-	-
PF00385	WCO001302.1	General Secretory Pathway (Sec) Family.	-	-	-	-	-	-
PF00385	WCO000962.1	General Secretory Pathway (Sec) Family.	-	-	-	-	-	-
PF00385	WCO010400.1	General Secretory Pathway (Sec) Family.	-	-	-	-	-	-
PF00385	WCO001891.1	General Secretory Pathway (Sec) Family.	-	-	-	-	-	-
PF00385	WCO002078.1	General Secretory Pathway (Sec) Family.	-	-	-	-	-	-
PF00385	WCO002424.1	General Secretory Pathway (Sec) Family.	-	-	-	-	-	-
PF00448	WCO008661.1	General Secretory Pathway (Sec) Family.	-	-	-	-	-	-
PF00448	WCO001167.1	General Secretory Pathway (Sec) Family.	-	-	-	-	-	-
PF00448	WCO006319.1	General Secretory Pathway (Sec) Family.	-	-	-	-	-	-
PF00448	WCO006320.1	General Secretory Pathway (Sec) Family.	-	-	-	-	-	-
PF00448	WCO006395.1	General Secretory Pathway (Sec) Family.	-	-	-	-	-	-
PF00448	WCO009955.4	General Secretory Pathway (Sec) Family.	-	-	-	-	-	-
PF00584	WCO006736.1	General Secretory Pathway (Sec) Family.	-	-	-	-	-	-
PF02290	WCO006034.1	General Secretory Pathway (Sec) Family.	-	-	-	-	-	-
PF02810	WCO005208.1	General Secretory Pathway (Sec) Family.	-	-	-	-	-	-
PF02881	WCO001167.1	General Secretory Pathway (Sec) Family.	-	-	-	-	-	-
PF02889	WCO010140.1	General Secretory Pathway (Sec) Family.	-	-	-	-	-	-
PF02889	WCO003472.1	General Secretory Pathway (Sec) Family.	-	-	-	-	-	-
PF02889	WCO002138.1	General Secretory Pathway (Sec) Family.	-	-	-	-	-	-
PF02889	WCO002533.1	General Secretory Pathway (Sec) Family.	-	-	-	-	-	-
PF02889	WCO002301.1	General Secretory Pathway (Sec) Family.	-	-	-	-	-	-
PF02978	WCO001167.1	General Secretory Pathway (Sec) Family.	-	-	-	-	-	-
PF03911	WCO010735.1	General Secretory Pathway (Sec) Family.	-	-	-	-	-	-
PF05486	WCO001972.1	General Secretory Pathway (Sec) Family.	-	-	-	-	-	-
PF05529	WCO002967.1	General Secretory Pathway (Sec) Family.	-	-	-	-	-	-
PF09439	WCO010108.1	General Secretory Pathway (Sec) Family.	-	-	-	-	-	-
PF09439	WCO010231.1	General Secretory Pathway (Sec) Family.	-	-	-	-	-	-
PF09439	WCO000144.1	General Secretory Pathway (Sec) Family.	-	-	-	-	-	-
PF09439	WCO000983.1	General Secretory Pathway (Sec) Family.	11.8858	78.095	-2.71599	Down	4.67344e-163	2.9117e-162
PF09439	WCO001499.1	General Secretory Pathway (Sec) Family.	-	-	-	-	-	-
PF09439	WCO001510.1	General Secretory Pathway (Sec) Family.	-	-	-	-	-	-
PF09439	WCO009301.1	General Secretory Pathway (Sec) Family.	-	-	-	-	-	-
PF09439	WCO009302.1	General Secretory Pathway (Sec) Family.	-	-	-	-	-	-
PF09439	WCO002148.1	General Secretory Pathway (Sec) Family.	-	-	-	-	-	-
PF09439	WCO002512.1	General Secretory Pathway (Sec) Family.	-	-	-	-	-	-
PF09439	WCO005230.1	General Secretory Pathway (Sec) Family.	-	-	-	-	-	-
PF09439	WCO005845.1	General Secretory Pathway (Sec) Family.	-	-	-	-	-	-
PF09439	WCO010379.1	General Secretory Pathway (Sec) Family.	-	-	-	-	-	-
PF09802	WCO001092.1	General Secretory Pathway (Sec) Family.	-	-	-	-	-	-
PF10559	WCO002215.1	General Secretory Pathway (Sec) Family.	-	-	-	-	-	-
PF01594	WCO010548.1	Gluconate:H<sup>+</sup> Symporter (GntP) Family.	-	-	-	-	-	-
PF01988	WCO000845.1	Gluconate:H<sup>+</sup> Symporter (GntP) Family.	-	-	-	-	-	-
PF01988	WCO002687.1	Gluconate:H<sup>+</sup> Symporter (GntP) Family.	-	-	-	-	-	-
PF03619	WCO006220.1	Gluconate:H<sup>+</sup> Symporter (GntP) Family.	-	-	-	-	-	-
PF03619	WCO006381.1	Gluconate:H<sup>+</sup> Symporter (GntP) Family.	-	-	-	-	-	-
PF03619	WCO008864.1	Gluconate:H<sup>+</sup> Symporter (GntP) Family.	-	-	-	-	-	-
PF04632	WCO005213.1	Gluconate:H<sup>+</sup> Symporter (GntP) Family.	-	-	-	-	-	-
PF04632	WCO004314.1	Gluconate:H<sup>+</sup> Symporter (GntP) Family.	-	-	-	-	-	-
PF06081	WCO004314.1	Gluconate:H<sup>+</sup> Symporter (GntP) Family.	-	-	-	-	-	-
PF06826	WCO003823.5	Gluconate:H<sup>+</sup> Symporter (GntP) Family.	-	-	-	-	-	-
PF10337	WCO000246.1	Gluconate:H<sup>+</sup> Symporter (GntP) Family.	-	-	-	-	-	-
PF10337	WCO010903.1	Gluconate:H<sup>+</sup> Symporter (GntP) Family.	23.1798	148.717	-2.68163	Down	0	0
PF11744	WCO002652.2	Gluconate:H<sup>+</sup> Symporter (GntP) Family.	-	-	-	-	-	-
PF11744	WCO004314.1	Gluconate:H<sup>+</sup> Symporter (GntP) Family.	-	-	-	-	-	-
PF12822	WCO008227.1	Gluconate:H<sup>+</sup> Symporter (GntP) Family.	-	-	-	-	-	-
PF00072	WCO010024.1	Glycoside-Pentoside-Hexuronide (GPH):Cation Symporter Family.	-	-	-	-	-	-
PF00072	WCO010176.1	Glycoside-Pentoside-Hexuronide (GPH):Cation Symporter Family.	-	-	-	-	-	-
PF00072	WCO008658.1	Glycoside-Pentoside-Hexuronide (GPH):Cation Symporter Family.	-	-	-	-	-	-
PF00072	WCO003521.1	Glycoside-Pentoside-Hexuronide (GPH):Cation Symporter Family.	106.113	245.255	-1.20868	Down	0	0
PF00072	WCO002780.1	Glycoside-Pentoside-Hexuronide (GPH):Cation Symporter Family.	-	-	-	-	-	-
PF00072	WCO004546.1	Glycoside-Pentoside-Hexuronide (GPH):Cation Symporter Family.	-	-	-	-	-	-
PF00072	WCO005238.1	Glycoside-Pentoside-Hexuronide (GPH):Cation Symporter Family.	-	-	-	-	-	-
PF00072	WCO005505.5	Glycoside-Pentoside-Hexuronide (GPH):Cation Symporter Family.	-	-	-	-	-	-
PF00083	WCO010050.1	Glycoside-Pentoside-Hexuronide (GPH):Cation Symporter Family.	-	-	-	-	-	-
PF00083	WCO010146.1	Glycoside-Pentoside-Hexuronide (GPH):Cation Symporter Family.	-	-	-	-	-	-
PF00083	WCO010157.1	Glycoside-Pentoside-Hexuronide (GPH):Cation Symporter Family.	-	-	-	-	-	-
PF00083	WCO010195.1	Glycoside-Pentoside-Hexuronide (GPH):Cation Symporter Family.	-	-	-	-	-	-
PF00083	WCO008457.1	Glycoside-Pentoside-Hexuronide (GPH):Cation Symporter Family.	-	-	-	-	-	-
PF00083	WCO003094.1	Glycoside-Pentoside-Hexuronide (GPH):Cation Symporter Family.	-	-	-	-	-	-
PF00083	WCO003204.1	Glycoside-Pentoside-Hexuronide (GPH):Cation Symporter Family.	-	-	-	-	-	-
PF00083	WCO003290.1	Glycoside-Pentoside-Hexuronide (GPH):Cation Symporter Family.	-	-	-	-	-	-
PF00083	WCO003398.1	Glycoside-Pentoside-Hexuronide (GPH):Cation Symporter Family.	-	-	-	-	-	-
PF00083	WCO003477.1	Glycoside-Pentoside-Hexuronide (GPH):Cation Symporter Family.	-	-	-	-	-	-
PF00083	WCO003499.1	Glycoside-Pentoside-Hexuronide (GPH):Cation Symporter Family.	-	-	-	-	-	-
PF00083	WCO007849.1	Glycoside-Pentoside-Hexuronide (GPH):Cation Symporter Family.	3.00494	13.2793	-2.14377	Down	9.66714e-47	2.98213e-46
PF00083	WCO007850.1	Glycoside-Pentoside-Hexuronide (GPH):Cation Symporter Family.	-	-	-	-	-	-
PF00083	WCO007868.1	Glycoside-Pentoside-Hexuronide (GPH):Cation Symporter Family.	-	-	-	-	-	-
PF00083	WCO007877.1	Glycoside-Pentoside-Hexuronide (GPH):Cation Symporter Family.	-	-	-	-	-	-
PF00083	WCO004897.1	Glycoside-Pentoside-Hexuronide (GPH):Cation Symporter Family.	3.42844	32.889	-3.26198	Down	1.63426e-205	1.18186e-204
PF00083	WCO005062.1	Glycoside-Pentoside-Hexuronide (GPH):Cation Symporter Family.	-	-	-	-	-	-
PF00083	WCO005086.3	Glycoside-Pentoside-Hexuronide (GPH):Cation Symporter Family.	-	-	-	-	-	-
PF00083	WCO005134.1	Glycoside-Pentoside-Hexuronide (GPH):Cation Symporter Family.	-	-	-	-	-	-
PF00083	WCO005182.1	Glycoside-Pentoside-Hexuronide (GPH):Cation Symporter Family.	-	-	-	-	-	-
PF00083	WCO000477.1	Glycoside-Pentoside-Hexuronide (GPH):Cation Symporter Family.	0.695765	1.69667	-1.28603	Down	0.000387914	0.000548443
PF00083	WCO000490.1	Glycoside-Pentoside-Hexuronide (GPH):Cation Symporter Family.	-	-	-	-	-	-
PF00083	WCO001006.1	Glycoside-Pentoside-Hexuronide (GPH):Cation Symporter Family.	-	-	-	-	-	-
PF00083	WCO001106.1	Glycoside-Pentoside-Hexuronide (GPH):Cation Symporter Family.	-	-	-	-	-	-
PF00083	WCO010658.1	Glycoside-Pentoside-Hexuronide (GPH):Cation Symporter Family.	-	-	-	-	-	-
PF00083	WCO001388.1	Glycoside-Pentoside-Hexuronide (GPH):Cation Symporter Family.	-	-	-	-	-	-
PF00083	WCO001389.1	Glycoside-Pentoside-Hexuronide (GPH):Cation Symporter Family.	-	-	-	-	-	-
PF00083	WCO001398.2	Glycoside-Pentoside-Hexuronide (GPH):Cation Symporter Family.	-	-	-	-	-	-
PF00083	WCO001494.1	Glycoside-Pentoside-Hexuronide (GPH):Cation Symporter Family.	-	-	-	-	-	-
PF00083	WCO001495.1	Glycoside-Pentoside-Hexuronide (GPH):Cation Symporter Family.	-	-	-	-	-	-
PF00083	WCO001498.1	Glycoside-Pentoside-Hexuronide (GPH):Cation Symporter Family.	-	-	-	-	-	-
PF00083	WCO000706.3	Glycoside-Pentoside-Hexuronide (GPH):Cation Symporter Family.	-	-	-	-	-	-
PF00083	WCO000717.1	Glycoside-Pentoside-Hexuronide (GPH):Cation Symporter Family.	59.7388	213.371	-1.83663	Down	0	0
PF00083	WCO000772.1	Glycoside-Pentoside-Hexuronide (GPH):Cation Symporter Family.	-	-	-	-	-	-
PF00083	WCO000773.1	Glycoside-Pentoside-Hexuronide (GPH):Cation Symporter Family.	-	-	-	-	-	-
PF00083	WCO000801.1	Glycoside-Pentoside-Hexuronide (GPH):Cation Symporter Family.	-	-	-	-	-	-
PF00083	WCO000848.1	Glycoside-Pentoside-Hexuronide (GPH):Cation Symporter Family.	-	-	-	-	-	-
PF00083	WCO002062.1	Glycoside-Pentoside-Hexuronide (GPH):Cation Symporter Family.	-	-	-	-	-	-
PF00083	WCO009200.1	Glycoside-Pentoside-Hexuronide (GPH):Cation Symporter Family.	-	-	-	-	-	-
PF00083	WCO009227.1	Glycoside-Pentoside-Hexuronide (GPH):Cation Symporter Family.	-	-	-	-	-	-
PF00083	WCO009243.1	Glycoside-Pentoside-Hexuronide (GPH):Cation Symporter Family.	-	-	-	-	-	-
PF00083	WCO009246.1	Glycoside-Pentoside-Hexuronide (GPH):Cation Symporter Family.	-	-	-	-	-	-
PF00083	WCO009300.1	Glycoside-Pentoside-Hexuronide (GPH):Cation Symporter Family.	-	-	-	-	-	-
PF00083	WCO002156.1	Glycoside-Pentoside-Hexuronide (GPH):Cation Symporter Family.	26.8008	112.267	-2.06659	Down	0	0
PF00083	WCO002207.1	Glycoside-Pentoside-Hexuronide (GPH):Cation Symporter Family.	-	-	-	-	-	-
PF00083	WCO006374.2	Glycoside-Pentoside-Hexuronide (GPH):Cation Symporter Family.	-	-	-	-	-	-
PF00083	WCO006439.1	Glycoside-Pentoside-Hexuronide (GPH):Cation Symporter Family.	10.9981	27.9568	-1.34595	Down	1.85096e-17	3.83006e-17
PF00083	WCO006558.1	Glycoside-Pentoside-Hexuronide (GPH):Cation Symporter Family.	8.14521	29.5787	-1.86054	Down	1.42815e-194	9.94123e-194
PF00083	WCO006610.1	Glycoside-Pentoside-Hexuronide (GPH):Cation Symporter Family.	-	-	-	-	-	-
PF00083	WCO006649.1	Glycoside-Pentoside-Hexuronide (GPH):Cation Symporter Family.	4.85157	25.3101	-2.38319	Down	3.36554e-93	1.48063e-92
PF00083	WCO006660.1	Glycoside-Pentoside-Hexuronide (GPH):Cation Symporter Family.	5.20908	12.33	-1.24307	Down	5.24484e-24	1.22427e-23
PF00083	WCO006661.1	Glycoside-Pentoside-Hexuronide (GPH):Cation Symporter Family.	-	-	-	-	-	-
PF00083	WCO006662.1	Glycoside-Pentoside-Hexuronide (GPH):Cation Symporter Family.	-	-	-	-	-	-
PF00083	WCO006751.1	Glycoside-Pentoside-Hexuronide (GPH):Cation Symporter Family.	-	-	-	-	-	-
PF00083	WCO003580.1	Glycoside-Pentoside-Hexuronide (GPH):Cation Symporter Family.	-	-	-	-	-	-
PF00083	WCO002639.2	Glycoside-Pentoside-Hexuronide (GPH):Cation Symporter Family.	-	-	-	-	-	-
PF00083	WCO002659.1	Glycoside-Pentoside-Hexuronide (GPH):Cation Symporter Family.	-	-	-	-	-	-
PF00083	WCO002778.1	Glycoside-Pentoside-Hexuronide (GPH):Cation Symporter Family.	-	-	-	-	-	-
PF00083	WCO003900.1	Glycoside-Pentoside-Hexuronide (GPH):Cation Symporter Family.	-	-	-	-	-	-
PF00083	WCO003948.1	Glycoside-Pentoside-Hexuronide (GPH):Cation Symporter Family.	1056.89	514.668	0	Up	0	0
PF00083	WCO004550.1	Glycoside-Pentoside-Hexuronide (GPH):Cation Symporter Family.	11.6357	35.6203	-1.61414	Down	1.54748e-101	7.16567e-101
PF00083	WCO004551.1	Glycoside-Pentoside-Hexuronide (GPH):Cation Symporter Family.	-	-	-	-	-	-
PF00083	WCO005391.1	Glycoside-Pentoside-Hexuronide (GPH):Cation Symporter Family.	-	-	-	-	-	-
PF00083	WCO005400.1	Glycoside-Pentoside-Hexuronide (GPH):Cation Symporter Family.	-	-	-	-	-	-
PF00083	WCO005815.1	Glycoside-Pentoside-Hexuronide (GPH):Cation Symporter Family.	52.2842	140.694	-1.42811	Down	0	0
PF00083	WCO002978.1	Glycoside-Pentoside-Hexuronide (GPH):Cation Symporter Family.	-	-	-	-	-	-
PF00083	WCO003010.1	Glycoside-Pentoside-Hexuronide (GPH):Cation Symporter Family.	-	-	-	-	-	-
PF00083	WCO003012.1	Glycoside-Pentoside-Hexuronide (GPH):Cation Symporter Family.	-	-	-	-	-	-
PF00083	WCO007194.1	Glycoside-Pentoside-Hexuronide (GPH):Cation Symporter Family.	-	-	-	-	-	-
PF00083	WCO007286.1	Glycoside-Pentoside-Hexuronide (GPH):Cation Symporter Family.	-	-	-	-	-	-
PF00083	WCO007965.1	Glycoside-Pentoside-Hexuronide (GPH):Cation Symporter Family.	-	-	-	-	-	-
PF00083	WCO006870.2	Glycoside-Pentoside-Hexuronide (GPH):Cation Symporter Family.	-	-	-	-	-	-
PF00083	WCO006954.3	Glycoside-Pentoside-Hexuronide (GPH):Cation Symporter Family.	-	-	-	-	-	-
PF00083	WCO008086.1	Glycoside-Pentoside-Hexuronide (GPH):Cation Symporter Family.	-	-	-	-	-	-
PF00083	WCO008369.3	Glycoside-Pentoside-Hexuronide (GPH):Cation Symporter Family.	-	-	-	-	-	-
PF00083	WCO008371.1	Glycoside-Pentoside-Hexuronide (GPH):Cation Symporter Family.	-	-	-	-	-	-
PF00083	WCO008855.2	Glycoside-Pentoside-Hexuronide (GPH):Cation Symporter Family.	-	-	-	-	-	-
PF00083	WCO008987.1	Glycoside-Pentoside-Hexuronide (GPH):Cation Symporter Family.	11.7708	27.3464	-1.21614	Down	7.49474e-49	2.35533e-48
PF00083	WCO009008.1	Glycoside-Pentoside-Hexuronide (GPH):Cation Symporter Family.	-	-	-	-	-	-
PF00083	WCO009010.1	Glycoside-Pentoside-Hexuronide (GPH):Cation Symporter Family.	1.49471	5.68935	-1.9284	Down	3.89932e-10	6.85126e-10
PF00083	WCO009012.1	Glycoside-Pentoside-Hexuronide (GPH):Cation Symporter Family.	-	-	-	-	-	-
PF00083	WCO009013.1	Glycoside-Pentoside-Hexuronide (GPH):Cation Symporter Family.	-	-	-	-	-	-
PF00083	WCO009019.1	Glycoside-Pentoside-Hexuronide (GPH):Cation Symporter Family.	-	-	-	-	-	-
PF00083	WCO009793.1	Glycoside-Pentoside-Hexuronide (GPH):Cation Symporter Family.	-	-	-	-	-	-
PF00083	WCO008957.1	Glycoside-Pentoside-Hexuronide (GPH):Cation Symporter Family.	13.2533	138.263	-3.38299	Down	0	0
PF00083	WCO010491.2	Glycoside-Pentoside-Hexuronide (GPH):Cation Symporter Family.	299.03	3068.96	-3.35939	Down	0	0
PF00083	WCO000939.2	Glycoside-Pentoside-Hexuronide (GPH):Cation Symporter Family.	-	-	-	-	-	-
PF00083	WCO001252.3	Glycoside-Pentoside-Hexuronide (GPH):Cation Symporter Family.	-	-	-	-	-	-
PF00083	WCO001257.1	Glycoside-Pentoside-Hexuronide (GPH):Cation Symporter Family.	-	-	-	-	-	-
PF00112	WCO008917.1	Glycoside-Pentoside-Hexuronide (GPH):Cation Symporter Family.	-	-	-	-	-	-
PF00153	WCO008614.1	Glycoside-Pentoside-Hexuronide (GPH):Cation Symporter Family.	-	-	-	-	-	-
PF00153	WCO003255.1	Glycoside-Pentoside-Hexuronide (GPH):Cation Symporter Family.	-	-	-	-	-	-
PF00153	WCO007611.1	Glycoside-Pentoside-Hexuronide (GPH):Cation Symporter Family.	-	-	-	-	-	-
PF00153	WCO007756.1	Glycoside-Pentoside-Hexuronide (GPH):Cation Symporter Family.	-	-	-	-	-	-
PF00153	WCO007774.1	Glycoside-Pentoside-Hexuronide (GPH):Cation Symporter Family.	-	-	-	-	-	-
PF00153	WCO007783.1	Glycoside-Pentoside-Hexuronide (GPH):Cation Symporter Family.	-	-	-	-	-	-
PF00153	WCO007800.1	Glycoside-Pentoside-Hexuronide (GPH):Cation Symporter Family.	-	-	-	-	-	-
PF00153	WCO004809.1	Glycoside-Pentoside-Hexuronide (GPH):Cation Symporter Family.	39.4806	221.641	-2.48901	Down	0	0
PF00153	WCO000077.1	Glycoside-Pentoside-Hexuronide (GPH):Cation Symporter Family.	-	-	-	-	-	-
PF00153	WCO000078.1	Glycoside-Pentoside-Hexuronide (GPH):Cation Symporter Family.	-	-	-	-	-	-
PF00153	WCO001366.1	Glycoside-Pentoside-Hexuronide (GPH):Cation Symporter Family.	-	-	-	-	-	-
PF00153	WCO000714.1	Glycoside-Pentoside-Hexuronide (GPH):Cation Symporter Family.	133.722	653.598	-2.28916	Down	0	0
PF00153	WCO000748.1	Glycoside-Pentoside-Hexuronide (GPH):Cation Symporter Family.	-	-	-	-	-	-
PF00153	WCO001971.1	Glycoside-Pentoside-Hexuronide (GPH):Cation Symporter Family.	-	-	-	-	-	-
PF00153	WCO009296.1	Glycoside-Pentoside-Hexuronide (GPH):Cation Symporter Family.	-	-	-	-	-	-
PF00153	WCO002216.1	Glycoside-Pentoside-Hexuronide (GPH):Cation Symporter Family.	-	-	-	-	-	-
PF00153	WCO006384.1	Glycoside-Pentoside-Hexuronide (GPH):Cation Symporter Family.	-	-	-	-	-	-
PF00153	WCO002446.1	Glycoside-Pentoside-Hexuronide (GPH):Cation Symporter Family.	-	-	-	-	-	-
PF00153	WCO002519.1	Glycoside-Pentoside-Hexuronide (GPH):Cation Symporter Family.	-	-	-	-	-	-
PF00153	WCO003611.1	Glycoside-Pentoside-Hexuronide (GPH):Cation Symporter Family.	-	-	-	-	-	-
PF00153	WCO004288.1	Glycoside-Pentoside-Hexuronide (GPH):Cation Symporter Family.	-	-	-	-	-	-
PF00153	WCO004233.3	Glycoside-Pentoside-Hexuronide (GPH):Cation Symporter Family.	-	-	-	-	-	-
PF00153	WCO004074.1	Glycoside-Pentoside-Hexuronide (GPH):Cation Symporter Family.	-	-	-	-	-	-
PF00153	WCO004487.1	Glycoside-Pentoside-Hexuronide (GPH):Cation Symporter Family.	-	-	-	-	-	-
PF00153	WCO004670.1	Glycoside-Pentoside-Hexuronide (GPH):Cation Symporter Family.	-	-	-	-	-	-
PF00153	WCO005704.1	Glycoside-Pentoside-Hexuronide (GPH):Cation Symporter Family.	-	-	-	-	-	-
PF00153	WCO005739.1	Glycoside-Pentoside-Hexuronide (GPH):Cation Symporter Family.	-	-	-	-	-	-
PF00153	WCO005883.1	Glycoside-Pentoside-Hexuronide (GPH):Cation Symporter Family.	-	-	-	-	-	-
PF00153	WCO002841.1	Glycoside-Pentoside-Hexuronide (GPH):Cation Symporter Family.	-	-	-	-	-	-
PF00153	WCO002910.1	Glycoside-Pentoside-Hexuronide (GPH):Cation Symporter Family.	-	-	-	-	-	-
PF00153	WCO007166.1	Glycoside-Pentoside-Hexuronide (GPH):Cation Symporter Family.	-	-	-	-	-	-
PF00153	WCO005504.1	Glycoside-Pentoside-Hexuronide (GPH):Cation Symporter Family.	-	-	-	-	-	-
PF00153	WCO007239.1	Glycoside-Pentoside-Hexuronide (GPH):Cation Symporter Family.	-	-	-	-	-	-
PF00153	WCO007428.1	Glycoside-Pentoside-Hexuronide (GPH):Cation Symporter Family.	-	-	-	-	-	-
PF00153	WCO008866.1	Glycoside-Pentoside-Hexuronide (GPH):Cation Symporter Family.	-	-	-	-	-	-
PF00153	WCO009988.1	Glycoside-Pentoside-Hexuronide (GPH):Cation Symporter Family.	466.399	1255.51	-1.42864	Down	0	0
PF00474	WCO010292.3	Glycoside-Pentoside-Hexuronide (GPH):Cation Symporter Family.	-	-	-	-	-	-
PF00474	WCO002006.1	Glycoside-Pentoside-Hexuronide (GPH):Cation Symporter Family.	-	-	-	-	-	-
PF00474	WCO001789.1	Glycoside-Pentoside-Hexuronide (GPH):Cation Symporter Family.	-	-	-	-	-	-
PF00474	WCO002685.1	Glycoside-Pentoside-Hexuronide (GPH):Cation Symporter Family.	-	-	-	-	-	-
PF00474	WCO002687.1	Glycoside-Pentoside-Hexuronide (GPH):Cation Symporter Family.	-	-	-	-	-	-
PF00474	WCO002385.4	Glycoside-Pentoside-Hexuronide (GPH):Cation Symporter Family.	-	-	-	-	-	-
PF00512	WCO008658.1	Glycoside-Pentoside-Hexuronide (GPH):Cation Symporter Family.	-	-	-	-	-	-
PF00512	WCO002780.1	Glycoside-Pentoside-Hexuronide (GPH):Cation Symporter Family.	-	-	-	-	-	-
PF00512	WCO004546.1	Glycoside-Pentoside-Hexuronide (GPH):Cation Symporter Family.	-	-	-	-	-	-
PF00512	WCO005238.1	Glycoside-Pentoside-Hexuronide (GPH):Cation Symporter Family.	-	-	-	-	-	-
PF00512	WCO005505.5	Glycoside-Pentoside-Hexuronide (GPH):Cation Symporter Family.	-	-	-	-	-	-
PF00989	WCO003334.1	Glycoside-Pentoside-Hexuronide (GPH):Cation Symporter Family.	-	-	-	-	-	-
PF00989	WCO003447.1	Glycoside-Pentoside-Hexuronide (GPH):Cation Symporter Family.	-	-	-	-	-	-
PF01384	WCO002406.1	Glycoside-Pentoside-Hexuronide (GPH):Cation Symporter Family.	-	-	-	-	-	-
PF01758	WCO003336.1	Glycoside-Pentoside-Hexuronide (GPH):Cation Symporter Family.	-	-	-	-	-	-
PF02518	WCO010039.1	Glycoside-Pentoside-Hexuronide (GPH):Cation Symporter Family.	36.8306	106.491	-1.53176	Down	0	0
PF02518	WCO008658.1	Glycoside-Pentoside-Hexuronide (GPH):Cation Symporter Family.	-	-	-	-	-	-
PF02518	WCO008760.1	Glycoside-Pentoside-Hexuronide (GPH):Cation Symporter Family.	-	-	-	-	-	-
PF02518	WCO001121.1	Glycoside-Pentoside-Hexuronide (GPH):Cation Symporter Family.	663.524	3467.61	-2.38572	Down	0	0
PF02518	WCO001832.1	Glycoside-Pentoside-Hexuronide (GPH):Cation Symporter Family.	150.259	809.006	-2.42869	Down	0	0
PF02518	WCO002189.1	Glycoside-Pentoside-Hexuronide (GPH):Cation Symporter Family.	-	-	-	-	-	-
PF02518	WCO002780.1	Glycoside-Pentoside-Hexuronide (GPH):Cation Symporter Family.	-	-	-	-	-	-
PF02518	WCO004546.1	Glycoside-Pentoside-Hexuronide (GPH):Cation Symporter Family.	-	-	-	-	-	-
PF02518	WCO005238.1	Glycoside-Pentoside-Hexuronide (GPH):Cation Symporter Family.	-	-	-	-	-	-
PF02518	WCO004442.1	Glycoside-Pentoside-Hexuronide (GPH):Cation Symporter Family.	-	-	-	-	-	-
PF02518	WCO005589.1	Glycoside-Pentoside-Hexuronide (GPH):Cation Symporter Family.	-	-	-	-	-	-
PF02518	WCO005505.5	Glycoside-Pentoside-Hexuronide (GPH):Cation Symporter Family.	-	-	-	-	-	-
PF02518	WCO008181.1	Glycoside-Pentoside-Hexuronide (GPH):Cation Symporter Family.	-	-	-	-	-	-
PF02518	WCO009057.1	Glycoside-Pentoside-Hexuronide (GPH):Cation Symporter Family.	-	-	-	-	-	-
PF07690	WCO010044.1	Glycoside-Pentoside-Hexuronide (GPH):Cation Symporter Family.	-	-	-	-	-	-
PF07690	WCO010050.1	Glycoside-Pentoside-Hexuronide (GPH):Cation Symporter Family.	-	-	-	-	-	-
PF07690	WCO010146.1	Glycoside-Pentoside-Hexuronide (GPH):Cation Symporter Family.	-	-	-	-	-	-
PF07690	WCO010157.1	Glycoside-Pentoside-Hexuronide (GPH):Cation Symporter Family.	-	-	-	-	-	-
PF07690	WCO010163.1	Glycoside-Pentoside-Hexuronide (GPH):Cation Symporter Family.	-	-	-	-	-	-
PF07690	WCO010195.1	Glycoside-Pentoside-Hexuronide (GPH):Cation Symporter Family.	-	-	-	-	-	-
PF07690	WCO008457.1	Glycoside-Pentoside-Hexuronide (GPH):Cation Symporter Family.	-	-	-	-	-	-
PF07690	WCO008524.1	Glycoside-Pentoside-Hexuronide (GPH):Cation Symporter Family.	-	-	-	-	-	-
PF07690	WCO008584.1	Glycoside-Pentoside-Hexuronide (GPH):Cation Symporter Family.	58.8052	179.223	-1.60774	Down	0	0
PF07690	WCO003094.1	Glycoside-Pentoside-Hexuronide (GPH):Cation Symporter Family.	-	-	-	-	-	-
PF07690	WCO003120.1	Glycoside-Pentoside-Hexuronide (GPH):Cation Symporter Family.	-	-	-	-	-	-
PF07690	WCO003204.1	Glycoside-Pentoside-Hexuronide (GPH):Cation Symporter Family.	-	-	-	-	-	-
PF07690	WCO003290.1	Glycoside-Pentoside-Hexuronide (GPH):Cation Symporter Family.	-	-	-	-	-	-
PF07690	WCO003398.1	Glycoside-Pentoside-Hexuronide (GPH):Cation Symporter Family.	-	-	-	-	-	-
PF07690	WCO003477.1	Glycoside-Pentoside-Hexuronide (GPH):Cation Symporter Family.	-	-	-	-	-	-
PF07690	WCO003479.1	Glycoside-Pentoside-Hexuronide (GPH):Cation Symporter Family.	-	-	-	-	-	-
PF07690	WCO003499.1	Glycoside-Pentoside-Hexuronide (GPH):Cation Symporter Family.	-	-	-	-	-	-
PF07690	WCO007541.1	Glycoside-Pentoside-Hexuronide (GPH):Cation Symporter Family.	9.83361	46.7269	-2.24846	Down	4.16512e-173	2.68705e-172
PF07690	WCO007619.1	Glycoside-Pentoside-Hexuronide (GPH):Cation Symporter Family.	-	-	-	-	-	-
PF07690	WCO007765.1	Glycoside-Pentoside-Hexuronide (GPH):Cation Symporter Family.	560.814	3048.26	-2.44239	Down	0	0
PF07690	WCO007849.1	Glycoside-Pentoside-Hexuronide (GPH):Cation Symporter Family.	3.00494	13.2793	-2.14377	Down	9.66714e-47	2.98213e-46
PF07690	WCO007850.1	Glycoside-Pentoside-Hexuronide (GPH):Cation Symporter Family.	-	-	-	-	-	-
PF07690	WCO007868.1	Glycoside-Pentoside-Hexuronide (GPH):Cation Symporter Family.	-	-	-	-	-	-
PF07690	WCO007877.1	Glycoside-Pentoside-Hexuronide (GPH):Cation Symporter Family.	-	-	-	-	-	-
PF07690	WCO004897.1	Glycoside-Pentoside-Hexuronide (GPH):Cation Symporter Family.	3.42844	32.889	-3.26198	Down	1.63426e-205	1.18186e-204
PF07690	WCO005062.1	Glycoside-Pentoside-Hexuronide (GPH):Cation Symporter Family.	-	-	-	-	-	-
PF07690	WCO005086.3	Glycoside-Pentoside-Hexuronide (GPH):Cation Symporter Family.	-	-	-	-	-	-
PF07690	WCO005134.1	Glycoside-Pentoside-Hexuronide (GPH):Cation Symporter Family.	-	-	-	-	-	-
PF07690	WCO005182.1	Glycoside-Pentoside-Hexuronide (GPH):Cation Symporter Family.	-	-	-	-	-	-
PF07690	WCO000114.1	Glycoside-Pentoside-Hexuronide (GPH):Cation Symporter Family.	-	-	-	-	-	-
PF07690	WCO000125.1	Glycoside-Pentoside-Hexuronide (GPH):Cation Symporter Family.	-	-	-	-	-	-
PF07690	WCO000311.1	Glycoside-Pentoside-Hexuronide (GPH):Cation Symporter Family.	-	-	-	-	-	-
PF07690	WCO000419.1	Glycoside-Pentoside-Hexuronide (GPH):Cation Symporter Family.	-	-	-	-	-	-
PF07690	WCO000420.1	Glycoside-Pentoside-Hexuronide (GPH):Cation Symporter Family.	-	-	-	-	-	-
PF07690	WCO000477.1	Glycoside-Pentoside-Hexuronide (GPH):Cation Symporter Family.	0.695765	1.69667	-1.28603	Down	0.000387914	0.000548443
PF07690	WCO000490.1	Glycoside-Pentoside-Hexuronide (GPH):Cation Symporter Family.	-	-	-	-	-	-
PF07690	WCO001006.1	Glycoside-Pentoside-Hexuronide (GPH):Cation Symporter Family.	-	-	-	-	-	-
PF07690	WCO001065.1	Glycoside-Pentoside-Hexuronide (GPH):Cation Symporter Family.	-	-	-	-	-	-
PF07690	WCO001106.1	Glycoside-Pentoside-Hexuronide (GPH):Cation Symporter Family.	-	-	-	-	-	-
PF07690	WCO001204.1	Glycoside-Pentoside-Hexuronide (GPH):Cation Symporter Family.	-	-	-	-	-	-
PF07690	WCO001205.1	Glycoside-Pentoside-Hexuronide (GPH):Cation Symporter Family.	0.331842	0.999376	-1.59053	Down	0.000648836	0.000906102
PF07690	WCO001207.1	Glycoside-Pentoside-Hexuronide (GPH):Cation Symporter Family.	-	-	-	-	-	-
PF07690	WCO010658.1	Glycoside-Pentoside-Hexuronide (GPH):Cation Symporter Family.	-	-	-	-	-	-
PF07690	WCO010662.1	Glycoside-Pentoside-Hexuronide (GPH):Cation Symporter Family.	-	-	-	-	-	-
PF07690	WCO010757.1	Glycoside-Pentoside-Hexuronide (GPH):Cation Symporter Family.	-	-	-	-	-	-
PF07690	WCO010760.1	Glycoside-Pentoside-Hexuronide (GPH):Cation Symporter Family.	-	-	-	-	-	-
PF07690	WCO010766.1	Glycoside-Pentoside-Hexuronide (GPH):Cation Symporter Family.	-	-	-	-	-	-
PF07690	WCO001310.2	Glycoside-Pentoside-Hexuronide (GPH):Cation Symporter Family.	-	-	-	-	-	-
PF07690	WCO001388.1	Glycoside-Pentoside-Hexuronide (GPH):Cation Symporter Family.	-	-	-	-	-	-
PF07690	WCO001389.1	Glycoside-Pentoside-Hexuronide (GPH):Cation Symporter Family.	-	-	-	-	-	-
PF07690	WCO001398.2	Glycoside-Pentoside-Hexuronide (GPH):Cation Symporter Family.	-	-	-	-	-	-
PF07690	WCO001494.1	Glycoside-Pentoside-Hexuronide (GPH):Cation Symporter Family.	-	-	-	-	-	-
PF07690	WCO001495.1	Glycoside-Pentoside-Hexuronide (GPH):Cation Symporter Family.	-	-	-	-	-	-
PF07690	WCO001498.1	Glycoside-Pentoside-Hexuronide (GPH):Cation Symporter Family.	-	-	-	-	-	-
PF07690	WCO000706.3	Glycoside-Pentoside-Hexuronide (GPH):Cation Symporter Family.	-	-	-	-	-	-
PF07690	WCO000717.1	Glycoside-Pentoside-Hexuronide (GPH):Cation Symporter Family.	59.7388	213.371	-1.83663	Down	0	0
PF07690	WCO000760.2	Glycoside-Pentoside-Hexuronide (GPH):Cation Symporter Family.	-	-	-	-	-	-
PF07690	WCO000772.1	Glycoside-Pentoside-Hexuronide (GPH):Cation Symporter Family.	-	-	-	-	-	-
PF07690	WCO000773.1	Glycoside-Pentoside-Hexuronide (GPH):Cation Symporter Family.	-	-	-	-	-	-
PF07690	WCO000801.1	Glycoside-Pentoside-Hexuronide (GPH):Cation Symporter Family.	-	-	-	-	-	-
PF07690	WCO000848.1	Glycoside-Pentoside-Hexuronide (GPH):Cation Symporter Family.	-	-	-	-	-	-
PF07690	WCO000890.1	Glycoside-Pentoside-Hexuronide (GPH):Cation Symporter Family.	-	-	-	-	-	-
PF07690	WCO002062.1	Glycoside-Pentoside-Hexuronide (GPH):Cation Symporter Family.	-	-	-	-	-	-
PF07690	WCO001635.1	Glycoside-Pentoside-Hexuronide (GPH):Cation Symporter Family.	-	-	-	-	-	-
PF07690	WCO001713.1	Glycoside-Pentoside-Hexuronide (GPH):Cation Symporter Family.	5.97678	32.3394	-2.43585	Down	4.10962e-39	1.15976e-38
PF07690	WCO009189.1	Glycoside-Pentoside-Hexuronide (GPH):Cation Symporter Family.	-	-	-	-	-	-
PF07690	WCO009190.1	Glycoside-Pentoside-Hexuronide (GPH):Cation Symporter Family.	-	-	-	-	-	-
PF07690	WCO009191.1	Glycoside-Pentoside-Hexuronide (GPH):Cation Symporter Family.	-	-	-	-	-	-
PF07690	WCO009200.1	Glycoside-Pentoside-Hexuronide (GPH):Cation Symporter Family.	-	-	-	-	-	-
PF07690	WCO009218.1	Glycoside-Pentoside-Hexuronide (GPH):Cation Symporter Family.	-	-	-	-	-	-
PF07690	WCO009227.1	Glycoside-Pentoside-Hexuronide (GPH):Cation Symporter Family.	-	-	-	-	-	-
PF07690	WCO009243.1	Glycoside-Pentoside-Hexuronide (GPH):Cation Symporter Family.	-	-	-	-	-	-
PF07690	WCO009246.1	Glycoside-Pentoside-Hexuronide (GPH):Cation Symporter Family.	-	-	-	-	-	-
PF07690	WCO009260.2	Glycoside-Pentoside-Hexuronide (GPH):Cation Symporter Family.	-	-	-	-	-	-
PF07690	WCO009300.1	Glycoside-Pentoside-Hexuronide (GPH):Cation Symporter Family.	-	-	-	-	-	-
PF07690	WCO009340.1	Glycoside-Pentoside-Hexuronide (GPH):Cation Symporter Family.	-	-	-	-	-	-
PF07690	WCO002095.1	Glycoside-Pentoside-Hexuronide (GPH):Cation Symporter Family.	-	-	-	-	-	-
PF07690	WCO002156.1	Glycoside-Pentoside-Hexuronide (GPH):Cation Symporter Family.	26.8008	112.267	-2.06659	Down	0	0
PF07690	WCO002207.1	Glycoside-Pentoside-Hexuronide (GPH):Cation Symporter Family.	-	-	-	-	-	-
PF07690	WCO006374.2	Glycoside-Pentoside-Hexuronide (GPH):Cation Symporter Family.	-	-	-	-	-	-
PF07690	WCO006439.1	Glycoside-Pentoside-Hexuronide (GPH):Cation Symporter Family.	10.9981	27.9568	-1.34595	Down	1.85096e-17	3.83006e-17
PF07690	WCO006506.1	Glycoside-Pentoside-Hexuronide (GPH):Cation Symporter Family.	-	-	-	-	-	-
PF07690	WCO006558.1	Glycoside-Pentoside-Hexuronide (GPH):Cation Symporter Family.	8.14521	29.5787	-1.86054	Down	1.42815e-194	9.94123e-194
PF07690	WCO006610.1	Glycoside-Pentoside-Hexuronide (GPH):Cation Symporter Family.	-	-	-	-	-	-
PF07690	WCO006649.1	Glycoside-Pentoside-Hexuronide (GPH):Cation Symporter Family.	4.85157	25.3101	-2.38319	Down	3.36554e-93	1.48063e-92
PF07690	WCO006660.1	Glycoside-Pentoside-Hexuronide (GPH):Cation Symporter Family.	5.20908	12.33	-1.24307	Down	5.24484e-24	1.22427e-23
PF07690	WCO006661.1	Glycoside-Pentoside-Hexuronide (GPH):Cation Symporter Family.	-	-	-	-	-	-
PF07690	WCO006662.1	Glycoside-Pentoside-Hexuronide (GPH):Cation Symporter Family.	-	-	-	-	-	-
PF07690	WCO006697.4	Glycoside-Pentoside-Hexuronide (GPH):Cation Symporter Family.	-	-	-	-	-	-
PF07690	WCO006751.1	Glycoside-Pentoside-Hexuronide (GPH):Cation Symporter Family.	-	-	-	-	-	-
PF07690	WCO006789.3	Glycoside-Pentoside-Hexuronide (GPH):Cation Symporter Family.	-	-	-	-	-	-
PF07690	WCO002595.1	Glycoside-Pentoside-Hexuronide (GPH):Cation Symporter Family.	13.1356	38.565	-1.55381	Down	2.93922e-58	1.00458e-57
PF07690	WCO003543.1	Glycoside-Pentoside-Hexuronide (GPH):Cation Symporter Family.	-	-	-	-	-	-
PF07690	WCO003580.1	Glycoside-Pentoside-Hexuronide (GPH):Cation Symporter Family.	-	-	-	-	-	-
PF07690	WCO002639.2	Glycoside-Pentoside-Hexuronide (GPH):Cation Symporter Family.	-	-	-	-	-	-
PF07690	WCO002659.1	Glycoside-Pentoside-Hexuronide (GPH):Cation Symporter Family.	-	-	-	-	-	-
PF07690	WCO002775.1	Glycoside-Pentoside-Hexuronide (GPH):Cation Symporter Family.	-	-	-	-	-	-
PF07690	WCO002778.1	Glycoside-Pentoside-Hexuronide (GPH):Cation Symporter Family.	-	-	-	-	-	-
PF07690	WCO003722.1	Glycoside-Pentoside-Hexuronide (GPH):Cation Symporter Family.	-	-	-	-	-	-
PF07690	WCO002360.1	Glycoside-Pentoside-Hexuronide (GPH):Cation Symporter Family.	-	-	-	-	-	-
PF07690	WCO002361.1	Glycoside-Pentoside-Hexuronide (GPH):Cation Symporter Family.	-	-	-	-	-	-
PF07690	WCO002390.1	Glycoside-Pentoside-Hexuronide (GPH):Cation Symporter Family.	-	-	-	-	-	-
PF07690	WCO004235.1	Glycoside-Pentoside-Hexuronide (GPH):Cation Symporter Family.	-	-	-	-	-	-
PF07690	WCO003900.1	Glycoside-Pentoside-Hexuronide (GPH):Cation Symporter Family.	-	-	-	-	-	-
PF07690	WCO003913.4	Glycoside-Pentoside-Hexuronide (GPH):Cation Symporter Family.	-	-	-	-	-	-
PF07690	WCO003948.1	Glycoside-Pentoside-Hexuronide (GPH):Cation Symporter Family.	-	-	-	-	-	-
PF07690	WCO004550.1	Glycoside-Pentoside-Hexuronide (GPH):Cation Symporter Family.	11.6357	35.6203	-1.61414	Down	1.54748e-101	7.16567e-101
PF07690	WCO004551.1	Glycoside-Pentoside-Hexuronide (GPH):Cation Symporter Family.	-	-	-	-	-	-
PF07690	WCO004057.1	Glycoside-Pentoside-Hexuronide (GPH):Cation Symporter Family.	-	-	-	-	-	-
PF07690	WCO004740.3	Glycoside-Pentoside-Hexuronide (GPH):Cation Symporter Family.	-	-	-	-	-	-
PF07690	WCO005391.1	Glycoside-Pentoside-Hexuronide (GPH):Cation Symporter Family.	-	-	-	-	-	-
PF07690	WCO005400.1	Glycoside-Pentoside-Hexuronide (GPH):Cation Symporter Family.	-	-	-	-	-	-
PF07690	WCO004660.1	Glycoside-Pentoside-Hexuronide (GPH):Cation Symporter Family.	-	-	-	-	-	-
PF07690	WCO004671.1	Glycoside-Pentoside-Hexuronide (GPH):Cation Symporter Family.	-	-	-	-	-	-
PF07690	WCO005635.1	Glycoside-Pentoside-Hexuronide (GPH):Cation Symporter Family.	-	-	-	-	-	-
PF07690	WCO005692.3	Glycoside-Pentoside-Hexuronide (GPH):Cation Symporter Family.	-	-	-	-	-	-
PF07690	WCO005784.1	Glycoside-Pentoside-Hexuronide (GPH):Cation Symporter Family.	-	-	-	-	-	-
PF07690	WCO005815.1	Glycoside-Pentoside-Hexuronide (GPH):Cation Symporter Family.	52.2842	140.694	-1.42811	Down	0	0
PF07690	WCO005881.1	Glycoside-Pentoside-Hexuronide (GPH):Cation Symporter Family.	-	-	-	-	-	-
PF07690	WCO005887.1	Glycoside-Pentoside-Hexuronide (GPH):Cation Symporter Family.	-	-	-	-	-	-
PF07690	WCO002978.1	Glycoside-Pentoside-Hexuronide (GPH):Cation Symporter Family.	-	-	-	-	-	-
PF07690	WCO003010.1	Glycoside-Pentoside-Hexuronide (GPH):Cation Symporter Family.	-	-	-	-	-	-
PF07690	WCO003012.1	Glycoside-Pentoside-Hexuronide (GPH):Cation Symporter Family.	-	-	-	-	-	-
PF07690	WCO005956.1	Glycoside-Pentoside-Hexuronide (GPH):Cation Symporter Family.	-	-	-	-	-	-
PF07690	WCO007194.1	Glycoside-Pentoside-Hexuronide (GPH):Cation Symporter Family.	-	-	-	-	-	-
PF07690	WCO007208.1	Glycoside-Pentoside-Hexuronide (GPH):Cation Symporter Family.	-	-	-	-	-	-
PF07690	WCO005443.1	Glycoside-Pentoside-Hexuronide (GPH):Cation Symporter Family.	747.024	1797.35	-1.26665	Down	0	0
PF07690	WCO005489.1	Glycoside-Pentoside-Hexuronide (GPH):Cation Symporter Family.	-	-	-	-	-	-
PF07690	WCO005506.1	Glycoside-Pentoside-Hexuronide (GPH):Cation Symporter Family.	-	-	-	-	-	-
PF07690	WCO007286.1	Glycoside-Pentoside-Hexuronide (GPH):Cation Symporter Family.	-	-	-	-	-	-
PF07690	WCO007965.1	Glycoside-Pentoside-Hexuronide (GPH):Cation Symporter Family.	-	-	-	-	-	-
PF07690	WCO007137.2	Glycoside-Pentoside-Hexuronide (GPH):Cation Symporter Family.	-	-	-	-	-	-
PF07690	WCO007138.1	Glycoside-Pentoside-Hexuronide (GPH):Cation Symporter Family.	-	-	-	-	-	-
PF07690	WCO007140.1	Glycoside-Pentoside-Hexuronide (GPH):Cation Symporter Family.	-	-	-	-	-	-
PF07690	WCO006870.2	Glycoside-Pentoside-Hexuronide (GPH):Cation Symporter Family.	-	-	-	-	-	-
PF07690	WCO006954.3	Glycoside-Pentoside-Hexuronide (GPH):Cation Symporter Family.	-	-	-	-	-	-
PF07690	WCO006981.1	Glycoside-Pentoside-Hexuronide (GPH):Cation Symporter Family.	-	-	-	-	-	-
PF07690	WCO008086.1	Glycoside-Pentoside-Hexuronide (GPH):Cation Symporter Family.	-	-	-	-	-	-
PF07690	WCO008369.3	Glycoside-Pentoside-Hexuronide (GPH):Cation Symporter Family.	-	-	-	-	-	-
PF07690	WCO008371.1	Glycoside-Pentoside-Hexuronide (GPH):Cation Symporter Family.	-	-	-	-	-	-
PF07690	WCO008171.3	Glycoside-Pentoside-Hexuronide (GPH):Cation Symporter Family.	21.112	47.0314	-1.15556	Down	5.85382e-64	2.09541e-63
PF07690	WCO008298.1	Glycoside-Pentoside-Hexuronide (GPH):Cation Symporter Family.	-	-	-	-	-	-
PF07690	WCO008299.1	Glycoside-Pentoside-Hexuronide (GPH):Cation Symporter Family.	-	-	-	-	-	-
PF07690	WCO008927.1	Glycoside-Pentoside-Hexuronide (GPH):Cation Symporter Family.	-	-	-	-	-	-
PF07690	WCO008856.1	Glycoside-Pentoside-Hexuronide (GPH):Cation Symporter Family.	-	-	-	-	-	-
PF07690	WCO008981.1	Glycoside-Pentoside-Hexuronide (GPH):Cation Symporter Family.	-	-	-	-	-	-
PF07690	WCO008987.1	Glycoside-Pentoside-Hexuronide (GPH):Cation Symporter Family.	11.7708	27.3464	-1.21614	Down	7.49474e-49	2.35533e-48
PF07690	WCO009012.1	Glycoside-Pentoside-Hexuronide (GPH):Cation Symporter Family.	-	-	-	-	-	-
PF07690	WCO009013.1	Glycoside-Pentoside-Hexuronide (GPH):Cation Symporter Family.	-	-	-	-	-	-
PF07690	WCO009017.1	Glycoside-Pentoside-Hexuronide (GPH):Cation Symporter Family.	-	-	-	-	-	-
PF07690	WCO009018.1	Glycoside-Pentoside-Hexuronide (GPH):Cation Symporter Family.	-	-	-	-	-	-
PF07690	WCO009019.1	Glycoside-Pentoside-Hexuronide (GPH):Cation Symporter Family.	-	-	-	-	-	-
PF07690	WCO009793.1	Glycoside-Pentoside-Hexuronide (GPH):Cation Symporter Family.	-	-	-	-	-	-
PF07690	WCO009837.1	Glycoside-Pentoside-Hexuronide (GPH):Cation Symporter Family.	-	-	-	-	-	-
PF07690	WCO008957.1	Glycoside-Pentoside-Hexuronide (GPH):Cation Symporter Family.	-	-	-	-	-	-
PF07690	WCO008971.2	Glycoside-Pentoside-Hexuronide (GPH):Cation Symporter Family.	-	-	-	-	-	-
PF07690	WCO009095.1	Glycoside-Pentoside-Hexuronide (GPH):Cation Symporter Family.	-	-	-	-	-	-
PF07690	WCO009749.2	Glycoside-Pentoside-Hexuronide (GPH):Cation Symporter Family.	46.3014	106.255	-1.1984	Down	1.31911e-154	7.92394e-154
PF07690	WCO009885.1	Glycoside-Pentoside-Hexuronide (GPH):Cation Symporter Family.	-	-	-	-	-	-
PF07690	WCO010339.2	Glycoside-Pentoside-Hexuronide (GPH):Cation Symporter Family.	-	-	-	-	-	-
PF07690	WCO010491.2	Glycoside-Pentoside-Hexuronide (GPH):Cation Symporter Family.	-	-	-	-	-	-
PF07690	WCO000939.2	Glycoside-Pentoside-Hexuronide (GPH):Cation Symporter Family.	-	-	-	-	-	-
PF07690	WCO001252.3	Glycoside-Pentoside-Hexuronide (GPH):Cation Symporter Family.	-	-	-	-	-	-
PF07690	WCO001257.1	Glycoside-Pentoside-Hexuronide (GPH):Cation Symporter Family.	-	-	-	-	-	-
PF07690	WCO002086.2	Glycoside-Pentoside-Hexuronide (GPH):Cation Symporter Family.	-	-	-	-	-	-
PF00006	WCO003432.2	H<sup>+</sup>- or Na<sup>+</sup>-translocating F-type, V-type and A-type ATPase (F-ATPase) Superfamily.	-	-	-	-	-	-
PF00006	WCO005109.4	H<sup>+</sup>- or Na<sup>+</sup>-translocating F-type, V-type and A-type ATPase (F-ATPase) Superfamily.	-	-	-	-	-	-
PF00006	WCO001638.1	H<sup>+</sup>- or Na<sup>+</sup>-translocating F-type, V-type and A-type ATPase (F-ATPase) Superfamily.	-	-	-	-	-	-
PF00006	WCO002100.4	H<sup>+</sup>- or Na<sup>+</sup>-translocating F-type, V-type and A-type ATPase (F-ATPase) Superfamily.	-	-	-	-	-	-
PF00006	WCO005855.1	H<sup>+</sup>- or Na<sup>+</sup>-translocating F-type, V-type and A-type ATPase (F-ATPase) Superfamily.	-	-	-	-	-	-
PF00018	WCO008613.4	H<sup>+</sup>- or Na<sup>+</sup>-translocating F-type, V-type and A-type ATPase (F-ATPase) Superfamily.	-	-	-	-	-	-
PF00018	WCO003489.1	H<sup>+</sup>- or Na<sup>+</sup>-translocating F-type, V-type and A-type ATPase (F-ATPase) Superfamily.	-	-	-	-	-	-
PF00018	WCO001449.1	H<sup>+</sup>- or Na<sup>+</sup>-translocating F-type, V-type and A-type ATPase (F-ATPase) Superfamily.	-	-	-	-	-	-
PF00018	WCO001474.1	H<sup>+</sup>- or Na<sup>+</sup>-translocating F-type, V-type and A-type ATPase (F-ATPase) Superfamily.	-	-	-	-	-	-
PF00018	WCO000737.13	H<sup>+</sup>- or Na<sup>+</sup>-translocating F-type, V-type and A-type ATPase (F-ATPase) Superfamily.	-	-	-	-	-	-
PF00018	WCO001790.1	H<sup>+</sup>- or Na<sup>+</sup>-translocating F-type, V-type and A-type ATPase (F-ATPase) Superfamily.	-	-	-	-	-	-
PF00018	WCO001797.1	H<sup>+</sup>- or Na<sup>+</sup>-translocating F-type, V-type and A-type ATPase (F-ATPase) Superfamily.	-	-	-	-	-	-
PF00018	WCO009571.1	H<sup>+</sup>- or Na<sup>+</sup>-translocating F-type, V-type and A-type ATPase (F-ATPase) Superfamily.	-	-	-	-	-	-
PF00018	WCO006700.1	H<sup>+</sup>- or Na<sup>+</sup>-translocating F-type, V-type and A-type ATPase (F-ATPase) Superfamily.	-	-	-	-	-	-
PF00018	WCO002452.1	H<sup>+</sup>- or Na<sup>+</sup>-translocating F-type, V-type and A-type ATPase (F-ATPase) Superfamily.	-	-	-	-	-	-
PF00018	WCO002499.1	H<sup>+</sup>- or Na<sup>+</sup>-translocating F-type, V-type and A-type ATPase (F-ATPase) Superfamily.	-	-	-	-	-	-
PF00018	WCO002538.1	H<sup>+</sup>- or Na<sup>+</sup>-translocating F-type, V-type and A-type ATPase (F-ATPase) Superfamily.	-	-	-	-	-	-
PF00018	WCO002539.1	H<sup>+</sup>- or Na<sup>+</sup>-translocating F-type, V-type and A-type ATPase (F-ATPase) Superfamily.	-	-	-	-	-	-
PF00018	WCO003655.1	H<sup>+</sup>- or Na<sup>+</sup>-translocating F-type, V-type and A-type ATPase (F-ATPase) Superfamily.	-	-	-	-	-	-
PF00018	WCO004216.1	H<sup>+</sup>- or Na<sup>+</sup>-translocating F-type, V-type and A-type ATPase (F-ATPase) Superfamily.	-	-	-	-	-	-
PF00018	WCO005298.1	H<sup>+</sup>- or Na<sup>+</sup>-translocating F-type, V-type and A-type ATPase (F-ATPase) Superfamily.	-	-	-	-	-	-
PF00018	WCO005647.1	H<sup>+</sup>- or Na<sup>+</sup>-translocating F-type, V-type and A-type ATPase (F-ATPase) Superfamily.	-	-	-	-	-	-
PF00018	WCO005835.1	H<sup>+</sup>- or Na<sup>+</sup>-translocating F-type, V-type and A-type ATPase (F-ATPase) Superfamily.	-	-	-	-	-	-
PF00018	WCO005986.1	H<sup>+</sup>- or Na<sup>+</sup>-translocating F-type, V-type and A-type ATPase (F-ATPase) Superfamily.	-	-	-	-	-	-
PF00018	WCO005966.1	H<sup>+</sup>- or Na<sup>+</sup>-translocating F-type, V-type and A-type ATPase (F-ATPase) Superfamily.	-	-	-	-	-	-
PF00018	WCO007240.1	H<sup>+</sup>- or Na<sup>+</sup>-translocating F-type, V-type and A-type ATPase (F-ATPase) Superfamily.	-	-	-	-	-	-
PF00018	WCO007360.1	H<sup>+</sup>- or Na<sup>+</sup>-translocating F-type, V-type and A-type ATPase (F-ATPase) Superfamily.	-	-	-	-	-	-
PF00018	WCO008251.1	H<sup>+</sup>- or Na<sup>+</sup>-translocating F-type, V-type and A-type ATPase (F-ATPase) Superfamily.	-	-	-	-	-	-
PF00097	WCO010096.1	H<sup>+</sup>- or Na<sup>+</sup>-translocating F-type, V-type and A-type ATPase (F-ATPase) Superfamily.	-	-	-	-	-	-
PF00097	WCO003296.1	H<sup>+</sup>- or Na<sup>+</sup>-translocating F-type, V-type and A-type ATPase (F-ATPase) Superfamily.	-	-	-	-	-	-
PF00097	WCO000055.2	H<sup>+</sup>- or Na<sup>+</sup>-translocating F-type, V-type and A-type ATPase (F-ATPase) Superfamily.	-	-	-	-	-	-
PF00097	WCO000225.1	H<sup>+</sup>- or Na<sup>+</sup>-translocating F-type, V-type and A-type ATPase (F-ATPase) Superfamily.	-	-	-	-	-	-
PF00097	WCO001375.1	H<sup>+</sup>- or Na<sup>+</sup>-translocating F-type, V-type and A-type ATPase (F-ATPase) Superfamily.	-	-	-	-	-	-
PF00097	WCO001472.1	H<sup>+</sup>- or Na<sup>+</sup>-translocating F-type, V-type and A-type ATPase (F-ATPase) Superfamily.	-	-	-	-	-	-
PF00097	WCO001496.1	H<sup>+</sup>- or Na<sup>+</sup>-translocating F-type, V-type and A-type ATPase (F-ATPase) Superfamily.	-	-	-	-	-	-
PF00097	WCO000574.1	H<sup>+</sup>- or Na<sup>+</sup>-translocating F-type, V-type and A-type ATPase (F-ATPase) Superfamily.	-	-	-	-	-	-
PF00097	WCO000624.1	H<sup>+</sup>- or Na<sup>+</sup>-translocating F-type, V-type and A-type ATPase (F-ATPase) Superfamily.	-	-	-	-	-	-
PF00097	WCO000856.1	H<sup>+</sup>- or Na<sup>+</sup>-translocating F-type, V-type and A-type ATPase (F-ATPase) Superfamily.	-	-	-	-	-	-
PF00097	WCO001989.1	H<sup>+</sup>- or Na<sup>+</sup>-translocating F-type, V-type and A-type ATPase (F-ATPase) Superfamily.	3.4982	7.27441	-1.05622	Down	5.21102e-33	1.36721e-32
PF00097	WCO009209.1	H<sup>+</sup>- or Na<sup>+</sup>-translocating F-type, V-type and A-type ATPase (F-ATPase) Superfamily.	-	-	-	-	-	-
PF00097	WCO009623.3	H<sup>+</sup>- or Na<sup>+</sup>-translocating F-type, V-type and A-type ATPase (F-ATPase) Superfamily.	-	-	-	-	-	-
PF00097	WCO006251.1	H<sup>+</sup>- or Na<sup>+</sup>-translocating F-type, V-type and A-type ATPase (F-ATPase) Superfamily.	-	-	-	-	-	-
PF00097	WCO006516.1	H<sup>+</sup>- or Na<sup>+</sup>-translocating F-type, V-type and A-type ATPase (F-ATPase) Superfamily.	-	-	-	-	-	-
PF00097	WCO006766.1	H<sup>+</sup>- or Na<sup>+</sup>-translocating F-type, V-type and A-type ATPase (F-ATPase) Superfamily.	103.808	608.155	-2.55052	Down	0	0
PF00097	WCO006767.3	H<sup>+</sup>- or Na<sup>+</sup>-translocating F-type, V-type and A-type ATPase (F-ATPase) Superfamily.	-	-	-	-	-	-
PF00097	WCO002444.3	H<sup>+</sup>- or Na<sup>+</sup>-translocating F-type, V-type and A-type ATPase (F-ATPase) Superfamily.	-	-	-	-	-	-
PF00097	WCO003730.1	H<sup>+</sup>- or Na<sup>+</sup>-translocating F-type, V-type and A-type ATPase (F-ATPase) Superfamily.	-	-	-	-	-	-
PF00097	WCO004297.1	H<sup>+</sup>- or Na<sup>+</sup>-translocating F-type, V-type and A-type ATPase (F-ATPase) Superfamily.	-	-	-	-	-	-
PF00097	WCO004347.1	H<sup>+</sup>- or Na<sup>+</sup>-translocating F-type, V-type and A-type ATPase (F-ATPase) Superfamily.	-	-	-	-	-	-
PF00097	WCO004222.1	H<sup>+</sup>- or Na<sup>+</sup>-translocating F-type, V-type and A-type ATPase (F-ATPase) Superfamily.	-	-	-	-	-	-
PF00097	WCO004530.2	H<sup>+</sup>- or Na<sup>+</sup>-translocating F-type, V-type and A-type ATPase (F-ATPase) Superfamily.	-	-	-	-	-	-
PF00097	WCO004118.1	H<sup>+</sup>- or Na<sup>+</sup>-translocating F-type, V-type and A-type ATPase (F-ATPase) Superfamily.	-	-	-	-	-	-
PF00097	WCO004467.1	H<sup>+</sup>- or Na<sup>+</sup>-translocating F-type, V-type and A-type ATPase (F-ATPase) Superfamily.	-	-	-	-	-	-
PF00097	WCO004490.1	H<sup>+</sup>- or Na<sup>+</sup>-translocating F-type, V-type and A-type ATPase (F-ATPase) Superfamily.	-	-	-	-	-	-
PF00097	WCO005345.1	H<sup>+</sup>- or Na<sup>+</sup>-translocating F-type, V-type and A-type ATPase (F-ATPase) Superfamily.	-	-	-	-	-	-
PF00097	WCO005355.1	H<sup>+</sup>- or Na<sup>+</sup>-translocating F-type, V-type and A-type ATPase (F-ATPase) Superfamily.	-	-	-	-	-	-
PF00097	WCO005523.1	H<sup>+</sup>- or Na<sup>+</sup>-translocating F-type, V-type and A-type ATPase (F-ATPase) Superfamily.	-	-	-	-	-	-
PF00097	WCO007409.2	H<sup>+</sup>- or Na<sup>+</sup>-translocating F-type, V-type and A-type ATPase (F-ATPase) Superfamily.	-	-	-	-	-	-
PF00097	WCO008343.1	H<sup>+</sup>- or Na<sup>+</sup>-translocating F-type, V-type and A-type ATPase (F-ATPase) Superfamily.	-	-	-	-	-	-
PF00097	WCO009175.3	H<sup>+</sup>- or Na<sup>+</sup>-translocating F-type, V-type and A-type ATPase (F-ATPase) Superfamily.	-	-	-	-	-	-
PF00097	WCO001894.1	H<sup>+</sup>- or Na<sup>+</sup>-translocating F-type, V-type and A-type ATPase (F-ATPase) Superfamily.	-	-	-	-	-	-
PF00097	WCO003056.1	H<sup>+</sup>- or Na<sup>+</sup>-translocating F-type, V-type and A-type ATPase (F-ATPase) Superfamily.	-	-	-	-	-	-
PF00137	WCO004169.2	H<sup>+</sup>- or Na<sup>+</sup>-translocating F-type, V-type and A-type ATPase (F-ATPase) Superfamily.	-	-	-	-	-	-
PF00137	WCO004568.1	H<sup>+</sup>- or Na<sup>+</sup>-translocating F-type, V-type and A-type ATPase (F-ATPase) Superfamily.	-	-	-	-	-	-
PF00158	WCO010090.1	H<sup>+</sup>- or Na<sup>+</sup>-translocating F-type, V-type and A-type ATPase (F-ATPase) Superfamily.	-	-	-	-	-	-
PF00158	WCO003524.1	H<sup>+</sup>- or Na<sup>+</sup>-translocating F-type, V-type and A-type ATPase (F-ATPase) Superfamily.	-	-	-	-	-	-
PF00158	WCO010775.1	H<sup>+</sup>- or Na<sup>+</sup>-translocating F-type, V-type and A-type ATPase (F-ATPase) Superfamily.	-	-	-	-	-	-
PF00158	WCO001638.1	H<sup>+</sup>- or Na<sup>+</sup>-translocating F-type, V-type and A-type ATPase (F-ATPase) Superfamily.	-	-	-	-	-	-
PF00158	WCO009372.1	H<sup>+</sup>- or Na<sup>+</sup>-translocating F-type, V-type and A-type ATPase (F-ATPase) Superfamily.	-	-	-	-	-	-
PF00158	WCO003568.1	H<sup>+</sup>- or Na<sup>+</sup>-translocating F-type, V-type and A-type ATPase (F-ATPase) Superfamily.	-	-	-	-	-	-
PF00158	WCO005577.3	H<sup>+</sup>- or Na<sup>+</sup>-translocating F-type, V-type and A-type ATPase (F-ATPase) Superfamily.	-	-	-	-	-	-
PF00158	WCO005684.1	H<sup>+</sup>- or Na<sup>+</sup>-translocating F-type, V-type and A-type ATPase (F-ATPase) Superfamily.	-	-	-	-	-	-
PF00158	WCO006879.1	H<sup>+</sup>- or Na<sup>+</sup>-translocating F-type, V-type and A-type ATPase (F-ATPase) Superfamily.	-	-	-	-	-	-
PF00158	WCO007930.1	H<sup>+</sup>- or Na<sup>+</sup>-translocating F-type, V-type and A-type ATPase (F-ATPase) Superfamily.	-	-	-	-	-	-
PF00158	WCO009955.4	H<sup>+</sup>- or Na<sup>+</sup>-translocating F-type, V-type and A-type ATPase (F-ATPase) Superfamily.	-	-	-	-	-	-
PF00158	WCO001269.1	H<sup>+</sup>- or Na<sup>+</sup>-translocating F-type, V-type and A-type ATPase (F-ATPase) Superfamily.	-	-	-	-	-	-
PF00179	WCO010080.1	H<sup>+</sup>- or Na<sup>+</sup>-translocating F-type, V-type and A-type ATPase (F-ATPase) Superfamily.	-	-	-	-	-	-
PF00179	WCO008562.1	H<sup>+</sup>- or Na<sup>+</sup>-translocating F-type, V-type and A-type ATPase (F-ATPase) Superfamily.	-	-	-	-	-	-
PF00179	WCO008564.1	H<sup>+</sup>- or Na<sup>+</sup>-translocating F-type, V-type and A-type ATPase (F-ATPase) Superfamily.	-	-	-	-	-	-
PF00179	WCO007779.1	H<sup>+</sup>- or Na<sup>+</sup>-translocating F-type, V-type and A-type ATPase (F-ATPase) Superfamily.	-	-	-	-	-	-
PF00179	WCO007903.1	H<sup>+</sup>- or Na<sup>+</sup>-translocating F-type, V-type and A-type ATPase (F-ATPase) Superfamily.	-	-	-	-	-	-
PF00179	WCO010676.1	H<sup>+</sup>- or Na<sup>+</sup>-translocating F-type, V-type and A-type ATPase (F-ATPase) Superfamily.	-	-	-	-	-	-
PF00179	WCO001982.1	H<sup>+</sup>- or Na<sup>+</sup>-translocating F-type, V-type and A-type ATPase (F-ATPase) Superfamily.	-	-	-	-	-	-
PF00179	WCO006701.1	H<sup>+</sup>- or Na<sup>+</sup>-translocating F-type, V-type and A-type ATPase (F-ATPase) Superfamily.	-	-	-	-	-	-
PF00179	WCO002676.1	H<sup>+</sup>- or Na<sup>+</sup>-translocating F-type, V-type and A-type ATPase (F-ATPase) Superfamily.	-	-	-	-	-	-
PF00179	WCO002367.1	H<sup>+</sup>- or Na<sup>+</sup>-translocating F-type, V-type and A-type ATPase (F-ATPase) Superfamily.	-	-	-	-	-	-
PF00179	WCO004352.1	H<sup>+</sup>- or Na<sup>+</sup>-translocating F-type, V-type and A-type ATPase (F-ATPase) Superfamily.	-	-	-	-	-	-
PF00179	WCO004752.1	H<sup>+</sup>- or Na<sup>+</sup>-translocating F-type, V-type and A-type ATPase (F-ATPase) Superfamily.	-	-	-	-	-	-
PF00179	WCO004775.1	H<sup>+</sup>- or Na<sup>+</sup>-translocating F-type, V-type and A-type ATPase (F-ATPase) Superfamily.	-	-	-	-	-	-
PF00179	WCO007077.1	H<sup>+</sup>- or Na<sup>+</sup>-translocating F-type, V-type and A-type ATPase (F-ATPase) Superfamily.	-	-	-	-	-	-
PF00213	WCO005697.1	H<sup>+</sup>- or Na<sup>+</sup>-translocating F-type, V-type and A-type ATPase (F-ATPase) Superfamily.	-	-	-	-	-	-
PF00231	WCO006150.1	H<sup>+</sup>- or Na<sup>+</sup>-translocating F-type, V-type and A-type ATPase (F-ATPase) Superfamily.	-	-	-	-	-	-
PF00231	WCO010507.1	H<sup>+</sup>- or Na<sup>+</sup>-translocating F-type, V-type and A-type ATPase (F-ATPase) Superfamily.	-	-	-	-	-	-
PF00306	WCO003432.2	H<sup>+</sup>- or Na<sup>+</sup>-translocating F-type, V-type and A-type ATPase (F-ATPase) Superfamily.	-	-	-	-	-	-
PF00306	WCO002100.4	H<sup>+</sup>- or Na<sup>+</sup>-translocating F-type, V-type and A-type ATPase (F-ATPase) Superfamily.	-	-	-	-	-	-
PF00306	WCO005855.1	H<sup>+</sup>- or Na<sup>+</sup>-translocating F-type, V-type and A-type ATPase (F-ATPase) Superfamily.	-	-	-	-	-	-
PF00498	WCO010216.1	H<sup>+</sup>- or Na<sup>+</sup>-translocating F-type, V-type and A-type ATPase (F-ATPase) Superfamily.	-	-	-	-	-	-
PF00498	WCO003126.1	H<sup>+</sup>- or Na<sup>+</sup>-translocating F-type, V-type and A-type ATPase (F-ATPase) Superfamily.	-	-	-	-	-	-
PF00498	WCO005108.1	H<sup>+</sup>- or Na<sup>+</sup>-translocating F-type, V-type and A-type ATPase (F-ATPase) Superfamily.	-	-	-	-	-	-
PF00498	WCO000829.1	H<sup>+</sup>- or Na<sup>+</sup>-translocating F-type, V-type and A-type ATPase (F-ATPase) Superfamily.	-	-	-	-	-	-
PF00498	WCO006516.1	H<sup>+</sup>- or Na<sup>+</sup>-translocating F-type, V-type and A-type ATPase (F-ATPase) Superfamily.	-	-	-	-	-	-
PF00498	WCO002434.2	H<sup>+</sup>- or Na<sup>+</sup>-translocating F-type, V-type and A-type ATPase (F-ATPase) Superfamily.	-	-	-	-	-	-
PF00498	WCO004145.1	H<sup>+</sup>- or Na<sup>+</sup>-translocating F-type, V-type and A-type ATPase (F-ATPase) Superfamily.	-	-	-	-	-	-
PF00498	WCO008362.1	H<sup>+</sup>- or Na<sup>+</sup>-translocating F-type, V-type and A-type ATPase (F-ATPase) Superfamily.	-	-	-	-	-	-
PF01399	WCO008747.1	H<sup>+</sup>- or Na<sup>+</sup>-translocating F-type, V-type and A-type ATPase (F-ATPase) Superfamily.	-	-	-	-	-	-
PF01399	WCO008771.1	H<sup>+</sup>- or Na<sup>+</sup>-translocating F-type, V-type and A-type ATPase (F-ATPase) Superfamily.	-	-	-	-	-	-
PF01399	WCO003529.1	H<sup>+</sup>- or Na<sup>+</sup>-translocating F-type, V-type and A-type ATPase (F-ATPase) Superfamily.	-	-	-	-	-	-
PF01399	WCO003530.1	H<sup>+</sup>- or Na<sup>+</sup>-translocating F-type, V-type and A-type ATPase (F-ATPase) Superfamily.	-	-	-	-	-	-
PF01399	WCO007910.1	H<sup>+</sup>- or Na<sup>+</sup>-translocating F-type, V-type and A-type ATPase (F-ATPase) Superfamily.	-	-	-	-	-	-
PF01399	WCO000312.1	H<sup>+</sup>- or Na<sup>+</sup>-translocating F-type, V-type and A-type ATPase (F-ATPase) Superfamily.	-	-	-	-	-	-
PF01399	WCO001433.1	H<sup>+</sup>- or Na<sup>+</sup>-translocating F-type, V-type and A-type ATPase (F-ATPase) Superfamily.	-	-	-	-	-	-
PF01399	WCO000833.1	H<sup>+</sup>- or Na<sup>+</sup>-translocating F-type, V-type and A-type ATPase (F-ATPase) Superfamily.	-	-	-	-	-	-
PF01399	WCO001747.1	H<sup>+</sup>- or Na<sup>+</sup>-translocating F-type, V-type and A-type ATPase (F-ATPase) Superfamily.	-	-	-	-	-	-
PF01399	WCO009371.1	H<sup>+</sup>- or Na<sup>+</sup>-translocating F-type, V-type and A-type ATPase (F-ATPase) Superfamily.	-	-	-	-	-	-
PF01399	WCO005680.1	H<sup>+</sup>- or Na<sup>+</sup>-translocating F-type, V-type and A-type ATPase (F-ATPase) Superfamily.	-	-	-	-	-	-
PF01399	WCO006109.1	H<sup>+</sup>- or Na<sup>+</sup>-translocating F-type, V-type and A-type ATPase (F-ATPase) Superfamily.	-	-	-	-	-	-
PF01496	WCO010009.1	H<sup>+</sup>- or Na<sup>+</sup>-translocating F-type, V-type and A-type ATPase (F-ATPase) Superfamily.	-	-	-	-	-	-
PF01496	WCO010321.1	H<sup>+</sup>- or Na<sup>+</sup>-translocating F-type, V-type and A-type ATPase (F-ATPase) Superfamily.	-	-	-	-	-	-
PF01496	WCO008754.1	H<sup>+</sup>- or Na<sup>+</sup>-translocating F-type, V-type and A-type ATPase (F-ATPase) Superfamily.	-	-	-	-	-	-
PF01496	WCO000936.1	H<sup>+</sup>- or Na<sup>+</sup>-translocating F-type, V-type and A-type ATPase (F-ATPase) Superfamily.	-	-	-	-	-	-
PF01990	WCO005397.1	H<sup>+</sup>- or Na<sup>+</sup>-translocating F-type, V-type and A-type ATPase (F-ATPase) Superfamily.	-	-	-	-	-	-
PF01991	WCO006407.1	H<sup>+</sup>- or Na<sup>+</sup>-translocating F-type, V-type and A-type ATPase (F-ATPase) Superfamily.	-	-	-	-	-	-
PF01992	WCO004168.1	H<sup>+</sup>- or Na<sup>+</sup>-translocating F-type, V-type and A-type ATPase (F-ATPase) Superfamily.	-	-	-	-	-	-
PF02823	WCO009440.1	H<sup>+</sup>- or Na<sup>+</sup>-translocating F-type, V-type and A-type ATPase (F-ATPase) Superfamily.	-	-	-	-	-	-
PF02823	WCO009521.1	H<sup>+</sup>- or Na<sup>+</sup>-translocating F-type, V-type and A-type ATPase (F-ATPase) Superfamily.	-	-	-	-	-	-
PF02861	WCO003568.1	H<sup>+</sup>- or Na<sup>+</sup>-translocating F-type, V-type and A-type ATPase (F-ATPase) Superfamily.	-	-	-	-	-	-
PF02874	WCO003432.2	H<sup>+</sup>- or Na<sup>+</sup>-translocating F-type, V-type and A-type ATPase (F-ATPase) Superfamily.	-	-	-	-	-	-
PF02874	WCO002100.4	H<sup>+</sup>- or Na<sup>+</sup>-translocating F-type, V-type and A-type ATPase (F-ATPase) Superfamily.	-	-	-	-	-	-
PF02874	WCO005855.1	H<sup>+</sup>- or Na<sup>+</sup>-translocating F-type, V-type and A-type ATPase (F-ATPase) Superfamily.	-	-	-	-	-	-
PF03179	WCO007424.1	H<sup>+</sup>- or Na<sup>+</sup>-translocating F-type, V-type and A-type ATPase (F-ATPase) Superfamily.	-	-	-	-	-	-
PF03223	WCO008495.1	H<sup>+</sup>- or Na<sup>+</sup>-translocating F-type, V-type and A-type ATPase (F-ATPase) Superfamily.	-	-	-	-	-	-
PF03224	WCO002672.1	H<sup>+</sup>- or Na<sup>+</sup>-translocating F-type, V-type and A-type ATPase (F-ATPase) Superfamily.	-	-	-	-	-	-
PF03224	WCO005499.1	H<sup>+</sup>- or Na<sup>+</sup>-translocating F-type, V-type and A-type ATPase (F-ATPase) Superfamily.	-	-	-	-	-	-
PF03399	WCO010152.1	H<sup>+</sup>- or Na<sup>+</sup>-translocating F-type, V-type and A-type ATPase (F-ATPase) Superfamily.	-	-	-	-	-	-
PF03399	WCO003462.1	H<sup>+</sup>- or Na<sup>+</sup>-translocating F-type, V-type and A-type ATPase (F-ATPase) Superfamily.	-	-	-	-	-	-
PF03399	WCO003529.1	H<sup>+</sup>- or Na<sup>+</sup>-translocating F-type, V-type and A-type ATPase (F-ATPase) Superfamily.	-	-	-	-	-	-
PF03399	WCO007722.1	H<sup>+</sup>- or Na<sup>+</sup>-translocating F-type, V-type and A-type ATPase (F-ATPase) Superfamily.	-	-	-	-	-	-
PF03399	WCO009729.1	H<sup>+</sup>- or Na<sup>+</sup>-translocating F-type, V-type and A-type ATPase (F-ATPase) Superfamily.	-	-	-	-	-	-
PF03399	WCO010483.1	H<sup>+</sup>- or Na<sup>+</sup>-translocating F-type, V-type and A-type ATPase (F-ATPase) Superfamily.	-	-	-	-	-	-
PF04088	WCO005647.1	H<sup>+</sup>- or Na<sup>+</sup>-translocating F-type, V-type and A-type ATPase (F-ATPase) Superfamily.	-	-	-	-	-	-
PF04420	WCO003174.1	H<sup>+</sup>- or Na<sup>+</sup>-translocating F-type, V-type and A-type ATPase (F-ATPase) Superfamily.	-	-	-	-	-	-
PF04614	WCO006383.1	H<sup>+</sup>- or Na<sup>+</sup>-translocating F-type, V-type and A-type ATPase (F-ATPase) Superfamily.	-	-	-	-	-	-
PF04627	WCO009285.1	H<sup>+</sup>- or Na<sup>+</sup>-translocating F-type, V-type and A-type ATPase (F-ATPase) Superfamily.	-	-	-	-	-	-
PF04695	WCO007829.1	H<sup>+</sup>- or Na<sup>+</sup>-translocating F-type, V-type and A-type ATPase (F-ATPase) Superfamily.	-	-	-	-	-	-
PF04695	WCO009631.1	H<sup>+</sup>- or Na<sup>+</sup>-translocating F-type, V-type and A-type ATPase (F-ATPase) Superfamily.	-	-	-	-	-	-
PF04757	WCO010096.1	H<sup>+</sup>- or Na<sup>+</sup>-translocating F-type, V-type and A-type ATPase (F-ATPase) Superfamily.	-	-	-	-	-	-
PF04757	WCO010115.1	H<sup>+</sup>- or Na<sup>+</sup>-translocating F-type, V-type and A-type ATPase (F-ATPase) Superfamily.	-	-	-	-	-	-
PF04757	WCO005523.1	H<sup>+</sup>- or Na<sup>+</sup>-translocating F-type, V-type and A-type ATPase (F-ATPase) Superfamily.	-	-	-	-	-	-
PF04882	WCO006282.1	H<sup>+</sup>- or Na<sup>+</sup>-translocating F-type, V-type and A-type ATPase (F-ATPase) Superfamily.	-	-	-	-	-	-
PF05405	WCO010538.1	H<sup>+</sup>- or Na<sup>+</sup>-translocating F-type, V-type and A-type ATPase (F-ATPase) Superfamily.	-	-	-	-	-	-
PF05615	WCO008750.1	H<sup>+</sup>- or Na<sup>+</sup>-translocating F-type, V-type and A-type ATPase (F-ATPase) Superfamily.	-	-	-	-	-	-
PF05615	WCO009661.1	H<sup>+</sup>- or Na<sup>+</sup>-translocating F-type, V-type and A-type ATPase (F-ATPase) Superfamily.	-	-	-	-	-	-
PF07724	WCO010090.1	H<sup>+</sup>- or Na<sup>+</sup>-translocating F-type, V-type and A-type ATPase (F-ATPase) Superfamily.	-	-	-	-	-	-
PF07724	WCO010253.1	H<sup>+</sup>- or Na<sup>+</sup>-translocating F-type, V-type and A-type ATPase (F-ATPase) Superfamily.	-	-	-	-	-	-
PF07724	WCO008538.1	H<sup>+</sup>- or Na<sup>+</sup>-translocating F-type, V-type and A-type ATPase (F-ATPase) Superfamily.	-	-	-	-	-	-
PF07724	WCO003226.1	H<sup>+</sup>- or Na<sup>+</sup>-translocating F-type, V-type and A-type ATPase (F-ATPase) Superfamily.	-	-	-	-	-	-
PF07724	WCO003487.1	H<sup>+</sup>- or Na<sup>+</sup>-translocating F-type, V-type and A-type ATPase (F-ATPase) Superfamily.	-	-	-	-	-	-
PF07724	WCO007869.1	H<sup>+</sup>- or Na<sup>+</sup>-translocating F-type, V-type and A-type ATPase (F-ATPase) Superfamily.	-	-	-	-	-	-
PF07724	WCO005216.1	H<sup>+</sup>- or Na<sup>+</sup>-translocating F-type, V-type and A-type ATPase (F-ATPase) Superfamily.	-	-	-	-	-	-
PF07724	WCO001136.1	H<sup>+</sup>- or Na<sup>+</sup>-translocating F-type, V-type and A-type ATPase (F-ATPase) Superfamily.	-	-	-	-	-	-
PF07724	WCO010775.1	H<sup>+</sup>- or Na<sup>+</sup>-translocating F-type, V-type and A-type ATPase (F-ATPase) Superfamily.	-	-	-	-	-	-
PF07724	WCO000730.1	H<sup>+</sup>- or Na<sup>+</sup>-translocating F-type, V-type and A-type ATPase (F-ATPase) Superfamily.	-	-	-	-	-	-
PF07724	WCO001638.1	H<sup>+</sup>- or Na<sup>+</sup>-translocating F-type, V-type and A-type ATPase (F-ATPase) Superfamily.	-	-	-	-	-	-
PF07724	WCO009372.1	H<sup>+</sup>- or Na<sup>+</sup>-translocating F-type, V-type and A-type ATPase (F-ATPase) Superfamily.	-	-	-	-	-	-
PF07724	WCO002190.1	H<sup>+</sup>- or Na<sup>+</sup>-translocating F-type, V-type and A-type ATPase (F-ATPase) Superfamily.	-	-	-	-	-	-
PF07724	WCO006352.1	H<sup>+</sup>- or Na<sup>+</sup>-translocating F-type, V-type and A-type ATPase (F-ATPase) Superfamily.	-	-	-	-	-	-
PF07724	WCO006646.1	H<sup>+</sup>- or Na<sup>+</sup>-translocating F-type, V-type and A-type ATPase (F-ATPase) Superfamily.	-	-	-	-	-	-
PF07724	WCO003568.1	H<sup>+</sup>- or Na<sup>+</sup>-translocating F-type, V-type and A-type ATPase (F-ATPase) Superfamily.	-	-	-	-	-	-
PF07724	WCO002268.1	H<sup>+</sup>- or Na<sup>+</sup>-translocating F-type, V-type and A-type ATPase (F-ATPase) Superfamily.	-	-	-	-	-	-
PF07724	WCO005684.1	H<sup>+</sup>- or Na<sup>+</sup>-translocating F-type, V-type and A-type ATPase (F-ATPase) Superfamily.	-	-	-	-	-	-
PF07724	WCO005961.1	H<sup>+</sup>- or Na<sup>+</sup>-translocating F-type, V-type and A-type ATPase (F-ATPase) Superfamily.	-	-	-	-	-	-
PF07724	WCO007930.1	H<sup>+</sup>- or Na<sup>+</sup>-translocating F-type, V-type and A-type ATPase (F-ATPase) Superfamily.	-	-	-	-	-	-
PF07724	WCO009098.1	H<sup>+</sup>- or Na<sup>+</sup>-translocating F-type, V-type and A-type ATPase (F-ATPase) Superfamily.	-	-	-	-	-	-
PF07724	WCO010845.1	H<sup>+</sup>- or Na<sup>+</sup>-translocating F-type, V-type and A-type ATPase (F-ATPase) Superfamily.	-	-	-	-	-	-
PF07724	WCO001269.1	H<sup>+</sup>- or Na<sup>+</sup>-translocating F-type, V-type and A-type ATPase (F-ATPase) Superfamily.	-	-	-	-	-	-
PF08263	WCO002752.1	H<sup>+</sup>- or Na<sup>+</sup>-translocating F-type, V-type and A-type ATPase (F-ATPase) Superfamily.	36.7124	100.547	-1.45354	Down	3.98348e-201	2.83284e-200
PF08690	WCO005449.1	H<sup>+</sup>- or Na<sup>+</sup>-translocating F-type, V-type and A-type ATPase (F-ATPase) Superfamily.	-	-	-	-	-	-
PF09262	WCO009098.1	H<sup>+</sup>- or Na<sup>+</sup>-translocating F-type, V-type and A-type ATPase (F-ATPase) Superfamily.	-	-	-	-	-	-
PF09378	WCO002100.4	H<sup>+</sup>- or Na<sup>+</sup>-translocating F-type, V-type and A-type ATPase (F-ATPase) Superfamily.	-	-	-	-	-	-
PF09378	WCO005855.1	H<sup>+</sup>- or Na<sup>+</sup>-translocating F-type, V-type and A-type ATPase (F-ATPase) Superfamily.	-	-	-	-	-	-
PF10163	WCO003240.1	H<sup>+</sup>- or Na<sup>+</sup>-translocating F-type, V-type and A-type ATPase (F-ATPase) Superfamily.	-	-	-	-	-	-
PF10431	WCO010090.1	H<sup>+</sup>- or Na<sup>+</sup>-translocating F-type, V-type and A-type ATPase (F-ATPase) Superfamily.	-	-	-	-	-	-
PF10431	WCO010775.1	H<sup>+</sup>- or Na<sup>+</sup>-translocating F-type, V-type and A-type ATPase (F-ATPase) Superfamily.	-	-	-	-	-	-
PF10431	WCO003568.1	H<sup>+</sup>- or Na<sup>+</sup>-translocating F-type, V-type and A-type ATPase (F-ATPase) Superfamily.	-	-	-	-	-	-
PF10431	WCO010845.1	H<sup>+</sup>- or Na<sup>+</sup>-translocating F-type, V-type and A-type ATPase (F-ATPase) Superfamily.	-	-	-	-	-	-
PF10431	WCO001269.1	H<sup>+</sup>- or Na<sup>+</sup>-translocating F-type, V-type and A-type ATPase (F-ATPase) Superfamily.	-	-	-	-	-	-
PF11262	WCO010112.1	H<sup>+</sup>- or Na<sup>+</sup>-translocating F-type, V-type and A-type ATPase (F-ATPase) Superfamily.	-	-	-	-	-	-
PF11698	WCO007882.1	H<sup>+</sup>- or Na<sup>+</sup>-translocating F-type, V-type and A-type ATPase (F-ATPase) Superfamily.	-	-	-	-	-	-
PF11698	WCO002672.1	H<sup>+</sup>- or Na<sup>+</sup>-translocating F-type, V-type and A-type ATPase (F-ATPase) Superfamily.	-	-	-	-	-	-
PF11698	WCO005499.1	H<sup>+</sup>- or Na<sup>+</sup>-translocating F-type, V-type and A-type ATPase (F-ATPase) Superfamily.	-	-	-	-	-	-
PF11732	WCO010112.1	H<sup>+</sup>- or Na<sup>+</sup>-translocating F-type, V-type and A-type ATPase (F-ATPase) Superfamily.	-	-	-	-	-	-
PF00160	WCO007468.1	H<sup>+</sup> or Na<sup>+</sup>-translocating NADH Dehydrogenase (NDH) Family.	-	-	-	-	-	-
PF00160	WCO007875.1	H<sup>+</sup> or Na<sup>+</sup>-translocating NADH Dehydrogenase (NDH) Family.	-	-	-	-	-	-
PF00160	WCO000166.1	H<sup>+</sup> or Na<sup>+</sup>-translocating NADH Dehydrogenase (NDH) Family.	-	-	-	-	-	-
PF00160	WCO000341.1	H<sup>+</sup> or Na<sup>+</sup>-translocating NADH Dehydrogenase (NDH) Family.	162.935	396.943	-1.28464	Down	1.60892e-260	1.34439e-259
PF00160	WCO000589.1	H<sup>+</sup> or Na<sup>+</sup>-translocating NADH Dehydrogenase (NDH) Family.	-	-	-	-	-	-
PF00160	WCO000610.1	H<sup>+</sup> or Na<sup>+</sup>-translocating NADH Dehydrogenase (NDH) Family.	-	-	-	-	-	-
PF00160	WCO000834.1	H<sup>+</sup> or Na<sup>+</sup>-translocating NADH Dehydrogenase (NDH) Family.	-	-	-	-	-	-
PF00160	WCO004351.1	H<sup>+</sup> or Na<sup>+</sup>-translocating NADH Dehydrogenase (NDH) Family.	-	-	-	-	-	-
PF00160	WCO004699.1	H<sup>+</sup> or Na<sup>+</sup>-translocating NADH Dehydrogenase (NDH) Family.	-	-	-	-	-	-
PF00160	WCO005994.1	H<sup>+</sup> or Na<sup>+</sup>-translocating NADH Dehydrogenase (NDH) Family.	116.834	459.986	-1.97714	Down	0	0
PF00160	WCO008234.3	H<sup>+</sup> or Na<sup>+</sup>-translocating NADH Dehydrogenase (NDH) Family.	-	-	-	-	-	-
PF00550	WCO008613.4	H<sup>+</sup> or Na<sup>+</sup>-translocating NADH Dehydrogenase (NDH) Family.	-	-	-	-	-	-
PF00550	WCO003117.1	H<sup>+</sup> or Na<sup>+</sup>-translocating NADH Dehydrogenase (NDH) Family.	-	-	-	-	-	-
PF00550	WCO003120.1	H<sup>+</sup> or Na<sup>+</sup>-translocating NADH Dehydrogenase (NDH) Family.	-	-	-	-	-	-
PF00550	WCO007766.1	H<sup>+</sup> or Na<sup>+</sup>-translocating NADH Dehydrogenase (NDH) Family.	-	-	-	-	-	-
PF00550	WCO007815.1	H<sup>+</sup> or Na<sup>+</sup>-translocating NADH Dehydrogenase (NDH) Family.	-	-	-	-	-	-
PF00550	WCO004984.1	H<sup>+</sup> or Na<sup>+</sup>-translocating NADH Dehydrogenase (NDH) Family.	-	-	-	-	-	-
PF00550	WCO005170.1	H<sup>+</sup> or Na<sup>+</sup>-translocating NADH Dehydrogenase (NDH) Family.	-	-	-	-	-	-
PF00550	WCO001587.1	H<sup>+</sup> or Na<sup>+</sup>-translocating NADH Dehydrogenase (NDH) Family.	-	-	-	-	-	-
PF00550	WCO001672.2	H<sup>+</sup> or Na<sup>+</sup>-translocating NADH Dehydrogenase (NDH) Family.	-	-	-	-	-	-
PF00550	WCO001870.1	H<sup>+</sup> or Na<sup>+</sup>-translocating NADH Dehydrogenase (NDH) Family.	-	-	-	-	-	-
PF00550	WCO006982.1	H<sup>+</sup> or Na<sup>+</sup>-translocating NADH Dehydrogenase (NDH) Family.	-	-	-	-	-	-
PF00550	WCO008370.1	H<sup>+</sup> or Na<sup>+</sup>-translocating NADH Dehydrogenase (NDH) Family.	5.14573	20.364	-1.98457	Down	1.49584e-148	8.72797e-148
PF00550	WCO008380.1	H<sup>+</sup> or Na<sup>+</sup>-translocating NADH Dehydrogenase (NDH) Family.	-	-	-	-	-	-
PF00550	WCO008381.1	H<sup>+</sup> or Na<sup>+</sup>-translocating NADH Dehydrogenase (NDH) Family.	-	-	-	-	-	-
PF00550	WCO008383.1	H<sup>+</sup> or Na<sup>+</sup>-translocating NADH Dehydrogenase (NDH) Family.	-	-	-	-	-	-
PF00550	WCO008172.2	H<sup>+</sup> or Na<sup>+</sup>-translocating NADH Dehydrogenase (NDH) Family.	-	-	-	-	-	-
PF00550	WCO008301.1	H<sup>+</sup> or Na<sup>+</sup>-translocating NADH Dehydrogenase (NDH) Family.	8.39073	23.8832	-1.50913	Down	4.02292e-294	3.61218e-293
PF00550	WCO010818.1	H<sup>+</sup> or Na<sup>+</sup>-translocating NADH Dehydrogenase (NDH) Family.	-	-	-	-	-	-
PF00550	WCO010869.1	H<sup>+</sup> or Na<sup>+</sup>-translocating NADH Dehydrogenase (NDH) Family.	-	-	-	-	-	-
PF00890	WCO010302.1	H<sup>+</sup> or Na<sup>+</sup>-translocating NADH Dehydrogenase (NDH) Family.	-	-	-	-	-	-
PF00890	WCO008731.1	H<sup>+</sup> or Na<sup>+</sup>-translocating NADH Dehydrogenase (NDH) Family.	-	-	-	-	-	-
PF00890	WCO003338.1	H<sup>+</sup> or Na<sup>+</sup>-translocating NADH Dehydrogenase (NDH) Family.	7.67214	23.219	-1.5976	Down	2.0663e-68	7.71298e-68
PF00890	WCO003455.2	H<sup>+</sup> or Na<sup>+</sup>-translocating NADH Dehydrogenase (NDH) Family.	-	-	-	-	-	-
PF00890	WCO005159.1	H<sup>+</sup> or Na<sup>+</sup>-translocating NADH Dehydrogenase (NDH) Family.	-	-	-	-	-	-
PF00890	WCO000041.1	H<sup>+</sup> or Na<sup>+</sup>-translocating NADH Dehydrogenase (NDH) Family.	-	-	-	-	-	-
PF00890	WCO000063.1	H<sup>+</sup> or Na<sup>+</sup>-translocating NADH Dehydrogenase (NDH) Family.	-	-	-	-	-	-
PF00890	WCO000098.1	H<sup>+</sup> or Na<sup>+</sup>-translocating NADH Dehydrogenase (NDH) Family.	-	-	-	-	-	-
PF00890	WCO000244.1	H<sup>+</sup> or Na<sup>+</sup>-translocating NADH Dehydrogenase (NDH) Family.	-	-	-	-	-	-
PF00890	WCO000975.1	H<sup>+</sup> or Na<sup>+</sup>-translocating NADH Dehydrogenase (NDH) Family.	-	-	-	-	-	-
PF00890	WCO000976.1	H<sup>+</sup> or Na<sup>+</sup>-translocating NADH Dehydrogenase (NDH) Family.	-	-	-	-	-	-
PF00890	WCO001043.1	H<sup>+</sup> or Na<sup>+</sup>-translocating NADH Dehydrogenase (NDH) Family.	-	-	-	-	-	-
PF00890	WCO010630.1	H<sup>+</sup> or Na<sup>+</sup>-translocating NADH Dehydrogenase (NDH) Family.	39.824	152.444	-1.93657	Down	0	0
PF00890	WCO010705.1	H<sup>+</sup> or Na<sup>+</sup>-translocating NADH Dehydrogenase (NDH) Family.	225.114	542.48	-1.26891	Down	0	0
PF00890	WCO001323.1	H<sup>+</sup> or Na<sup>+</sup>-translocating NADH Dehydrogenase (NDH) Family.	-	-	-	-	-	-
PF00890	WCO001326.1	H<sup>+</sup> or Na<sup>+</sup>-translocating NADH Dehydrogenase (NDH) Family.	-	-	-	-	-	-
PF00890	WCO000689.1	H<sup>+</sup> or Na<sup>+</sup>-translocating NADH Dehydrogenase (NDH) Family.	-	-	-	-	-	-
PF00890	WCO001957.1	H<sup>+</sup> or Na<sup>+</sup>-translocating NADH Dehydrogenase (NDH) Family.	-	-	-	-	-	-
PF00890	WCO002012.1	H<sup>+</sup> or Na<sup>+</sup>-translocating NADH Dehydrogenase (NDH) Family.	-	-	-	-	-	-
PF00890	WCO009307.2	H<sup>+</sup> or Na<sup>+</sup>-translocating NADH Dehydrogenase (NDH) Family.	-	-	-	-	-	-
PF00890	WCO009531.1	H<sup>+</sup> or Na<sup>+</sup>-translocating NADH Dehydrogenase (NDH) Family.	121.033	328.076	-1.43863	Down	0	0
PF00890	WCO002089.3	H<sup>+</sup> or Na<sup>+</sup>-translocating NADH Dehydrogenase (NDH) Family.	-	-	-	-	-	-
PF00890	WCO006217.1	H<sup>+</sup> or Na<sup>+</sup>-translocating NADH Dehydrogenase (NDH) Family.	4.18748	9.53546	-1.18722	Down	5.85528e-29	1.45836e-28
PF00890	WCO006222.1	H<sup>+</sup> or Na<sup>+</sup>-translocating NADH Dehydrogenase (NDH) Family.	-	-	-	-	-	-
PF00890	WCO006342.1	H<sup>+</sup> or Na<sup>+</sup>-translocating NADH Dehydrogenase (NDH) Family.	-	-	-	-	-	-
PF00890	WCO006568.1	H<sup>+</sup> or Na<sup>+</sup>-translocating NADH Dehydrogenase (NDH) Family.	2.13944	4.82001	-1.1718	Down	5.50146e-08	9.01927e-08
PF00890	WCO002718.1	H<sup>+</sup> or Na<sup>+</sup>-translocating NADH Dehydrogenase (NDH) Family.	-	-	-	-	-	-
PF00890	WCO002743.1	H<sup>+</sup> or Na<sup>+</sup>-translocating NADH Dehydrogenase (NDH) Family.	-	-	-	-	-	-
PF00890	WCO002744.1	H<sup>+</sup> or Na<sup>+</sup>-translocating NADH Dehydrogenase (NDH) Family.	-	-	-	-	-	-
PF00890	WCO003836.1	H<sup>+</sup> or Na<sup>+</sup>-translocating NADH Dehydrogenase (NDH) Family.	-	-	-	-	-	-
PF00890	WCO004377.1	H<sup>+</sup> or Na<sup>+</sup>-translocating NADH Dehydrogenase (NDH) Family.	-	-	-	-	-	-
PF00890	WCO004185.1	H<sup>+</sup> or Na<sup>+</sup>-translocating NADH Dehydrogenase (NDH) Family.	-	-	-	-	-	-
PF00890	WCO004214.1	H<sup>+</sup> or Na<sup>+</sup>-translocating NADH Dehydrogenase (NDH) Family.	-	-	-	-	-	-
PF00890	WCO004219.1	H<sup>+</sup> or Na<sup>+</sup>-translocating NADH Dehydrogenase (NDH) Family.	-	-	-	-	-	-
PF00890	WCO003943.1	H<sup>+</sup> or Na<sup>+</sup>-translocating NADH Dehydrogenase (NDH) Family.	-	-	-	-	-	-
PF00890	WCO003959.1	H<sup>+</sup> or Na<sup>+</sup>-translocating NADH Dehydrogenase (NDH) Family.	-	-	-	-	-	-
PF00890	WCO004569.1	H<sup>+</sup> or Na<sup>+</sup>-translocating NADH Dehydrogenase (NDH) Family.	-	-	-	-	-	-
PF00890	WCO005787.2	H<sup>+</sup> or Na<sup>+</sup>-translocating NADH Dehydrogenase (NDH) Family.	-	-	-	-	-	-
PF00890	WCO007309.1	H<sup>+</sup> or Na<sup>+</sup>-translocating NADH Dehydrogenase (NDH) Family.	-	-	-	-	-	-
PF00890	WCO007141.1	H<sup>+</sup> or Na<sup>+</sup>-translocating NADH Dehydrogenase (NDH) Family.	-	-	-	-	-	-
PF00890	WCO006971.1	H<sup>+</sup> or Na<sup>+</sup>-translocating NADH Dehydrogenase (NDH) Family.	-	-	-	-	-	-
[truncated: 1,713 more rows]

## Sheet: B-Categories
Table S32 Transporters in the W. cocos genome (B-Categories)
Family	Number of genes	Number of genes up-regulated in sclerotium	Number of genes down-regulated genes in sclerotium
&#934;X174 Lysis Protein E (&#934;X174-E) Family	2	0	0
Acyl-CoA Thioesterase (AcoT) Family	5	1	0
alpha;-Hemolysin Channel-forming Toxin (alpha;HL) Family	12	5	1
Amino Acid-Polyamine-Organocation (APC) Family	59	13	7
ATP Exporter (ATP-E) Family	17	2	2
ATP-binding Cassette (ABC) Superfamily	514	102	25
ATP-gated P2X Receptor Cation Channel (P2X Receptor) Family	4	1	0
Botulinum and Tetanus Toxin (BTT) Family	3	1	0
Carnitine O-Acyl Transferase (CrAT) Family	4	0	0
Cation Diffusion Facilitator (CDF) Family	32	6	0
Channel-forming Colicin (Colicin) Family	3	0	0
Channel-forming delta;-Endotoxin Insecticidal Crystal Protein (ICP) Family	1	0	1
Channel-forming epsilon;-toxin (epsilon;-toxin) Family	38	2	7
Chloroplast Envelope Protein Translocase (CEPT or Tic-Toc) Family	56	6	5
Cysteine Protease Binding Protein-8 (CPBP8) Family	8	1	1
Cytoplasmic Membrane-Periplasmic Auxiliary-1 (MPA1) Protein with Cytoplasmic (C) Domain (MPA1-C or MPA1+C) Family	62	4	9
Cytoplasmic Membrane-Periplasmic Auxiliary-2 (MPA2) Family	4	1	2
Diphtheria Toxin (DT) Family	1	0	1
Disulfide Bond Oxidoreductase D (DsbD) Family	8	0	2
Drug/Metabolite Transporter (DMT) Superfamily	52	2	1
DUF2157 (DUF2157) Family	1	0	0
Endomembrane protein-70 (EMP70) Family	5	0	1
Epithelial Na<sup>+</sup> Channel (ENaC) Family	13	1	0
Eukaryotic Cytochrome b<sub>561</sub> (Cytb<sub>561</sub>) Family	1	1	0
Ferrous Iron Uptake (FeoB) Family	108	9	8
General Bacterial Porin (GBP) Family	27	0	10
General Secretory Pathway (Sec) Family	353	3	4
Gluconate:H<sup>+</sup> Symporter (GntP) Family	15	0	1
Glycoside-Pentoside-Hexuronide (GPH):Cation Symporter Family	328	1	43
H<sup>+</sup>- or Na<sup>+</sup>-translocating F-type, V-type and A-type ATPase (F-ATPase) Superfamily	191	0	3
H<sup>+</sup> or Na<sup>+</sup>-translocating NADH Dehydrogenase (NDH) Family	185	0	20
H<sup>+</sup>-translocating F<sub>420</sub>H<sub>2</sub> Dehydrogenase (F<sub>420</sub>H<sub>2</sub>DH) Family	3	0	1
Integral Membrane CAAX Protease (CAAX Protease) Family	53	0	1
Integral Membrane CAAX Protease-2 (CAAX Protease2) Family	40	0	1
Ion-translocating Microbial Rhodopsin (MR) Family	4	0	0
Major Facilitator Superfamily (MFS)	94	0	4
Major Intrinsic Protein (MIP) Family	25	0	0
Membrane Fusion Protein (MFP) Family	4	0	0
Membrane Protein Insertase (YidC/Alb3/Oxa1) Family	11	0	0
Mitochondrial and Plastid Porin (MPP) Family	1	0	0
Mitochondrial Protein Translocase (MPT) Family	54	0	1
Na<sup>+</sup>- or H<sup>+</sup>-Pumping Formyl Methanofuran Dehydrogenase (FMF-DH) Family	16	0	1
Na<sup>+</sup>-translocating NADH:Quinone Dehydrogenase (Na-NDH or NQR) Family	17	0	1
Na<sup>+</sup>-transporting Carboxylic Acid Decarboxylase (NaT-DC) Family	17	0	0
Nicotinamide Ribonucleoside (NR) Uptake Permease (PnuC) Family	3	0	0
Non ABC Multidrug Exporter (N-MDE) Family	19	0	1
Nuclear Pore Complex (NPC) Family	66	0	0		165
OmpA-OmpF Porin (OOP) Family	1	0	0
Phagocyte (gp91<sup>phox</sup>) NADPH Oxidase Family	37	0	0
Photosynthetic Reaction Center (PRC) Family	5	0	0
Plant Plasmodesmata (PPD) Family	1	0	0
Polycystin Cation Channel (PCC) Family	18	0	0
Prokaryotic Molybdopterin-containing Oxidoreductase (PMO) Family	1	0	0
Proposed Fatty Acid Transporter (FAT) Family	56	0	0
Proton-translocating Cytochrome Oxidase (COX) Superfamily	8	0	0
Proton-translocating Quinol:Cytochrome c Reductase (QCR) Superfamily	4	0	0
Proton-translocating Transhydrogenase (PTH) Family	14	0	0
Pseudomonas OprP Porin (POP) Family	4	0	0
P-type ATPase (P-ATPase) Superfamily	82	0	0
Putative Arginine Transporter (ArgW) Family	38	0	0
Putative Vectorial Glycosyl Polymerization (VGP) Family	8	0	0
rBAT Transport Accessory Protein (rBAT) Family	6	0	0
Reovirus FAST Fusion Protein (R-FAST) Famly	130	0	0
Resistance-Nodulation-Cell Division (RND) Superfamily	168	0	0
Ryanodine-Inositol 1,4,5-triphosphate Receptor Ca<sup>2+</sup> Channel (RIR-CaC) Family	28	0	0
Secretin Auxiliary Lipoprotein (SAL) Family	14	0	0
Sorting Nexin27 (SNX27)-Retromer Assembly Apparatus for Recycling Integral Membrane Proteins (SNX27-RetromerAA) Family	1	0	0
Spanin3 (Spanin3) Family	17	0	0
Sugar Porin (SP) Family	8	0	0
Synaptosomal Vesicle Fusion Pore (SVF-Pore) Family	15	0	0
The YedZ (YedZ) Family	8	0	0
Transient Receptor Potential Ca<sup>2+</sup> Channel (TRP-CC) Family	5	0	0
Transmembrane Epithelial Antigen Protien-3 Ferric Reductase (STEAP) Family	11	0	0
Triflin Toxin (Triflin or CRISP) Family	2	0	0
Type III (Virulence-related) Secretory Pathway (IIISP) Family	3	0	0
Type IV (Conjugal DNA-Protein Transfer or VirB) Secretory Pathway (IVSP) Family	6	0	0
Universal Stress Protein-B (UspB) Family	280	0	0
Urate Transporter (UAT) Family	1	0	0
Viral Pore-forming Membrane Fusion Protein-3 (VMFP3) Family	5	0	0
Voltage-gated Ion Channel (VIC) Superfamily	87	0	0
Voltage-gated K<sup>+</sup> Channel beta-subunit (Kvbeta) Family	48	0	0
Yeast Killer Toxin K1 (YKT-K1) Family	20	0	0
YggT or Fanciful K<sup>+</sup> Uptake-B (FkuB; YggT) Family	3	0	0
Zinc (Zn<sup>2+</sup>)-Iron (Fe<sup>2+</sup>) Permease (ZIP) Family	25	0	0
Inward Rectifier K<sup>+</sup> Channel (IRK-C) Family	3	0	0
Total number	3710	162	165
