# Supplementary material for: The Wolfiporia cocos Genome and Transcriptome Shed Light on the Formation of Its Edible and Medicinal Sclerotium
Source: Genomics Proteomics Bioinformatics. 2020 Dec 24;18(4):455–67. doi: 10.1016/j.gpb.2019.01.007 (PMC8242266; doi:10.1016/j.gpb.2019.01.007)
Supplement: Supplementary data 40 [file mmc40.xlsx]

## Sheet: Sheet1
Table S33 Putative velvet genes in the W. cocos genome
Velvet Family	Botrytis cinerea	Sclerotinia sclerotiorum	Phanerochaete chrysosporium	Postia placenta	Ganoderma lucidum	Wolfiporia cocos (JGI)	Wolfiporia cocos (IMPLAD)	Scaffold_location	Sclerotium-RPKM	Mycelium-RPKM	log2 Ratio(Sclerotium/Mycelium)	Up-Down-Regulation(Sclerotium/Mycelium)	P-value	FDR
Velvet Factor	Botci1|852	Sclsc1|156	Phach_1553	Pospl_127743	Ganlu_GL24416	Wolco_1136233	WCBGI_WCO000954.1	Scaffold105:74568-75928	14.6966	5.23099	1.49033	Up	7.32172e-25	1.72699e-24
Velvet Factor	Botci1|1404	Sclsc1|1170	Phach_2399	Pospl_129507	Ganlu_GL23472	Wolco_1161530	WCBGI_WCO000955.1	Scaffold105:76719-78004	-	-	-	-	-	-
Velvet Factor	Botci1|7888	Sclsc1|3251	Phach_3409	Pospl_129507	Ganlu_GL19230	Wolco_167286	WCBGI_WCO003879.1	Scaffold22:91281-92788	1.61926	7.17941	-2.14853	Down	8.22938e-25	1.93894e-24
Velvet Factor	Botci1|15389	Sclsc1|11781	Phach_5771	Pospl_127923	Ganlu_GL21819	Wolco_1131571	WCBGI_WCO004552.1	Scaffold27:236954-238292	37.0194	9.55951	1.95327	Up	1.05747e-70	4.01209e-70
Velvet Factor	Botci1|15900	Sclsc1|13377	Phach_5771	Pospl_128948		Wolco_1121729	WCBGI_WCO005599.1	Scaffold33:68521-70646	170.718	76.5801	1.15658	Up	1.6778e-291	1.49394e-290
Velvet Factor				Pospl_101178		Wolco_126483	WCBGI_WCO008289.1	Scaffold57:74795-76162	169.04	20.0039	3.07901	Up	0	0
Velvet Factor				Pospl_28024		Wolco_1109782	WCBGI_WCO009956.3	Scaffold77:143644-145204	1.4916	4.01732	-1.42938	Down	5.8624e-09	9.93296e-09
Velvet Factor				Pospl_28026		Wolco_1109785	WCBGI_WCO009957.1	Scaffold77:154866-155660	12.7925	0.816544	3.96963	Up	5.48466e-41	1.59195e-40
Velvet Factor				Pospl_62772		Wolco_1109788	WCBGI_WCO010849.1	Scaffold94:48284-49262	11.7594	3.98993	1.55938	Up	1.45127e-15	2.90119e-15
Velvet Factor				Pospl_105375		Wolco_130510	WCBGI_WCO010850.1	Scaffold94:50051-51497	24.7083	2.57955	3.25981	Up	1.15185e-120	5.90289e-120
Velvet Factor				Pospl_130172
Velvet Factor				Pospl_104508
Velvet Factor				Pospl_104508
Velvet Factor				Pospl_55358
Velvet Factor				Pospl_92421
Note:"-" means that the differential expressed level of the genes in W.cocos mycelium and sclerotium was not significant.
