# Supplementary material for: The Wolfiporia cocos Genome and Transcriptome Shed Light on the Formation of Its Edible and Medicinal Sclerotium
Source: Genomics Proteomics Bioinformatics. 2020 Dec 24;18(4):455–67. doi: 10.1016/j.gpb.2019.01.007 (PMC8242266; doi:10.1016/j.gpb.2019.01.007)
Supplement: Supplementary data 41 [file mmc41.xlsx]

## Sheet: A-TFs
Table S33 Transcription factors in the W. cocos genome (A-TFs)
Pfam ID	Gene ID	Transcription factors	Sclerotium-RPKM	Mycelium-RPKM	log2 Ratio(Sclerotium/Mycelium)	Up-Down-Regulation(Sclerotium/Mycelium)	P-value	FDR
PF07716	WCO009455.1	Basic region leucine zipper 2	-	-	-	-	-	-
PF07716	WCO009040.1	Basic region leucine zipper 2	-	-	-	-	-	-
PF07716	WCO008053.1	Basic region leucine zipper 2	-	-	-	-	-	-
PF07716	WCO007037.1	Basic region leucine zipper 2	-	-	-	-	-	-
PF07716	WCO005536.1	Basic region leucine zipper 2	-	-	-	-	-	-
PF07716	WCO004296.1	Basic region leucine zipper 2	-	-	-	-	-	-
PF07716	WCO003822.1	Basic region leucine zipper 2	-	-	-	-	-	-
PF02892	WCO004298.1	BED zinc finger	153.517	14.6869	0	Up	0	0
PF00170	WCO009455.1	bZIP TF 1	-	-	-	-	-	-
PF00170	WCO009040.1	bZIP TF 1	-	-	-	-	-	-
PF00170	WCO008053.1	bZIP TF 1	-	-	-	-	-	-
PF00170	WCO007862.1	bZIP TF 1	-	-	-	-	-	-
PF00170	WCO007037.1	bZIP TF 1	-	-	-	-	-	-
PF00170	WCO005536.1	bZIP TF 1	-	-	-	-	-	-
PF00170	WCO004296.1	bZIP TF 1	-	-	-	-	-	-
PF00170	WCO003822.1	bZIP TF 1	-	-	-	-	-	-
PF00170	WCO003548.1	bZIP TF 1	-	-	-	-	-	-
PF00170	WCO001472.1	bZIP TF 1	86.588	6.9584	0	Up	0	0
PF00170	WCO001122.1	bZIP TF 1	-	-	-	-	-	-
PF00170	WCO000816.4	bZIP TF 1	8.24989	21.5624	-1.38607	Down	2.9146e-50	9.27205e-50
PF02045	WCO003249.2	CCAAT-binding TF (CBF-B/NF-YA) subunit B	-	-	-	-	-	-
PF04054	WCO002664.1	CCR4-Not complex component, Not1	-	-	-	-	-	-
PF02791	WCO007721.1	DDT domain	-	-	-	-	-	-
PF00250	WCO010216.1	Fork head domain	-	-	-	-	-	-
PF00250	WCO001361.1	Fork head domain	-	-	-	-	-	-
PF00172	WCO010242.1	Fungal Zn(2)-Cys(6) binuclear cluster domain	308.961	846.287	-1.45372	Down	0	0
PF00172	WCO009939.1	Fungal Zn(2)-Cys(6) binuclear cluster domain	-	-	-	-	-	-
PF00172	WCO009320.1	Fungal Zn(2)-Cys(6) binuclear cluster domain	-	-	-	-	-	-
PF00172	WCO007423.1	Fungal Zn(2)-Cys(6) binuclear cluster domain	-	-	-	-	-	-
PF00172	WCO007300.1	Fungal Zn(2)-Cys(6) binuclear cluster domain	-	-	-	-	-	-
PF00172	WCO007291.1	Fungal Zn(2)-Cys(6) binuclear cluster domain	-	-	-	-	-	-
PF00172	WCO006385.1	Fungal Zn(2)-Cys(6) binuclear cluster domain	-	-	-	-	-	-
PF00172	WCO006093.2	Fungal Zn(2)-Cys(6) binuclear cluster domain	404.483	58.3589	0	Up	0	0
PF00172	WCO005708.1	Fungal Zn(2)-Cys(6) binuclear cluster domain	74.1495	22.0103	0	Up	0	0
PF00172	WCO005705.1	Fungal Zn(2)-Cys(6) binuclear cluster domain	-	-	-	-	-	-
PF00172	WCO004729.1	Fungal Zn(2)-Cys(6) binuclear cluster domain	20.5331	8.07734	0	Up	2.94602e-51	9.46358e-51
PF00172	WCO004328.1	Fungal Zn(2)-Cys(6) binuclear cluster domain	684.888	211.435	0	Up	0	0
PF00172	WCO004312.1	Fungal Zn(2)-Cys(6) binuclear cluster domain	-	-	-	-	-	-
PF00172	WCO004189.1	Fungal Zn(2)-Cys(6) binuclear cluster domain	2.22538	5.01542	-1.17232	Down	7.8197e-15	1.53909e-14
PF00172	WCO004188.1	Fungal Zn(2)-Cys(6) binuclear cluster domain	59.2763	29.2772	0	Up	1.97665e-124	1.03596e-123
PF00172	WCO004143.2	Fungal Zn(2)-Cys(6) binuclear cluster domain	74.5157	22.6242	0	Up	0	0
PF00172	WCO004022.1	Fungal Zn(2)-Cys(6) binuclear cluster domain	-	-	-	-	-	-
PF00172	WCO003451.1	Fungal Zn(2)-Cys(6) binuclear cluster domain	24.7244	6.99461	0	Up	4.50446e-88	1.92136e-87
PF00172	WCO003125.1	Fungal Zn(2)-Cys(6) binuclear cluster domain	1.98021	4.16505	-1.07268	Down	0.000151726	0.000218637
PF00172	WCO002193.1	Fungal Zn(2)-Cys(6) binuclear cluster domain	-	-	-	-	-	-
PF00172	WCO001945.1	Fungal Zn(2)-Cys(6) binuclear cluster domain	-	-	-	-	-	-
PF00172	WCO001867.1	Fungal Zn(2)-Cys(6) binuclear cluster domain	-	-	-	-	-	-
PF00172	WCO000991.1	Fungal Zn(2)-Cys(6) binuclear cluster domain	-	-	-	-	-	-
PF00172	WCO000825.1	Fungal Zn(2)-Cys(6) binuclear cluster domain	-	-	-	-	-	-
PF00172	WCO000556.1	Fungal Zn(2)-Cys(6) binuclear cluster domain	-	-	-	-	-	-
PF00172	WCO000423.1	Fungal Zn(2)-Cys(6) binuclear cluster domain	-	-	-	-	-	-
PF00172	WCO000168.1	Fungal Zn(2)-Cys(6) binuclear cluster domain	-	-	-	-	-	-
PF00172	WCO000105.1	Fungal Zn(2)-Cys(6) binuclear cluster domain	25.4863	115.115	-2.17528	Down	0	0
PF00172	WCO000027.1	Fungal Zn(2)-Cys(6) binuclear cluster domain	5.54504	2.23769	0	Up	1.13192e-19	2.43843e-19
PF04082	WCO010242.1	Fungal-specific TF domain	308.961	846.287	-1.45372	Down	0	0
PF04082	WCO009939.1	Fungal-specific TF domain	-	-	-	-	-	-
PF04082	WCO009320.1	Fungal-specific TF domain	-	-	-	-	-	-
PF04082	WCO008924.1	Fungal-specific TF domain	-	-	-	-	-	-
PF04082	WCO008785.1	Fungal-specific TF domain	-	-	-	-	-	-
PF04082	WCO008606.1	Fungal-specific TF domain	-	-	-	-	-	-
PF04082	WCO008250.3	Fungal-specific TF domain	90.1459	26.4223	0	Up	0	0
PF04082	WCO007873.1	Fungal-specific TF domain	-	-	-	-	-	-
PF04082	WCO007807.1	Fungal-specific TF domain	-	-	-	-	-	-
PF04082	WCO007556.2	Fungal-specific TF domain	-	-	-	-	-	-
PF04082	WCO007555.1	Fungal-specific TF domain	19.6595	82.6581	-2.07193	Down	0	0
PF04082	WCO007423.1	Fungal-specific TF domain	-	-	-	-	-	-
PF04082	WCO007388.1	Fungal-specific TF domain	2.81794	0.425733	0	Up	3.0512e-12	5.65027e-12
PF04082	WCO007291.1	Fungal-specific TF domain	-	-	-	-	-	-
PF04082	WCO006807.1	Fungal-specific TF domain	1.02239	0.188164	0	Up	0.000432728	0.000610087
PF04082	WCO006385.1	Fungal-specific TF domain	-	-	-	-	-	-
PF04082	WCO006287.1	Fungal-specific TF domain	-	-	-	-	-	-
PF04082	WCO006254.2	Fungal-specific TF domain	4.01669	26.6747	-2.73139	Down	3.6344e-151	2.15144e-150
PF04082	WCO005776.1	Fungal-specific TF domain	-	-	-	-	-	-
PF04082	WCO005708.1	Fungal-specific TF domain	74.1495	22.0103	0	Up	0	0
PF04082	WCO005291.1	Fungal-specific TF domain	147.716	73.3715	0	Up	0	0
PF04082	WCO004729.1	Fungal-specific TF domain	20.5331	8.07734	0	Up	2.94602e-51	9.46358e-51
PF04082	WCO004689.1	Fungal-specific TF domain	-	-	-	-	-	-
PF04082	WCO004680.1	Fungal-specific TF domain	-	-	-	-	-	-
PF04082	WCO004543.1	Fungal-specific TF domain	4.65397	20.0065	-2.10393	Down	7.11186e-70	2.67925e-69
PF04082	WCO004140.1	Fungal-specific TF domain	51.4231	12.4324	0	Up	7.7756e-281	6.78223e-280
PF04082	WCO004022.1	Fungal-specific TF domain	-	-	-	-	-	-
PF04082	WCO002716.6	Fungal-specific TF domain	-	-	-	-	-	-
PF04082	WCO002483.1	Fungal-specific TF domain	-	-	-	-	-	-
PF04082	WCO002388.2	Fungal-specific TF domain	159.052	64.6442	0	Up	0	0
PF04082	WCO002384.1	Fungal-specific TF domain	-	-	-	-	-	-
PF04082	WCO002129.1	Fungal-specific TF domain	103.328	27.5263	0	Up	0	0
PF04082	WCO001867.1	Fungal-specific TF domain	-	-	-	-	-	-
PF04082	WCO000825.1	Fungal-specific TF domain	-	-	-	-	-	-
PF04082	WCO000608.1	Fungal-specific TF domain	-	-	-	-	-	-
PF04082	WCO000591.1	Fungal-specific TF domain	-	-	-	-	-	-
PF04082	WCO000556.1	Fungal-specific TF domain	-	-	-	-	-	-
PF04082	WCO000478.1	Fungal-specific TF domain	184.817	25.8436	0	Up	0	0
PF04082	WCO000391.2	Fungal-specific TF domain	-	-	-	-	-	-
PF04082	WCO000168.1	Fungal-specific TF domain	-	-	-	-	-	-
PF04082	WCO000105.1	Fungal-specific TF domain	25.4863	115.115	-2.17528	Down	0	0
PF04082	WCO000027.1	Fungal-specific TF domain	5.54504	2.23769	0	Up	1.13192e-19	2.43843e-19
PF04082	WCO000009.6	Fungal-specific TF domain	-	-	-	-	-	-
PF00320	WCO009397.1	GATA zinc finger	1095.48	517.515	0	Up	0	0
PF00320	WCO008719.1	GATA zinc finger	-	-	-	-	-	-
PF00320	WCO008333.1	GATA zinc finger	16.466	56.1678	-1.77025	Down	2.59756e-56	8.72111e-56
PF00320	WCO005874.1	GATA zinc finger	181.27	58.6109	0	Up	0	0
PF00320	WCO005094.4	GATA zinc finger	-	-	-	-	-	-
PF00320	WCO003447.1	GATA zinc finger	77.6288	35.5294	0	Up	2.13242e-82	8.72985e-82
PF00320	WCO003384.1	GATA zinc finger	-	-	-	-	-	-
PF00320	WCO003013.2	GATA zinc finger	486.02	188.751	0	Up	0	0
PF06839	WCO006705.1	GRF zinc finger	8.46784	3.99931	0	Up	5.62436e-15	1.10981e-14
PF00010	WCO010069.1	Helix-loop-helix DNA-binding domain	-	-	-	-	-	-
PF00010	WCO005997.1	Helix-loop-helix DNA-binding domain	-	-	-	-	-	-
PF00010	WCO003725.1	Helix-loop-helix DNA-binding domain	-	-	-	-	-	-
PF00010	WCO002993.1	Helix-loop-helix DNA-binding domain	-	-	-	-	-	-
PF00010	WCO001425.1	Helix-loop-helix DNA-binding domain	-	-	-	-	-	-
PF00010	WCO001423.1	Helix-loop-helix DNA-binding domain	-	-	-	-	-	-
PF00010	WCO000819.1	Helix-loop-helix DNA-binding domain	-	-	-	-	-	-
PF01381	WCO009205.1	Helix-turn-helix	-	-	-	-	-	-
PF01381	WCO002682.1	Helix-turn-helix	106.655	251.903	-1.23992	Down	1.62292e-131	8.76908e-131
PF01381	WCO000405.1	Helix-turn-helix	-	-	-	-	-	-
PF00046	WCO008965.4	Homeobox domain	19.7561	86.1752	-2.12497	Down	0	0
PF00046	WCO008694.1	Homeobox domain	-	-	-	-	-	-
PF00046	WCO006755.1	Homeobox domain	1.78492	0.267384	0	Up	2.45564e-08	4.07747e-08
PF00046	WCO006754.1	Homeobox domain	-	-	-	-	-	-
PF00046	WCO006732.4	Homeobox domain	7.49258	3.01491	0	Up	1.98266e-18	4.17536e-18
PF00046	WCO003301.1	Homeobox domain	141.206	13.8273	0	Up	0	0
PF00046	WCO001610.1	Homeobox domain	3.05495	10.6998	-1.80836	Down	3.36804e-34	8.99407e-34
PF00046	WCO000405.1	Homeobox domain	-	-	-	-	-	-
PF00447	WCO003522.1	HSF-type DNA-binding	263.954	3242.86	-3.61891	Down	0	0
PF00447	WCO000155.1	HSF-type DNA-binding	-	-	-	-	-	-
PF02891	WCO003612.1	MIZ zinc finger	-	-	-	-	-	-
PF00249	WCO010224.1	Myb-like DNA-binding domain	-	-	-	-	-	-
PF00249	WCO009684.1	Myb-like DNA-binding domain	34.115	1.4562	0	Up	8.61422e-234	6.71846e-233
PF00249	WCO009345.1	Myb-like DNA-binding domain	-	-	-	-	-	-
PF00249	WCO009143.4	Myb-like DNA-binding domain	-	-	-	-	-	-
PF00249	WCO008425.1	Myb-like DNA-binding domain	66.8388	29.9503	0	Up	1.00513e-150	5.93361e-150
PF00249	WCO006257.1	Myb-like DNA-binding domain	28.292	11.5229	0	Up	1.02574e-40	2.96619e-40
PF00249	WCO004305.1	Myb-like DNA-binding domain	-	-	-	-	-	-
PF00249	WCO001992.4	Myb-like DNA-binding domain	-	-	-	-	-	-
PF00249	WCO001037.1	Myb-like DNA-binding domain	70.2722	27.0043	0	Up	0	0
PF00249	WCO000555.1	Myb-like DNA-binding domain	125.187	57.9116	0	Up	1.8e-307	1.66339e-306
PF01422	WCO004463.2	NF-X1-type zinc finger	-	-	-	-	-	-
PF00989	WCO003447.1	PAS fold	77.6288	35.5294	0	Up	2.13242e-82	8.72985e-82
PF00989	WCO003334.1	PAS fold	-	-	-	-	-	-
PF02257	WCO010074.1	RFX DNA-binding domain	-	-	-	-	-	-
PF03343	WCO008392.1	SART-1 family	-	-	-	-	-	-
PF07093	WCO005398.1	SGT1 protein	29.5413	11.0109	0	Up	1.71691e-109	8.34822e-109
PF02200	WCO001976.1	STE-like TF	-	-	-	-	-	-
PF05764	WCO008054.1	YL1 nuclear protein	-	-	-	-	-	-
PF05764	WCO007169.1	YL1 nuclear protein	-	-	-	-	-	-
PF05764	WCO005451.1	YL1 nuclear protein	-	-	-	-	-	-
PF00096	WCO010301.1	Zinc finger, C2H2 type	-	-	-	-	-	-
PF00096	WCO009884.1	Zinc finger, C2H2 type	-	-	-	-	-	-
PF00096	WCO009601.1	Zinc finger, C2H2 type	-	-	-	-	-	-
PF00096	WCO009558.1	Zinc finger, C2H2 type	3.50858	0.706264	0	Up	5.7057e-10	9.95963e-10
PF00096	WCO009247.1	Zinc finger, C2H2 type	-	-	-	-	-	-
PF00096	WCO009242.1	Zinc finger, C2H2 type	-	-	-	-	-	-
PF00096	WCO008695.1	Zinc finger, C2H2 type	-	-	-	-	-	-
PF00096	WCO008680.1	Zinc finger, C2H2 type	-	-	-	-	-	-
PF00096	WCO008679.1	Zinc finger, C2H2 type	57.5122	13.942	0	Up	8.12658e-194	5.62478e-193
PF00096	WCO008306.1	Zinc finger, C2H2 type	37.8908	84.5599	-1.15813	Down	1.67749e-79	6.74469e-79
PF00096	WCO007976.1	Zinc finger, C2H2 type	-	-	-	-	-	-
PF00096	WCO007452.1	Zinc finger, C2H2 type	198.97	22.5449	0	Up	0	0
PF00096	WCO007219.3	Zinc finger, C2H2 type	0.237287	0.824895	-1.79758	Down	0.000308912	0.000438343
PF00096	WCO006525.5	Zinc finger, C2H2 type	3.16723	93.3218	-4.88092	Down	0	0
PF00096	WCO006413.1	Zinc finger, C2H2 type	5.46686	2.20262	0	Up	1.08156e-12	2.02081e-12
PF00096	WCO005381.1	Zinc finger, C2H2 type	-	-	-	-	-	-
PF00096	WCO005206.1	Zinc finger, C2H2 type	-	-	-	-	-	-
PF00096	WCO004836.1	Zinc finger, C2H2 type	3.37565	44.4905	-3.72026	Down	9.96596e-88	4.23405e-87
PF00096	WCO004831.1	Zinc finger, C2H2 type	-	-	-	-	-	-
PF00096	WCO004298.1	Zinc finger, C2H2 type	153.517	14.6869	0	Up	0	0
PF00096	WCO003923.2	Zinc finger, C2H2 type	-	-	-	-	-	-
PF00096	WCO003506.1	Zinc finger, C2H2 type	-	-	-	-	-	-
PF00096	WCO003308.1	Zinc finger, C2H2 type	10.3622	33.1782	-1.6789	Down	1.23718e-41	3.62668e-41
PF00096	WCO003303.1	Zinc finger, C2H2 type	-	-	-	-	-	-
PF00096	WCO003166.1	Zinc finger, C2H2 type	-	-	-	-	-	-
PF00096	WCO001978.2	Zinc finger, C2H2 type	30.9503	9.54827	0	Up	6.47438e-63	2.29734e-62
PF00096	WCO001693.1	Zinc finger, C2H2 type	-	-	-	-	-	-
PF00096	WCO000430.1	Zinc finger, C2H2 type	346.436	80.2689	0	Up	0	0
PF00096	WCO000194.1	Zinc finger, C2H2 type	-	-	-	-	-	-
PF02928	WCO009358.1	Zinc finger, C5HC2 type	138.617	33.1762	0	Up	0	0
PF00098	WCO010883.1	Zinc knuckle	-	-	-	-	-	-
PF00098	WCO010810.1	Zinc knuckle	-	-	-	-	-	-
PF00098	WCO010728.1	Zinc knuckle	-	-	-	-	-	-
PF00098	WCO010656.1	Zinc knuckle	-	-	-	-	-	-
PF00098	WCO010604.1	Zinc knuckle	-	-	-	-	-	-
PF00098	WCO010592.1	Zinc knuckle	-	-	-	-	-	-
PF00098	WCO010582.1	Zinc knuckle	-	-	-	-	-	-
PF00098	WCO010561.1	Zinc knuckle	-	-	-	-	-	-
PF00098	WCO010282.1	Zinc knuckle	-	-	-	-	-	-
PF00098	WCO010280.1	Zinc knuckle	-	-	-	-	-	-
PF00098	WCO010213.1	Zinc knuckle	90.918	39.2521	0	Up	1.37168e-272	1.17252e-271
PF00098	WCO009994.1	Zinc knuckle	-	-	-	-	-	-
PF00098	WCO009854.1	Zinc knuckle	3.74076	0.860573	0	Up	3.92116e-07	6.26389e-07
PF00098	WCO009712.1	Zinc knuckle	-	-	-	-	-	-
PF00098	WCO009636.1	Zinc knuckle	-	-	-	-	-	-
PF00098	WCO009608.1	Zinc knuckle	53.677	15.8112	0	Up	3.77174e-184	2.52869e-183
PF00098	WCO009537.1	Zinc knuckle	-	-	-	-	-	-
PF00098	WCO009498.1	Zinc knuckle	-	-	-	-	-	-
PF00098	WCO009481.1	Zinc knuckle	-	-	-	-	-	-
PF00098	WCO009476.1	Zinc knuckle	-	-	-	-	-	-
PF00098	WCO009385.1	Zinc knuckle	-	-	-	-	-	-
PF00098	WCO009284.1	Zinc knuckle	211.299	69.3495	0	Up	1.94639e-280	1.69254e-279
PF00098	WCO009232.1	Zinc knuckle	-	-	-	-	-	-
PF00098	WCO009170.1	Zinc knuckle	-	-	-	-	-	-
PF00098	WCO009167.1	Zinc knuckle	-	-	-	-	-	-
PF00098	WCO009129.1	Zinc knuckle	-	-	-	-	-	-
PF00098	WCO009124.1	Zinc knuckle	-	-	-	-	-	-
PF00098	WCO008997.1	Zinc knuckle	-	-	-	-	-	-
PF00098	WCO008945.1	Zinc knuckle	-	-	-	-	-	-
PF00098	WCO008804.1	Zinc knuckle	-	-	-	-	-	-
PF00098	WCO008598.1	Zinc knuckle	-	-	-	-	-	-
PF00098	WCO008485.1	Zinc knuckle	-	-	-	-	-	-
PF00098	WCO008436.1	Zinc knuckle	-	-	-	-	-	-
PF00098	WCO008114.1	Zinc knuckle	-	-	-	-	-	-
PF00098	WCO008112.1	Zinc knuckle	-	-	-	-	-	-
PF00098	WCO008040.1	Zinc knuckle	-	-	-	-	-	-
PF00098	WCO008003.1	Zinc knuckle	-	-	-	-	-	-
PF00098	WCO007999.1	Zinc knuckle	-	-	-	-	-	-
PF00098	WCO007991.1	Zinc knuckle	-	-	-	-	-	-
PF00098	WCO007984.1	Zinc knuckle	-	-	-	-	-	-
PF00098	WCO007485.1	Zinc knuckle	-	-	-	-	-	-
PF00098	WCO007396.1	Zinc knuckle	-	-	-	-	-	-
PF00098	WCO007254.1	Zinc knuckle	-	-	-	-	-	-
PF00098	WCO007233.1	Zinc knuckle	-	-	-	-	-	-
PF00098	WCO007115.1	Zinc knuckle	-	-	-	-	-	-
PF00098	WCO007073.1	Zinc knuckle	-	-	-	-	-	-
PF00098	WCO006926.1	Zinc knuckle	-	-	-	-	-	-
PF00098	WCO006891.1	Zinc knuckle	-	-	-	-	-	-
PF00098	WCO006875.1	Zinc knuckle	-	-	-	-	-	-
PF00098	WCO006731.1	Zinc knuckle	-	-	-	-	-	-
PF00098	WCO006632.1	Zinc knuckle	-	-	-	-	-	-
PF00098	WCO006509.1	Zinc knuckle	-	-	-	-	-	-
PF00098	WCO006449.3	Zinc knuckle	-	-	-	-	-	-
PF00098	WCO006435.1	Zinc knuckle	-	-	-	-	-	-
PF00098	WCO006427.1	Zinc knuckle	-	-	-	-	-	-
PF00098	WCO006390.1	Zinc knuckle	-	-	-	-	-	-
PF00098	WCO006362.1	Zinc knuckle	-	-	-	-	-	-
PF00098	WCO006331.1	Zinc knuckle	-	-	-	-	-	-
PF00098	WCO006300.1	Zinc knuckle	-	-	-	-	-	-
PF00098	WCO006164.1	Zinc knuckle	-	-	-	-	-	-
PF00098	WCO005763.1	Zinc knuckle	-	-	-	-	-	-
PF00098	WCO005652.1	Zinc knuckle	-	-	-	-	-	-
PF00098	WCO005572.1	Zinc knuckle	-	-	-	-	-	-
PF00098	WCO005569.1	Zinc knuckle	-	-	-	-	-	-
PF00098	WCO005550.1	Zinc knuckle	-	-	-	-	-	-
PF00098	WCO005540.1	Zinc knuckle	73.8319	31.9687	0	Up	1.52573e-120	7.80952e-120
PF00098	WCO005233.1	Zinc knuckle	-	-	-	-	-	-
PF00098	WCO005179.1	Zinc knuckle	-	-	-	-	-	-
PF00098	WCO005059.1	Zinc knuckle	-	-	-	-	-	-
PF00098	WCO005048.3	Zinc knuckle	-	-	-	-	-	-
PF00098	WCO005040.1	Zinc knuckle	-	-	-	-	-	-
PF00098	WCO005006.1	Zinc knuckle	-	-	-	-	-	-
PF00098	WCO004974.1	Zinc knuckle	-	-	-	-	-	-
PF00098	WCO004917.1	Zinc knuckle	-	-	-	-	-	-
PF00098	WCO004901.1	Zinc knuckle	-	-	-	-	-	-
PF00098	WCO004888.1	Zinc knuckle	-	-	-	-	-	-
PF00098	WCO004876.1	Zinc knuckle	-	-	-	-	-	-
PF00098	WCO004847.1	Zinc knuckle	-	-	-	-	-	-
PF00098	WCO004735.1	Zinc knuckle	-	-	-	-	-	-
PF00098	WCO004679.1	Zinc knuckle	-	-	-	-	-	-
PF00098	WCO004622.1	Zinc knuckle	-	-	-	-	-	-
PF00098	WCO004613.1	Zinc knuckle	-	-	-	-	-	-
PF00098	WCO004430.1	Zinc knuckle	-	-	-	-	-	-
PF00098	WCO004418.1	Zinc knuckle	-	-	-	-	-	-
PF00098	WCO004379.1	Zinc knuckle	-	-	-	-	-	-
PF00098	WCO004363.1	Zinc knuckle	-	-	-	-	-	-
PF00098	WCO004268.1	Zinc knuckle	-	-	-	-	-	-
PF00098	WCO004253.1	Zinc knuckle	-	-	-	-	-	-
PF00098	WCO004249.1	Zinc knuckle	-	-	-	-	-	-
PF00098	WCO004201.1	Zinc knuckle	-	-	-	-	-	-
PF00098	WCO004113.1	Zinc knuckle	-	-	-	-	-	-
PF00098	WCO004097.1	Zinc knuckle	-	-	-	-	-	-
PF00098	WCO004037.1	Zinc knuckle	-	-	-	-	-	-
PF00098	WCO004006.1	Zinc knuckle	-	-	-	-	-	-
PF00098	WCO003980.1	Zinc knuckle	-	-	-	-	-	-
PF00098	WCO003962.1	Zinc knuckle	-	-	-	-	-	-
PF00098	WCO003888.1	Zinc knuckle	-	-	-	-	-	-
PF00098	WCO003819.1	Zinc knuckle	-	-	-	-	-	-
PF00098	WCO003497.1	Zinc knuckle	-	-	-	-	-	-
PF00098	WCO003412.1	Zinc knuckle	-	-	-	-	-	-
PF00098	WCO003214.1	Zinc knuckle	-	-	-	-	-	-
PF00098	WCO003108.1	Zinc knuckle	-	-	-	-	-	-
PF00098	WCO003087.1	Zinc knuckle	-	-	-	-	-	-
PF00098	WCO002891.1	Zinc knuckle	-	-	-	-	-	-
PF00098	WCO002880.1	Zinc knuckle	-	-	-	-	-	-
PF00098	WCO002822.1	Zinc knuckle	-	-	-	-	-	-
PF00098	WCO002735.1	Zinc knuckle	-	-	-	-	-	-
PF00098	WCO002701.1	Zinc knuckle	-	-	-	-	-	-
PF00098	WCO002645.1	Zinc knuckle	-	-	-	-	-	-
PF00098	WCO002612.1	Zinc knuckle	-	-	-	-	-	-
PF00098	WCO002580.1	Zinc knuckle	-	-	-	-	-	-
PF00098	WCO002429.1	Zinc knuckle	-	-	-	-	-	-
PF00098	WCO002282.1	Zinc knuckle	-	-	-	-	-	-
PF00098	WCO002170.1	Zinc knuckle	-	-	-	-	-	-
PF00098	WCO002091.1	Zinc knuckle	-	-	-	-	-	-
PF00098	WCO002033.1	Zinc knuckle	-	-	-	-	-	-
PF00098	WCO001850.1	Zinc knuckle	-	-	-	-	-	-
PF00098	WCO001702.1	Zinc knuckle	-	-	-	-	-	-
PF00098	WCO001426.1	Zinc knuckle	-	-	-	-	-	-
PF00098	WCO001274.1	Zinc knuckle	-	-	-	-	-	-
PF00098	WCO000903.1	Zinc knuckle	-	-	-	-	-	-
PF00098	WCO000875.1	Zinc knuckle	-	-	-	-	-	-
PF00098	WCO000751.1	Zinc knuckle	-	-	-	-	-	-
PF00098	WCO000642.1	Zinc knuckle	-	-	-	-	-	-
PF00098	WCO000516.1	Zinc knuckle	-	-	-	-	-	-
PF00098	WCO000284.1	Zinc knuckle	-	-	-	-	-	-
PF00098	WCO000276.1	Zinc knuckle	-	-	-	-	-	-
PF00098	WCO000129.1	Zinc knuckle	-	-	-	-	-	-
PF00098	WCO000110.1	Zinc knuckle	-	-	-	-	-	-
PF00098	WCO000047.1	Zinc knuckle	-	-	-	-	-	-
Note:"-" means that the differential expressed level of the genes in W.cocos mycelium and sclerotium was not significant.

## Sheet: B-Category
Table S34 Transcription factors in the W. cocos genome (B-Category)
TFs	Number of genes	Number of genes up-regulated in sclerotium	Number of genes down-regulated genes in sclerotium
Basic region leucine zipper 2	7	0	0
BED zinc finger	1	1	0
bZIP TF 1	12	1	1
CCAAT-binding TF (CBF-B/NF-YA) subunit B	1	0	0
CCR4-Not complex component, Not1	1	0	0
DDT domain	1	0	0
Fork head domain	2	0	0
Fungal Zn(2)-Cys(6) binuclear cluster domain	29	8	4
Fungal-specific TF domain	43	11	5
GATA zinc finger	8	4	1
GRF zinc finger	1	1	0
Helix-loop-helix DNA-binding domain	7	0	0
Helix-turn-helix	3	0	1
Homeobox domain	8	3	2
HSF-type DNA-binding	2	0	1
MIZ zinc finger	1	0	0
Myb-like DNA-binding domain	10	5	0
NF-X1-type zinc finger	1	0	0
PAS fold	2	1	0
RFX DNA-binding domain	1	0	0
SART-1 family	1	0	0
SGT1 protein	1	1	0
STE-like TF	1	0	0
YL1 nuclear protein	3	0	0
Zinc finger, C2H2 type	29	7	5
Zinc finger, C5HC2 type	1	1	0
Zinc knuckle	130	5	0
Total	307	49	20
