# Supplementary material for: The Wolfiporia cocos Genome and Transcriptome Shed Light on the Formation of Its Edible and Medicinal Sclerotium
Source: Genomics Proteomics Bioinformatics. 2020 Dec 24;18(4):455–67. doi: 10.1016/j.gpb.2019.01.007 (PMC8242266; doi:10.1016/j.gpb.2019.01.007)
Supplement: Supplementary data 42 [file mmc42.xlsx]

## Sheet: Sheet1
Table S35 The primers used for RT-qPCR validation in this study
Primer name	Primer sequence
WCO007736.1_AACT2 F	TCTCTCGGCAAAAGCAAGA
WCO007736.1_AACT2 R	TTGGCCATAGGGATCTGAAG
WCO009395.1_AACT3 F	CGATGACCTTCGGCTACAAT
WCO009395.1_AACT3 R	ACGATCGTGCTCTCCTTGTC
WCO001446.1_FPPS1 F	CTTCGGGAACAAGCTTTCTG
WCO001446.1_FPPS1 R	CCCATGCACGGACTTTAACT
WCO001255.1_FPPS2 F	TCGATGAACTGCTGAACCTG
WCO001255.1_FPPS2 R	GCACAGAGAGACGGAAGAGG
WCO008156.1_HMGR F	TGCTGCGATTAACTGGATTG
WCO008156.1_HMGR R	TTCGTGTTGAGGTTGCAGAG
WCO006829.1_HMGS F	GAGGAGGAGCTGGAGGAGTT
WCO006829.1_HMGS R	GAGTCGACACCCTCAATGT
WCO004278.1_MVD2 F	GATGCAAGCCAACCAAAGAT
WCO004278.1_MVD2 R	AGAGAGCTGCGAGTGAGGAG
WCO005239.1_MVK F	GCGCTCGTAAAGGAAAAGTG
WCO005239.1_MVK R	TCGCAGGAGAAGGAATGAGT
WCO003292.1_PMK F	CCTCCCCGAAGTACACAAGA
WCO003292.1_PMK R	AGTGGACATACTGCGAGA
WCO000689.1_SE F	GTCTCGCTGCTCTCTGGAAT
WCO000689.1_SE R	TGGATGCACTTGAAGACGAG
WCO007536.1_SQS F	GAACACCACTACCCGTCGTT
WCO007536.1_SQS R	GCTTCTGGATCGCTAGTTCG
WCO002380.1_LSS F	TTCCAATCCATCCACACCGA
WCO002380.1_LSS R	ACAAGGCTCATACACACCGA
WCO000589.1_CYP F	CATGGCTTCGGCTACAAGG
WCO000589.1_CYP R	TTGGTGTGCTTGAGCTTGAA
